# Supplementary material for: Dynamic transcriptomic and regulatory networks underpinning the transition from fetal primordial germ cells to spermatogonia in mice
Source: Cell Prolif. 2024 Sep 27;58(2):e13755. doi: 10.1111/cpr.13755 (PMC11839193; doi:10.1111/cpr.13755)
Supplement: Supplementary file 3 — Data S1. Developmental process‐related gene sets. [file CPR-58-e13755-s003.xlsx]

## Sheet: GO terms of upregulated genes
_LogP_MyList	GO	Description
-18.3579	GO:0022414	reproductive process
-14.6786	GO:0009987	cellular process
-11.5674	GO:0048519	negative regulation of biological process
-10.9115	GO:0032502	developmental process
-9.55845	GO:0032501	multicellular organismal process
-9.26132	GO:0051179	localization
-7.44023	GO:0050789	regulation of biological process
-5.93489	GO:0008152	metabolic process
-5.66489	GO:0050896	response to stimulus
-5.161	GO:0065007	biological regulation
-4.90535	GO:0048518	positive regulation of biological process
-4.11953	GO:0040007	growth
-3.01363	GO:0002376	immune system process
-2.55213	GO:0042592	homeostatic process
-2.53801	GO:0044848	biological phase
-2.23435	GO:0040011	locomotion
-2.20756	GO:0048511	rhythmic process
-2.18924	GO:0098754	detoxification

## Sheet: Pluripotency
	Mitotic.PGCs	Mitotic.arrest.PGCs	Q.ProSPG	T.ProSPG	Undiff.ed.SPG	Diff.ing.SPG
Prdm14	1.67725	0.871085	0.447263	0.0798712	0.0388012	0.0615398
Fzd7	1.5246	0.877173	0.264315	0.970996	0.779108	0.539569
Bmpr2	0.69702	0.780123	1.09218	1.03802	0.917494	0.98202
Fzd5	0.795308	0.484875	0.175094	0.252774	0.220598	0.249912
Wnt6	0.179422	0.338291	0.684177	0.631	0.579651	0.758176
Wnt10a	0	0.177869	0.383286	0.322239	0.112283	0.0750024
Dis3l2	1.08001	0.845026	0.620531	0.574897	0.779618	0.751959
Panct2	0.244717	0.0909378	0.316111	0.0312305	0.00694973	0.0078137
Inhbb	0.0757766	0.122822	0.494003	0.416806	0.336585	0.516658
Aspm	2.49831	1.96621	1.51838	2.05585	2.74549	2.6932
Cdc73	2.09142	1.65215	1.57012	1.51163	1.24622	1.32275
Prrx1	0.0161297	0.437225	1.50748	0.212728	0.135441	0.112163
Vangl2	0.524533	1.34105	1.43702	1.0586	1.04482	0.946087
Akt3	0.974648	1.42536	0.926987	1.06396	0.915006	1.19053
Lefty2	3.28449	1.65529	0.717874	0.174143	0.0305114	0.170614
Lefty1	3.17955	1.99577	0.395798	0.179267	0.0246151	0.0770494
Prox1	0.000812396	0.372479	1.01576	0.456475	0.0909001	0.130797
Bmi1	1.04706	1.41878	2.31569	1.94924	1.22292	1.45581
Pax8	0.242041	1.07713	1.5484	1.02808	0.926911	0.55722
Med27	1.71783	1.48975	1.32515	1.66427	1.65721	1.75367
Phf19	1.46197	0.544999	0.557964	0.540075	0.616205	0.330579
Acvr2a	0.602922	0.853081	1.03274	0.866417	0.748882	0.811417
Rif1	3.44652	2.95708	2.17917	2.51843	2.67336	2.69306
Acvr1c	0.00493335	0.0991053	0.266232	0.0267399	0.0279909	0.0412808
Acvr1	0.428103	0.527561	0.979137	0.720446	0.406765	0.475005
Hoxd1	0.00201311	0.284715	0.634575	0.12562	0.0112852	0.0220678
Pramel7	0.019824	0.276464	0.471112	0.179551	0.0925117	0.162751
Spi1	0.00406099	0.122513	0.713115	1.04764	0.408627	0.352671
Elf5	0.0146783	0.0143748	0.244002	0.0326174	0.0193531	0.0143635
Pax6	1.60918	0.56529	0.612579	0.134239	0.0497804	0.0621762
Rtf1	3.05624	2.46709	2.5148	2.80328	2.90743	2.88722
Id1	1.20897	0.834305	0.892449	0.930573	0.89953	0.816657
Mmp24	0	0.00798368	0.0271515	0.0191197	0.00893804	0.00608028
Ncoa3	1.62284	1.19968	1.01084	1.67278	1.7823	1.71607
Sall4	3.27224	3.04756	2.77019	2.9764	2.69596	2.79442
Tfap2c	2.52667	0.970867	1.00089	1.26567	0.818281	0.940695
Bmp7	1.41774	1.38934	1.12934	1.58033	1.52074	1.41908
Med14	1.11079	1.66957	1.66096	1.75326	1.51647	1.17793
Nkap	2.21556	2.36503	2.4448	2.56377	2.47328	2.15876
Stag2	1.24842	1.90216	2.19525	1.74718	1.80361	1.86978
Zic3	1.8873	0.624633	0.461517	0.0842605	0.0243675	0.0242009
Dusp9	1.70003	1.84545	1.61462	2.00944	2.27103	1.91818
Med12	0.763856	1.15475	0.729388	1.11287	1.02361	1.07317
Smc1a	3.42199	3.32539	2.74352	2.55106	2.80732	2.78004
Skil	2.18375	1.76075	1.79444	1.58802	1.60189	1.77594
Pik3ca	1.50076	2.00998	1.98641	2.12156	1.64761	1.45627
Sox2	2.79526	1.60672	0.687723	1.08551	0.424468	0.119763
Fgf2	0.0362806	0.129678	0.302176	0.216566	0.0982885	0.143871
Foxo1	1.96653	2.1739	2.19056	1.96919	1.95206	2.22701
Smad9	0.00652603	0.355505	0.940515	0.561916	0.283555	0.31172
Vps72	2.99044	2.75954	2.81953	2.92397	3.1498	2.98469
Setdb1	1.73876	1.76938	1.33821	1.50181	1.66859	1.72524
Bcl9	0.974967	1.67335	1.88225	1.78467	1.82351	1.88385
Nras	2.51051	2.75317	2.60622	2.75879	2.92475	3.07343
Wnt2b	0.0447305	0.0458002	0.0740412	0.0579961	0.019863	0.0334621
Mettl14	1.40338	1.39047	1.23487	1.57118	1.62216	1.60366
Eif4e	3.77136	3.30526	3.32077	3.6156	3.66016	3.63623
Bmpr1b	0.0488833	0.502587	0.606356	0.429871	0.2782	0.437346
Klf4	0.381137	1.21578	1.55767	0.949748	0.86885	1.11602
Kdm4c	1.2249	0.947571	1.09518	0.753085	0.552741	0.664875
Cdkn2a	0.474181	0.917587	1.34567	1.07689	1.17721	1.22423
Jak1	1.98096	2.61162	3.10072	3.44603	2.78993	2.70018
Tal1	0.0139702	0.23466	0.590267	0.345666	0.0698566	0.110389
Pik3r3	1.06394	1.73697	1.68272	1.31185	1.38767	1.60293
Arid1a	2.4402	1.9941	1.64451	1.86105	2.13673	2.24671
Lin28a	1.70264	1.52189	0.894529	1.25339	1.54145	1.81438
Id3	3.49474	1.67617	0.777927	0.997091	1.08047	1.0482
Wnt4	0.0590515	0.185057	0.402528	0.106411	0.06293	0.0226805
Padi4	0.11397	0.942835	1.64145	0.809115	0.676946	0.483901
Pik3cd	2.0104	1.91258	1.4867	1.9265	1.36509	1.22379
Prdm16	0.0964092	1.66124	1.84617	1.72894	1.57367	1.46718
Hes5	0.513831	0.789774	0.550663	0.748909	0.889767	1.0714
Ski	1.82101	1.59564	1.50074	2.29181	1.94631	2.04863
Dvl1	0.375415	0.889657	0.982082	0.521799	0.377606	0.411313
Fzd1	0.0745088	0.0421139	0.0490014	0.0782709	0.0449698	0.0631512
Fgfr3	0.221822	0.180832	0.35398	0.360141	0.254376	0.415154
Ldb2	0.06198	0.370837	1.02494	0.505069	0.206336	0.286562
Med28	3.70719	3.62017	3.50725	3.709	3.68821	3.61411
Rbpj	2.19453	1.73069	1.82568	1.78637	2.05275	2.02718
Kit	2.49179	1.43211	1.23	1.01507	1.21211	1.7052
Rest	3.72168	3.03941	2.34874	3.02003	3.23199	3.11074
Mtf2	3.57526	3.26162	2.74909	3.21342	3.50507	3.40333
Pcgf3	1.66005	1.37595	1.54679	2.42653	2.68158	2.0924
Miat	0.000488474	0.0373517	0.0515645	0.0308363	0.025535	0.00486392
Tbx3	0.0183443	0.104315	0.846685	0.872279	0.64179	0.699249
Lhx5	0.0215551	0.165094	0.644684	0.292022	0.0805624	0.193077
Kdm2b	0.545689	0.939966	1.17957	1.02741	1.08823	0.838932
Fzd10	0.805365	0.288949	0.297462	0.172768	0.241907	0.251748
Fzd9	0.475444	0.0747963	0.0378484	0.0901307	0.0503628	0.101254
Srrt	3.08099	2.91198	2.36414	1.5169	2.58541	2.68271
Cdx2	0.0321162	0.0290035	0.406931	0.00804695	0.00339911	0.00482484
Dlx5	0	0.000766249	0.0658688	0.00238405	0.0103472	0
Wnt2	0	0.130011	0.437622	0.0332445	0.0204006	0.0453042
Wnt16	0.0753496	0.047976	0.726331	0.112536	0.0189239	0.0142738
Smo	0.103299	0.602806	0.69247	0.476366	0.407352	0.675871
Ptn	0.24862	0.262046	0.521106	0.486389	0.330041	0.35157
Braf	1.23297	1.61708	2.06393	0.951829	0.619434	0.858865
Hoxa1	0.00920671	0.142161	0.555505	0.181946	0.0286054	0.139801
Smarcad1	2.79799	1.94216	1.42826	1.92855	2.11068	2.03089
Kdm3a	1.97335	2.79804	2.84834	2.24377	2.09425	2.10443
Tcf7l1	0.653541	0.460257	0.873996	0.588608	0.400331	0.664972
Pcgf1	1.24886	1.47515	1.24682	1.0526	1.3013	1.52364
Gata2	0.646702	0.404263	0.908709	1.01604	0.391308	0.556331
Wnt7a	0	0.142648	0.170806	0.100159	0.0604542	0.0772587
Fancd2	1.48693	1.89404	0.807761	1.20475	1.35085	1.31616
Raf1	0.728173	0.70472	0.564528	0.584127	0.560249	0.566714
Wnt5b	0.260535	0.336185	0.663039	0.540702	0.287979	0.39339
Nanog	2.8448	1.62833	0.5986	0.627229	1.07477	0.556397
Tead4	0.0212569	0.131756	0.395994	0.712354	0.259827	0.163779
Kras	1.96602	1.52569	1.8906	1.97432	1.78155	1.79333
Med21	3.13312	2.88595	2.89399	2.89623	3.00933	3.00261
Cnot3	2.9219	3.05465	2.70463	1.98505	2.39716	2.3633
Nanos2	0.691034	1.7659	0.0851471	0.385943	0.766192	0.676594
Akt2	1.65764	2.26797	2.56914	2.33944	1.99855	1.82476
Paf1	2.47611	2.38472	2.40937	2.49846	2.55845	2.64094
Wdr62	1.23715	0.646695	0.750092	0.834792	0.799069	1.14827
Igf1r	0.781265	1.80968	2.04982	2.23253	1.97123	2.1134
Fzd4	0.0422222	0.0897046	0.258552	0.231718	0.178305	0.213584
Wnt11	0.0202622	0.461759	0.562722	0.244218	0.0776017	0.0757684
Ctr9	2.82356	3.01447	3.15635	2.63317	2.48332	2.47031
Tead1	1.7184	1.73962	1.13412	1.16616	0.775865	0.840462
Mapk3	2.23482	3.11053	3.41129	2.56912	2.25979	2.11499
Setd1a	1.88758	2.26517	2.04247	1.78984	1.67348	1.75074
Fgfr2	1.20874	0.639215	0.3649	0.331169	0.127747	0.120025
Hras	1.63087	1.49134	2.13323	1.61227	1.30677	1.4017
Sct	0.816722	0.59766	1.44658	0.487543	0.363665	0.33794
Ascl2	0.924971	1.22843	1.553	1.51586	1.89396	1.99135
Fgf4	0.0016544	0.0535524	0.0345965	0.00151672	0.000340047	0.00571201
Foxo3	1.47993	1.78179	1.86851	1.95353	1.64344	1.7606
Nr2e1	0.00138119	0.0552989	0.396409	0.0708059	0.0434385	0.224696
Nodal	1.84091	1.00569	0.248423	0.312009	0.0620918	0.0615929
Tet1	3.54019	2.65114	1.3786	1.09186	0.414393	0.466748
Jmjd1c	1.36034	1.78291	1.97072	2.16307	1.81302	1.92897
Apc2	0	0.111493	0.214849	0.161593	0.113554	0.211192
Tcf3	2.70035	2.67264	1.99751	2.13583	2.26912	2.46111
Map2k2	3.31681	3.15076	3.00775	3.29407	3.38364	3.45407
Igf1	0.0671888	0.994286	1.28008	0.658923	0.546547	0.857771
Myf5	0.000418435	0	0.0451647	0.00302436	0.000877825	0
Cnot2	2.88372	3.18539	3.18705	2.77824	2.70039	2.66461
Hmga2	0.332525	0.40719	0.769442	0.487825	0.15825	0.171551
Inhbe	0.00297176	0.0234675	0.0511414	0.0542625	0.0367269	0.133632
Inhbc	0.00419716	0.0773893	0.0941073	0.0913677	0.0260315	0.0460183
Elavl1	3.15088	3.2153	2.89466	2.70664	2.98034	3.03627
Lig4	0.525144	0.666462	0.705309	0.558904	0.660279	0.631638
Cul4a	2.19163	1.97004	1.94038	2.05799	1.9675	2.01407
Mcph1	2.11872	2.0149	1.81287	1.89703	1.89346	1.9561
Kat6a	1.74607	1.93534	2.18465	2.06433	2.15729	2.16795
Sfrp1	1.74528	2.18348	2.85279	2.06403	1.40453	1.60331
Fgfr1	1.66852	1.33053	1.41678	1.41189	1.21594	1.29531
Lsm1	3.1308	3.00655	3.16789	3.51961	3.25826	3.28646
Hook3	2.00458	1.76358	1.66294	1.91826	1.82588	1.95366
Fut10	1.17306	1.22782	0.788981	0.848617	1.48384	1.41112
Pcm1	2.84412	3.22658	3.14436	2.68157	3.06347	2.96968
Pik3r2	1.62742	1.46162	1.54002	1.97338	1.98953	2.1658
Jak3	1.54773	0.240301	0.439651	0.201724	0.0920068	0.0574259
Smad1	0.917943	0.536525	1.05376	0.907654	0.875942	1.11646
Sall1	0.248561	0.516116	0.536193	0.733782	0.999434	1.08322
Setd6	2.02302	1.43854	1.588	1.37908	1.58288	1.58574
Cnot1	2.58448	2.11091	1.82656	2.15136	2.22634	2.30055
Zfhx3	0.193197	1.43142	1.81024	1.43803	1.29433	1.24594
Taf5l	1.97745	2.16962	2.39371	2.34	2.0426	2.1186
Hesx1	2.00284	2.52224	1.58677	0.335436	0.252823	0.312321
Wnt5a	0.293871	0.796105	1.39276	0.919824	0.478056	0.499364
Gnl3	4.04768	3.62196	3.30902	3.63456	3.77866	3.80847
Mapk8	1.54171	1.92394	1.8602	1.77872	1.59933	1.72591
Bmpr1a	1.65013	1.41121	1.28139	1.5168	1.71602	1.63133
Bmp4	0.59646	1.0097	1.30012	0.573251	0.31737	0.339404
Mettl3	0.947415	0.999739	1.4177	1.59178	2.26656	1.60206
Fzd3	1.27626	1.71481	1.80462	1.90621	2.14721	2.36239
Loxl2	0.702322	0.608954	1.46357	1.64129	2.30898	2.17323
Piwil2	1.75474	3.17331	3.28217	2.694	2.53665	2.62982
Zc3h13	3.0196	3.02342	3.08732	2.85125	3.02815	3.109
Tpt1	4.28569	4.14544	4.25154	4.15091	4.10547	4.08884
Yap1	1.46391	1.2127	1.23017	1.35147	1.48848	1.48325
Med17	2.28459	2.23533	2.18436	2.19065	2.23258	2.30385
Smarca4	3.18766	3.24595	3.13095	3.07545	3.34225	3.42183
Bcl9l	0.825624	0.561987	0.501987	0.513853	0.641769	0.869328
Ddx6	2.45498	2.56034	2.31824	2.48464	2.58209	2.77194
Smad3	0.429924	0.258946	0.306851	0.713874	0.418092	0.655101
Map2k1	2.643	1.62093	1.61983	2.65417	2.66714	2.62061
Onecut1	0	0.0248029	0.0588933	0.0282526	0.0167097	0.0422831
Leo1	2.36276	2.3584	2.42037	2.04042	2.27501	2.15645
Pik3cb	1.92771	1.25826	1.3399	1.39348	1.22499	1.36379
Eomes	0.072081	0.247245	0.559405	0.912674	0.655258	0.376044
Acvr2b	1.6631	1.20166	1.40899	1.3283	1.10559	1.41354
Ctnnb1	0.397296	0.362073	0.33361	0.359263	0.340364	0.36015
Eif4enif1	2.03147	1.96352	1.99063	1.92678	1.85205	1.93483
Lif	0.0536952	0.0708427	0.211379	0.195919	0.130947	0.0744286
Otx1	0.0466388	0.350795	0.84512	0.406336	0.0940946	0.164091
Med7	2.45127	2.76343	2.80455	2.99193	2.84222	2.72775
Hand1	0.00850619	0.0113025	0.229093	0.0243932	0.00324161	0.00463398
Wnt3a	0.0147565	0.145646	0.339739	0.0424708	0.0235698	0.0476791
Wnt9a	0.0109479	0.143387	0.231026	0.185475	0.0809941	0.126839
Dvl2	2.10459	2.12465	1.84686	1.9867	2.19605	2.3604
Hnf1b	0.0111084	0.176585	0.531226	0.210309	0.0924765	0.0902015
Nog	0	0.0971165	0.236875	0.0420802	0.00613474	0.00393913
Igf2bp1	2.72369	2.07729	2.81456	3.08389	2.84943	2.83325
Hoxb1	0.00556172	0.224179	0.724853	0.704928	0.342573	0.157037
Pcgf2	1.59598	0.963048	1.3506	1.66111	2.10152	1.59734
Gsdma3	0	0.0109794	0.0520314	0.00177297	0.0024475	0
Med24	2.01508	2.80407	2.7063	2.05662	2.15429	2.13127
Kat2a	2.54179	2.60746	2.3732	2.49031	2.57928	2.37787
Stat3	0.570375	1.73256	2.37016	2.12552	1.87358	1.95839
Fzd2	0.557414	1.74477	1.15431	0.485349	0.539233	0.913981
Wnt9b	0.0113414	0.0379627	0.0670351	0.0636905	0.0546299	0.0239123
Wnt3	1.64674	1.64187	1.22018	1.20964	1.04673	0.848061
Axin2	0.856412	1.00759	1.30846	0.533681	0.547427	0.77763
Sox9	0.152756	0.449738	0.745063	0.707109	0.691553	0.938973
Grb2	1.7487	1.41473	1.42956	1.492	1.44329	1.49279
Inhba	0.0214961	0.153112	0.63737	0.60253	0.435142	0.352025
Zfp322a	1.89076	1.95663	1.4225	1.31493	1.42063	1.53412
Sox4	0.707738	1.32876	1.50003	1.97591	1.71662	1.64538
Jarid2	2.93184	2.64352	2.61248	2.65363	2.4868	2.50301
Id4	0.926516	1.39605	1.72526	3.0585	2.82327	2.02565
Fgfr4	0.00797063	0.0265072	0.174661	0.112633	0.0201753	0.0400277
Neurog1	0	0.0334536	0.0472737	0.000597646	0	0.00056904
Smad5	1.49135	1.29944	0.752983	1.30141	1.38589	1.55985
Fancc	1.2483	1.44018	1.00419	1.00965	1.14231	1.21056
Med10	0.00587521	0.00217556	0.0132383	0.0146744	0.0244014	0.00660126
Pik3r1	0.158626	0.570074	0.980479	1.36673	1.01929	0.924146
Il6st	1.31011	1.23071	1.24036	1.11389	0.963466	1.08531
Pelo	0.00180675	0	0.00246207	0.000893097	0.00444039	0.000762018
Isl1	0.085123	1.17086	1.70414	0.526119	0.480396	0.504719
Fgf10	0.0109505	0.0573198	0.448785	0.0405562	0.013288	0.00643556
Id2	1.33024	0.516025	0.733429	0.371275	0.291111	0.819645
Sav1	0.0436394	0.104746	0.0627733	0.103618	0.042362	0.065365
Med6	2.7926	2.86706	2.65029	2.86515	2.7781	2.66653
Esrrb	2.09919	0.884698	0.493558	0.514033	0.170918	0.101722
Dicer1	2.04858	1.67569	1.79676	2.02468	2.01706	2.11447
Tcl1	3.44577	2.78509	1.7628	3.33758	3.2182	2.46504
Akt1	1.95185	0.895819	1.2467	1.1954	0.908601	1.4239
Lifr	1.00829	1.80084	2.10717	1.47454	1.13906	1.39325
Nipbl	2.49451	2.64133	2.76214	2.41208	2.29033	2.03554
Zfp706	3.72139	3.40758	3.41763	3.47068	3.60525	3.61391
Klf10	2.26673	2.35036	3.0487	2.47935	2.76243	2.64137
Fzd6	0.193592	0.488836	0.506017	0.439712	0.246404	0.277161
Med30	2.28906	1.81273	1.92548	1.54683	1.56227	1.73076
Zhx2	0.0183847	0.0624619	0.236933	0.147809	0.0657214	0.058536
Myc	0.216779	0.267937	0.614455	0.638355	0.337045	0.221289
Wnt7b	0.0444089	0.0716021	0.109613	0.0857093	0.108973	0.190099
Mapk12	0.0710506	0.470036	0.894251	1.3477	1.22875	0.899815
Mapk11	0.0342251	0.259297	0.798097	1.3811	1.40768	0.744202
Wnt10b	0.00396061	0.00679543	0.122873	0.00030711	0.00211046	0.00198063
Wnt1	0.00252775	0.0613874	0.0767898	0.0214449	0.00617643	0.000432166
Acvr1b	0.647734	0.594624	0.443459	0.473599	0.366901	0.419554
Crebbp	2.90383	3.45915	3.52336	2.99239	2.96955	3.15962
Mapk1	2.70947	2.4868	2.53424	2.66242	2.37743	2.39229
Med15	1.59607	1.7157	1.8352	1.50806	1.4769	1.54484
Dvl3	1.21509	1.04867	1.33353	1.02822	0.856768	1.19869
Trp63	0.180748	0.772233	1.36641	0.33106	0.0794537	0.0340588
Hes1	1.74651	2.42452	2.77182	3.0423	2.90139	2.49789
Gsk3b	2.09264	2.44631	2.96142	2.40218	2.00505	2.17545
Dppa2	2.74477	1.9689	1.50083	1.81891	1.13396	0.749816
Dll1	0.482814	0.297856	0.351734	0.155926	0.0186102	0.0713701
Axin1	1.29479	0.968219	1.07861	1.29229	1.14435	1.31982
Tead3	0.146363	0.126838	0.316488	0.193117	0.10235	0.128772
Mapk14	1.84253	1.23992	1.2441	1.45067	1.4374	1.45389
Mapk13	2.90211	2.20812	1.58573	1.38746	0.874049	0.696954
Pou5f1	3.13789	2.80939	1.833	1.90792	1.86286	1.50509
Nfya	1.09112	1.01206	0.514691	1.00122	0.993922	1.0032
Wdr43	3.75875	3.44676	3.37874	3.54816	3.67039	3.59818
Lbh	0.494856	0.656313	0.96937	1.57795	1.3469	0.980718
Zfp36l2	1.73077	0.982528	1.03935	1.77833	1.51375	1.5628
Six2	0.117764	0.34778	1.03059	0.293263	0.0508859	0.0813189
Fzd8	0.111144	0.0293134	0.0209082	0.0283355	0.0246927	0.0330396
Ss18	2.62339	1.59693	1.26885	1.89388	2.15309	2.21033
Cdh2	0.262747	0.959213	1.42142	1.22385	0.720247	0.673528
Apc	1.83469	1.66778	1.6059	1.80164	1.63824	1.80292
Wnt8a	0.049116	0.0532407	0.0895297	0.0519797	0.0202537	0.0184374
Smad4	1.41395	1.44449	1.06595	1.18473	1.10756	1.08
Smad2	2.13249	1.78212	2.08702	2.25283	2.32094	2.49272
Lrp5	0.257499	0.179251	0.24103	0.385244	0.541888	0.335629
Taf6l	2.92765	2.92678	2.71293	2.38772	2.81223	2.90849
Jak2	0.330045	0.957629	1.307	0.945093	0.529359	0.631165
Pcgf5	2.08	2.36614	2.93808	3.06896	2.82553	3.03097
Wnt8b	0.00868284	0.203222	0.469391	0.0614613	0.0691268	0.109513
Pax2	0.001255	0.1284	0.309474	0.038277	0.00641368	0.00212458
Ldb1	1.46767	2.04189	1.88817	1.93224	1.62896	1.74243
Trim8	0.20187	0.666574	1.28487	0.836988	0.341013	0.368605
Pcgf6	2.34202	2.14849	2.13373	2.23285	2.18415	2.11376
Smc3	4.02916	3.94046	4.00014	3.8463	3.9367	3.93164
Tcf7l2	0.209465	0.617553	1.93729	2.70136	2.37588	2.19248

## Sheet: Cell cycle
	Mitotic.PGCs	Mitotic.arrest.PGCs	Q.ProSPG	T.ProSPG	Undiff.ed.SPG	Diff.ing.SPG
Rb1cc1	2.11573	2.35914	2.54681	2.08632	2.0597	2.20067
Rrs1	2.83574	2.47283	2.42279	2.15585	2.23018	2.28063
Mybl1	0.681883	0.898674	1.01651	0.346342	0.243516	0.277636
Vcpip1	1.45134	2.34516	2.46693	2.37249	2.05939	2.05119
Mcmdc2	0.51852	0.734841	0.38313	0.288263	0.247	0.383979
Cops5	3.60804	3.42011	3.11659	3.23122	3.36832	3.30751
Cspp1	2.82706	2.74884	2.41446	2.42684	2.58428	2.52497
Eya1	0.0860178	0.228539	0.342894	0.0584086	0.010061	0.0794892
Terf1	3.27994	2.80705	2.22988	2.66068	2.96351	2.82545
Pkhd1	0.0185384	0.233821	0.355843	0.0767325	0.00381338	0.0464238
Mcm3	3.19434	2.55173	2.40683	3.17421	3.22179	2.97945
Efhc1	0.0662059	0.287513	0.907502	0.797757	0.502681	0.422207
Ptp4a1	1.83308	1.05647	1.06967	1.18036	1.31242	1.41187
Actr1b	2.39606	2.46722	2.16793	2.43592	2.40685	2.30758
Mitd1	1.75622	1.32634	1.16847	1.54045	1.54542	1.18869
Map4k4	2.3659	2.19713	2.4126	2.35267	1.92863	1.938
Nabp1	2.02278	1.95374	2.24278	1.85952	1.77709	2.0385
Hecw2	0.571235	0.786434	1.07338	1.03051	0.570997	0.671847
Boll	0.430309	1.08652	1.42457	1.74961	1.69205	1.86599
Sgo2a	2.35592	1.25571	0.654528	1.41457	1.84654	1.70782
Stradb	0.790869	0.795458	0.933228	1.09982	0.940621	1.23006
Wdr12	3.09058	3.08875	2.7376	2.73325	2.77073	2.78376
Cd28	0.00900189	0.128004	0.506303	0.0311814	0.0237376	0.0308527
Pard3b	0.24737	0.465601	0.751364	0.514233	0.249405	0.28825
Ccnyl1	1.33716	1.13685	1.10526	1.12699	0.991052	1.02701
Ctdsp1	1.21566	0.940789	0.892939	1.21512	1.52044	1.43659
Usp37	2.37339	2.79611	2.60399	2.60732	2.68405	2.72249
Cdk5r2	0	0.00140228	0.062396	0.0153207	0.0162197	0.0249202
Cnppd1	1.31337	2.60656	2.83256	2.25687	1.89359	2.05152
Tuba4a	0.715148	0.680314	1.03949	0.994752	1.11622	1.29187
Inha	0.310114	0.823616	2.06001	1.69896	1.82996	2.24334
Utp14b	1.23293	0.626327	0.502056	0.76472	0.928532	0.955352
Cul3	2.37789	2.31749	2.36262	2.21151	2.1014	2.18208
Nppc	0.0621971	0.12143	0.434948	0.196444	0.123465	0.255883
Dis3l2	1.08001	0.845026	0.620531	0.574897	0.779618	0.751959
Gigyf2	2.36268	2.36399	2.29119	2.33876	2.26789	2.27608
Hjurp	2.49569	2.30064	1.57569	2.36409	2.67909	2.64588
Ilkap	2.70958	3.03538	3.2216	2.40457	2.28275	2.44153
Per2	0.0545716	0.254846	0.565949	0.366488	0.180085	0.18019
Stk25	1.62159	2.21843	2.19784	2.07566	1.92908	1.91516
Bcl2	0.0675514	0.141643	0.362281	0.345559	0.107453	0.108919
Vps4b	2.22181	1.85069	1.92268	2.32998	2.40623	2.38593
Clasp1	1.46768	2.21525	1.99194	1.48626	1.41833	1.55675
Ralb	1.86555	1.05503	1.37378	1.77047	1.35434	1.38077
Steap3	0.11234	0.1191	0.297467	0.264393	0.159295	0.18618
Actr3	3.01805	2.89612	2.91925	3.06014	3.03279	3.0208
Ccnt2	2.00773	2.33794	2.0607	2.06295	1.96851	1.86341
Map3k19	0.000512741	0.12585	0.482459	0.0214012	0.00718665	0.0123725
Mcm6	3.56614	3.00979	2.79623	3.22612	3.4544	3.32819
Il10	0.111454	0.100514	0.100159	0.0202557	0	0.00690601
Dyrk3	1.84811	1.58968	1.65676	1.62102	1.34933	1.51073
Mdm4	2.80885	2.76718	2.28229	2.36347	2.39825	2.51203
Atp2b4	0.963123	1.6144	1.60361	1.95343	1.25229	1.32375
Btg2	1.60418	1.5936	1.58859	2.65286	2.27079	2.29456
Myog	0.0987219	0.604368	1.91782	0.594778	0.135458	0.122962
Arl8a	0.380512	1.14426	1.98868	1.45365	0.728769	0.880602
Kif14	1.49278	1.1743	0.865641	1.21158	1.44812	1.29054
Ptprc	0.0045327	0.0228583	0.195853	0.0474545	0.128215	0.0624392
Aspm	2.49831	1.96621	1.51838	2.05585	2.74549	2.6932
Cdc73	2.09142	1.65215	1.57012	1.51163	1.24622	1.32275
Rgs2	0.0906847	0.752062	1.299	0.652627	1.16322	1.52163
Brinp3	0.00184558	0.00900391	0.169293	0.0170303	0.00968223	0.00530069
Ptgs2	0.0253337	0.0978818	0.24077	0.179717	0.0128945	0.00329503
Tpr	3.92007	3.95367	3.88339	3.76734	3.86934	3.90487
Hmcn1	1.61349	1.23116	1.22438	0.921382	0.502088	0.523739
Rnf2	2.50366	2.11123	2.44534	2.33082	2.17128	2.12428
Shcbp1l	0.40937	1.85055	1.86097	1.69049	1.2173	1.53912
BC034090	0.0331239	0.0890856	0.236043	0.127077	0.0889593	0.130015
Brinp2	0.0686764	0.636667	1.28982	0.428781	0.242721	0.19506
Tiprl	2.42796	1.66432	1.22286	1.83831	2.1047	2.29031
Mael	2.64454	4.29226	4.44598	4.06283	3.98684	4.04267
Pbx1	0.958482	1.53703	1.74987	1.00203	0.503665	0.815746
Nuf2	2.41058	1.92008	1.65653	2.11487	2.47717	2.35359
Uhmk1	0.766794	0.91931	0.906599	0.858209	0.821628	1.06347
Pea15a	0.188192	0.457571	1.1485	2.17002	1.76895	1.52684
Fmn2	0.466872	0.614417	0.641352	0.537746	1.10622	0.61111
Exo1	2.39301	1.28695	1.07344	2.12409	2.31593	2.38829
Sdccag8	0.864268	0.94953	0.934415	0.856318	0.722605	0.876886
Hnrnpu	3.72116	3.73661	3.48087	3.44999	3.43419	3.61154
Ahctf1	2.18173	1.86838	1.83955	2.04566	2.02259	2.2083
Lin9	1.50805	1.32977	0.954319	1.20924	1.20234	1.31544
Sde2	3.11703	2.80614	3.0515	2.80712	2.69135	2.74518
Trp53bp2	1.07957	1.09788	1.1387	1.22456	1.05156	1.14945
Tgfb2	0.290492	0.302843	0.741459	0.33205	0.156119	0.191854
Cenpf	4.22008	4.20971	3.44934	3.65634	4.19701	4.2592
Prox1	0.000812396	0.372479	1.01576	0.456475	0.0909001	0.130797
Angel2	1.89362	2.36925	2.63218	2.46536	2.38242	2.34308
Nsl1	1.30947	0.753761	0.483673	1.20281	1.15253	1.06007
Dtl	2.65579	1.85959	1.27053	2.21726	2.0746	2.13076
Ints7	2.39005	2.84311	2.54147	2.31586	2.2783	2.2383
Nek2	2.67139	2.05226	2.0001	2.41516	2.67133	2.63517
Irf6	0.456071	1.13276	1.96558	1.71878	0.830078	0.767516
Meig1	0.833113	1.98006	2.3174	1.43287	0.493854	0.831227
Suv39h2	1.45731	1.24171	1.17681	1.32483	1.31385	1.48526
Cdc123	2.95474	2.32824	1.95213	2.63031	2.79652	2.53902
Gata3	0.0688839	0.162648	0.919333	0.194713	0.175512	0.253704
Prkcq	0.334335	1.55581	1.97583	1.51284	1.16198	1.02212
Hacd1	0.601912	1.75665	1.96095	2.1198	1.29218	1.74861
Mastl	1.26704	1.23518	1.17532	1.75201	1.82979	1.77319
Mrpl41	3.4182	2.72068	2.31098	2.8602	3.00431	3.00734
Tubb4b	3.44897	3.42282	3.3657	3.34736	3.84332	3.81852
Anapc2	2.56504	3.04206	2.8633	2.617	2.74332	2.67154
Sapcd2	2.19205	1.43356	0.496791	1.39792	1.87321	1.89244
Fbxw5	1.55047	1.64003	1.74718	1.46959	1.4202	1.5014
Nacc2	0.522923	0.630158	0.852402	0.753135	0.447177	0.473007
Notch1	0.795454	0.613319	1.01601	1.15669	0.894185	0.86976
Tsc1	1.86831	2.6914	2.6043	1.81097	1.60702	1.6115
Odf2	2.81779	2.07452	1.60899	1.81688	1.87516	1.85218
Spout1	2.39989	1.88262	0.838019	1.25484	1.49932	1.68151
Ptpa	2.35034	2.02134	1.36454	2.16799	2.32559	2.1482
Ntmt1	2.14176	1.71573	1.5024	1.33817	1.59333	1.7593
Abl1	1.56357	1.79007	1.34113	1.04256	0.981588	1.07029
Nup214	2.12612	1.84505	1.43894	1.82846	2.07357	2.01043
Golga2	1.08031	1.3983	1.61903	1.29994	1.2548	1.27603
Ak1	2.55867	0.717966	0.848892	0.378271	0.155655	0.101245
Cdk9	2.50625	2.33494	2.27895	2.31985	2.12267	2.10843
Cntrl	1.90147	2.17925	2.34031	2.5786	2.71355	2.56275
Dab2ip	0.638612	1.95907	2.0497	1.3889	1.11555	1.17912
Rabgap1	1.67404	1.90139	1.67128	1.73126	1.47424	1.71747
Nek6	0.665557	1.51424	1.69772	1.78588	1.81835	1.76847
Ppp6c	1.97679	1.74433	1.7526	2.19798	2.48111	2.71429
Rnd3	0.337614	0.12995	0.403319	0.235794	0.108501	0.167113
Rif1	3.44652	2.95708	2.17917	2.51843	2.67336	2.69306
Cacnb4	0.365033	0.858339	1.17979	1.21848	1.06852	0.850512
Prpf40a	3.5403	3.24706	3.3222	3.32335	3.38365	3.26784
Rprm	0.144988	0.0679489	0.371546	0.0536058	0.0379883	0.0130335
Acvr1	0.428103	0.527561	0.979137	0.720446	0.406765	0.475005
Pkp4	1.92133	1.23618	1.34299	0.972036	0.782877	0.875954
Fap	0	0.202224	0.634107	0.0989917	0.00427346	0.0236568
Fign	0.276725	0.514709	0.998409	0.448344	0.371441	0.362723
Grb14	0.248932	1.07947	2.12743	0.702738	0.306551	0.599647
Stk39	0.505842	1.07307	2.0608	1.51662	0.622734	1.02792
Spc25	3.72673	3.16152	2.87345	3.44697	3.65972	3.5353
Tlk1	1.66437	1.49931	2.11627	1.57577	1.5301	1.7171
Map3k20	0.33139	0.799783	1.18764	1.22	0.869799	0.919813
Atf2	1.99172	2.30481	2.15266	1.91405	2.12662	2.33364
Neurod1	0.0362849	0.211105	0.294903	0.0537701	0.014939	0.0578353
Ppp1r1c	0.00415882	0.0762695	0.257034	0.0236714	0	0.00937036
Btbd18	0.63638	1.65673	1.38602	1.84181	1.34921	1.37338
Madd	0.345894	0.632148	1.1973	0.676405	0.565883	0.559153
Ckap5	2.96835	2.87975	2.006	2.55679	3.03224	2.9853
Dgkz	0.832397	1.60746	1.90124	2.10984	1.54067	1.38989
Prdm11	0.0789655	0.26093	0.592624	0.3474	0.214134	0.310921
Pax6	1.60918	0.56529	0.612579	0.134239	0.0497804	0.0621762
Kif18a	2.50132	1.80486	1.5948	1.81998	2.38953	2.25712
Meis2	0.484807	0.907697	1.60217	0.601417	0.197372	0.116732
Thbs1	0.0513499	0.206079	0.422232	0.086715	0.0665566	0.13827
Eif2ak4	0.980543	0.81229	0.982619	1.3049	1.48999	1.45588
Bub1b	2.56625	2.21146	1.34288	2.08182	2.56641	2.56469
Pak6	0.132358	0.359478	1.36073	0.660669	0.265335	0.143925
Knstrn	2.34651	1.78386	1.33027	1.92506	2.46145	2.24
Knl1	2.5903	2.13822	1.94559	2.27919	2.82305	2.72127
Rad51	2.97642	2.38958	1.73996	2.84422	2.96734	2.8534
Zfyve19	0.909293	1.2675	1.43093	1.44151	1.43243	1.62852
Ino80	1.29491	1.18736	1.06124	1.15876	1.26475	1.30449
Exd1	1.02396	1.79661	1.88039	1.75962	1.70171	1.59469
Oip5	2.39217	1.65546	1.00385	1.46316	1.73885	1.74898
Nusap1	3.03861	2.32692	2.15968	2.22979	2.87589	2.70105
Capn3	0.0114935	0.718409	1.73474	0.554652	0.177187	0.0904159
Haus2	1.59877	1.20339	1.12206	1.37684	1.54559	1.53734
Stard9	0.347259	0.716855	0.967579	1.01189	0.911835	1.04157
Ccndbp1	1.79645	2.23685	2.55644	2.31127	1.81446	1.67735
Tubgcp4	0.856505	1.02589	1.19353	1.14872	0.935553	1.10699
Trp53bp1	0.9021	1.07119	1.1231	0.824995	0.753012	0.779017
Wdr76	2.49998	2.09231	2.09552	2.16462	2.13579	2.08555
Terb2	0.475193	0.392982	0.829051	1.36443	1.23577	1.08689
Cep152	1.04173	0.644558	0.517201	0.669905	0.716038	0.683514
Eid1	0.962803	0.799381	0.835418	1.21754	1.16848	1.39264
Usp8	2.67638	2.99912	2.83553	2.39072	2.45336	2.51386
Ncaph	2.40232	2.08565	1.89227	2.33494	2.57971	2.34027
Bub1	3.02355	2.97941	2.34124	2.4908	2.82967	2.71173
Bcl2l11	1.13969	0.536502	0.926612	1.33296	1.39355	1.52791
Anapc1	2.24084	2.56636	2.26535	2.50616	2.27056	2.15064
Ttl	1.00866	1.00025	1.14597	1.08599	0.989355	1.17697
Il1a	0.0107061	0.0192988	0.0174982	0.00722968	0.00756098	0.0194376
Il1b	0	0.00875937	0.0365599	0.0374556	0.00046089	0.00196393
Cdc25b	0.485509	1.19366	1.9431	1.12167	1.25559	1.13259
Rassf2	0.0284841	0.153677	0.225388	0.406162	0.209871	0.170374
Pcna	3.8389	3.00898	3.08874	3.77355	3.78015	3.605
Mcm8	2.17701	2.24159	1.91168	1.92731	1.9918	1.95686
Bmp2	0.080055	0.267084	0.740299	0.191747	0.015751	0.037023
Plcb1	0.0151557	0.468088	0.706779	0.249678	0.0769894	0.0992199
Pak7	0.0050677	0.358068	0.51181	0.0582316	0.0380022	0.0309924
Dstn	3.34837	3.53673	3.65849	3.96843	3.83215	3.77746
Ovol2	0.855286	0.7302	1.39705	1.89226	1.76186	1.30938
Kat14	1.1203	1.46716	1.23085	1.41851	1.29242	1.16911
Insm1	0.0258427	0.00322932	0.166191	0.0638108	0.0187347	0.0127663
Kiz	2.06386	2.3226	2.67316	2.01616	1.80507	1.7152
Gins1	2.46328	2.0062	1.48124	2.32763	2.45014	2.2795
Nsfl1c	3.27664	3.03407	2.91119	3.12397	3.26402	3.29128
Rad21l	0	0.230936	0.333015	0.333221	0.155574	0.145703
Csnk2a1	3.3264	3.12054	3.00763	3.18448	3.2892	3.2109
Bcl2l1	1.6059	2.96752	3.24784	2.61777	2.43413	2.59585
Tpx2	2.986	2.14228	1.34388	2.35415	2.96506	2.85227
Mylk2	0.000431232	0.0190321	0.0778617	0.0217844	0.00246301	0.00568322
Kif3b	0.595766	0.942895	0.93987	0.809427	0.810573	0.821985
Dnmt3c	0.0195718	0.248451	0.271425	0.0304145	0.0130311	0.0209075
Mapre1	3.29581	3.23609	3.41172	3.64904	3.61983	3.58904
Cdk5rap1	1.80126	1.91547	1.60854	1.4473	1.40957	1.38611
E2f1	1.62855	1.3403	1.20532	1.60816	1.39203	1.25008
Chmp4b	1.41441	0.937608	0.690752	1.20487	1.22721	1.23086
Cep250	1.35327	1.3218	1.03778	1.12666	1.26014	1.31506
Dsn1	1.86316	1.672	1.08222	2.112	2.32536	2.36498
Rbl1	1.06486	0.731547	0.393409	1.10549	0.977136	1.10731
Src	0.0637218	0.768687	1.04202	0.99515	0.810182	0.855171
Blcap	1.65409	2.15013	2.24317	2.10057	1.74387	1.86409
Rprd1b	1.41447	1.22005	1.11865	1.40736	1.45038	1.34089
Fam83d	1.83313	1.91426	1.84021	2.28572	2.72106	2.50081
L3mbtl1	0.0217344	0.141418	0.242896	0.0777841	0.0607196	0.0900128
Mybl2	3.09527	2.08052	0.96054	1.68706	1.63322	1.70253
Hnf4a	0	0.0792409	0.188107	0.022646	0.00310818	0.00514761
Stk4	2.26331	2.17114	2.08723	2.57737	2.63756	2.65415
Ube2c	4.14863	3.25745	2.45302	3.13056	3.82388	3.71396
Pard6b	0.692278	0.842428	0.842398	0.739783	0.745949	0.743526
Aurka	3.40951	2.71828	1.91044	2.53223	3.19497	2.9927
Rtf2	2.42688	2.65615	2.55076	2.51674	2.59532	2.67728
Bmp7	1.41774	1.38934	1.12934	1.58033	1.52074	1.41908
Spo11	0.769703	1.44263	1.76003	1.07133	0.271002	0.353196
Rae1	3.35231	3.19245	3.00083	3.28932	3.48938	3.51802
Rbm38	2.15367	3.04105	2.81209	2.68595	2.66736	2.7733
Tubb1	0	0.00917414	0.000865565	0	0.000687185	0
Edn3	0.270634	0.35732	0.525012	0.0873842	0.0368985	0.0702326
Sycp2	0.725149	2.35433	2.18541	2.2192	2.0281	2.08751
Cables2	0.524126	0.931064	1.2279	0.776152	0.599142	0.749158
Rtel1	1.25332	1.11669	0.98866	1.18297	1.39777	1.23285
Ccnb3	0.115029	1.63742	1.45429	1.46668	0.819428	0.879912
Pim2	0.86913	0.628239	1.00797	1.14763	1.21668	1.2583
Suv39h1	1.95783	1.72008	1.15626	2.02184	2.33822	2.36715
Dynlt3	1.24554	1.31737	1.40146	1.55866	1.29084	1.42914
Usp9x	2.87963	2.56428	2.30071	2.36615	2.19815	2.01455
Ddx3x	3.30878	2.89424	2.34928	2.09875	2.51634	2.50703
Uxt	2.68239	2.84767	2.21068	2.67085	2.82441	2.89164
Klhl13	1.98713	0.905683	1.49992	0.716903	0.339355	0.569391
Gm5934	0	0.0356429	0.217238	0.152196	0.0295203	0.0177541
Gm4297	0.000604976	0.184806	0.817671	0.413248	0.0266639	0.00920662
Gm5935	0	0.350757	1.27534	0.744402	0.131026	0.0508567
Gm5169	0	0.199566	0.630041	0.507647	0.17858	0.0659507
Gm1993	0	0.279639	1.08914	0.595311	0.111334	0.0484222
Gm5168	0	0.219147	1.0761	0.599936	0.0373289	0.0213222
Gm2012	0.000765725	0.139149	0.483962	0.411654	0.0957503	0.0536138
Gm2030	0	0.391405	1.03021	0.633908	0.0809672	0.0393672
Slx	0	0.104636	0.61448	0.301219	0.0332203	0.0269956
Gm14525	0	0.256622	0.841815	0.655727	0.109495	0.0830995
Gm6121	0	0.292789	0.992615	0.819907	0.220852	0.128613
Gm10230	0	0.000817524	0.00362757	0.00100727	0.00153538	0.00164417
Gm10488	0	0.0100406	0.0477587	0.0331638	0.0143322	0.00634917
Cul4b	2.76535	2.59274	2.63228	2.72738	2.6494	2.65111
Mcts1	1.42182	1.22414	1.50702	1.76817	1.43659	1.38817
Stag2	1.24842	1.90216	2.19525	1.74718	1.80361	1.86978
Stk26	0.0980912	0.207713	0.702617	0.32224	0.0617909	0.0970089
Usp26	1.5154	2.21991	2.32815	2.62788	3.07488	2.87933
1700013H16Rik	0.740816	0.786858	1.47164	1.97509	1.7494	2.01226
Xlr	1.03191	2.07435	2.57884	2.41818	2.17749	2.25693
Gm16430	0	0.741723	1.41395	1.00036	0.460419	0.232029
Slxl1	0.000675344	1.60212	2.42209	1.87986	1.09965	0.627985
3830403N18Rik	1.06068	1.7832	2.45157	2.49027	1.99353	1.88998
Gm773	0.854406	2.39929	2.7735	2.39347	2.20373	2.06463
Fhl1	0.718069	2.46443	1.96034	1.27107	1.26354	1.5209
Gm1140	0.0823097	0.14375	0.656436	0.61863	0.565887	0.484339
Cetn2	2.60968	2.83775	2.94597	3.09138	3.07861	2.90636
Xlr4a	1.67021	1.86091	1.91754	2.17982	2.19349	2.15866
Xlr3a	1.99231	2.00933	1.83688	2.15562	2.60756	2.59194
Xlr5a	0.724079	2.62147	2.42044	2.41593	2.64664	2.80962
Xlr5b	0.657254	2.53558	2.36013	2.27511	2.50238	2.70091
Xlr3b	1.98327	2.33906	2.0921	2.21718	2.42157	2.57177
Xlr4b	1.41249	1.43303	1.66732	2.2306	2.19209	2.01844
Xlr4c	1.39801	1.4782	1.86293	2.38789	2.29047	2.19295
Xlr3c	1.74385	2.36878	2.308	2.62563	2.78736	2.72351
Xlr5c	0.858958	2.84877	2.65445	2.44614	2.76633	2.97869
Haus7	2.26245	2.18867	2.18748	2.46251	2.53078	2.4199
Naa10	2.77379	2.29817	1.89648	2.02048	2.46793	2.43512
Hcfc1	2.53356	2.152	1.84815	2.27147	2.20528	2.18049
Mecp2	1.31626	1.18679	1.26935	1.32707	1.37579	1.53167
Opn1mw	0	0.0449984	0.32582	0.0596272	0	0.00964631
Flna	1.15302	1.02545	0.459969	0.91782	1.00657	1.22285
Brcc3	2.23957	1.94105	2.14019	1.85837	1.99766	2.21358
Pola1	2.17204	1.77351	1.45235	1.61391	1.63078	1.5022
Gspt2	0.897675	1.24495	1.33258	1.30511	1.20668	1.29067
Kif4	1.77744	1.15416	0.788233	1.4815	1.89962	1.7598
Tex11	1.37864	1.92115	1.40848	2.16394	2.55362	2.57404
Foxo4	0.4537	0.543131	0.421166	0.505328	0.48055	0.554193
Taf1	2.30662	3.1383	3.03358	2.6367	2.64766	2.64863
Ercc6l	1.6096	1.4215	0.90208	1.55792	1.55727	1.51518
Hdac8	0.493271	1.07946	0.805617	0.926074	0.548845	0.669359
Atrx	3.69247	3.16047	2.90652	2.97159	2.92143	2.84365
2610002M06Rik	1.28359	1.04633	1.15324	1.203	1.06936	1.27
Bex2	1.66611	2.16584	3.00694	2.1202	1.75247	2.18408
Bex4	3.19018	3.21147	3.60185	3.19178	3.06516	3.10751
Nrk	0.670589	1.34834	2.02475	1.33868	0.714539	0.893981
Psmd10	2.37242	2.1749	2.03484	2.41265	2.35006	2.39362
Pak3	0.113403	0.558431	0.918928	0.443197	0.353756	0.346126
Apex2	1.58806	0.999295	0.712682	1.47369	1.48298	1.39494
Phf8	0.667383	1.52842	1.48801	0.930316	0.921997	1.10251
Smc1a	3.42199	3.32539	2.74352	2.55106	2.80732	2.78004
Tspyl2	0.925528	1.47982	1.48438	0.883403	0.919913	1.15907
Usp51	0.220255	0.329036	0.731146	0.333369	0.159142	0.176165
Spin2c	0.347801	0.354337	0.599509	0.235444	0.107042	0.155264
Rps6ka3	1.33319	1.06048	0.75486	1.15207	1.03907	1.21281
Txlng	2.63647	1.98183	1.96087	1.74698	1.72249	1.69297
Ofd1	2.0782	2.04755	2.03359	2.08896	2.11163	2.23539
Pkia	0.477165	0.24861	0.143573	0.195072	0.108969	0.21941
Chmp4c	1.3552	0.730761	1.15623	0.936196	0.295412	0.134605
Lrrcc1	1.57081	1.75407	1.87117	1.81298	1.78256	1.69033
E2f5	2.17208	1.66683	1.83423	1.80676	1.49087	1.72127
Ect2	2.48057	1.80405	1.1344	1.6847	2.15199	2.02157
Tnik	0.320187	0.917996	1.15646	1.06465	0.944669	0.994984
Mecom	0.106553	0.184566	0.62702	0.108928	0.0205558	0.081322
Skil	2.18375	1.76075	1.79444	1.58802	1.60189	1.77594
Sox2	2.79526	1.60672	0.687723	1.08551	0.424468	0.119763
Ccna2	3.36562	2.38037	1.67502	3.03263	3.50041	3.37192
Cetn4	0.567873	0.464299	1.12174	0.98861	0.766259	0.687336
Fgf2	0.0362806	0.129678	0.302176	0.216566	0.0982885	0.143871
Nudt6	0.043669	0.204448	0.322703	0.285867	0.188481	0.202327
Spry1	1.12033	0.802216	1.16718	1.54663	1.45331	1.04512
Plk4	2.7708	2.37391	1.77083	2.47612	2.7588	2.75079
Jade1	2.55101	1.84625	1.96026	2.16585	2.33396	2.2512
Ccna1	0.0536399	0.469751	1.11982	0.243974	0.175252	0.291669
Spg20	1.16244	1.05303	0.992557	0.801748	0.673455	0.72707
Siah2	0.603523	1.22714	1.22805	0.889463	0.620954	0.841498
Mlf1	1.37719	3.2769	3.72739	2.95102	2.63021	2.74447
Il12a	0.0283107	0.0170875	0.127655	0.0305755	0.00360148	0
Smc4	3.83022	3.53136	3.64666	3.59291	3.80418	3.74992
Map9	1.30084	0.965177	1.60428	0.750067	0.399993	0.545567
Plrg1	2.86517	2.76918	2.94219	2.7688	2.81884	2.86195
Mnd1	2.2972	2.82293	2.19199	2.24444	2.05786	2.07151
Fbxw7	1.91402	2.22892	2.04112	1.83146	1.42151	1.61243
Prcc	1.19139	0.828534	0.668907	0.992032	0.894874	0.982405
Iqgap3	1.27265	0.878344	1.09195	1.05891	1.01049	0.829383
Pmf1	3.58266	2.91638	2.30075	3.23511	3.37372	3.25749
Arhgef2	2.07186	1.60225	2.04848	2.23815	2.02467	1.74564
Msto1	0.604433	0.454375	0.401483	0.595028	0.621124	0.546767
Cks1b	3.59135	3.22068	2.59966	3.40583	3.68271	3.66203
Jtb	2.5482	2.63992	2.6096	2.9049	2.77101	2.72595
Ints3	2.17902	2.33781	2.02385	2.0389	1.92021	1.89319
Crnn	0	0.000273674	0.0298411	0.000309893	0	0.000438831
Tdrkh	2.60194	2.80044	2.49969	2.75466	2.97818	3.14717
Pogz	1.66616	2.11695	1.5526	1.40992	1.5494	1.80368
Hormad1	2.58465	3.10509	3.2843	3.04328	2.53196	2.38892
Ensa	2.50586	2.58928	2.72904	3.03357	2.88055	2.98269
Txnip	2.1308	3.00415	3.16088	2.631	2.56875	2.75907
Pde4dip	0.549158	1.14593	1.78852	1.26938	1.16791	0.91412
Notch2	0.94958	1.05066	0.918727	1.47616	1.22278	1.35104
Phgdh	1.30482	3.47875	3.48923	3.6631	3.91801	3.67846
Sycp1	2.06838	3.5834	3.09544	3.67301	3.80548	3.90664
Nras	2.51051	2.75317	2.60622	2.75879	2.92475	3.07343
Dclre1b	1.18782	0.952087	1.25677	1.30589	1.17791	1.04316
Slc16a1	1.78581	1.46519	1.46281	2.06586	2.00512	2.10197
Rhoc	2.21179	1.49524	1.94261	2.59172	2.39235	2.03187
Gnai3	2.05311	1.45602	1.73397	2.35168	2.35203	2.29738
Psrc1	0.605014	0.333941	0.393391	0.7981	0.934209	0.79999
Gpsm2	1.61815	1.42233	1.42773	1.77512	2.07248	2.03552
Cdc14a	0.0963512	0.427244	1.01318	0.367774	0.22791	0.256777
Sass6	1.18397	1.10719	1.3154	1.16597	1.1883	1.13099
Camk2d	0.318815	1.16816	1.94275	0.923944	0.78529	1.08993
Larp7	3.52698	3.91276	4.00191	3.69479	3.6582	3.52578
Egf	0.204552	0.531349	0.855626	0.449178	0.24383	0.348022
Lef1	2.51567	2.56955	2.44427	1.88588	1.29166	1.30767
Tet2	0.90417	1.36329	1.09892	0.322044	0.175478	0.26051
Cenpe	3.18658	3.31325	3.07279	3.0196	3.61722	3.58576
Ppp3ca	0.873275	1.98095	2.75205	2.44393	2.08217	2.00433
Eif4e	3.77136	3.30526	3.32077	3.6156	3.66016	3.63623
Pkn2	2.76153	2.57982	2.73344	2.47844	2.17053	2.25007
Sh3glb1	2.32277	2.32901	3.33317	3.03385	2.41404	2.58757
Ssx2ip	1.52286	1.44649	1.83698	1.37985	1.10325	1.32427
Prkacb	1.35453	1.03151	1.14919	1.08421	0.998885	1.13139
Usp33	1.63788	1.36581	1.38946	1.33223	1.31214	1.31095
Msh4	0.19004	0.518042	0.698876	0.712015	0.366014	0.348681
Mos	0.00699139	0.000986726	0.0903921	0.0451823	0.00904881	0.0194107
Ubxn2b	1.72381	1.3491	0.724116	0.585282	0.787368	0.875023
Sdcbp	2.61285	2.91432	3.30168	3.50644	3.33511	3.2792
Trp53inp1	2.06211	1.48476	1.4798	1.82826	1.80325	1.97185
Ccne2	1.16961	0.965788	1.31094	1.1897	1.34518	1.43187
Rad54b	1.91975	2.00804	1.78643	1.90784	2.08684	1.97626
Gem	0.0867221	0.42908	0.786134	0.265703	0.098515	0.238227
Tmem67	0.248128	0.668622	0.855484	0.519547	0.35732	0.405131
Nbn	1.7114	1.85088	2.41433	2.14112	1.95941	1.91679
Casp8ap2	2.76156	2.67077	2.63073	2.84749	3.15502	3.16414
Orc3	2.68597	2.28223	1.61922	2.10046	2.33927	2.23662
Chmp5	2.51736	1.84307	1.7885	2.21612	2.0471	1.87755
Dctn3	3.03952	2.35267	2.90592	2.63205	2.74216	2.68935
Vcp	3.9166	3.91616	3.57479	3.5246	3.77766	3.81403
Npr2	0.0648674	1.1568	1.65091	0.860384	0.439199	0.382748
Spag8	0.0869352	0.457617	0.770857	0.191965	0.184826	0.288844
Clta	3.34534	2.87194	3.16657	3.21189	3.17986	3.13594
Melk	2.42166	1.59563	0.970873	2.15346	2.45156	2.23456
Shb	1.25366	1.20165	1.34992	1.80622	1.14871	1.08374
Anp32b	4.24296	3.55399	3.61579	4.17788	4.14291	4.21534
Nr4a3	0.00135595	0.0213058	0.104807	0.0232646	0.00670075	0.0224868
Smc2	3.89996	3.16111	2.8425	3.29556	3.49979	3.38674
Klf4	0.381137	1.21578	1.55767	0.949748	0.86885	1.11602
Ptpn3	1.12319	0.836899	0.678477	1.15036	0.736222	0.579457
Cdc26	2.75123	2.18439	1.83231	1.94212	2.09192	2.11101
Trim32	1.00266	1.49646	1.61005	1.39743	1.42791	1.32368
Brinp1	0.0161424	0.512871	1.14759	0.493294	0.212182	0.264163
Cdk5rap2	1.95159	1.73252	1.17268	1.51635	1.77524	1.74748
Cntln	1.50127	1.40413	1.46004	1.69468	1.24044	1.52685
Haus6	1.53916	1.27233	1.13185	1.64874	1.86336	1.74619
Rps6	4.29158	4.34318	4.17027	3.7121	4.02198	4.06664
Klhl9	1.05403	0.841319	0.809566	1.36726	1.30813	1.43772
Ifnz	0.00108576	0	0.00145225	0	0	0.00144322
Cdkn2a	0.474181	0.917587	1.34567	1.07689	1.17721	1.22423
Cdkn2b	0.485413	1.1576	1.31978	1.23126	1.20547	1.11432
Jun	1.16199	1.07358	0.983622	1.12738	0.969133	1.04782
Itgb3bp	1.95877	2.02715	1.9711	2.05534	1.95976	1.94926
Ndc1	2.13669	1.89612	1.52341	2.43461	2.60779	2.4748
Orc1	1.62851	0.916322	0.679333	1.45865	1.92322	1.87468
Cdkn2c	0.0633632	0.308784	0.933199	0.375991	0.22666	0.327261
Foxe3	0.00252775	0.0012861	0.00121946	0.000244877	0	0
Stil	1.02755	0.581254	0.455283	0.914449	1.0327	0.977094
Tal1	0.0139702	0.23466	0.590267	0.345666	0.0698566	0.110389
Rad54l	1.67097	1.65808	1.23081	1.61591	1.7933	1.63627
Nasp	4.03338	3.23542	3.00548	3.85678	4.06086	3.97263
Plk3	0.533544	0.341431	0.225367	0.390206	0.254682	0.18328
Kif2c	2.6997	2.19519	1.07544	2.33328	2.94115	2.73412
Cdc20	3.26629	2.99832	2.24404	2.36385	3.1912	3.17955
Zmpste24	1.10897	1.00575	1.12308	1.45987	1.3345	1.41844
Cdca8	3.70146	3.67632	3.26874	3.68915	3.86538	3.78162
Rspo1	0.22867	0.870929	0.917726	0.168338	0.0790442	0.285046
Lsm10	2.07573	2.188	1.53989	2.19384	2.34965	2.421
Ago4	0.122868	0.576542	0.850968	0.557645	0.156154	0.287728
Clspn	2.66407	2.48812	2.06077	2.85771	3.02072	2.95165
Sfpq	3.30426	3.03265	2.44637	2.62801	2.79127	2.94881
Rbbp4	1.26674	0.861252	0.931802	0.997323	1.35641	1.15973
Khdrbs1	2.17956	1.98762	2.31607	2.78913	2.75917	2.88169
Pum1	2.70234	2.54307	2.42691	2.50106	2.41325	2.5244
Epb41	0.904918	1.32904	1.691	1.7345	1.32644	1.5159
Ythdf2	3.10212	2.67803	2.66319	2.72271	2.70768	2.59072
Rcc1	2.48075	2.12268	1.78915	2.21805	2.56271	2.57101
Phactr4	1.13588	1.40388	1.10242	1.39673	1.33842	1.3469
Rpa2	3.73895	3.57333	3.13388	3.63526	3.79356	3.71964
Gpr3	0.00750263	0.125131	0.382043	0.246094	0.0823443	0.068026
Trnp1	0.198598	0.338471	0.768813	0.507378	0.360773	0.567362
Nudc	4.31596	4.22885	4.07989	4.22544	4.30462	4.27793
Sfn	1.58062	0.610311	0.612062	1.6202	0.926581	0.715057
Cep85	2.22628	3.34864	3.21367	2.68512	2.78267	2.87796
Stmn1	4.16625	3.93558	3.62411	4.08586	4.38499	4.47402
Aunip	1.3706	1.26737	1.14295	1.57684	1.75308	1.60168
Syf2	2.6589	2.45081	2.51578	2.72928	2.76564	2.90498
Runx3	0.0226943	0.953455	1.63824	0.66885	0.322453	0.540182
Id3	3.49474	1.67617	0.777927	0.997091	1.08047	1.0482
E2f2	0.819848	0.230668	0.477635	0.386183	0.205556	0.285086
Wnt4	0.0590515	0.185057	0.402528	0.106411	0.06293	0.0226805
Cdc42	3.67011	3.89657	3.84015	3.82922	3.77118	3.79868
Eif4g3	1.68681	1.8954	1.07252	0.870871	0.637509	0.692627
Camk2n1	0.202514	1.23607	1.40655	0.892048	1.00898	1.62142
Tas1r2	0	0.00862279	0.0258436	0.0147991	0	0
Rcc2	3.41447	3.34558	2.79616	2.53034	2.47568	2.69278
Crocc	1.13611	1.12513	0.876753	0.678352	0.606732	0.679241
Zbtb17	0.840599	1.66334	2.05579	1.39555	1.09751	1.09341
Pdpn	2.25221	1.95468	1.08017	0.940216	1.11316	1.2863
Miip	2.33541	1.71046	1.93898	1.24613	1.75341	1.75519
Mad2l2	1.56391	1.0692	1.48498	1.50337	1.38018	1.5688
Tardbp	3.09874	2.76998	2.43906	2.58313	2.60507	2.58907
Cenps	2.52779	2.00485	1.96711	2.27024	2.51786	2.45398
Slc25a33	2.23325	2.37877	2.10248	2.4256	1.93002	2.12455
Phf13	2.96192	3.77221	3.57416	3.11709	2.99413	3.08506
Klhl21	1.70666	1.21671	1.09853	1.80396	1.64834	1.64198
Trp73	0.216837	0.185045	0.401631	0.211758	0.0520167	0.0191879
Wrap73	2.02771	2.72833	2.58809	2.21178	2.46588	2.42613
Cdk11b	3.1421	2.81218	2.98399	3.24489	3.09588	3.14252
Cdk6	1.3873	1.60886	1.61445	1.32369	1.1073	1.84602
Cdk14	0.338218	0.763748	1.11165	1.06827	0.610425	0.83253
Dbf4	2.86097	2.09013	1.79543	2.24633	2.24011	2.25185
Abcb1a	0.226199	0.230673	0.528688	0.0806749	0.00908907	0.044555
Dmtf1	1.20541	1.40589	1.02876	1.07164	1.16278	1.20023
Gnai1	1.92599	0.689911	0.867385	0.463404	0.391499	0.905153
Magi2	0.182515	0.23027	0.699399	0.278335	0.0969931	0.104371
Kmt2e	1.40484	1.70766	2.01499	1.51398	1.7529	1.92673
Srpk2	2.59646	3.09101	3.47217	3.35438	3.04488	3.24384
Rint1	1.45606	1.64361	1.70434	1.83828	2.02045	2.03046
Cdk5	1.95896	1.56423	1.63961	1.89434	1.91674	1.8429
Smarcd3	0.038731	0.083875	0.132083	0.0630165	0.0875669	0.0723068
Xrcc2	1.23044	1.01238	0.675176	1.07501	1.07018	1.2083
Paxip1	1.3599	1.08826	1.09489	1.33289	1.15178	1.37899
Cenpa	4.04648	3.14944	2.57101	3.60884	4.0347	3.89711
Mapre3	0.364247	1.19333	1.77713	1.31108	0.940291	0.895913
Cgref1	0.0561057	0.225849	0.430356	0.287183	0.529124	0.298843
Ppm1g	2.97155	2.96797	3.09988	2.92731	2.86519	2.78553
Babam2	2.64886	1.99335	1.87201	2.46112	2.61172	2.54697
Ppp1cb	2.70129	2.70764	3.06372	2.71142	2.63661	2.42915
Ywhah	2.63814	2.18563	2.11383	2.42345	2.26305	2.43363
Ctbp1	1.71437	1.89563	1.74366	1.88447	1.70532	1.71591
Maea	2.44509	2.2507	2.09728	2.14266	2.35959	2.4751
Tacc3	3.22923	3.02636	2.4825	2.94132	3.36955	3.33508
Fgfr3	0.221822	0.180832	0.35398	0.360141	0.254376	0.415154
Haus3	2.64885	2.34857	2.11335	2.71725	2.77614	2.71262
Rnf4	3.18011	2.51642	2.19824	3.09942	3.27427	3.31703
Htt	1.39219	1.57177	1.22455	1.32757	1.18261	1.40674
Wfs1	1.5249	1.83536	1.87903	1.19904	0.71567	0.746966
Msx1	0.508839	0.210179	0.129244	0.433167	0.14478	0.196747
Zbtb49	0.38097	0.74274	0.923766	1.16669	0.798639	0.916293
Ncapg	2.82838	2.67479	2.27086	2.31642	2.74546	2.68595
Anapc4	2.53911	2.70117	2.47395	2.67275	2.80538	2.85411
Pds5a	2.23942	1.6941	1.73723	1.67561	1.55894	1.6423
Apbb2	0.856753	1.30793	1.61557	1.52339	1.51176	1.45274
Clock	1.57683	1.94293	2.10587	1.69364	1.61322	1.77614
Cep135	0.845868	1.06112	1.31606	0.99519	0.926554	0.90702
Cenpc1	2.37952	2.48167	2.08538	2.04752	2.29058	2.15429
Tmprss11a	0.00289815	0.0554301	0.130598	0.0107698	0.00506428	0.00313067
Ankrd17	2.67461	3.07765	2.96552	2.74849	2.70409	2.72386
Epgn	0.0124284	0.0130411	0.0130587	0.00138492	0.000421671	0
Ereg	0.0129425	0.0182381	0.0814465	0	0	0.000333292
Btc	0	0.0498886	0.24474	0.0273827	0.0726206	0.0414557
Ccni	2.04237	2.53668	2.36388	2.13249	1.83172	1.89162
Ccng2	0.472101	1.14778	0.926029	0.531844	0.654494	0.725351
Lin54	0.749408	0.789339	0.974234	1.20003	0.801722	0.775269
Abraxas1	2.1527	2.41696	1.93276	1.99818	2.02164	2.05601
Pkd2	0.390194	0.662034	1.00496	0.474707	0.239295	0.228231
Hfm1	0.950162	1.6049	1.3344	1.11257	0.822152	0.847797
Cdc7	2.29386	1.99218	1.73397	2.31801	2.18262	2.1126
Brdt	0.849534	3.10499	3.23871	1.75842	1.62598	1.78661
Evi5	2.3564	2.04197	2.0916	2.22663	1.90939	1.78926
Gak	1.49098	1.75146	1.658	1.3919	1.3599	1.33717
Rnf212	0.0751525	1.88949	2.24778	1.91628	1.38788	1.47292
Chfr	2.24117	1.96521	1.73839	1.89517	1.92793	1.87707
Ankle2	2.3173	2.67049	2.65905	2.39067	2.18906	2.3007
Pole	2.34519	2.36506	2.10924	2.02436	2.01245	2.13731
Chek2	2.19717	1.77533	1.66969	2.0272	2.0039	1.82167
Ttc28	1.26537	1.03111	0.900121	1.65621	0.796544	0.68146
Rab35	1.48528	1.55248	1.64055	1.68464	1.40796	1.42802
Cit	2.29529	2.09164	1.9471	2.30494	2.24601	2.23582
Taok3	1.49829	1.51462	1.99964	1.49815	1.07973	1.15316
Pebp1	3.64764	3.50049	3.38791	3.62208	3.84759	3.87028
Tbx3	0.0183443	0.104315	0.846685	0.872279	0.64179	0.699249
Ptpn11	2.32191	2.13828	2.31498	2.41236	2.29458	2.19905
Ppp1cc	3.07307	2.38133	2.17239	2.56571	2.53494	2.67628
Rad9b	0.721356	1.16974	1.43768	1.89856	1.49695	1.51901
Anapc7	2.10659	2.1178	1.57444	1.45473	1.78013	1.87933
Anapc5	3.60359	3.42354	3.44767	3.41387	3.4977	3.43866
Rhof	0.928839	1.18921	1.31852	1.15851	1.07726	0.923001
Kntc1	1.69738	1.1773	0.81665	1.17481	1.2333	1.08247
Kmt5a	1.52241	1.53063	1.54733	1.25468	1.45034	1.55917
Piwil1	0.132199	1.14279	0.902962	0.728758	0.743761	0.610214
Stx2	0.104976	1.08578	1.45488	1.2029	1.07459	1.3598
Ran	4.57296	4.35753	4.20522	4.38574	4.44107	4.48097
Nupr1l	0.255182	0.37165	0.435429	0.405555	0.541548	0.487582
Sbds	2.60995	2.49101	1.973	2.15645	2.26618	2.39589
Mlxipl	0.209874	0.640636	1.13656	0.713451	0.487432	0.582454
Fzd9	0.475444	0.0747963	0.0378484	0.0901307	0.0503628	0.101254
Fkbp6	3.38508	4.1223	4.25781	4.05532	4.01493	4.03978
Alkbh4	1.17217	0.735662	0.673027	1.13165	1.26033	1.3286
Znhit1	2.69998	2.46025	2.70949	2.61946	2.5997	2.61474
Mepce	1.49631	1.52535	1.50144	1.45382	1.33096	1.60842
Mcm7	3.19988	2.73723	2.31176	2.69543	3.16781	3.10991
Taf6	0.705948	1.13915	1.43709	1.0638	1.02964	0.969473
Stag3	2.07702	2.70777	2.71441	2.06943	2.22122	2.27656
Sun1	1.93526	1.78378	1.74132	1.72897	1.70327	1.68077
Gper1	0.00655424	0.00172289	0.000401571	0.00102924	0.00441232	0.0109711
Mad1l1	1.47406	1.55504	1.58531	1.46643	1.28056	1.33367
Lfng	0.0731881	0.119493	0.322163	0.300909	0.313154	0.271538
Foxk1	0.818495	1.12966	1.24094	0.845723	0.669924	0.575657
Fbxl18	1.42702	1.54782	1.48593	1.61074	1.6115	1.71082
Actb	4.64678	4.53736	4.39258	4.78021	4.81053	4.93294
Spdye4a	0.0327143	0.0854991	0.20057	0.0130883	0.000855362	0.00162277
Pms2	1.41882	1.40977	1.58327	1.66064	1.61913	1.62677
Trrap	2.2225	2.42863	1.56791	2.16082	1.99641	2.15986
Zfp655	2.47774	2.27448	2.35412	2.31637	2.41669	2.53457
Hmgb1	4.25246	4.06025	3.65508	3.95256	4.24359	4.27795
Brca2	2.71474	2.79109	2.60344	2.73962	2.87295	2.82255
Pds5b	2.20024	1.79285	1.74305	2.0798	1.84378	1.84881
Stard13	0.0397592	0.180834	0.648552	0.178236	0.0511493	0.0522847
Hepacam2	0.0154702	0.238269	0.514144	0.342349	0.217986	0.262056
Asns	3.19678	3.07847	3.52141	2.45809	1.67313	1.8015
Rpa3	3.47179	2.80087	2.457	2.65151	2.75927	2.63434
Met	0.0993734	0.676075	1.09195	0.667942	0.351027	0.504532
Asz1	2.68439	3.43941	2.96975	3.30272	3.23791	3.1889
Wasl	2.83724	2.94734	3.09256	2.94174	2.98523	3.0554
Snd1	2.54125	2.55314	1.83509	1.96147	2.12852	2.03151
Lep	0.00478177	0.005148	0.0142847	0.000322552	0.00120803	0.00103663
Zc3hc1	2.61776	2.73782	2.46159	2.57944	2.68133	2.66218
Stra8	0.244748	1.23248	1.36506	2.33597	3.14153	3.55014
Wee2	0.0365767	0.191228	0.718454	0.273668	0.110387	0.116051
Casp2	1.24852	1.45905	0.946864	1.26321	1.80241	1.87588
Ezh2	3.24197	2.46297	2.64074	2.67668	2.6028	2.44876
Gpnmb	0.0216842	0.254139	0.775285	0.173983	0.0764472	0.0391709
Hoxa13	0.0212522	0.0299201	0.0884773	0.00700451	0.00311162	0.00548118
Smarcad1	2.79799	1.94216	1.42826	1.92855	2.11068	2.03089
Prdm5	1.42361	0.885704	0.786026	0.543772	0.256651	0.329573
4930544G11Rik	0.000602662	0.18881	0.416645	0.10314	0.0114671	0.011867
Mad2l1	3.45545	3.36198	2.49363	3.03401	3.26339	3.17133
Gadd45a	1.08594	0.461914	1.15524	1.15452	0.835037	1.00649
Chmp3	2.51184	2.06218	1.91228	2.58166	2.7023	2.71196
Usp39	2.14741	1.85597	1.99276	2.20647	2.33406	2.4749
M1ap	1.48046	1.27431	1.55181	2.00831	2.14761	2.2898
Rtkn	0.00264261	0.0150691	0.0837135	0.0669049	0.0303147	0.02133
Dctn1	2.14661	2.85637	3.02881	2.25116	2.03406	2.08127
Stambp	0.314465	0.311821	0.751921	0.452073	0.43804	0.794235
Ankrd53	0	0	0.00102617	0.000677145	0.000761791	0
Cyp26b1	0.0561159	0.092164	0.298029	0.170812	0.316487	0.3518
Alms1	1.19888	1.75283	1.83033	1.54083	1.42293	1.49968
Tgfa	0.303287	0.0595055	0.173615	0.0541655	0.0511736	0.11376
Ruvbl1	3.70711	3.82395	3.40372	3.22269	3.43598	3.41571
Mcm2	3.41518	2.46192	1.91257	3.1019	3.23925	3.2013
Tpra1	0.856937	0.996622	1.04401	0.986805	1.10494	1.26159
Xpc	1.74685	2.25599	2.15282	2.31006	2.11882	2.05494
Nr2c2	0.797672	0.930273	1.05875	1.06785	0.847104	0.744356
Uba3	2.28924	1.81128	1.51249	2.06055	2.23356	2.17191
Arl8b	2.01262	1.63107	1.68224	2.26219	2.01296	1.85905
Camk1	0.62434	0.464214	0.399562	0.293062	0.284883	0.38315
Tada3	2.29418	2.04641	2.50353	2.52869	2.16901	1.79437
Fancd2	1.48693	1.89404	0.807761	1.20475	1.35085	1.31616
Mbd4	1.1276	0.778947	0.702613	0.868079	1.07762	1.05451
Rassf4	0.142105	0.878531	0.990455	0.562778	0.250539	0.27399
Bid	2.22029	1.58441	1.61655	2.39818	2.32617	2.33176
Mical3	1.14264	1.55291	1.64769	1.53681	1.28398	1.32922
Tuba8	0	0.0584506	0.198255	0.0262069	0.00762566	0.000280872
Aicda	0.021588	0.0746608	0.289327	0.0484453	0.00338594	0.0192504
Nanog	2.8448	1.62833	0.5986	0.627229	1.07477	0.556397
Phb2	3.85889	3.30075	3.25186	3.79703	3.8568	3.76733
Ptpn6	2.43322	1.70019	1.96891	1.41235	0.667413	0.429866
Cdca3	3.19813	2.20831	1.67226	2.61433	3.11367	2.97536
Ing4	2.08524	1.78859	1.37322	1.60602	1.71914	1.59891
Ncapd2	2.54388	2.37222	2.16543	2.26703	2.47244	2.44454
Tuba3a	3.01019	3.66676	3.82651	4.1811	4.44602	4.48654
Kcna5	0.00190542	0.0108052	0.0541744	0.0548597	0.00905651	0.00174512
Ccnd2	0.699109	1.6881	3.03704	4.15906	4.11047	3.78047
Rhno1	0.233719	0.476076	0.597723	0.729132	0.622568	0.739773
Foxm1	0.975042	0.751253	0.47829	1.1947	1.2068	1.21221
Tas2r121	0	0	0	0	0	0
Lrp6	1.11011	1.09087	1.12238	1.26248	1.13825	1.23642
Cdkn1b	0.602357	0.939638	1.33443	0.928722	0.659689	0.777861
Eps8	0.329387	0.612908	1.12026	0.791523	0.63148	0.566824
Pde3a	0.0262198	0.138346	0.678171	0.332135	0.0900919	0.18137
Ints13	1.51728	2.01031	2.21484	2.14124	2.17396	2.05425
Klhl42	0.511568	0.206488	0.441635	0.394145	0.188668	0.218816
Ttyh1	0.779474	0.980758	0.945693	0.449796	0.509724	0.832985
Brsk1	0.0787101	0.262028	0.336955	0.137921	0.113521	0.125495
Ube2s	3.62546	3.20174	3.02255	2.42024	2.79276	3.01137
Sbk2	0.293262	0.165509	0.383417	0.0979551	0.0356515	0.0916008
Usp29	1.0339	1.04731	1.29471	0.573904	0.278034	0.37755
Aurkc	2.04538	1.04666	1.45691	0.746255	0.64346	1.01055
Chmp2a	3.67622	3.93405	3.77622	3.78582	3.67468	3.66583
Lig1	3.96488	4.00854	3.55934	3.74499	3.95621	3.84705
Nop53	3.48261	3.67283	3.32693	3.00844	3.19145	3.24974
Calm3	3.63573	2.82823	2.5033	2.31241	3.05943	3.47058
Ccdc8	0.0658494	0.0682455	0.109208	0.126248	0.068954	0.175445
Nanos2	0.691034	1.7659	0.0851471	0.385943	0.766192	0.676594
Ercc1	1.54984	2.04549	1.97267	1.17446	1.34538	1.35512
Ercc2	1.16046	0.762829	0.772662	0.871799	0.965907	0.948185
Mark4	0.409107	1.18195	1.67336	0.768228	0.367118	0.706297
Dmrtc2	0.153814	1.63916	2.42821	2.4318	1.15984	1.03984
Tgfb1	0.0770954	0.24718	0.273976	0.729295	0.406164	0.264045
Paf1	2.47611	2.38472	2.40937	2.49846	2.55845	2.64094
Pak4	2.07183	2.84248	2.67668	1.91461	1.84638	1.83264
Sirt2	0.923485	1.3089	1.44543	1.12577	0.968116	1.00283
Map4k1	0.994453	0.975243	1.48449	1.71319	1.69235	1.58844
Wdr62	1.23715	0.646695	0.750092	0.834792	0.799069	1.14827
Haus5	1.7209	1.4048	0.495651	1.10466	1.56293	1.36604
Pdcd2l	2.92273	3.07606	2.99175	2.87937	2.8885	2.91274
Cebpa	0.0162795	0.261996	0.147433	0.188361	0.120211	0.240509
Tdrd12	2.5785	2.57374	2.16297	2.39969	2.59574	2.4381
Ccne1	2.50144	0.966883	1.1006	1.81099	1.54115	1.21919
Atf5	0.134967	0.373246	0.574512	0.306634	0.311874	0.319844
Nup62	3.12207	3.26917	3.05399	2.94719	2.92169	2.91106
Med25	2.79842	2.95617	2.93128	2.75266	2.85628	2.81474
Flt3l	0.183087	0.351286	0.535254	0.267229	0.348872	0.394971
Bax	3.92936	3.34177	2.83062	3.41079	3.64895	3.71232
Ush1c	0.229581	0.773204	1.54785	1.31262	0.516951	0.738804
Tsg101	3.24251	3.01132	2.87249	2.98629	2.98247	2.90314
E2f8	1.11774	0.265974	0.221178	0.553717	0.652267	0.552977
Gas2	1.00973	0.841355	1.23577	0.838905	0.755964	0.790851
Tubgcp5	1.56417	1.2481	1.20743	1.57661	1.79304	1.87218
Igf1r	0.781265	1.80968	2.04982	2.23253	1.97123	2.1134
Nr2f2	0.23557	0.215164	0.988661	0.584726	0.448556	0.493505
Fanci	0.17669	0.127866	0.136023	0.133301	0.140299	0.146131
Ticrr	1.5758	0.640728	0.449388	0.665824	0.794027	0.700422
Cib1	3.12247	2.60648	2.49959	2.40671	2.7418	2.97881
Prc1	2.62896	1.97111	1.19976	2.15044	2.69385	2.51183
Fes	0.118392	0.732356	1.32829	0.369581	0.193533	0.152682
Blm	2.684	2.34363	1.54605	1.48514	1.9527	1.94793
Iqgap1	2.28688	1.62035	1.67637	2.04917	1.52144	1.42776
Cpeb1	2.53779	2.23049	1.71072	1.88879	1.58314	1.47793
Whamm	1.00071	0.418859	0.766665	0.447189	0.327316	0.261524
Ddias	1.57547	1.78958	1.50553	1.67515	1.70627	1.82851
Pak1	1.75765	2.15709	2.4591	2.43989	2.03817	2.14422
Uvrag	1.0353	1.24306	1.84102	1.52534	1.07207	0.994408
Gdpd5	0.050557	0.372867	0.530139	0.120882	0.239474	0.241081
Rps3	4.65487	4.38362	4.01227	4.37348	4.47792	4.54899
C2cd3	1.21723	1.19067	1.20439	1.34152	1.10739	0.951883
Anapc15	1.1622	1.35005	1.29559	1.38023	1.27508	1.17201
Numa1	1.71817	2.21626	1.72316	1.53194	1.76402	1.73856
Trim21	0.0698828	0.19771	0.103717	0.121119	0.20333	0.272889
Apbb1	0.824678	1.89821	2.66996	1.60115	1.59265	2.02985
Rrp8	2.4524	2.29288	2.10549	2.17686	2.22541	2.23212
Ilk	0	0.000291279	0.000202321	0.000562689	0	0
Taf10	1.84757	1.0504	0.935656	1.2409	1.38069	1.54664
Stk33	0.0983783	0.793782	1.00242	0.661266	0.212168	0.322909
Wee1	2.22489	1.26675	1.09015	1.89532	1.97069	1.95265
Usp47	1.81905	1.85624	1.8734	1.78504	1.92053	2.082
Arntl	1.428	1.71873	1.96814	2.0389	1.68746	1.40947
Insc	0.0307538	0.206235	0.51962	0.241582	0.0567509	0.0723882
Rps15a	4.55212	4.63354	4.51643	4.3153	4.41295	4.49291
Ccp110	1.639	1.84994	1.86312	1.50503	1.45549	1.28011
Dcun1d3	0.782487	0.864009	0.856808	1.04628	1.11941	1.1344
Plk1	2.95266	1.94595	0.880062	2.41254	3.07757	2.83101
Ern2	0.00613062	0.478899	0.668863	0.0667152	0.0513392	0.103949
Lcmt1	2.01669	2.90989	2.91942	2.8879	2.84319	2.72865
Kdm8	0.804289	0.776504	0.500459	0.72721	0.858072	0.988843
Sh2b1	1.66669	1.82188	1.75973	1.81683	1.48911	1.54296
Nupr1	0.0258113	0.394685	1.21527	0.399274	0.0922334	0.127624
Mapk3	2.23482	3.11053	3.41129	2.56912	2.25979	2.11499
Taok2	1.30428	1.24168	1.19488	1.35356	1.39259	1.3916
Pagr1b	0	0	0	0	0	0
Pagr1a	0.0110275	0.0112522	0.0277401	0.0168552	0.0207017	0.0152869
Kif22	3.00791	2.735	2.03546	2.38485	2.83457	2.66824
Mcmbp	2.52657	2.23895	2.22501	2.37828	2.29472	2.47143
Fgfr2	1.20874	0.639215	0.3649	0.331169	0.127747	0.120025
Tacc2	0.863883	1.54189	1.60329	1.75637	1.59782	1.56093
Cuzd1	0.0543541	0.397292	0.33373	0.0216663	0.00396918	0.00292185
Bub3	3.62993	3.58766	3.1499	3.29422	3.60287	3.58473
Abraxas2	1.79082	1.99877	1.66696	1.93373	1.9927	2.03648
Bccip	1.42633	1.3766	1.2127	1.13072	1.16235	1.0123
D7Ertd443e	0.0130802	0.0747949	0.269869	0.0722459	0.0124669	0.00739409
Mki67	3.06931	1.86472	1.00954	2.56316	2.96679	2.76403
Mapk1ip1	1.0181	0.977217	0.721277	0.967499	0.802665	0.808722
Ppp2r2d	2.15672	1.8072	1.71975	1.90541	1.8638	2.0638
Tubgcp2	2.0013	1.30888	1.487	1.82598	1.6037	1.47863
Syce1	2.1674	2.74003	2.61838	3.05285	3.10847	2.99726
Psmd13	3.18172	3.50071	3.53829	3.35198	3.35417	3.3533
Hras	1.63087	1.49134	2.13323	1.61227	1.30677	1.4017
Pidd1	0.799945	0.745301	0.970822	1.0955	0.930366	0.92793
Brsk2	0.0705602	0.533547	0.919054	0.592922	0.604924	0.701924
Igf2	0.0201992	0.0193417	0.101511	0.104783	0.0780257	0.0608606
Ins2	0.891052	0.248905	0.239471	0.122855	0.0546503	0.108376
Cdkn1c	1.22374	2.03432	2.9936	1.82605	1.2863	1.65262
Ccnd1	0.288228	0.559244	1.23601	2.08372	2.85629	2.58507
Esr1	0.237065	0.43064	0.540611	0.16618	0.179805	0.452907
Fbxo5	3.08934	1.41922	0.86614	1.79851	2.18578	1.99862
Nup43	3.10648	2.91669	2.83208	2.72367	2.9145	2.92723
Lats1	0.588443	0.634713	0.580122	0.597342	0.553406	0.649506
Katna1	2.43692	2.727	2.52366	2.6084	2.61576	2.60982
Zc3h12d	0.0120202	0.136765	0.381246	0.126677	0.0561702	0.0229151
Epm2a	0.0283443	0.0991835	0.0668465	0.0484676	0.0257896	0.0408589
Cited2	0.503116	1.33435	1.03538	1.322	1.86022	1.82999
Heca	0.707424	1.46593	1.58211	1.35049	0.852169	0.932133
Tnfaip3	0.0255685	0.217535	0.452526	0.0770983	0.0598904	0.0739327
Myb	0.958335	0.703635	0.789304	0.301455	0.10434	0.254162
Sgk1	1.75917	1.65628	1.82395	2.18975	1.77138	1.52958
Epb41l2	2.45721	2.254	1.70819	2.35442	2.06348	2.18265
Ptprk	0.930092	0.693066	1.48001	1.10304	0.72523	0.773276
Cenpw	3.66385	3.50751	3.20383	3.59763	3.72849	3.73498
Tpd52l1	1.91415	1.25526	1.71069	1.71635	1.03996	1.33307
Tube1	1.28243	1.31495	1.23286	1.26687	1.50866	1.42903
Nr2e1	0.00138119	0.0552989	0.396409	0.0708059	0.0434385	0.224696
Hace1	1.04287	1.1029	1.17881	1.68025	1.38445	1.38792
Gja1	0.0874636	0.179631	0.934969	0.81774	0.81464	1.34874
Anapc16	2.40794	2.20302	2.11611	2.35246	2.37035	2.5341
Stox1	0.15875	0.448196	1.47752	1.38468	1.11942	1.02694
Ccar1	3.28813	2.91508	2.73429	2.56807	2.74999	2.70164
Dna2	2.06004	1.17062	0.996309	1.49067	1.22054	1.04506
Sirt1	1.66247	1.61024	1.50554	1.1031	1.10102	1.09377
Reep3	0.727429	1.0391	1.09567	1.44373	1.29002	1.39308
Zfp365	0.226755	0.31747	0.378165	0.645556	0.519803	0.351362
Rhobtb1	0.0859035	0.920387	2.25475	1.47273	0.630575	0.491809
Cdk1	3.40547	2.45426	1.40962	3.00509	3.4244	3.16033
Ank3	1.69413	1.29466	1.66926	1.56883	0.857663	0.724849
Zwint	3.27727	3.08821	2.51651	3.24608	3.28504	3.22746
Bcr	0.992225	1.47728	1.28775	1.64253	1.08509	1.09223
Specc1l	1.60817	1.9065	1.25414	1.58125	1.37325	1.36209
Susd2	0.209649	0.0550352	0.0650077	0.0914573	0.100402	0.0853578
Mif	4.80555	4.5264	4.39749	4.40775	4.43439	4.43613
Smarcb1	3.30234	3.49883	2.83985	2.78701	3.00306	2.95401
Prmt2	0.647873	2.85082	2.76724	2.19346	1.58304	1.509
Pcnt	2.22638	2.17096	2.03051	1.94502	1.96792	2.02089
Adarb1	0.551776	1.27202	1.30616	1.3449	1.27719	1.48729
Dnmt3l	0.0399446	3.17286	3.3051	1.21146	0.363835	0.323972
Syde1	0.0287123	0.0242415	0.179355	0.0660746	0.108104	0.0953546
Plpp2	0.156445	1.28569	1.43848	0.88967	0.692626	0.662623
Cdc34	3.36643	2.54394	2.26332	2.96333	2.97195	2.92893
Misp	0.0684556	0.267114	1.16375	0.684827	0.212524	0.215468
Stk11	1.11974	1.51758	1.34393	0.916554	0.863179	0.889915
Cirbp	2.94171	2.96112	2.65283	3.72509	4.06137	4.05283
Plk5	0.82085	0.864704	0.686456	0.266106	0.519857	0.618924
Tcf3	2.70035	2.67264	1.99751	2.13583	2.26912	2.46111
Dot1l	1.89833	2.00264	1.74291	1.70723	1.43131	1.51738
Gadd45b	1.42646	0.58705	0.299247	0.312704	0.75725	1.22227
Map2k2	3.31681	3.15076	3.00775	3.29407	3.38364	3.45407
Dapk3	1.18805	1.59415	1.3498	0.987593	1.02567	1.37456
Tjp3	0.805449	0.455406	0.692015	0.157863	0.127995	0.153085
Hmg20b	2.18582	2.05211	1.30943	1.31381	1.45275	1.64666
Fzr1	2.52327	2.14805	1.87512	1.69994	2.07284	2.23776
Appl2	1.01975	1.04525	1.17657	1.68582	1.40658	1.18118
Cry1	1.83171	2.64219	3.1947	2.25287	1.83775	1.90205
Fbxo7	0.921636	2.05031	2.55122	2.55217	2.20221	2.06502
Ascl1	0.000741555	0.0390317	0.209273	0.0618968	0.0350472	0.128513
Igf1	0.0671888	0.994286	1.28008	0.658923	0.546547	0.857771
Nup37	2.96852	2.96344	2.62992	2.76024	3.08011	3.04942
Sycp3	0.402879	1.20114	1.13217	0.859893	0.93495	1.29461
Nedd1	1.62837	1.72313	1.85016	1.80287	2.12093	2.14457
Usp44	0.141676	0.54276	0.943649	1.24918	1.22913	0.984523
Cradd	1.45554	1.02181	1.07015	1.05504	0.701715	0.765822
Anapc15-ps	0.0115251	0.0058471	0.0101192	0.0127934	0.0169583	0.0225627
Btg1	1.88599	1.23926	1.37394	1.407	1.49482	1.54313
Ppp1r12a	2.41236	2.26908	2.24649	2.29262	2.31077	2.45393
E2f7	1.20477	0.623859	0.780511	1.23485	0.884738	0.818109
Mdm2	2.61784	2.92641	3.06815	2.94476	2.70332	2.56765
Mdm1	1.65476	1.98867	2.28109	1.62163	1.769	1.6272
Ifng	0.0107796	0.0273228	0.125533	0.0358025	0.00566535	0.00219473
Hmga2	0.332525	0.40719	0.769442	0.487825	0.15825	0.171551
Lemd3	0.741429	0.691988	0.844216	0.87596	0.758889	0.765206
Ctdsp2	1.35289	2.38551	2.43736	2.05319	1.782	1.91917
Cyp27b1	0.0144738	0.0140978	0.0599831	0.0186866	0.00569059	0
Cdk4	3.80595	3.64721	3.63952	3.45681	3.58929	3.48495
Dctn2	2.54686	1.96636	1.86871	1.84264	1.83191	1.94312
Ddit3	0.495585	0.966699	1.34464	0.581933	0.403023	0.473498
Gli1	0.0501835	0.213282	0.151291	0.0920818	0.037171	0.0448473
Timeless	2.48568	1.91773	1.81491	2.36055	2.47239	2.40488
Nabp2	1.92284	1.68219	2.17251	2.01574	1.75517	1.64613
Cdk2	1.67349	1.91198	2.36722	2.66496	2.66318	2.44151
Insr	0.444663	0.604439	0.720717	0.582219	0.164669	0.191765
Map2k7	1.58328	2.59037	2.62105	1.93191	1.77878	1.7099
Lig4	0.525144	0.666462	0.705309	0.558904	0.660279	0.631638
Ing1	1.99765	2.08173	2.46803	2.47896	2.18853	2.05327
Tubgcp3	1.7801	1.88625	2.05157	1.88144	1.84813	1.69994
Pcid2	1.86525	1.9246	1.83857	1.97073	1.92918	1.96082
Cul4a	2.19163	1.97004	1.94038	2.05799	1.9675	2.01407
Tfdp1	2.90753	2.2935	2.31668	2.95699	2.80747	2.79721
Cdc16	2.75991	2.61223	2.26162	2.61743	2.60293	2.58152
Champ1	2.07879	1.90044	1.74933	1.81993	1.89662	1.87344
Arhgef10	0.160777	0.691571	0.841744	0.546194	0.41259	0.387889
Mcph1	2.11872	2.0149	1.81287	1.89703	1.89346	1.9561
Nek3	1.69576	2.00087	1.2461	0.999117	1.45597	1.23249
Ckap2	2.90145	2.68922	2.62221	2.5741	2.76128	2.69059
Sfrp1	1.74528	2.18348	2.85279	2.06403	1.40453	1.60331
Tcim	0.183069	0.0792844	0.0633327	0.0341757	0.0110763	0.0118214
Tacc1	0.654824	1.13112	1.99965	1.8528	1.50598	1.37552
Fgfr1	1.66852	1.33053	1.41678	1.41189	1.21594	1.29531
Fnta	2.37492	2.17463	2.13774	1.84393	1.53325	1.69148
Thap1	2.19328	2.10318	2.41773	2.40338	2.30977	2.4178
Zfp703	0.0454797	0.051562	0.190263	0.387652	0.37233	0.546974
Eif4ebp1	3.72483	3.28963	3.1044	3.73462	3.77227	3.8438
Tex15	1.73038	3.50805	3.47284	3.33169	2.96605	2.96111
Dctn6	2.13713	2.57947	2.99274	2.87272	2.67121	2.57903
Tnks	1.70449	1.74718	1.97772	1.82724	1.4167	1.45179
Mtus1	0.496445	0.963714	1.58914	1.41122	1.68424	1.30763
Pcm1	2.84412	3.22658	3.14436	2.68157	3.06347	2.96968
Casp3	1.21813	0.756898	0.817887	0.993465	1.09034	0.994655
Ing2	1.5043	1.96982	1.44935	1.61168	1.35718	1.52743
Hpgd	0.859651	0.126883	0.460975	0.0838098	0.0420496	0.14963
Nek1	1.75552	2.01496	1.67959	1.76537	1.95172	2.05978
Lzts1	1.14815	2.24263	2.42737	1.95037	2.00303	2.02751
Mau2	1.87327	2.05322	1.81754	1.94927	1.89862	1.92833
Upf1	1.42849	1.12948	0.816267	0.930878	1.002	1.1153
Jund	2.28814	2.82248	2.37893	1.70106	1.90789	2.31391
Ccdc124	3.44296	3.19701	2.10372	2.96489	2.96575	2.85832
Haus8	2.05677	2.18466	1.82779	2.5209	2.66799	2.62775
Babam1	2.43951	2.56073	1.71645	2.1318	2.7493	2.75883
Fam32a	3.1655	3.07661	2.08897	2.8157	3.14225	3.13626
Sin3b	3.99262	3.63992	3.55015	3.64081	3.65089	3.72952
Mcm5	3.22146	2.62746	2.02875	3.18982	3.28071	3.10817
Anapc10	2.63548	2.58178	2.39374	2.54917	2.4999	2.49457
Clgn	0.272155	1.93143	2.11609	1.88743	1.39405	1.41296
Gipc1	2.39725	2.40489	2.12421	2.42907	2.14242	1.95828
Prkaca	1.12714	1.54514	1.49627	1.25356	1.49333	1.77043
Nanos3	2.44189	2.91014	0.80908	2.01493	2.35033	2.68233
Gadd45gip1	3.16292	2.68635	1.99131	2.43741	2.62725	2.54652
Rad23a	2.21896	1.69236	1.13704	1.38495	1.41116	1.48457
Calr	3.76781	3.04445	2.8686	3.18071	3.45025	3.56812
Syce2	3.72789	2.81656	2.91685	3.64256	3.56688	3.59974
Junb	0.899399	0.803791	1.06764	1.90022	1.41662	1.15822
Cks1brt	0.717656	0.516152	0.360419	0.696275	0.827597	0.745719
Siah1a	1.06371	1.15295	1.25611	0.791571	0.496526	0.546286
Brd7	2.77744	2.33024	2.3698	2.36657	2.41162	2.48666
Cyld	0.645354	1.03669	1.29049	1.00211	0.9152	1.01225
Rbl2	0.120625	0.382467	0.549325	0.237513	0.196872	0.209146
Katnb1	1.74956	1.45778	1.69954	1.14843	1.23814	1.27398
Csnk2a2	2.40675	2.39519	2.39175	2.57248	2.17322	2.273
Terb1	0.0972228	0.259984	0.317477	0.650812	0.391561	0.460499
Nae1	3.02929	3.82433	3.69429	3.41671	3.46558	3.41058
Fbxl8	0.0393893	0.141605	0.295608	0.423732	0.163225	0.15286
E2f4	1.64034	0.976165	0.795292	1.49071	1.29498	1.21923
Pard6a	1.25489	1.06287	1.63954	1.89014	1.67708	1.37039
Cenpt	2.52262	2.54439	1.79002	2.01063	2.49018	2.42686
Dpep3	0.0338483	2.45121	2.75656	2.05325	1.78541	1.59015
Smpd3	0.0533359	0.31727	1.74176	0.557212	0.259317	0.329685
Vps4a	1.52372	1.40229	1.64303	1.36377	1.22329	1.37494
Terf2	1.0262	1.00098	0.890712	1.0081	0.991324	1.01327
Txnl4b	1.46843	1.79749	2.04724	1.55721	1.40388	1.61478
Ist1	2.88213	2.4214	2.21779	2.62135	2.68653	2.78386
Rfwd3	2.34563	2.21356	2.38338	2.70547	2.77323	2.71645
Syce1l	0.0254205	1.79004	2.0338	1.20248	1.06868	1.10542
Fbxo31	2.13544	2.3431	2.33572	1.92435	1.91127	2.26126
Banp	1.68485	1.47292	1.60433	2.17348	2.29277	2.24803
Cdt1	2.54484	2.0115	2.09641	2.75927	2.69799	2.65978
Chmp1a	2.34746	2.35844	2.50759	2.86971	2.82612	2.81719
Fanca	0.820829	0.717226	0.619958	0.77778	0.882487	0.776447
Spire2	0.228014	0.704371	1.05106	1.16744	0.54295	0.393123
Tubb3	0.92611	1.18833	1.39472	1.01576	0.63789	0.800751
Rhou	0.270587	0.606806	0.958248	0.466713	0.225329	0.310593
Ccsap	0.532891	1.22656	0.842737	1.12765	0.6664	0.5115
Map10	0.295501	0.337689	0.544227	0.878158	0.620843	0.543357
Pard3	1.79957	1.87392	1.88071	1.79339	0.988376	0.996061
Itgb1	2.31202	2.23917	2.35847	2.85253	2.4996	2.51424
Fam107a	0.0783068	0.0696704	0.122245	0.157326	0.0620674	0.0722961
Nek10	0.0199851	0.154358	0.427692	0.110585	0.0472103	0.0690429
Top2b	1.01974	0.717878	0.999315	1.01681	0.573286	0.821548
Ube2e2	0.871091	1.63225	1.74833	1.64788	1.17971	1.374
Ecd	2.22321	1.70862	1.40437	1.75464	2.00138	1.96526
Camk2g	1.05924	2.16682	2.35311	1.64159	1.43097	1.4711
Zfp503	0.0933992	0.120993	0.126884	0.0482181	0.0232498	0.106529
Anxa11	2.20649	2.10071	1.82746	2.11414	1.74708	1.85116
Appl1	1.92458	2.54415	2.63655	2.415	2.28249	2.47391
Wnt5a	0.293871	0.796105	1.39276	0.919824	0.478056	0.499364
Actr8	1.89133	2.11258	2.12436	2.00005	2.12623	2.02325
Prkcd	0.610619	1.96009	2.6171	1.87043	1.45544	1.51146
Nek4	2.10803	1.77381	1.65345	1.83307	2.24814	1.8009
Bap1	2.18225	2.5002	2.60142	2.6389	2.5877	2.42473
Ercc6	1.36001	1.54088	1.42873	1.39916	1.27129	1.24461
Mapk8	1.54171	1.92394	1.8602	1.77872	1.59933	1.72591
Wapl	2.89679	2.5	2.34624	2.68452	2.65165	2.65826
Bmp4	0.59646	1.0097	1.30012	0.573251	0.31737	0.339404
Cdkn3	2.07841	2.18026	1.97322	2.25821	2.60375	2.5019
Cgrrf1	0.902868	2.19948	2.85891	2.06725	1.86606	1.98096
Wdhd1	2.1544	2.0211	1.82403	2.452	2.46028	2.43014
Dlgap5	2.37187	1.91773	1.47946	1.51599	2.05983	2.01738
Ccnb1ip1	2.15252	1.64798	1.73055	1.82585	2.04105	1.76299
Apex1	0.397344	0.403411	0.310683	0.31545	0.482523	0.353087
Mettl3	0.947415	0.999739	1.4177	1.59178	2.26656	1.60206
Haus4	3.10751	2.71381	2.53118	2.83075	3.01424	3.06259
Ajuba	1.21889	0.983982	1.49242	1.28984	1.16132	1.38283
Rnf212b	0.168724	0.508345	0.515027	0.482033	0.397491	0.391461
Psme1	3.32311	2.76023	2.42004	2.83618	3.09048	3.10488
Psme2	3.80434	3.32012	2.30996	3.31942	3.77714	3.88655
Rec8	0.446138	1.14982	1.80155	0.795557	1.0892	0.985304
Tgm1	0.0154311	0.0821821	0.207229	0.119949	0.0117487	0.0185105
Cenpj	1.08051	1.63281	1.86749	1.78432	1.84559	1.78393
Lats2	1.54779	1.71783	1.26401	1.18515	1.19516	1.70492
Ska3	1.75479	1.55255	1.16984	1.23735	1.63245	1.51584
Rcbtb1	1.81334	2.22624	1.81207	1.47499	1.57534	1.76389
Setdb2	1.05123	0.849939	0.83228	1.05291	1.23042	1.46745
Rnaseh2b	3.13007	2.9673	3.41637	2.98265	3.09405	3.2333
Gata4	0.172021	0.281351	0.592184	0.455055	0.385092	0.604312
Pinx1	2.07826	2.04211	1.88691	1.96805	2.32013	2.3903
Fzd3	1.27626	1.71481	1.80462	1.90621	2.14721	2.36239
Nuggc	0.21319	0.579553	0.758817	0.733749	0.314932	0.211525
Pbk	2.81548	3.06548	2.75923	3.13528	3.3368	3.12619
Esco2	3.72341	3.29043	3.21089	3.33197	3.59292	3.40461
Trim35	0.972824	0.912464	1.40301	1.3665	1.06995	1.3625
Cdca2	3.12969	2.46014	2.06022	2.11088	2.80745	2.77777
Nkx3-1	0.0968358	0.416246	0.58783	0.676256	0.630672	0.894354
Chmp7	2.16695	2.53006	2.09036	2.25051	2.17218	2.40626
Rhobtb2	0.80106	0.607171	1.08247	0.853599	0.529858	0.631455
Bin3	1.13123	2.10933	1.80824	1.6695	1.31577	1.38664
Ccar2	1.09459	1.4218	1.43405	1.08313	0.629441	0.44831
Piwil2	1.75474	3.17331	3.28217	2.694	2.53665	2.62982
Reep4	1.87967	1.86401	2.20178	2.20051	2.49387	2.36395
Npm2	0.00322651	0.10735	0.271846	0.109764	0.0416967	0.0131648
Rb1	0.8463	1.16808	1.31209	1.08973	0.832902	0.92056
Nudt15	1.15147	1.5669	1.40065	1.41714	1.56226	1.50686
Rgcc	1.93133	0.554806	1.61395	0.964781	0.449583	0.313683
Dach1	0.00128994	0.0857016	1.08684	0.0758114	0.00982453	0.0181305
Mzt1	2.02649	1.48632	1.73725	1.90048	1.94716	2.15364
Bora	2.3439	1.8652	1.85855	2.14719	2.40997	2.50004
Pibf1	1.9544	2.23625	2.51006	2.13696	2.18685	2.1958
Fbxl3	1.35087	1.475	1.33216	1.56476	1.40507	1.57077
Pou4f1	0.566314	0.904372	1.31012	0.739428	0.395294	0.760934
Spry2	1.07941	0.707652	1.09573	0.61603	0.262159	0.334242
Stk24	1.94799	1.8455	2.12029	2.21452	1.81759	1.8611
Birc2	1.69661	1.97721	1.74728	1.57148	1.53801	1.67164
Cep126	0.958903	1.22261	0.854249	0.728981	0.71547	0.851714
Piwil4	0.471868	3.20158	2.81654	1.7285	1.40813	1.33376
Mre11a	2.01888	1.78844	1.81909	2.13143	2.06417	2.13389
Cep295	2.52232	2.66924	2.48337	2.7581	2.81337	2.74389
Deup1	0.0160054	0.574343	1.61677	0.260837	0.0394651	0.0501904
Chordc1	2.46711	2.20728	1.68701	1.77641	2.27166	2.1837
Fbxl12	1.76397	1.43974	1.24588	1.29902	1.0201	1.01092
Pin1	3.8419	3.29045	2.97592	3.44865	3.55215	3.54951
Cdkn2d	1.79602	1.6794	1.60602	1.65972	1.48716	1.36387
Spc24	3.25676	2.00049	0.993291	2.55328	2.88161	2.82815
Kank2	0.883843	0.871405	1.1136	1.10051	1.13278	1.2028
Anln	2.6537	2.43629	1.89823	2.1983	2.53619	2.49396
Ncapd3	2.87439	3.06795	3.04825	2.68958	3.01017	2.91045
Ets1	0.691611	1.71911	1.73259	1.4938	1.27128	1.30119
Chek1	2.06025	1.67659	1.91798	2.05073	2.17957	2.0334
Hepacam	0.01785	0.0097072	0.0591664	0.577494	0.192125	0.0902306
Tbrg1	2.6735	2.53183	2.23949	1.96887	2.05615	2.04633
Hspa8	4.55657	4.63126	3.94048	3.8606	4.24808	4.31733
Usp2	1.01766	1.95674	2.20232	2.35043	2.22391	2.13247
Hinfp	1.64682	1.96938	2.05157	2.25117	2.17912	2.30041
Cxcr5	0.00578795	0.248534	0.62479	0.207534	0.0859811	0.0714943
Cep164	3.00952	2.36263	1.96518	2.06701	2.25978	2.11539
Zpr1	2.55005	2.6875	2.66365	2.65885	2.81693	2.84137
Rbm7	3.01077	2.86201	2.99142	3.02963	3.04386	3.07682
Usp28	2.24944	3.17641	2.9143	2.12064	2.02384	2.20963
Zw10	2.07482	1.4115	1.45251	1.91475	1.95185	1.92418
Drd2	0.0154324	0.181245	0.793516	0.170412	0.026585	0.0303756
Ankk1	0	0.155353	0.460822	0.0985661	0.00346361	0.00394188
Tex12	1.62448	3.32496	3.55653	3.5855	2.79495	2.85573
Btg4	0.00154313	0.163575	0.156258	0.0525206	0.059199	0.0753504
Rdx	3.32615	2.26609	1.83529	2.40058	2.6312	2.7417
Atm	1.62916	1.40252	1.34685	1.65271	1.83359	1.90701
Npat	1.99419	1.84569	1.86124	1.9939	1.95393	2.05753
AY074887	0.126812	0.470432	0.573135	0.490984	0.435656	0.548733
Pstpip1	0.169048	0.453068	0.881411	0.474966	0.339422	0.1633
Snx33	0.213569	1.40262	0.726709	0.758938	0.881709	1.41004
Sin3a	2.28017	2.23397	1.92272	1.74344	2.01446	2.02446
Cyp1a1	0.0526032	0.0597373	0.280236	0.116534	0.0180921	0.0244347
Pml	2.25773	1.42316	0.84648	1.12773	0.880011	0.896211
Rec114	0.304208	0.508388	0.679769	1.38324	1.29258	1.25236
Bbs4	0.831238	1.21366	1.09562	1.61197	1.31484	1.27177
Kif23	2.43423	2.11048	1.93216	2.18192	2.76654	2.66392
Fem1b	1.47428	1.42295	1.56864	1.24969	1.14256	1.04469
Pias1	2.09134	2.68486	2.66809	2.15107	2.19321	2.22644
Map2k5	1.30655	1.47138	1.77651	1.44312	1.11719	1.2752
Smad3	0.429924	0.258946	0.306851	0.713874	0.418092	0.655101
Zwilch	2.36655	2.01688	1.17897	1.66152	1.85407	1.92984
Map2k1	2.643	1.62093	1.61983	2.65417	2.66714	2.62061
Tipin	3.41641	2.69363	2.2679	3.43381	3.54953	3.47318
Rab11a	2.94272	3.36734	3.64231	4.15068	3.84017	3.74465
Pclaf	2.0581	1.39721	1.94358	3.03687	3.22728	2.66616
Fbxl22	0.316005	0.223985	0.271323	0.443679	0.575978	0.494779
Usp3	1.56867	2.7447	3.30816	3.13731	3.40866	3.30044
Rps27l	4.55322	4.02959	3.75174	3.99572	4.10121	4.12168
Bnip2	1.5206	2.49549	2.92118	3.09656	2.9521	2.93583
Ccnb2	3.94483	3.27373	2.6724	3.18138	3.72722	3.54329
Mns1	2.88329	3.64072	3.32916	2.87505	2.95221	2.97514
Ccpg1	0.208314	0.398713	0.493484	0.493061	0.343482	0.348919
Khdc3	1.85152	1.62834	0.346953	0.306896	0.113975	0.0286622
Arpp19	3.96861	3.67703	3.51842	4.00544	4.1033	4.08399
Mapk6	1.8288	1.48924	1.70195	2.04491	1.73776	1.67777
Tmod3	1.33048	1.74936	2.04635	2.27717	2.34398	2.23874
Senp6	2.70087	2.47567	2.72108	2.07364	1.64932	1.93877
Mei4	0.712947	0.543957	0.551996	0.728397	0.841449	1.03453
Phip	2.24312	2.33881	2.50353	2.37184	2.26583	2.30417
Ttk	2.27303	1.99736	1.29568	2.04695	2.38994	2.33746
Atr	1.87049	1.9623	2.05906	1.80239	1.62255	1.6556
Xrn1	1.96647	2.00974	1.86475	2.03333	2.22352	2.34508
Tfdp2	2.51316	2.82091	2.60531	2.81805	2.37437	2.49432
Stag1	2.8507	2.59401	2.45747	2.83719	2.81353	2.72888
Cep63	1.78962	1.63729	1.86931	1.55321	1.49155	1.47764
Anapc13	3.46764	3.67323	3.86831	3.89387	3.71078	3.59746
Topbp1	2.49492	1.94384	2.02789	2.36848	2.30484	2.14912
Nudt16	0.690936	0.658192	0.695092	0.905198	0.848128	1.09612
Nek11	0.0508639	0.227473	0.29339	0.111521	0.104387	0.112293
Pik3r4	1.40333	1.89074	1.69423	1.25906	1.24228	1.23927
Poc1a	1.799	2.0166	1.92036	2.09491	2.07457	1.98014
Parp3	0.0197428	0.512766	0.769981	0.384172	0.177305	0.146838
Rassf1	0.0497297	0.180611	0.243491	0.241497	0.134574	0.226129
Hyal1	0.0501714	0.220662	0.640111	0.292112	0.372185	0.315499
Gnai2	2.84189	2.47629	2.01294	2.6206	2.71021	2.69505
Rhoa	2.34532	2.22263	2.33361	2.37064	2.25734	2.07771
Klhdc8b	0.418908	0.958728	1.64465	1.32736	1.24435	1.00391
Usp19	2.59825	2.8469	2.54932	2.56613	2.63749	2.68392
Wdr6	0.282868	0.629857	0.895438	0.527472	0.492028	0.514684
Atrip	1.17886	1.47423	1.53448	1.61297	1.65761	1.52865
Nme6	2.75402	2.70035	2.71759	2.79197	2.668	2.51966
Cdc25a	2.29614	1.52808	1.28779	1.92545	1.69783	1.6652
Map4	2.43129	2.64934	2.61167	2.43663	2.73916	2.68738
Klhl18	0.237077	0.614243	0.771465	0.568301	0.522335	0.689278
Setd2	2.05472	1.62638	1.49748	1.68946	1.83509	1.9341
Mlh1	1.68623	1.60977	1.29193	1.19975	1.37039	1.33535
Pdcd6ip	2.27982	2.06202	2.21914	2.22176	2.14693	2.04281
Clasp2	1.47982	1.59684	1.59302	1.38816	1.23079	1.32063
Trim71	2.40309	2.21675	2.44609	2.75494	2.51704	2.65088
Dync1li1	2.02893	2.71864	2.46943	2.44711	2.24412	2.12503
Azi2	2.45039	2.34815	2.48941	2.38583	2.18068	2.13356
Ctdspl	0.151749	1.01395	1.9158	1.14423	0.937362	1.17
Oxsr1	1.80125	2.02304	1.94202	1.99617	1.78188	1.85737
Ctnnb1	0.397296	0.362073	0.33361	0.359263	0.340364	0.36015
Topaz1	0.801146	3.02521	3.12373	2.84861	2.49266	2.44709
Ppp2r3d	2.06881	2.17958	1.78474	2.02753	1.62686	1.71706
Drg1	3.6381	3.32092	3.02345	3.32806	3.45218	3.46219
Limk2	1.68602	1.48759	1.76163	2.26444	2.18906	1.77707
Pes1	2.82535	2.60576	2.62065	2.65112	2.76791	2.8779
Osm	0.0401714	0.00599058	0.249358	0.0531952	0.011441	0.0373155
Lif	0.0536952	0.0708427	0.211379	0.195919	0.130947	0.0744286
Hormad2	1.44521	1.30962	0.868858	1.20252	1.20308	1.33638
Nf2	2.15995	2.35184	2.65258	1.82941	1.29516	1.38424
Thoc5	1.82167	1.80487	1.24802	1.24284	1.39748	1.60819
Gas2l1	1.54189	1.12967	0.79763	1.62704	1.65121	1.51151
Urgcp	1.87352	1.46697	0.994525	1.1189	0.866631	0.956519
Camk2b	0.686982	0.965695	1.10925	0.964847	0.43955	0.366721
Hus1	1.35487	1.17329	1.1181	1.24554	1.57051	1.70721
Ikzf1	0.036682	0.442596	1.09656	0.42749	0.094744	0.108629
Fignl1	2.54301	1.87479	1.63695	2.18216	2.23099	2.12403
Egfr	0.0480394	0.233403	0.694617	0.35739	0.0587501	0.12165
Etaa1	2.4609	2.2815	2.17964	2.05252	1.99104	2.01484
Actr2	2.21126	1.76201	1.68564	2.55045	2.50333	2.61517
Cep68	1.57812	1.24444	1.11315	1.4162	1.5555	1.73354
Xpo1	3.17865	2.84737	2.77061	2.46432	2.89324	3.07809
Pnpt1	2.1816	1.71938	1.40804	1.41903	1.70817	1.90906
Sptbn1	1.78797	2.21964	2.15622	2.62367	2.50659	2.33865
Bod1	1.75281	2.15323	2.30966	2.09046	1.83399	1.90813
Stk10	0.775557	1.52617	1.46892	1.07956	1.00574	1.0506
Fbxw11	1.99745	1.8751	1.79637	1.74156	1.66396	1.63716
Npm1	4.88261	4.51852	4.24723	4.40634	4.5	4.6567
Spdl1	1.25395	1.62447	1.19612	1.3031	1.72642	1.76324
Ccng1	2.23644	1.8336	2.37372	2.39794	2.37215	2.51571
Pttg1	3.80436	3.78509	3.36097	2.98995	3.48541	3.35498
Ccnjl	0.266813	2.05568	2.17294	1.71696	0.931869	1.05255
Il12b	0	0.0121831	0.158574	0.0467501	0.00622184	0
Lsm11	0.743894	0.770926	0.818224	0.943856	0.830867	0.909098
Rack1	4.46386	4.16387	3.65108	3.97972	4.07469	4.11416
Mrnip	0.252541	0.270546	0.305874	0.289905	0.348434	0.363611
Ube2b	3.74587	3.9206	3.90023	3.8798	3.85987	3.79115
Ppp2ca	2.90555	1.98435	1.86601	2.08337	2.05898	2.16645
Kif3a	2.81668	3.13136	3.25536	2.75831	2.99903	3.20923
Rad50	3.57378	3.48452	3.28632	3.32538	3.3406	3.34308
Irf1	2.33885	2.05347	1.42526	1.90711	2.23033	2.33797
Meikin	0.0245888	0.377555	0.945333	0.523004	0.183103	0.0638938
Gjc2	0	0.00590886	0.110025	0.0187693	0.00361896	0.0283443
Arf1	3.68883	3.13777	3.27333	3.70837	3.73965	3.78332
Wnt9a	0.0109479	0.143387	0.231026	0.185475	0.0809941	0.126839
Pld6	1.0224	1.51605	1.54893	1.49148	1.67945	1.8857
Flcn	2.07124	2.3605	2.03135	1.74162	1.78321	1.78965
Tom1l2	0.583633	0.925154	0.904357	0.500016	0.356677	0.44641
Llgl1	1.05493	1.8455	1.46109	1.30545	1.56782	1.74616
Top3a	1.23666	1.14374	0.882462	1.07893	1.21191	1.19526
Map2k3	1.45082	1.82916	2.05393	1.96025	1.66435	1.70473
Usp22	1.95924	2.32824	2.34856	2.2569	2.20403	2.27569
Rnf112	0.0109055	0.294745	0.9185	0.101094	0.0271917	0.0141211
Mapk7	1.37719	1.62531	1.65939	1.3828	1.44638	1.33156
Ncor1	2.72236	2.15931	2.21722	2.32898	2.3225	2.36601
Cenpv	1.23267	1.63764	2.25989	1.68398	1.25732	1.43592
Ubb	5.06901	5.19507	5.12625	4.85387	5.01113	5.17651
Pmp22	0.393261	1.00486	2.15474	0.915784	0.645532	0.90619
Myocd	0.0053643	0.0372574	0.223381	0.0481186	0.038761	0.0284152
Map2k4	1.54658	1.25107	1.24057	1.37507	1.2759	1.23639
Myh10	1.10294	1.25231	1.38308	1.53075	1.61898	1.45629
Ndel1	2.37067	2.5653	2.56634	2.58229	2.42715	2.49475
Rpl26	4.64697	4.71007	4.54039	4.37229	4.50493	4.57323
Ctc1	2.02289	1.4988	1.03134	1.53563	2.04621	1.67751
Aurkb	2.92477	1.91347	1.28707	2.48806	3.10263	3.0532
Alox8	0.415094	0.433884	0.621707	1.18842	2.48507	2.00996
Cntrob	0.914364	1.07754	0.954349	1.11209	1.16612	1.1434
Chd3	0.84072	2.02309	2.86531	2.11119	1.93978	2.07114
Trp53	3.68303	2.33988	1.49691	2.49312	2.84655	2.81255
Sox15	2.35214	0.952473	0.761573	0.789274	0.771163	0.409071
Kctd11	0.0292235	0.0107534	0.0418529	0.149955	0.0912247	0.0764147
Phf23	2.48559	2.76079	2.85033	2.61484	2.61142	2.57561
Tm4sf5	0.0735044	0.981426	2.42131	2.32909	1.18769	0.623587
Mink1	0.800288	1.40413	1.35918	1.28494	1.1931	1.05269
Rnf167	2.97185	2.95566	2.97191	3.384	3.18501	3.11179
Inca1	0.112895	0.245618	0.444529	1.33053	1.25712	1.16175
Nup88	2.92992	2.80792	2.64818	2.63012	2.8201	2.91923
Mis12	1.55579	1.70188	1.57444	1.8424	2.09285	2.17285
Pimreg	1.45505	1.31738	1.04165	1.34124	2.03146	1.86356
Mybbp1a	3.35974	3.43905	3.27321	2.89005	2.85544	2.78085
Haspin	1.29025	1.60297	1.45612	1.50457	1.70955	1.75694
Spata22	0	0.0383647	0.0273075	0.0838922	0.0230862	0.0210649
Pafah1b1	2.87621	2.39767	2.37562	2.63208	2.77605	2.91915
Mnt	1.07392	0.853822	0.993809	1.07897	0.822266	0.863276
Rpa1	3.16394	2.87122	2.58826	2.56325	2.79829	2.69441
Slc6a4	0.030633	0.256514	0.825225	0.414097	0.117466	0.111779
Git1	1.39409	1.38861	1.37325	1.58833	1.29357	1.30695
Trp53i13	1.39933	1.556	1.82023	1.93178	1.81565	2.03708
Taok1	1.64488	2.05857	2.25176	1.86202	1.78026	1.96711
Spag5	1.17194	1.22677	1.17242	1.28154	1.63085	1.63212
Unc119	1.06155	1.27606	1.84778	1.72661	1.42002	1.53985
Poldip2	2.65981	2.59606	2.68791	2.78663	2.63863	2.48908
Evi2b	0	0	0	0	0	0
Rab11fip4	1.12858	2.03844	2.14699	1.53415	1.63134	2.01955
Crlf3	2.36691	2.73792	2.6439	2.86956	2.79656	2.84626
Atad5	1.71198	1.22291	1.26701	1.82195	1.74566	1.86338
Zfp207	3.51447	3.49469	3.40162	3.5401	3.55492	3.59484
Cdk5r1	0.172313	0.226875	0.487838	0.276635	0.168675	0.364913
Ccl12	0	0.00808818	0.0771883	0.000252511	0.00248699	0.358455
Zfp830	1.82329	1.71456	1.23521	1.71255	1.88831	1.96569
Lig3	1.02337	1.00643	0.86705	1.05952	1.33695	1.28437
Rad51d	0.857068	0.654644	0.892761	0.854503	0.901343	0.993747
Nle1	1.0712	1.11911	0.954104	0.630221	0.739267	0.725433
Slfn1	0	0.0263798	0.0891449	0.00371444	0	0
Tada2a	2.10968	1.60722	1.19175	1.5692	1.86526	1.92684
Aatf	2.96034	2.49113	2.2058	2.69527	2.69355	2.62933
Myo19	0.276827	0.274522	0.250276	0.354871	0.343461	0.387103
Ppm1d	1.48788	2.30395	2.61231	2.14431	1.91798	2.1401
Brip1	1.70121	1.36088	1.09632	1.67167	1.77942	1.72275
Rps6kb1	2.41057	1.8969	1.7852	2.0428	2.08593	2.10336
Tubd1	1.06898	1.08416	0.865304	1.02384	1.17891	1.23209
Cltc	2.569	2.68069	2.59935	2.5747	2.35143	2.26305
Prr11	1.2756	0.584422	0.75926	1.07317	1.48848	1.38849
Ska2	1.73858	0.833714	0.825519	1.21812	1.71007	1.61665
Trim37	2.78813	2.65514	2.73452	2.66324	2.64617	2.53025
Rad51c	2.00704	2.73086	2.51034	2.07417	1.92594	1.95045
Tex14	2.28039	3.15914	2.26468	2.24582	2.39702	2.37176
Stxbp4	0.71179	1.26803	1.24994	0.80414	1.11204	1.38382
Tom1l1	1.0087	0.929424	1.6822	1.5556	1.10023	1.07769
Kif2b	0	0.00749641	0.0366374	0.122338	0.0225217	0.0270917
Eme1	0.573599	0.407267	0.159289	0.318369	0.475783	0.528741
Nfe2l1	2.44762	2.46977	2.27396	2.33708	2.38024	2.44703
Cdk5rap3	2.59761	2.86686	2.5942	2.18667	2.63238	2.74225
Kpnb1	2.79713	2.54089	2.08333	2.03201	1.9713	2.01272
Rpl23	4.71488	4.71085	4.44099	4.56792	4.50586	4.57536
Med1	2.32134	2.4223	1.7723	2.09093	2.34497	2.53761
Cdc6	1.72959	0.617484	0.566728	1.75385	1.7023	1.72156
Rara	1.30622	1.62567	1.21955	1.36269	1.30589	1.49527
Top2a	3.95424	3.28274	2.32326	3.30252	3.82813	3.72287
Kat2a	2.54179	2.60746	2.3732	2.49031	2.57928	2.37787
Stat5b	0.02673	0.281476	0.636853	0.495403	0.371633	0.589107
Stat5a	0.033407	0.834076	1.45757	1.34662	0.949149	0.652399
Stat3	0.570375	1.73256	2.37016	2.12552	1.87358	1.95839
Psmc3ip	2.02382	1.48898	1.47721	1.89932	2.09614	1.89017
Tubg1	2.37016	2.98593	2.65159	3.06501	3.30335	3.17714
Tubg2	0.369465	1.67745	1.47065	2.14576	2.25134	1.5762
Cntd1	0.0281559	0.0243497	0.00854011	0.028254	0.0227579	0.0286828
Becn1	0.858254	0.805735	1.09664	1.2578	1.23844	1.37416
Psme3	2.36353	2.56503	2.5725	2.70029	2.57543	2.75332
Rnd2	0.371035	0.858584	1.89502	1.82672	1.66637	2.16568
Brca1	2.18992	1.55163	1.17909	1.75366	1.85909	1.93936
Dusp3	0.0365978	0.490985	1.07025	0.567869	0.302786	0.417436
Meioc	0.122711	0.746778	1.10938	1.07803	0.732442	0.890919
Kif18b	1.39829	1.23163	0.685644	1.04282	1.41552	1.34253
Hexim1	0.914794	0.640134	0.443649	0.897093	1.01069	1.09185
Hexim2	0.680162	1.41329	1.90265	1.56292	1.34747	1.28916
Map3k14	0.0185671	0.232452	0.475102	0.2883	0.219334	0.174369
Cdc27	2.39529	1.63775	1.29627	1.88092	2.01474	1.92756
Tlk2	1.80541	2.27458	2.10853	1.57964	1.53935	1.75558
Map3k3	0.577433	0.519342	0.645633	0.640041	0.517624	0.557901
Strada	1.73319	1.8045	1.25975	1.59171	1.79201	1.74982
Ern1	0.222714	0.431439	0.975604	1.18547	0.7307	0.688842
Prkca	0.165383	0.449076	0.833843	0.77563	0.52522	0.499417
Axin2	0.856412	1.00759	1.30846	0.533681	0.547427	0.77763
Map2k6	0.933626	0.365981	0.969855	0.459008	0.271858	0.212343
Sox9	0.152756	0.449738	0.745063	0.707109	0.691553	0.938973
Slc9a3r1	2.99131	2.68649	2.83304	3.36344	2.70249	2.03247
Llgl2	1.31929	0.642691	0.935744	1.06147	0.863995	0.858922
Recql5	1.01143	1.03256	0.815337	0.655883	0.684197	0.645741
Sphk1	0.293064	1.24808	0.746685	2.27276	2.73676	2.14341
Birc5	3.61902	2.72808	1.50159	3.04485	3.43668	3.29058
Timp2	0.204584	0.274095	0.669329	0.48316	0.301104	0.369824
Cep295nl	0	0.00348447	0.0196361	0	0	0.00288292
Rptor	1.387	1.4757	1.11457	1.06857	1.02899	1.08189
Chmp6	2.22356	1.88555	1.2781	1.94719	2.27654	2.24094
Cep131	0.764068	1.3022	1.65023	0.601945	0.583588	0.673295
Anapc11	3.80814	3.74406	3.29299	3.60914	3.66189	3.63212
Sirt7	1.2027	1.42897	2.08765	2.19935	1.86839	1.83196
Cenpx	3.29616	2.548	2.62189	2.45917	2.89771	2.79592
Csnk1d	2.26116	2.14152	2.14783	2.33529	2.28828	2.41549
Tex19.2	1.15132	2.5922	2.76936	3.08034	2.71398	2.67242
Tex19.1	3.5169	3.83561	3.76463	3.98526	3.94065	3.96156
Tbcd	0.465808	0.49728	0.345378	0.408821	0.293914	0.348917
Tubal3	0	0.010793	0.0368115	0.019771	0.00446662	0.000641516
Gtpbp4	3.64127	3.7118	3.66471	3.76616	3.72938	3.60393
Tbce	0.805407	0.844521	0.558984	0.811929	0.724783	0.747036
Inhba	0.0214961	0.153112	0.63737	0.60253	0.435142	0.352025
Mplkip	2.38857	2.1048	1.60795	2.18218	2.29744	2.32782
Rala	3.1774	3.38405	3.00783	3.31269	3.29069	3.40643
Btn2a2	0.0313857	0.0329825	0.0506952	0.0303791	0.0156648	0.0150565
Ripor2	0.248454	0.544752	0.961025	0.649685	0.211822	0.20645
Gmnn	3.51723	2.37221	2.36916	3.22444	3.286	3.26671
Sox4	0.707738	1.32876	1.50003	1.97591	1.71662	1.64538
E2f3	2.24248	1.40005	1.01628	1.97101	2.31268	2.196
Hus1b	0.242386	0.686273	0.634613	1.25137	1.07546	0.979306
Foxc1	0.00472026	0.0395366	0.359351	0.157508	0.0481789	0.0564369
Ripk1	0.432922	0.310561	0.426833	0.387893	0.212159	0.391592
Tubb2a	0.314584	1.54665	2.28951	1.22006	1.04156	1.49435
Tubb2b	0.859151	1.15497	1.20776	0.568865	0.188307	0.410105
Sycp2l	0.000363406	0.0327705	0.165588	0.0404382	0.00494652	0.0307246
Nedd9	0.0655489	0.2437	0.467824	0.426363	0.384354	0.572365
Edn1	0.0396977	0.13887	0.664711	0.197853	0.190349	0.546726
Nup153	2.3166	1.9262	2.05376	2.06484	1.69435	1.60176
Kif13a	0.868157	0.979786	1.27765	0.911105	0.567743	0.435971
Id4	0.926516	1.39605	1.72526	3.0585	2.82327	2.02565
Spin1	2.41049	2.72068	2.7003	2.6318	2.53726	2.7013
Cks2	4.3247	4.16363	3.8057	4.09777	4.20987	4.16147
Gadd45g	0.65034	0.565696	1.23672	0.813596	0.896416	1.56793
Msx2	1.18464	0.935043	1.78673	1.61257	1.11842	0.767759
Uimc1	1.72325	2.11525	1.94067	2.30558	2.44151	2.52209
Rgs14	0.0383299	0.19824	0.3292	0.269387	0.0608397	0.0613623
Neurog1	0	0.0334536	0.0472737	0.000597646	0	0.00056904
Fbxl21	0.160242	0.543671	0.531444	0.522439	0.337709	0.417331
Rmi1	1.37966	1.33553	1.40102	1.67613	1.70502	1.82779
Gas1	0.503134	0.422949	0.39298	0.223897	0.213982	0.240592
Cts7	0	0.050684	0.0279386	0	0	0
Ptch1	1.78913	2.1614	1.65602	1.70986	1.44003	1.46363
Cdc14b	0.386475	0.777516	1.51587	1.55738	1.23635	1.43094
Cdk20	0.561834	1.01399	1.28162	0.680669	0.765357	0.966609
Zfp369	0.46705	0.712301	0.735513	0.589577	0.497495	0.724548
Nsun2	2.92161	2.41941	2.50969	2.83651	2.68765	2.70849
Tert	0.596128	0.363385	0.556022	0.366339	0.437879	0.589627
Trip13	2.53601	2.09001	1.65526	2.54798	2.67607	2.63528
Tppp	0.0653948	0.360452	0.650132	0.21797	0.0924084	0.166786
Cep72	2.00732	1.64608	1.20501	1.55728	1.60955	1.44853
Cast	1.66081	1.36377	1.18381	1.23908	1.08144	1.04635
Slf1	2.22461	1.69858	1.60588	1.66447	1.49526	1.59697
Cetn3	3.89422	3.73577	3.62562	3.63173	3.69072	3.6783
Ccnh	3.2848	3.42879	3.3135	3.46291	3.40426	3.46132
Msh3	2.33839	1.81386	1.61846	1.85091	1.71791	1.59583
Jmy	1.12976	1.6602	1.75389	1.10075	1.04917	1.44924
Poc5	1.39928	1.68624	1.94452	1.61254	1.77488	1.70424
Rad17	2.37652	3.10179	3.31324	3.20195	2.75186	2.6538
Cdk7	2.96359	2.45064	2.32827	2.74438	2.85457	2.82584
Cenph	3.07483	2.74691	1.81414	3.00133	2.97649	2.71968
Ccnb1	4.06496	3.4548	2.63006	3.41066	4.00345	3.99504
Cenpk	2.19818	2.18241	1.88889	2.39989	2.63031	2.4892
Kif2a	1.64931	2.15093	2.02638	1.89023	1.79886	1.95819
Plk2	0.770539	0.72572	1.423	1.05723	1.09579	1.07284
Map3k1	1.63009	1.53842	2.21338	2.15242	1.90498	2.2729
Ddx4	3.42295	3.93464	3.72322	3.75065	3.77156	3.72314
Ccno	0.13787	0.509261	0.786291	0.54596	0.315396	0.62142
Mcidas	0.00225764	0.0902088	0.191182	0.100843	0.00905188	0.00621906
Snx18	1.62	1.79079	1.61307	1.66191	1.70863	1.80814
Pelo	0.00180675	0	0.00246207	0.000893097	0.00444039	0.000762018
Fgf10	0.0109505	0.0573198	0.448785	0.0405562	0.013288	0.00643556
Rhob	1.21903	0.52768	0.620439	1.04585	0.891713	1.02108
Gen1	1.22064	1.14882	0.990356	1.09518	1.14367	1.21604
E2f6	0.816671	1.53832	1.64151	1.8437	1.55534	1.7494
Rock2	2.14345	1.82479	1.80818	2.23851	1.9496	2.15791
Adam17	1.32504	1.39372	1.4446	1.57491	1.61617	1.50444
Klf11	1.5229	1.90326	2.37734	1.91202	1.77413	1.93805
Id2	1.33024	0.516025	0.733429	0.371275	0.291111	0.819645
Trappc12	1.83404	2.32879	2.03981	1.82388	1.86019	1.90414
Ahr	0.538028	0.627178	0.82799	0.5003	0.330534	0.571221
Foxg1	0.0456709	0.216038	0.718083	0.247518	0.029122	0.0264104
Insm2	0.0225166	0.0247677	0.0978986	0.0352226	0.0120671	0.00819829
Foxa1	0.0136736	0.41677	1.45856	0.26771	0.0129902	0.0424477
Fancm	1.58253	1.23555	1.18568	1.11665	1.20392	1.34638
Mis18bp1	3.49611	3.20335	2.71729	2.90114	3.46948	3.44046
Arf6	2.2576	2.25383	2.23338	2.39042	2.05148	2.21752
Map4k5	1.10761	1.10548	1.28702	1.06783	0.83879	0.887093
Nin	0.11898	0.668821	1.15508	0.860249	0.446857	0.392347
Actr10	2.92187	3.29365	3.46893	3.29923	3.34895	3.08692
Dact1	0.819586	0.503873	0.945611	0.697219	0.458618	0.364297
4930447C04Rik	2.62504	3.53642	3.28479	3.11449	2.87344	2.93086
Mnat1	3.0591	2.79742	2.81429	2.31959	2.34979	2.38246
Kcnh5	0.00252775	0.0186729	0.114377	0.020418	0.000424516	0.00327587
Hspa2	0.681105	1.03461	0.941612	1.43395	1.4248	1.46835
Fntb	2.21041	1.66054	1.50524	1.95878	1.71832	1.74988
Zfyve26	1.34307	1.45505	1.07725	0.935895	0.901105	1.03245
Rad51b	1.0553	0.863975	0.468885	0.555837	0.610952	0.555057
Zfp36l1	0.80883	0.679657	0.689831	1.32214	1.33505	1.2879
Mlh3	1.1608	1.35965	1.2828	1.26231	1.27809	1.21197
Nek9	1.00294	1.42857	1.30947	1.01686	0.605543	0.880812
Esrrb	2.09919	0.884698	0.493558	0.514033	0.170918	0.101722
Vash1	0.013289	0.0784195	0.341513	0.80761	0.471622	0.258728
Foxn3	1.20089	1.76545	2.00519	2.41733	2.0592	2.14146
Calm1	4.29136	3.60656	3.52026	4.05273	4.24047	4.30784
Lgmn	2.64298	2.8753	3.19468	3.19642	2.99127	2.95886
Dicer1	2.04858	1.67569	1.79676	2.02468	2.01706	2.11447
Tunar	0.973913	0.544961	1.22345	1.27533	0.997061	0.838645
Vrk1	2.76941	1.91073	1.57317	2.42437	2.36425	2.31913
Ccnk	1.37477	1.43703	1.70735	1.25538	1.19372	1.36396
Eml1	0.0118053	0.10195	0.308197	0.320468	0.165546	0.094342
Dync1h1	2.1219	2.77897	2.34908	2.10077	2.19259	2.30698
Cinp	2.8842	2.29152	2.26667	2.99304	2.98357	2.80774
Xrcc3	0.939809	1.12687	1.24323	1.06856	1.08029	1.03032
Ppp1r13b	0.527935	2.19618	2.17461	1.71797	1.4516	1.4733
Tdrd9	0.106388	2.85155	2.90114	1.86998	1.55577	1.57183
Akt1	1.95185	0.895819	1.2467	1.1954	0.908601	1.4239
Gpr132	0	0.0673435	0.103032	0.00957358	0.000332859	0.00772505
Zfp386	1.76899	2.05405	1.99432	1.61892	1.86248	1.96814
Ncapg2	1.66772	1.18278	1.13568	1.98795	1.87479	1.81906
Fbxo4	0.178167	0.18728	0.40519	0.221847	0.240345	0.205432
Nipbl	2.49451	2.64133	2.76214	2.41208	2.29033	2.03554
Skp2	1.98849	1.17111	1.27345	1.80954	1.93914	1.95596
Rad1	2.23286	1.92782	1.79515	1.8381	1.82109	1.68403
Rxfp3	0	0.000296155	0.00769909	0.00373305	0.0100514	0.00237337
Fbxl7	0.209092	0.735907	0.963199	0.610332	0.225025	0.214253
Stk3	1.63957	1.03139	0.75972	1.21394	1.18346	1.26877
Fbxo43	0.0678634	0.245603	0.538804	0.447726	0.169047	0.306239
Azin1	2.38213	1.94145	1.85731	2.67793	2.4284	2.54976
Rad21	3.20368	2.95886	3.18432	2.87257	2.82011	2.77377
Taf2	1.82524	2.77058	2.78051	2.5236	2.26654	2.2893
Dscc1	1.55449	1.49398	2.19164	2.08345	1.93334	1.77088
Mtbp	1.07123	1.19643	0.978195	1.24096	1.12534	1.20048
Washc5	1.79696	1.51417	1.51885	1.64515	1.6043	1.56471
Nsmce2	2.85757	3.14411	3.12744	3.09785	3.10475	3.04711
Myc	0.216779	0.267937	0.614455	0.638355	0.337045	0.221289
Mapk15	0.0365847	0.192944	0.351719	0.237557	0.101916	0.0615739
Scrib	1.78607	1.74424	1.62206	1.73987	1.75149	1.85582
Bop1	2.15976	2.12213	2.18068	2.19323	2.22743	2.16589
Hsf1	2.14174	1.92666	1.60516	1.98605	2.21723	2.17474
Recql4	0.031806	0.0466882	0.0363025	0.0722834	0.0658949	0.0936233
Myh9	2.20015	2.27362	2.31905	2.03878	1.60766	1.4532
Pdxp	1.58935	1.29951	1.2242	1.49207	1.63519	1.70883
Triobp	1.57625	1.83633	1.78051	1.69421	1.63666	1.598
Dmc1	0.940996	1.02857	1.26975	1.7855	1.4951	1.57261
Sun2	0.100601	0.411087	0.437533	0.448047	0.494405	0.480874
Pdgfb	0.204001	0.289415	0.566962	1.73008	1.54117	1.34761
Sgsm3	1.4476	2.52047	2.5868	2.35748	2.21185	2.10591
Ep300	1.71507	1.62823	1.31654	1.43073	1.18724	1.3634
Mei1	0.0193615	0.503596	0.99423	1.33522	0.916053	0.803484
Ttll12	2.13067	1.90292	0.979806	1.35139	1.9109	1.82725
Prr5	0.557825	1.37331	2.01979	2.17041	2.31054	2.29901
Smc1b	3.36143	3.46693	3.17752	3.76907	3.88578	3.7827
Pim3	2.40122	1.63954	1.42439	1.84239	1.88034	1.91127
Mov10l1	2.02377	3.53248	3.25042	3.28647	3.2981	3.36819
Tubgcp6	0.528366	0.67061	0.480717	0.56307	0.581084	0.701898
Mapk12	0.0710506	0.470036	0.894251	1.3477	1.22875	0.899815
Ncaph2	3.19691	2.46585	1.73918	2.78469	2.97168	2.81915
Syce3	0.757581	1.5152	2.49106	3.14623	2.75664	2.4085
Ccnt1	2.3962	2.75444	2.63908	2.35112	2.37	2.23845
Rnd1	0.246057	0.518346	0.623152	0.565388	0.425855	0.398703
Wnt10b	0.00396061	0.00679543	0.122873	0.00030711	0.00211046	0.00198063
Tuba1b	4.36603	3.69861	3.22887	3.45486	3.46331	3.44827
Tuba1a	3.66893	3.18855	3.43049	3.65391	2.80198	2.65291
Tuba1c	3.5806	2.89569	2.2189	3.00936	2.98963	2.74661
Racgap1	2.59371	2.40114	2.27983	2.61345	2.76394	2.78978
Acvr1b	0.647734	0.594624	0.443459	0.473599	0.366901	0.419554
Nr4a1	0.613541	0.958105	1.78821	2.23165	1.78705	1.86854
Espl1	2.0446	1.74791	0.830738	1.42487	1.71969	1.8152
Aaas	3.09115	2.90472	2.4971	2.80888	2.96453	2.83535
Zfp385a	0.551192	1.61681	2.32261	1.20658	0.800883	0.65427
Slx4	0.871952	1.36645	0.971691	0.616307	0.647834	0.659258
Crebbp	2.90383	3.45915	3.52336	2.99239	2.96955	3.15962
Tfap4	1.35942	1.09111	0.970571	0.945168	1.24427	1.34893
Smim22	1.4951	1.64727	2.23341	2.77672	2.9162	2.41018
Nubp1	1.92964	1.94832	1.92832	2.22516	2.10239	2.28323
Rmi2	0.782599	0.24418	0.255812	0.655866	0.542355	0.503828
Ercc4	0.725638	0.553909	0.534441	0.469947	0.270042	0.322607
Marf1	1.14409	1.35508	1.33479	1.32494	1.30533	1.40647
Nde1	1.83556	1.25131	1.19961	1.76973	2.02901	2.01454
Mcm4	3.00038	2.10069	2.10261	2.63152	2.76838	2.68505
Prkdc	1.15482	1.6986	0.906248	0.765895	0.8554	1.01948
Mapk1	2.70947	2.4868	2.53424	2.66242	2.37743	2.39229
Ube2l3	3.93885	3.75141	3.29944	3.75634	3.8943	3.86961
Klhl22	1.90968	1.11976	1.15602	1.55858	1.1994	1.00839
Ranbp1	4.2699	3.7835	3.57414	4.04394	4.03937	3.974
Cdc45	2.62527	1.89994	1.90812	2.63938	2.66045	2.61578
Hira	1.13195	0.895852	0.651808	0.889631	0.747663	0.765633
Eif4g1	3.17914	2.63165	2.35831	2.86461	2.72849	2.74911
Senp2	1.9329	1.92988	1.85551	1.8057	1.30152	1.26325
Trp63	0.180748	0.772233	1.36641	0.33106	0.0794537	0.0340588
Gmnc	0.348208	0.00262695	0.0562222	0.00681184	0	0
Hes1	1.74651	2.42452	2.77182	3.0423	2.90139	2.49789
Dlg1	1.68466	1.56022	1.56634	1.6217	1.54307	1.57377
Senp5	1.0683	1.33728	1.45587	1.08032	0.927999	1.02121
Pak2	2.34628	2.08232	2.06414	2.43143	2.49209	2.39018
Lmln	0.588201	0.756953	0.94833	0.649997	0.68668	0.78982
Gsk3b	2.09264	2.44631	2.96142	2.40218	2.00505	2.17545
Drd3	0.00458935	0.00817164	0.0160646	0.0580517	0.00218107	0
Naa50	3.48697	2.54761	2.5796	3.25867	3.39556	3.40262
Spice1	2.05519	2.60651	2.21124	2.00327	2.01602	2.06744
Cep97	0.723244	0.928337	0.82567	0.621295	0.615977	0.706378
Rpl24	4.58078	4.6394	4.35428	4.23762	4.35359	4.43482
Pcnp	3.26841	2.79589	2.36773	2.75962	3.00289	3.03289
Chmp2b	1.39902	1.76575	2.50171	2.11328	1.51813	1.67449
Btg3	2.324	2.14772	2.56312	2.31432	2.30242	2.67444
App	0.320432	0.487069	1.06776	1.22781	0.763194	1.07896
Adamts1	0.0649048	0.31869	0.87949	0.400356	0.160418	0.254561
Usp16	2.75075	2.9139	2.97301	2.59831	2.7244	2.62033
Bach1	0.893157	0.544701	0.804268	1.04693	1.03469	1.05837
Krtap21-1	0	0	0	0	0	0
Mis18a	2.09134	2.17425	2.11289	2.7245	2.575	2.26097
Son	4.14073	4.24277	4.06062	4.12045	4.15888	4.1321
Donson	1.38756	0.761485	0.806506	1.28187	1.42204	1.58107
Chaf1b	2	1.1199	1.4011	2.42137	2.63042	2.42023
Snx9	1.56735	1.48315	1.51006	1.95455	1.47229	1.42509
Dynlt1b	3.90179	4.03388	3.29014	3.28707	3.65155	3.58408
Ezr	2.23911	1.31387	1.56956	1.30218	1.33354	1.36781
Rps6ka2	0.739027	0.555696	0.481567	0.417424	0.28718	0.295752
Map3k4	2.0659	2.40897	2.51027	2.1093	2.21447	2.17431
Wtap	2.40991	2.06948	1.98117	2.08866	2.03735	2.29283
Smoc2	0.112758	0.123556	0.7853	2.37488	2.55315	2.19561
Prdm9	0.132469	0.524213	0.799347	0.417237	0.198466	0.370112
Riok2	2.15088	2.05714	2.05942	1.98507	2.10392	2.14437
Ppp2r1a	3.25206	3.7395	3.60867	2.88902	2.96712	2.99906
Pkmyt1	0.186708	0.283817	0.317704	0.298705	0.205298	0.169378
Ccnf	2.87472	2.09861	1.6944	2.32177	2.87292	2.79308
E4f1	0.995355	1.27159	1.25095	1.02463	1.08634	1.20901
Pkd1	0.163023	0.200559	0.276788	0.708921	0.733997	0.892777
Tsc2	1.40273	1.28622	1.04275	1.18407	1.36231	1.4104
Meiob	0.343306	0.605915	1.23584	1.30857	1.12265	0.851674
Eme2	0.0353438	0.0171662	0.0191248	0.0274155	0.0317722	0.00912103
Ube2i	3.96639	3.78374	3.77089	3.94749	4.04797	4.08315
Sstr5	0.00628674	0.0937776	0.0854312	0.245455	0.134743	0.196896
Chtf18	0.331499	0.237009	0.0572229	0.134669	0.393021	0.454668
Rab11fip3	0.464097	0.39442	0.399106	0.470847	0.403663	0.4762
Dusp1	2.54147	1.57979	1.8049	2.36189	1.67275	1.65458
Kifc5b	0.348283	0.202322	0.215877	0.230242	0.323642	0.31644
Bak1	0.145103	0.101363	0.124024	0.121109	0.0358355	0.0813825
Slc26a8	0.0469655	0.113792	0.135003	0.165725	0.069524	0.0586872
Mapk14	1.84253	1.23992	1.2441	1.45067	1.4374	1.45389
Mapk13	2.90211	2.20812	1.58573	1.38746	0.874049	0.696954
Cdkn1a	2.73261	2.02569	1.05563	2.959	2.297	1.87682
BC004004	1.81307	2.64121	2.73064	2.46651	2.44268	2.45337
Pim1	2.91862	2.75803	2.90282	3.00207	3.04072	2.96392
Rnf8	2.19405	1.86341	1.63482	1.89032	1.89148	1.949
Rsph1	1.92682	2.72577	2.99347	2.10358	0.97816	0.727057
Sik1	0.654407	1.04378	0.87082	0.98398	0.850985	0.816259
Brd4	3.3103	2.95467	2.75276	2.79106	2.79861	2.99689
Akap8	2.65017	2.2826	2.35988	2.78646	2.90415	2.92048
Akap8l	2.17762	2.2447	3.04733	2.37906	2.28218	2.55024
Wiz	1.3603	1.41561	1.20113	0.972555	0.901018	1.08253
Morc2b	0.00760274	0.0461085	0.208182	0.0412243	0.0215291	0.0189032
Kifc1	0.760385	0.383148	0.334068	0.493321	0.708055	0.611177
Daxx	1.85172	1.56237	1.51177	1.83951	1.87839	1.92733
Ehmt2	1.9726	3.17211	3.39451	2.33403	2.18294	2.60754
Hspa1b	0.0954267	0.461271	0.211358	0.197218	0.252648	0.391717
Hspa1a	0.103136	0.280268	0.651154	0.165941	0.520601	1.19406
Msh5	0.495092	0.692771	0.724815	0.658078	0.946222	0.750794
Clic1	1.58314	1.65811	2.52203	2.44916	2.19469	2.06262
Bag6	2.44103	2.93241	2.8464	2.2031	1.9546	2.01856
Aif1	0.00368903	0.0281	0.0919968	0.099341	0.0682083	0.478977
Tnf	0	0.0355823	0.0534131	0.0153168	0.00120761	0.0218799
Ddx39b	3.7947	3.80339	3.29745	3.57235	3.51299	3.48035
Tcf19	1.14809	0.600306	0.759782	1.59345	1.4762	1.07842
Ier3	0.897284	0.815956	0.594011	1.00255	1.0272	0.706949
Tubb5	4.4756	4.36998	3.83677	4.10779	4.20516	4.21464
Mdc1	1.41699	0.997743	0.772593	1.14451	1.15939	1.1927
Ppp1r10	2.28193	2.2414	2.03784	1.8644	1.93466	1.82404
Trim39	0.663492	0.945533	0.838976	0.923227	0.733021	0.793999
Ubd	0.0123526	0	0.000233459	0.00836545	0	0
H2-M3	0.0768228	1.11508	1.34656	1.10291	0.706834	0.798653
Cenpq	2.46139	2.40187	2.19853	2.27947	2.36551	2.28682
Cd2ap	2.5112	2.09148	2.13767	2.29392	2.44115	2.58761
Cdc5l	3.48619	3.68142	3.44373	3.32885	3.67598	3.69745
Hsp90ab1	4.96173	4.86969	4.62157	4.64555	4.70478	4.81232
Mad2l1bp	0.920323	1.35803	1.21125	1.19819	0.986505	1.02454
Zfp318	1.96582	2.72327	2.58958	1.95429	1.7247	1.99511
Ttbk1	0.0747828	0.373318	0.767712	0.379713	0.218892	0.218858
Cul9	0.197354	0.761414	1.07402	0.961087	0.824971	0.616382
Cul7	1.28697	1.03331	0.980097	0.940711	1.00059	1.23828
Klhdc3	2.91628	3.42527	3.29053	3.23229	3.24718	3.26165
Ubr2	1.6189	2.09243	2.11637	1.83089	1.7743	1.8597
Ccnd3	1.25617	1.07237	1.7003	2.00346	1.66673	1.67509
Dazl	4.17966	4.26437	4.3284	4.40633	4.41386	4.46085
Kat2b	1.19099	1.02978	0.567163	0.774395	0.77288	0.675964
Sgo1	3.05288	2.55516	1.82753	2.22044	2.8285	2.64828
Fsd1	1.42442	3.26624	3.52708	2.52317	2.71005	2.84357
Chaf1a	1.17528	0.859681	0.617443	1.11804	1.29273	1.34058
Uhrf1	1.27543	1.41148	1.19517	3.05582	3.0991	2.74403
Tubb4a	0.0612667	0.253962	0.908262	0.204329	0.0967284	0.0571557
Ralbp1	3.26454	3.57499	3.39511	3.23412	3.20955	3.28678
Washc1	1.58583	2.63192	2.60635	1.9714	2.00877	2.06263
Ddx11	1.35457	1.28163	0.853402	1.73622	2.00025	1.9007
Ndc80	2.3581	2.4024	1.76624	2.42185	2.88997	2.8318
Spdya	0.344712	0.678282	1.22118	1.03628	0.711893	0.821656
Spast	1.56257	1.51563	1.85846	1.4211	1.24695	1.37689
Birc6	2.58576	2.57067	2.4914	2.51001	2.44983	2.36985
Map4k3	1.46135	1.3179	1.71148	1.55439	1.19281	1.13487
Mta3	2.18803	1.74298	1.75621	1.4381	1.47434	1.66741
Zfp36l2	1.73077	0.982528	1.03935	1.77833	1.51375	1.5628
Six3	0.00943014	0.018759	0.358774	0.0981151	0.00570121	0.00588465
Prkce	0.105722	0.158587	0.225058	0.166953	0.080906	0.111238
Calm2	4.53509	4.25833	4.33893	4.27867	4.43802	4.48977
Msh2	3.36962	2.94911	2.34143	2.73906	2.82858	2.75827
Msh6	2.73531	2.10641	1.87349	1.89657	2.1336	1.98124
Adcyap1	0.0611598	0.149325	0.409558	0.287867	0.00833936	0.0583322
Zfy2	0.261079	0.480984	0.586101	0.424946	0.334599	0.39302
Gm28919	0.000936885	0.106374	0.992514	0.529278	0.0260496	0.0112876
Gm28576	0	0.114528	0.934862	0.46238	0.0347604	0.0227158
Gm20824	0	0.0367554	0.460929	0.225984	0.0315084	0.0308196
Gm28510	0.000936885	0.116169	0.857733	0.48294	0.0254688	0.0364653
Gm29554	0	0.0601383	0.447738	0.240643	0.00936052	0.00309253
Gm29866	0	0.00887315	0.0888156	0.0690076	0.00947014	0
Gm21488	0	0.0022369	0.047121	0.0286308	0.00303307	0
Gm28490	0	0.00137981	0.0189977	0.0189333	0	0
Gm21865	0	0.163102	1.10634	0.557452	0.0504729	0.0374719
Gm29276	0	0.0553718	0.320635	0.284295	0.0103588	0.00386322
Gm28870	0	0.000320977	0.0189252	0.0144216	0	0.000397667
Gm21117	0	0.00716316	0.118349	0.030731	0.0032399	0.00103489
Gm21258	0	0	0.013651	0.0140259	0	0.000324397
Gm21858	0	0.0237683	0.105524	0.0276275	0.00640489	0.00825371
Gm28961	0	0.0653107	0.433373	0.244595	0.0337614	0.0119774
1700040F15Rik	0	0	0.000860103	0.00311976	0	0
Gm21497	0	0.0154355	0.0861579	0.0352507	0	0
Gm21627	0	0	0.00311212	0.000728102	0	0
Gm20888	0	0.0340984	0.0815204	0.0310623	0.00337315	0.000246759
Gm28897	0	0.00221874	0.0240412	0.00306482	0	0
Gm20911	0	0.00416504	0.0757121	0.0235833	0.000372268	0.00422821
Gm21095	0	0.0874377	0.810288	0.438331	0.0356426	0.0396885
Gm20820	0	0.0356331	0.314055	0.161689	0.0189213	0.0172255
Gm28102	0	0.0171007	0.187287	0.112859	0.0123817	0
Gm21294	0	0.0136301	0.0958041	0.050245	0.000633714	0
Gm21996	0	0.0363377	0.151571	0.122226	0.00310876	0.00422488
Map3k8	0.383291	0.763001	0.99053	1.36581	1.10409	1.28733
Wac	2.58424	2.26808	2.14263	2.1629	2.1231	2.14616
Ccny	1.79943	2.10397	2.15874	2.13238	2.1052	2.49106
Cetn1	0.115083	0.498125	0.849062	1.82358	1.07652	0.757821
Thoc1	2.73151	3.08883	2.90617	2.45014	2.48771	2.59868
Rock1	2.45953	2.22224	2.6456	2.55959	2.32843	2.44566
Esco1	2.09705	2.12157	2.36798	2.55309	2.58143	2.64834
Gata6	0.107263	0.210395	0.621319	0.344652	0.158682	0.371436
Rbbp8	2.01543	2.25155	2.34569	2.13456	2.06212	2.14306
Cables1	1.02693	0.565267	0.948705	0.500374	0.199316	0.288897
Psma8	1.57421	1.98605	2.06822	2.27354	2.07518	1.9831
Mapre2	1.54407	1.29788	1.85839	1.66815	1.73069	1.93218
Pik3c3	1.55624	2.58919	2.44151	2.00308	1.8907	1.8598
Map3k2	0.805506	0.913947	1.17226	0.944957	0.938897	1.16208
Ercc3	1.96453	2.24959	1.88	2.13481	2.16412	2.07607
Bin1	0.328382	1.96451	2.77126	2.65791	2.17024	1.97372
Apc	1.83469	1.66778	1.6059	1.80164	1.63824	1.80292
Kif20a	0.545589	0.388398	0.176784	0.40732	0.690917	0.591158
Cdc23	0.595046	0.288356	0.25363	0.350683	0.520494	0.66152
Cdc25c	1.74367	1.09289	1.12652	1.23094	1.73057	1.90114
Pura	1.2593	1.57583	1.58592	1.28418	1.25266	1.32343
Sra1	3.02898	2.79114	2.10618	2.45469	2.85821	2.88915
Ik	3.10412	3.17308	3.2018	3.05828	3.02821	3.02544
Hdac3	2.1654	1.7575	1.72296	2.23775	2.23262	2.0906
Ythdc2	1.1825	1.40273	1.47435	1.23249	0.97218	1.04812
Trim36	0.0850321	0.490798	0.840147	0.523792	0.472738	0.60612
Pggt1b	1.02228	1.14851	1.34349	1.38533	1.39472	1.42273
Cep120	1.25017	1.45303	1.13563	1.0823	1.15188	1.23805
Lmnb1	1.70335	0.838424	0.633612	1.32593	1.56259	1.65522
Camk2a	0	0.204021	0.424272	0.158782	0.0325465	0.0494458
Pdgfrb	0.0352769	0.422407	0.515771	0.317325	0.0812347	0.051202
Csnk1a1	3.49041	3.41025	3.21754	3.49062	3.56331	3.54232
Chmp1b	1.19909	1.64761	1.61187	1.75274	1.55873	1.63293
Tubb6	0.819597	1.02233	2.12252	2.6667	2.06746	1.74992
Spire1	1.87445	1.37043	1.37053	1.29038	1.00698	1.15429
Cep76	0.578032	0.795252	1.13208	1.1819	1.12066	1.20054
Psmg2	3.46469	3.32874	3.24435	3.42283	3.40155	3.25499
Seh1l	2.55056	2.34655	2.41696	2.47573	2.47186	2.43307
Cep192	2.26152	2.00944	1.95833	1.95702	1.98	1.77967
Mapk4	0.865841	0.461981	0.84164	0.341783	0.180337	0.25553
Ska1	2.53126	1.91561	1.00039	2.09596	2.47656	2.34311
Rpl17	4.76201	4.86675	4.69289	4.45145	4.49787	4.8191
Haus1	2.91899	2.8436	2.74307	2.8329	2.95866	2.90577
Pard6g	0.087542	0.366255	0.860672	0.521233	0.401735	0.530516
Ctdp1	1.61923	2.18013	1.9894	1.74137	1.285	1.37931
Nfatc1	0.144491	0.386721	0.963593	0.437046	0.189626	0.198525
Rttn	0.949224	0.75331	0.808565	0.702919	0.694736	0.840633
Lrp5	0.257499	0.179251	0.24103	0.385244	0.541888	0.335629
Cdk2ap2	3.09801	3.28571	3.1373	3.03476	3.34349	3.10584
Ppp1ca	1.89656	1.60465	1.57794	2.18118	2.41293	2.01217
Rad9a	0.64438	0.627113	0.521991	0.704515	0.958883	0.894547
Rhod	0.367275	0.210033	0.359888	0.350574	0.215176	0.236465
Gm960	0.360175	0.682081	0.82503	1.16964	1.00228	1.06828
Rbm14	2.57927	2.1868	1.84999	2.01863	2.37426	2.1792
Fosl1	0.0233422	0.130565	0.377598	1.0032	0.752999	0.54248
Mus81	1.2256	0.84971	0.871955	0.965606	0.961623	0.879458
Cfl1	4.34777	3.77104	3.4499	4.03343	4.24922	4.22976
Ovol1	0.200129	0.496186	1.28122	0.800228	0.282278	0.428446
Sipa1	1.09151	1.95846	2.54525	2.24063	2.52564	2.31545
Map3k11	0.909584	0.979735	1.31281	2.07954	1.63467	1.48054
Cdca5	2.9572	2.02568	1.02501	2.40875	2.74006	2.6878
Sac3d1	2.65681	2.56098	2.24467	2.46884	2.5973	2.67923
Arl2	2.11092	2.38694	1.34463	1.57489	1.77509	1.79888
Majin	0.0890208	0.335083	0.422599	1.27157	0.618911	0.679108
Ppp2r5b	0.208351	0.435555	0.720558	0.341809	0.337329	0.568921
Men1	1.56531	1.31415	1.18614	1.8301	1.93689	1.99514
Map4k2	0.812503	1.17655	1.66619	1.46751	1.45209	1.37951
Catsperz	0.0776172	0.122673	0.29976	0.192687	0.162069	0.280568
Incenp	3.00681	2.23265	1.9088	2.60347	2.94062	2.77698
Fen1	2.92357	2.13527	1.64553	2.68557	2.92081	2.89825
Ddb1	3.27235	3.0838	2.61213	2.68595	2.6909	2.7081
Ms4a3	0	0.289453	0.716112	0.0168785	0	0
Anxa1	0.0680004	0.480911	0.881664	0.151441	0.176748	0.296892
Smc5	2.09187	2.35415	2.48448	2.46278	2.41896	2.50495
Dmrt1	2.25962	2.07496	2.7478	3.00493	3.18637	3.45814
Uhrf2	2.3053	1.78665	1.62866	1.69789	1.72123	1.85174
Asah2	0.0197719	0.121686	0.144164	0.122702	0.132534	0.140838
Pten	2.13355	1.61274	1.47518	1.44467	1.44041	1.65555
Kif20b	3.41712	3.04574	2.38653	2.81578	3.32474	3.12226
Kif11	2.82025	2.08133	1.29112	2.33617	2.8695	2.77293
Hhex	0.540868	0.93085	1.50536	2.4773	2.52143	2.07024
Cep55	1.71931	1.67184	0.907332	1.7722	2.11953	1.96181
Hells	4.03191	3.63473	3.50454	3.98682	4.21714	4.16191
Ccnj	0.456636	0.486841	0.49165	0.560315	0.621897	0.882426
Avpi1	2.96861	2.23464	2.20719	2.41181	2.03433	2.00683
Marveld1	0.0791407	0.064076	0.151768	0.288228	0.116101	0.0913663
Slf2	2.06744	2.43437	2.33768	2.1782	2.12764	2.19973
Lzts2	0.316727	1.08516	0.353628	0.187573	0.449381	0.632359
Btrc	1.47728	2.08988	1.98196	1.86121	1.70013	1.6082
Fgf8	0.183447	0.809676	0.878556	0.169492	0.0878946	0.177129
Gbf1	1.52965	1.93084	2.38122	1.85481	1.99389	1.9667
Fbxl15	0.119565	0.283189	0.483266	0.35319	0.24884	0.217556
Actr1a	1.57272	1.80954	1.56088	1.824	1.62134	1.54355
Arl3	1.36149	2.56696	2.70194	2.2478	1.76771	1.55059
Slk	1.61776	2.01619	2.24513	1.9296	1.85948	2.02723
Smc3	4.02916	3.94046	4.00014	3.8463	3.9367	3.93164
Tcf7l2	0.209465	0.617553	1.93729	2.70136	2.37588	2.19248
Dclre1a	1.16794	1.08524	1.53687	1.66321	1.41991	1.34433
Tdrd1	0.559676	2.69662	2.58978	2.23973	2.11529	2.20675
Afap1l2	0.44562	0.260819	0.508914	0.606362	0.460634	0.546566
Cacul1	1.88512	2.01025	1.98595	2.44993	2.34111	2.37732
Grk5	0.216309	0.413612	0.847264	0.67681	0.486563	0.561289

## Sheet: Energy metabolism
	Mitotic.PGCs	Mitotic.arrest.PGCs	Q.ProSPG	T.ProSPG	Undiff.ed.SPG	Diff.ing.SPG
Rb1cc1	2.11573	2.35914	2.54681	2.08632	2.0597	2.20067
Sdhaf4	3.32864	2.86505	2.16933	2.86787	2.75887	2.69636
Cox5b	4.20968	4.19587	4.16059	4.26183	4.17473	4.20011
Coq10b	1.50947	2.34578	2.49941	2.70605	2.56531	2.46425
Aox1	0.0252067	0.0990264	0.478934	0.19923	0.158712	0.145935
Aox3	0.0680762	0.133535	0.349626	0.146445	0.00661681	0.0101422
Aox4	0.0667074	0.80055	1.23598	1.17575	0.995158	0.651721
Aox2	0.00747888	0.185418	0.281201	0.0658047	0.00852298	0.00779626
Ndufb3	3.67407	3.54539	3.29373	3.41851	3.50427	3.43025
Ndufs1	2.83434	2.61453	2.39355	2.58985	2.67194	2.5732
Mdh1b	0.049873	0.340555	0.397108	0.288969	0.15084	0.0746298
Idh1	1.7878	1.89727	2.42992	2.21174	2.07525	2.1696
Rpe	1.50965	0.566686	0.561246	0.987015	1.2365	1.31405
Prkag3	0	0.00547335	0.0801949	0.0136409	0.00423604	0.0165651
Irs1	0.00587031	0.103936	0.438623	0.108786	0.0288862	0.0240949
Pid1	0.672761	0.56114	0.717056	0.472394	0.211298	0.258783
Prlh	0.000756823	0.0277285	0.0170263	0.0123963	0	0
Per2	0.0545716	0.254846	0.565949	0.366488	0.180085	0.18019
Hdac4	1.3431	1.33723	1.26851	1.46161	1.20996	1.34844
Ndufa10	3.46993	3.56695	3.16083	3.06589	3.14812	3.05974
Pask	1.55678	1.62507	1.32594	1.78269	1.62227	1.67733
Pfkfb2	0.243714	0.481853	0.817682	0.282692	0.241131	0.311641
Myog	0.0987219	0.604368	1.91782	0.594778	0.135458	0.122962
Cfh	0.00298526	0.0395978	0.0924728	0.0328556	0.0172321	0.0933022
Glrx2	3.71978	3.35042	2.9954	3.03492	2.35191	2.1902
Atp1b1	1.19208	1.38207	1.74048	1.63383	1.43078	1.34656
Sdhc	3.12026	3.30118	2.71241	3.06967	3.12531	3.10988
Ndufs2	3.42668	2.61106	1.84696	2.81528	3.0292	2.97907
Atp1a2	0.0826699	0.227869	0.364739	0.273587	0.201899	0.266886
Fh1	3.2067	2.69329	2.35586	2.75484	3.0687	2.94173
Cox20	0.0117323	0.0100671	0.0262978	0.0304918	0.0561968	0.0178652
Parp1	3.68022	3.63685	3.36992	3.2899	3.57597	3.4999
Hsd11b1	0.00328937	0.0163279	0.173864	0.425985	0.230119	0.245086
Nudt5	2.97519	2.24226	2.0765	2.73692	2.90913	2.80948
Dhtkd1	0.531461	0.714663	0.533162	0.512013	0.476059	0.456761
Atp5c1	4.13712	3.68502	3.48163	3.80853	4.0398	4.04159
Surf1	1.70171	1.34552	1.75399	1.64602	1.69546	1.69657
Slc2a6	0.000765725	0.335795	0.369286	0.123952	0.113833	0.283406
Ptges2	1.86932	1.47248	1.69532	1.35251	1.11608	1.23182
Slc25a25	0.92289	0.961755	1.15503	1.47899	1.17632	1.15472
Ak1	2.55867	0.717966	0.848892	0.378271	0.155655	0.101245
Ndufa8	3.3935	3.59253	3.77278	3.48762	3.37573	3.40706
Kif5c	0.870672	1.4679	2.18367	1.83808	1.40831	1.99642
Slc25a12	0.791676	1.26055	2.29079	2.00945	0.982808	0.613484
Ola1	2.74792	2.2091	2.55872	2.90404	2.89787	2.88276
Atp5g3	3.63938	3.78783	3.88081	3.58042	3.42634	3.43433
Cyct	2.8582	2.92178	2.54896	2.87399	2.9337	2.78615
Mtch2	3.71429	3.90428	4.13865	3.94227	3.83603	3.71028
Cat	1.1578	2.28546	2.42619	2.19235	2.43679	2.28756
Bdnf	0.0681849	0.169798	0.591332	0.10981	0.0188899	0.00336054
Ndufaf1	2.39176	2.77456	2.30532	1.99057	2.18583	2.11252
AA467197	0.717953	1.80498	2.77347	1.42095	0.562478	0.822814
Idh3b	2.87778	2.80289	3.06355	2.50901	2.49971	2.21833
Pank2	1.88739	1.39569	1.04284	1.59324	1.34095	1.57895
Pygb	1.39621	1.39665	1.42581	1.90762	1.99298	1.77332
Cox4i2	0.00961041	0.337049	1.48422	0.342039	0.0978393	0.0747964
Bcl2l1	1.6059	2.96752	3.24784	2.61777	2.43413	2.59585
a	0.0050757	0.362195	0.442124	0.0823039	0.0199089	0.00934987
Eif6	3.4089	3.34854	3.35247	3.67319	3.72004	3.73513
Gnas	0.226193	0.410793	0.938538	0.503031	0.498054	0.477292
Atp5e	4.37837	4.15339	4.17256	4.2519	4.34591	4.32793
Ppp1r3d	0.0748455	0.366405	0.634643	0.529764	0.289558	0.24976
Ppp1r3f	0.1007	0.0793432	0.190685	0.152995	0.10671	0.13206
Cybb	0.00917293	0.0583106	0.395634	0.0267471	0.00542528	0.134014
Aifm1	2.85407	3.21437	2.71697	2.7148	3.02551	3.04043
Abcd1	0.883286	0.661145	0.780949	0.404484	0.239088	0.223239
Idh3g	3.25803	3.27861	2.80758	2.43765	2.4609	2.39054
Mecp2	1.31626	1.18679	1.26935	1.32707	1.37579	1.53167
Taz	1.58289	1.56754	0.968002	1.24245	1.68423	1.5898
G6pdx	1.35592	1.00496	0.785959	1.45602	1.46399	1.38092
Ogt	2.56425	2.67117	1.75038	1.64945	2.05257	2.65561
Phka1	0.407913	1.26092	1.18742	0.665913	0.462385	0.61958
Cox7b	4.10285	3.87216	3.08312	3.1957	3.6026	3.47826
Atp7a	0.778045	0.718224	0.601298	0.629631	0.779667	0.832535
Pgk1	2.97217	1.86043	1.73342	1.21542	1.39692	1.38205
Gm15294	0	0.00087764	0.0362925	0	0	0.017117
Pdha1	2.4555	2.03048	1.52207	1.81291	2.16943	2.14964
Phka2	0.928392	1.17364	0.934498	1.35982	1.2992	1.23116
Mtfr1	2.26963	1.95433	2.01177	2.40387	2.32253	2.37288
Gyg	1.21223	1.92102	2.59563	1.6068	0.464002	0.566981
Pik3ca	1.50076	2.00998	1.98641	2.12156	1.64761	1.45627
Etfdh	1.77202	1.83104	2.33238	2.09751	1.72031	1.71165
Pklr	0	0.000694177	0.0358755	0.00677571	0.00497414	0.000486189
Ampd2	1.0951	1.4911	2.49015	2.42946	2.14394	2.01932
Agl	0.888038	1.51678	1.58553	1.66808	2.01554	1.67391
Adh7	0.0520761	0.112173	0.710394	0.249275	0.042123	0.0173861
Adh1	0.375233	0.757048	1.85784	0.913808	0.596433	0.540095
Adh6a	0	0.108383	0.622139	0.434381	0.0470954	0.0343612
Adh6b	0.000765725	0.388864	1.18334	1.04519	0.452005	0.197718
Adh4	0.050414	0.294739	0.400796	0.173903	0.0668461	0.0215046
Adh5	3.68383	3.3485	3.27552	3.07759	3.22621	3.24589
Pdha2	0.311545	0.560149	0.912895	0.901626	1.05736	1.34797
Ak5	0.00517475	0.1275	0.426093	0.353077	0.115385	0.106464
Acadm	3.24155	3.46095	2.62195	2.65647	2.65764	2.69489
Aco1	1.46462	1.23787	1.27021	1.32375	1.15002	1.0532
Ndufb6	2.02	2.20356	2.21206	1.71123	1.97406	1.753
Galt	2.19283	1.59554	1.14521	1.53072	1.70451	1.70176
Vcp	3.9166	3.91616	3.57479	3.5246	3.77766	3.81403
Stoml2	3.49362	2.8573	2.64534	2.92105	3.24105	3.26786
Nr4a3	0.00135595	0.0213058	0.104807	0.0232646	0.00670075	0.0224868
Aldob	0.0112769	0.521587	1.80475	0.3941	0.0222181	0.061165
Ppp3r2	0.000442514	0.13376	0.755481	0.884694	0.271443	0.39243
Mup1	0.00996454	0.013792	0.0154869	0.0283537	0.0281082	0.0150258
Gm11214	0	0.00125923	0.000381185	0.000376796	0	0.00576157
Aldoart1	0.0807263	0.0253295	0.0498326	0.0877193	0.0826816	0.0615121
Tyrp1	0	0.0346795	0.241587	0.0627364	0.0319494	0.00387372
Ak4	0.0319393	0.868125	1.5794	1.82537	1.49685	1.61398
Lepr	0.142087	0.466496	1.21673	0.660802	1.11145	0.528092
Prkaa2	0.0576699	0.654882	1.03906	0.334079	0.179764	0.260052
Lexm	0.00922649	0.0720572	0.564786	0.249812	0.107385	0.0955224
Uqcrh	3.99034	3.8789	3.39568	3.88179	4.03001	4.11083
Oxct2b	0.0011812	0.00446184	0.0174807	0.0361738	0.00251166	0.0538914
Oxct2a	0.0234175	0	0	0.000268874	0.00225201	0.00743376
Stk40	0.811453	1.43233	1.49507	1.64505	1.48181	1.37381
Ak2	3.07926	2.70876	2.78438	3.27497	3.06763	2.96096
Atpif1	4.0374	3.99584	3.59075	3.82049	4.13419	4.1467
Sh3bgrl3	1.37045	0.876709	0.799111	1.61799	1.85709	1.67976
Mtfr1l	2.27851	2.19246	2.50045	2.7606	2.64495	2.77722
Hmgcl	2.00668	1.2201	1.15043	1.57164	1.51994	1.23343
Gale	1.75108	1.54045	1.78363	1.74775	1.91126	1.46766
Pink1	0.881458	1.22883	1.03861	0.893079	0.649111	0.652426
Sdhb	3.66671	3.65173	3.56274	3.59766	3.66847	3.68175
Mtor	2.03479	2.42854	2.32841	2.06868	1.83998	1.98225
Pgd	2.07511	1.87789	2.08258	2.70593	2.69616	2.54998
Nmnat1	1.00132	0.69287	0.869769	1.35294	1.85389	1.33
Slc25a33	2.23325	2.37877	2.10248	2.4256	1.93002	2.12455
H6pd	0.106088	0.108663	0.213962	0.121087	0.163205	0.261312
Park7	4.29086	4.5109	4.26496	4.14069	4.09174	4.09798
Prdm16	0.0964092	1.66124	1.84617	1.72894	1.57367	1.46718
Steap4	0	0.133275	0.157992	0.0279521	0.0246737	0.0126136
Crot	2.2358	2.15802	2.25823	2.36064	2.36534	2.40505
Prkag2	1.25655	1.54821	2.07894	2.09823	1.87153	2.21025
Khk	0.0507374	0.391749	0.912415	0.700842	0.506681	0.830966
Ucn	0.00763488	0.0607922	0.25678	0.0794199	0.00741904	0.0168355
Ppp1cb	2.70129	2.70764	3.06372	2.71142	2.63661	2.42915
Nkx1-1	0.00418586	0.00525243	0.0174761	0.012012	0.0203914	0.0950657
Ppargc1a	0.0101643	0.121092	0.329602	0.0746604	0.0293578	0.0560359
Pgm1	0.920755	0.129003	0.383046	0.208243	0.085916	0.157016
Grxcr1	0.0116157	0.016648	0.0319974	0	0	0
Noa1	1.89818	2.32404	3.02756	2.09038	2.15776	2.10447
Slc4a4	0.179262	0.371403	0.461522	0.315791	0.155674	0.209353
Stbd1	0.0604475	0.582799	0.952369	0.938758	0.264917	0.196718
Atp5k	4.04884	3.74707	3.61591	3.95048	4.16488	4.01541
Iscu	2.93014	2.86193	2.35737	2.56416	2.66687	2.76306
Cox6a1	4.43073	4.31118	4.38802	4.41644	4.48104	4.507
Ppp1cc	3.07307	2.38133	2.17239	2.56571	2.53494	2.67628
P2rx7	0.119333	0.365655	0.835623	0.562398	0.162718	0.0939987
Nipsnap2	1.19782	0.885099	0.862775	1.30334	1.21585	1.34584
Phkg1	0.689371	0.540307	1.19497	1.55832	1.67631	1.25346
Dnajc30	1.7027	1.52234	0.996483	1.27668	1.2863	1.21515
Mlxipl	0.209874	0.640636	1.13656	0.713451	0.487432	0.582454
Por	2.02218	2.50733	2.55327	2.4983	2.44671	2.50893
Mdh2	4.16653	4.32577	4.30379	4.22742	4.35929	4.42851
Vgf	0.0218467	0.0433774	0.179186	0.194922	0.0378497	0.0270395
Fam20c	0.152571	0.283437	0.331855	0.393733	0.388346	0.38825
Foxk1	0.818495	1.12966	1.24094	0.845723	0.669924	0.575657
Atp5j2	4.29698	4.27253	4.148	4.04133	4.18837	4.17025
Hmgb1	4.25246	4.06025	3.65508	3.95256	4.24359	4.27795
Kl	0.0180488	0.0563819	0.384047	0.127966	0.0377589	0.0116161
Slc25a13	2.28842	1.06966	1.02557	1.22179	0.883476	0.793515
Ndufa4	4.24297	3.82987	3.56786	4.08994	4.16608	4.11939
Ppp1r3a	0.000447915	0.00294347	0.0515114	0.000909505	0	0.000787563
Aass	0.0393578	0.680687	1.22335	0.280231	0.0747483	0.141598
Ndufa5	3.7273	3.40393	3.5653	3.62981	3.7145	3.61205
Lep	0.00478177	0.005148	0.0142847	0.000322552	0.00120803	0.00103663
Bpgm	1.51699	1.4798	1.60923	1.28356	1.59561	1.61494
Cycs	4.22661	4.1986	4.0711	4.07515	4.13647	4.15793
Snca	0.117665	0.402987	0.836473	0.528951	0.288589	0.522936
Rpia	0.621669	0.714907	0.537833	0.806076	0.660971	0.904721
Suclg1	3.62201	3.64375	3.86357	3.59171	3.48042	3.38376
Hk2	1.89185	1.54149	1.81032	2.96177	2.70966	2.10099
Dguok	1.99458	2.80502	2.6	2.29588	2.02351	2.25264
Atp6v1b1	0	0.030635	0.125629	0.0196099	0.00488551	0.0132158
Gfpt1	1.52075	1.43032	1.92377	1.66981	1.44223	1.73751
Txnrd3	1.27172	2.51002	2.36061	2.42448	2.06573	2.31613
Chchd4	3.38371	2.88503	2.73062	3.14143	3.07096	2.96823
Suclg2	2.47953	1.37145	0.820557	1.25549	1.49865	1.72749
Alox5	0.029455	0.13008	0.46803	0.0958725	0.00165903	0.0143799
Slc25a18	0.0223784	0.0729082	0.265375	0.122675	0.0479782	0.126181
Bid	2.22029	1.58441	1.61655	2.39818	2.32617	2.33176
Phb2	3.85889	3.30075	3.25186	3.79703	3.8568	3.76733
Eno2	0.000889634	0.0919016	0.384328	0.147354	0.036815	0.0259098
Tpi1	2.766	2.11493	1.9918	1.99277	2.0947	1.98506
Gapdh	4.00947	3.35765	2.96574	3.09615	3.74958	3.65923
Tigar	2.86443	2.01077	1.48501	2.08189	2.4712	2.29202
Gys2	0.0331984	0.39589	1.55325	0.28945	0.0344569	0.0299702
Etfrf1	1.26141	1.07964	0.946371	1.92493	1.69255	1.70664
Etfbkmt	1.64805	1.74234	1.69813	1.08022	1.21961	1.24874
Slc27a5	0	0.495908	1.31801	0.240387	0.0597857	0.069016
Nop53	3.48261	3.67283	3.32693	3.00844	3.19145	3.24974
Gsk3a	1.059	0.664719	0.532835	0.784914	0.652495	0.702567
Tgfb1	0.0770954	0.24718	0.273976	0.729295	0.406164	0.264045
Akt2	1.65764	2.26797	2.56914	2.33944	1.99855	1.82476
Cox7a1	2.91387	2.53272	2.42671	1.87896	2.05442	1.77015
Gapdhs	0.020981	0.0101535	0.0191301	0.0198968	0.0480666	0.0342662
Gpi1	3.45012	3.61433	3.65449	3.59279	3.81948	3.84876
Etfb	3.36435	2.82493	2.97006	1.82065	1.92811	2.10091
Gm45233	0	0	0	0	0	0
Gys1	1.13704	1.70119	1.58654	1.61211	1.54758	1.12957
Bax	3.92936	3.34177	2.83062	3.41079	3.64895	3.71232
Sphk2	1.56118	1.56374	1.01251	1.10119	1.1137	1.20642
Ldha	2.00029	2.55993	3.54595	3.03191	2.39681	1.98259
Ldhc	0.718971	1.87297	2.14904	1.33806	0.911208	0.646954
4933405O20Rik	0	0.0044431	0	0	0	0
Wdr93	0.346381	1.15699	1.74729	0.794344	0.530863	0.514663
Idh2	2.56797	1.58863	1.9798	1.73712	1.39484	1.23192
Ndufc2	3.89358	4.01012	3.96446	3.91341	3.93138	3.93925
Pde2a	0	0.0297412	0.0775512	0.00941376	0.00296557	0.00373773
Cavin3	0.0457183	0.904816	1.40637	0.832578	0.328227	0.367982
Ampd3	0.00752266	0.0699349	0.30327	0.125493	0.0641543	0.0732609
Pth	0	0.0056693	0.0599348	0.0208596	0	0
Coq7	3.29983	3.40734	3.2183	3.55236	3.7671	3.70344
Nupr1	0.0258113	0.394685	1.21527	0.399274	0.0922334	0.127624
Aldoa	4.06824	3.64311	3.83888	3.99379	4.05658	4.01305
Phkg2	0.470561	0.659241	0.791229	0.319887	0.364923	0.502781
Cox6a2	0.000418435	0.184475	0.874084	0.830757	0.155569	0.218207
Acadsb	1.32784	1.25618	0.937788	1.10251	0.926582	1.04755
Glrx3	3.93435	3.91976	3.84582	3.80956	3.8699	3.85958
Bnip3	1.30294	1.15739	1.51828	0.996813	0.963513	1.88957
Sirt3	0.921667	1.13701	1.25629	0.890947	0.988174	0.868099
Cox8b	0	0.00493122	0.0012892	0.016041	0.000735276	0.00693976
Taldo1	3.80053	3.81693	3.79499	3.46458	3.78477	3.83752
Slc25a22	1.62378	1.24118	1.2051	1.16851	1.06	1.16189
Igf2	0.0201992	0.0193417	0.101511	0.104783	0.0780257	0.0608606
Ins2	0.891052	0.248905	0.239471	0.122855	0.0546503	0.108376
Phlda2	2.3031	1.60983	2.17259	1.57048	1.08595	1.84759
Epm2a	0.0283443	0.0991835	0.0668465	0.0484676	0.0257896	0.0408589
Mtfr2	0.544211	0.663995	0.382851	0.753197	0.948269	0.883765
Enpp1	0.28896	0.973412	1.49306	1.08264	0.268828	0.154285
Enpp3	2.30046	1.29641	1.22927	1.6882	0.640237	0.280072
Ak9	0.0488237	0.519068	1.88176	1.58247	1.26171	0.805736
Afg1l	0.565389	0.913897	0.919265	0.647487	0.521337	0.686252
Bend3	0.966697	0.530932	0.619481	0.681087	0.453937	0.70702
Ddit4	1.63935	1.42358	1.00852	0.884102	1.01307	1.34343
Aifm2	0.560519	1.09683	1.30378	1.13589	1.06898	1.20716
Hk1	1.84398	1.04668	1.77227	1.34378	1.37202	1.55655
Hkdc1	0.00392024	0.283332	0.734376	0.0495807	0.0139751	0.0153102
Cdk1	3.40547	2.45426	1.40962	3.00509	3.4244	3.16033
Cisd1	3.83931	3.09974	2.92376	3.41297	3.26542	3.24387
Mif	4.80555	4.5264	4.39749	4.40775	4.43439	4.43613
Chchd10	3.91333	3.4808	3.01161	3.22688	3.29768	2.86853
S100b	0.0097125	0.138636	0.251304	0.274938	0.208292	0.222026
Pfkl	1.45093	0.744938	1.00175	1.06881	0.537234	0.466096
Atp5d	3.85875	3.91168	3.68035	3.82964	3.99676	3.91951
Ndufs7	3.90583	3.95707	3.82746	3.76291	3.84504	3.72708
Uqcr11	4.23757	4.12443	3.60947	3.96169	4.2408	4.2565
Zbtb7a	1.27834	0.787477	0.859916	0.617669	0.560633	0.841427
Sirt6	1.57915	1.61463	1.0325	1.51437	1.34273	1.4508
Txnrd1	2.69933	1.2071	1.50462	2.58997	2.67617	2.57871
Igf1	0.0671888	0.994286	1.28008	0.658923	0.546547	0.857771
Ndufa12	3.96084	3.24378	3.33751	3.71722	3.55389	3.4059
Gm5426	0.00292693	0.00776371	0.0188513	0.00151384	0.00176645	0.000936897
Csl	0.000569625	0.00820726	0.029443	0.0060887	0.000346843	0.0148338
Ifng	0.0107796	0.0273228	0.125533	0.0358025	0.00566535	0.00219473
Dyrk2	0.108853	0.584298	1.04107	0.410125	0.17432	0.216154
Ndufa4l2	0.179945	0.190439	0.324588	0.226439	0.34105	0.129589
Shmt2	2.16411	2.48173	1.73096	2.77205	3.25564	3.06456
Ptges3	3.93123	3.76329	3.31535	3.55165	3.6105	3.68202
Atp5b	4.65363	4.49142	4.26546	4.2342	4.35073	4.38117
Cs	3.028	2.7463	2.89968	3.29189	3.44889	3.38898
Coq10a	0.741142	0.716617	0.901434	1.0077	0.677395	0.627112
Bloc1s1	0.324939	0.687039	0.395673	0.546948	0.756138	0.697789
Insr	0.444663	0.604439	0.720717	0.582219	0.164669	0.191765
Irs2	0.327842	0.852197	1.08058	1.08766	0.655398	0.528792
Gsr	3.1036	3.00673	3.04335	3.19947	3.15075	3.2689
Ppp1r3b	0.0474642	0.0357688	0.251052	0.092575	0.0546226	0.0229082
Atp6v1b2	2.86699	3.26004	3.12973	2.70465	2.83284	2.84362
Pgls	3.21538	3.10617	2.49827	2.30092	2.71201	2.90363
Gm10358	0.0266185	0.014283	0.00340522	0.00957783	0.0152805	0.0154242
Prkaca	1.12714	1.54514	1.49627	1.25356	1.49333	1.77043
Gadd45gip1	3.16292	2.68635	1.99131	2.43741	2.62725	2.54652
Phkb	0.831565	1.2552	0.919156	0.993417	0.878809	0.703987
Mt3	0.156351	0.423132	1.34102	1.42531	1.25037	1.09269
Coq9	2.44637	2.58472	2.33284	2.33523	2.29459	2.37526
Nfatc3	0.66152	0.717999	0.951768	0.823733	0.92959	0.72765
Ldhd	0.0169681	0.00647646	0.129866	0.0301415	0.0184209	0.00836464
Cox4i1	4.48588	4.60273	4.66478	4.5995	4.60729	4.67352
Cyba	1.11024	1.92425	3.11136	2.75496	2.22478	2.32469
Cbfa2t3	0.0645636	0.840415	1.20843	0.647381	0.38224	0.356765
Pdhb	3.63103	3.40278	3.3271	3.06738	3.40132	3.36713
Gm3839	0.0999947	0.0490822	0.122101	0.0309882	0.06191	0.0530277
Ppif	2.59939	2.88635	2.54492	2.90442	2.8807	2.70303
Pde12	1.28992	0.646162	1.03115	1.13555	1.15445	1.21345
Tkt	2.47443	2.68645	3.57658	2.82307	2.00542	1.58101
Parg	2.20046	2.47188	2.36494	2.14815	2.20753	2.22669
Ogdhl	1.4659	1.61449	1.15906	1.23967	1.26979	1.11351
Oxa1l	2.15105	2.24786	1.91827	1.93343	2.00443	2.02757
Ppp1r3e	0.231578	0.106626	0.11493	0.174375	0.154122	0.282022
Myh6	0.00754724	0.50592	1.45751	0.799139	0.705427	0.857768
Myh7	0.00113882	0.471913	0.976195	0.314996	0.0993895	0.230627
Nfatc4	0.0922336	0.283169	0.294362	0.13034	0.0687919	0.058016
Sucla2	3.03921	2.94843	2.54535	2.5669	2.7834	2.74045
Htr2a	0.00082754	0.00578638	0.0373904	0.015634	0.00112643	0
Rubcnl	0.0147355	0.136214	0.475373	0.235862	0.0955916	0.0968265
Dnajc15	3.21953	3.20392	3.49408	3.2311	3.04492	2.94486
Slc37a2	0.0546927	0.193453	0.456398	0.17766	0.232417	0.301089
Hspa8	4.55657	4.63126	3.94048	3.8606	4.24808	4.31733
Slc37a4	0.143225	0.935407	1.93352	0.748498	0.593478	0.536682
Atp5l	3.93491	3.92848	3.93045	3.91207	3.9683	3.88285
Apoc3	0.014605	0.138041	0.164687	0.0244899	0.00830144	0.0159006
Sdhd	3.02779	2.52024	2.49075	2.99283	2.91299	2.97417
Dlat	2.8718	2.90361	2.90091	2.54698	2.5867	2.54013
Fdx1	2.00758	2.26279	2.66165	2.74848	2.60192	2.64031
Acat1	2.03706	2.97276	3.01504	2.71444	2.64871	2.84586
Idh3a	2.56153	2.1111	2.3255	2.72548	2.71849	2.68104
Ireb2	2.19882	1.96379	1.78588	1.82374	1.86676	1.96836
Etfa	3.31214	2.91832	2.73412	2.66953	2.8083	2.77566
Cox5a	4.39087	3.98975	3.97918	4.31959	4.2773	4.21648
Mpi	1.29998	1.47451	1.00997	1.32201	1.7108	1.77733
Cyp1a2	0.0144667	0.264041	0.760365	0.387857	0.24099	0.213134
Adpgk	2.39833	1.59447	1.1133	1.88676	1.69051	1.68311
Pkm	4.38612	4.33117	4.20453	4.03947	4.14714	4.04514
Map2k1	2.643	1.62093	1.61983	2.65417	2.66714	2.62061
Clpx	2.29432	2.04339	1.87953	1.95565	2.29115	2.37075
Hmgcll1	0.0646993	0.0678597	0.257409	0.211398	0.082279	0.0957161
Cox7a2	4.43285	3.96395	3.67527	4.12003	4.22411	4.17696
Cyb5r4	1.36082	1.05611	1.55588	1.46569	1.2342	1.26619
Mrap2	0.00867349	0.0917848	0.152713	0.0559182	0.0117665	0.0125049
Rhoa	2.34532	2.22263	2.33361	2.37064	2.25734	2.07771
Uqcrc1	3.78968	4.11345	3.942	3.57987	3.76039	3.75565
Trex1	0	0	0	0	0	0
Epm2aip1	0.554141	0.63403	0.661631	1.04591	1.01512	1.18615
Uqcr10	4.11994	3.57435	3.2489	3.88923	3.99798	3.91083
Pgam2	0.487545	0.379662	0.808545	0.330035	0.116025	0.0906646
Gck	0.042008	0.190916	0.502205	0.376546	0.1411	0.169948
Ogdh	2.31027	2.27681	2.21238	2.26745	2.12182	2.02897
Grb10	0.218115	1.75097	2.79862	1.40315	0.423841	0.667644
Ugp2	1.71179	1.52817	1.96952	2.07446	2.01774	2.04418
Mdh1	3.58216	3.52339	3.17258	3.09393	3.24518	3.13852
Pnpt1	2.1816	1.71938	1.40804	1.41903	1.70817	1.90906
Gm12117	0.000488762	0.00153355	0	0.000329874	0.00108491	0.00338162
C1qtnf2	0.00265317	0.103915	0.246123	0.0851049	0.0709074	0.0987267
Adra1b	0.00325441	0.00372486	0.0523268	0.00638812	0.00452205	0.000842379
Uqcrq	4.12448	3.74919	3.48208	3.85745	3.96216	3.96195
Il4	0.235559	0.0833559	0.143834	0.0914221	0.0696493	0.106355
Il3	0	0.0104954	0.0510676	0.00217158	0	0.000335313
Lyrm7	0.410953	0.697483	0.614956	0.814912	0.896002	0.669606
Guk1	2.67901	2.69752	2.59099	2.97584	3.09214	3.03767
Flcn	2.07124	2.3605	2.03135	1.74162	1.78321	1.78965
Ncor1	2.72236	2.15931	2.21722	2.32898	2.3225	2.36601
Cox10	1.77336	1.98147	1.86672	2.2591	2.39063	2.3543
Myh3	0.0217281	0.679888	1.95052	1.08229	0.762781	0.810423
Myh8	0	0.5566	1.90188	0.43426	0.0489042	0.0491401
Trp53	3.68303	2.33988	1.49691	2.49312	2.84655	2.81255
Eno3	0.505486	0.799267	1.83312	1.73718	0.905126	1.04427
Mybbp1a	3.35974	3.43905	3.27321	2.89005	2.85544	2.78085
Ctns	0.728717	2.00221	1.21703	1.1573	1.02638	1.17338
Shpk	0.038356	0.0480979	0.142649	0.115211	0.0327895	0.0624913
Inpp5k	0.947599	1.30675	1.22492	1.47946	1.53597	1.63849
Aldoc	0.502944	1.516	2.57734	2.20222	2.22211	2.18552
Tefm	2.58403	2.23106	2.01641	2.07478	2.16332	2.10788
Atp5g1	4.54622	4.61266	4.32416	4.31459	4.46029	4.49388
Hoxb3os	0	0.101499	0.733589	0.381278	0.113847	0.0605496
Nr1d1	0.162713	0.434939	1.02378	0.657117	0.568259	0.678801
Stat3	0.570375	1.73256	2.37016	2.12552	1.87358	1.95839
G6pc	0.000579059	0.0108524	0.0403949	0.0233352	0.0104949	0.01513
Slc4a1	0.00999004	0.115233	0.185526	0.0479025	0.00709254	0.018714
Cyb561	1.1029	1.36319	1.58847	2.0126	1.97406	1.58492
Taco1	0.883798	0.916439	0.856783	1.07976	0.93481	0.927647
Polg2	0.860367	1.08238	1.57218	1.32147	1.20623	1.12352
Atp5h	4.02147	3.36361	3.33208	3.9595	4.09643	4.01585
Galk1	2.78626	2.34706	1.81338	2.42122	3.13041	3.2016
Acox1	0.608662	0.715344	0.930844	0.78094	0.725661	0.874323
Gaa	0.464162	2.8156	3.29064	2.01645	1.97285	1.92779
Gcgr	0.038495	0.139193	0.421255	0.215502	0.0736205	0.293524
Foxk2	1.02621	0.569098	0.556611	0.712418	0.626982	0.658829
Pfkp	2.57949	1.14837	1.89267	2.09061	1.47486	1.07796
Uqcrfs1	3.6112	3.39104	3.50291	3.09651	3.10411	2.98875
Nqo2	1.5592	1.69311	2.22747	1.57641	1.14112	1.20912
Ppp1r3g	0.0113926	0.0626992	0.104558	0.0440284	0.0145332	0.0117874
Nhlrc1	0.294008	0.703029	0.444959	0.892496	0.489319	0.608564
Hk3	0.000647623	0.0181537	0.295574	0.122545	0.0285496	0.0496122
Prelid1	2.7507	2.68233	2.60339	2.51893	2.71575	2.59494
Fbp1	0.154168	0.148667	0.556946	0.0508244	0.012071	0.0236825
Uqcrb	4.24768	4.27936	4.11724	4.21904	4.18153	4.15588
Ndufs6	4.0772	4.00113	3.80414	3.92876	3.92035	3.85054
Sdha	3.39947	3.54208	3.41371	3.49161	3.47359	3.40247
Glrx	2.27676	1.03005	0.604325	0.570316	0.484046	0.363551
Cox7c	4.75235	4.62973	4.25678	4.44796	4.54446	4.56978
Ccnb1	4.06496	3.4548	2.63006	3.41066	4.00345	3.99504
Ndufaf2	3.10956	3.26322	3.7298	3.76981	3.52216	3.28669
Il6st	1.31011	1.23071	1.24036	1.11389	0.963466	1.08531
Ndufs4	3.8501	3.72952	3.58441	3.59548	3.57263	3.52906
Nnt	0.248369	0.259107	0.406501	0.166792	0.241063	0.137383
Pomc	0.595025	0.738129	1.34443	1.38568	1.08038	1.1645
Dld	2.29072	2.22283	2.21208	2.04023	2.27669	2.20266
Immp2l	1.63007	1.4922	0.825605	1.3877	1.16489	1.13669
Aldoart2	0	0.0107099	0.033353	0.0294989	0.0222856	0.0099926
Pygl	1.03309	1.7991	2.34769	2.19505	1.77644	1.82133
Hif1a	2.52041	2.11322	2.36615	2.23741	1.99869	1.98311
Psen1	1.84346	1.28857	1.2772	0.712223	1.01842	1.21755
Entpd5	0.67328	0.531981	0.543918	0.578096	0.742165	0.894751
Dlst	2.20799	2.05246	2.10861	2.05573	1.73039	1.73974
Esrrb	2.09919	0.884698	0.493558	0.514033	0.170918	0.101722
Cox8c	0.496002	1.68058	2.10003	2.63566	2.4562	2.01326
Glrx5	2.59327	2.16105	2.50214	2.63457	2.52098	2.68137
Apopt1	2.16998	1.69126	1.41298	1.24094	1.38157	1.26684
Akt1	1.95185	0.895819	1.2467	1.1954	0.908601	1.4239
Oxct1	2.22823	2.64576	3.19785	2.30203	1.75491	1.7742
Prkaa1	1.46083	1.85127	1.74851	1.1772	1.00566	0.934453
Slc1a3	1.12464	0.503489	1.35715	0.539035	0.130026	0.112803
Cox6c	4.47817	4.39836	4.29065	4.38227	4.42103	4.39596
Ndufb9	3.97	4.13135	4.10367	4.11669	4.15117	4.15602
Myc	0.216779	0.267937	0.614455	0.638355	0.337045	0.221289
Cyc1	3.90597	3.40251	3.25325	3.61829	3.85125	3.99847
Dgat1	1.42976	1.65131	1.38443	1.51018	1.46454	1.56791
Adsl	3.07489	2.58881	2.69606	2.96044	3.11076	2.93998
Ep300	1.71507	1.62823	1.31654	1.43073	1.18724	1.3634
Aco2	0.667895	0.515891	0.363163	0.429816	0.648794	0.642143
Tspo	2.53399	2.248	2.20353	1.81638	2.09856	1.80797
Ppara	0.0620937	0.293735	0.950737	0.279567	0.108225	0.0525561
Sco2	0	0	0	0	0	0
Pfkm	1.13742	1.58849	1.58139	1.20215	0.899572	0.777437
Gpd1	0.0546881	0.0563207	0.197771	0.0897541	0.0315117	0.055972
Atp5g2	4.19713	3.97515	3.07725	3.14751	3.5208	3.49317
Ppp1r1a	0.206324	0.197025	0.749489	0.980919	0.331895	0.100988
Trap1	2.70194	3.0583	2.34654	1.91881	2.23354	2.18783
Dnm1l	2.24853	1.83722	1.5365	1.96754	1.96055	1.95093
Txnrd2	1.74018	2.20818	2.56788	1.84665	1.69844	1.61278
Ppp1r2	2.94358	2.87495	2.91958	3.08212	2.86806	2.88361
Gsk3b	2.09264	2.44631	2.96142	2.40218	2.00505	2.17545
Cox17	3.04911	2.34734	2.41832	2.93098	2.6693	2.53564
Zbtb20	1.52588	2.73789	2.09225	1.68985	1.58891	1.86072
Atp6v1a	2.15915	2.04937	2.23688	2.30905	2.247	2.19088
Gbe1	0.595829	0.759245	1.28694	0.926801	0.877996	1.05112
Atp5j	4.22182	3.86091	3.94032	4.26307	4.20597	4.12447
App	0.320432	0.487069	1.06776	1.22781	0.763194	1.07896
Atp5o	0	0	0	0	0	0
Sod2	3.30707	2.64396	3.08165	2.98489	2.87589	3.15833
Jmjd8	0.590227	0.3861	0.277221	0.56109	0.558516	0.626737
Uqcc2	3.89465	4.07172	4.08265	4.09476	4.02001	4.02927
Ndufv3	3.71501	4.04125	4.02101	3.85094	3.74692	3.58091
Ndufa7	4.14798	4.28225	3.95108	3.98995	4.08907	4.11058
Tnf	0	0.0355823	0.0534131	0.0153168	0.00120761	0.0218799
Ier3	0.897284	0.815956	0.594011	1.00255	1.0272	0.706949
Pgk2	0	0.0670508	0.124487	0.293626	0.460489	0.200957
Adgrf5	0.334398	0.252338	0.761495	0.387401	0.129273	0.0624201
Gnmt	0.088236	0.170725	0.365682	0.25992	0.154306	0.278497
Trem2	0.0996715	0.119348	0.200707	0.0669428	0.0567388	0.479204
Slc25a23	0.426616	0.746787	1.13101	0.349778	0.241935	0.224339
Ndufv2	3.77311	3.09317	3.12156	3.39215	3.53952	3.59556
Xdh	0	0.155397	0.28291	0.00496463	0.00239635	0.0108479
Cox7a2l	3.65892	4.05371	4.2565	3.82016	3.75586	3.63028
Msh2	3.36962	2.94911	2.34143	2.73906	2.82858	2.75827
Adcyap1	0.0611598	0.149325	0.409558	0.287867	0.00833936	0.0583322
Pcdh12	0.00532722	0.0963151	0.240382	0.159692	0.121773	0.0924354
Gnpda1	2.48774	1.76838	1.08169	2.00643	2.326	2.38371
Eno1b	4.15633	4.19014	3.8411	3.79933	3.9668	3.98572
Mc4r	0	0.0244254	0.130471	0.0183635	0.00443994	0.00227862
Atp5a1	4.13132	3.93943	3.747	3.86686	4.06272	4.06036
Ndufs8	3.29635	3.72908	3.84503	3.92393	4.01072	3.91265
Ndufv1	3.44764	3.72998	3.72403	3.77374	3.74165	3.61882
Ppp1ca	1.89656	1.60465	1.57794	2.18118	2.41293	2.01217
Actn3	0.226819	1.88417	2.6068	1.32661	0.849102	0.881177
Pygm	0.0578964	0.561827	0.92374	0.64053	0.504499	0.402821
Bad	1.94819	1.05951	1.38687	1.34648	1.27667	1.42158
Cox8a	4.26891	4.03057	4.04587	4.38715	4.35161	4.33737
Uqcc3	2.68166	2.07396	1.18179	1.8407	2.12358	2.16072
Sdhaf2	1.96666	1.80846	1.71931	2.43571	2.27069	2.12987
Tkfc	1.28299	1.40055	1.25282	0.925316	0.850004	0.766148
Fxn	1.55436	1.47428	2.13018	1.51947	1.10062	1.02141
Ak3	0.16716	0.939491	1.60699	0.711463	0.367274	0.382829
Ppp1r3c	0.00234047	0.242908	0.244264	0.108055	0.157603	0.343045
Ide	2.86583	2.12747	1.69136	2.49769	2.63637	2.47457
Sorbs1	1.43028	1.1032	1.26724	1.32736	1.06858	1.11217
Entpd1	0.0135708	0.510991	0.829382	0.352533	0.341229	0.35196
Pgam1	3.61944	3.78232	3.70511	3.64017	3.68466	3.58873
Ndufb8	3.19648	2.88827	2.91341	3.15999	3.24871	3.22071
Tcf7l2	0.209465	0.617553	1.93729	2.70136	2.37588	2.19248
Adrb1	0.0437673	0.145153	0.525233	0.962892	0.709589	0.273624
Eno4	0.284061	0.844091	0.982714	0.640514	0.627111	0.731543
mt-Nd1	5.26086	5.35209	5.26383	5.56017	5.52986	5.62508
mt-Nd2	4.56438	4.74163	4.64719	4.74076	4.72402	4.91842
mt-Co1	5.34825	5.65753	5.61564	5.71454	5.5541	5.82556
mt-Co2	5.28101	5.39496	5.27763	5.41668	5.33629	5.57314
mt-Atp8	3.53843	3.7361	3.69369	3.86665	3.95166	3.83101
mt-Atp6	5.5304	5.72617	5.6209	5.74861	5.71857	5.92436
mt-Co3	5.34709	5.57953	5.45504	5.52572	5.44858	5.66453
mt-Nd4l	3.2613	3.31489	3.16409	3.28573	3.43705	3.20885
mt-Nd4	4.95675	5.09351	4.9749	5.07521	4.98539	5.22839
mt-Nd5	4.30701	4.35448	4.20747	4.37743	4.33556	4.43266
mt-Cytb	5.20294	5.35382	5.27593	5.35411	5.28092	5.44348

## Sheet: Histone modification
	Mitotic.PGCs	Mitotic.arrest.PGCs	Q.ProSPG	T.ProSPG	Undiff.ed.SPG	Diff.ing.SPG
Prdm14	1.67725	0.871085	0.447263	0.0798712	0.0388012	0.0615398
Eya1	0.0860178	0.228539	0.342894	0.0584086	0.010061	0.0794892
Zfp451	2.75363	3.0612	3.09305	2.86634	2.75551	2.76152
Arid5a	0.728224	0.66345	0.480522	0.733752	0.985719	1.13991
Kansl3	1.41503	1.25794	1.08202	1.45485	1.47442	1.4939
Kansl1l	0.671641	0.803317	0.657371	0.49502	0.398294	0.530467
Trip12	2.68609	3.37855	3.1484	3.02972	3.0542	3.09803
Per2	0.0545716	0.254846	0.565949	0.366488	0.180085	0.18019
Hdac4	1.3431	1.33723	1.26851	1.46161	1.20996	1.34844
Ing5	2.16459	1.65317	1.47109	1.69997	1.74439	1.81816
Elk4	0.372417	0.878355	0.994013	1.26419	1.04384	1.05196
Rbbp5	1.88824	1.87891	1.705	1.94855	1.80751	1.76066
Myog	0.0987219	0.604368	1.91782	0.594778	0.135458	0.122962
Kdm5b	2.86056	3.39419	3.23671	2.83538	3.04762	3.14712
Cdc73	2.09142	1.65215	1.57012	1.51163	1.24622	1.32275
Rnf2	2.50366	2.11123	2.44534	2.33082	2.17128	2.12428
Tada1	0.208564	0.302165	0.163735	0.130669	0.0740346	0.0964202
Usp21	2.03645	2.19585	1.84151	1.61634	1.93729	1.7944
Fh1	3.2067	2.69329	2.35586	2.75484	3.0687	2.94173
Smyd3	1.96839	1.99734	1.44743	2.17306	2.28561	2.47242
Smyd2	0.457249	0.192999	0.390542	1.29587	1.22748	1.27528
Suv39h2	1.45731	1.24171	1.17681	1.32483	1.31385	1.48526
Gata3	0.0688839	0.162648	0.919333	0.194713	0.175512	0.253704
Bmi1	1.04706	1.41878	2.31569	1.94924	1.22292	1.45581
Ehmt1	2.1589	2.13959	1.98593	2.29272	2.58337	2.65756
Nacc2	0.522923	0.630158	0.852402	0.753135	0.447177	0.473007
Wdr5	2.71836	2.98504	2.82036	2.95139	3.02757	3.07456
Gfi1b	0.021593	0.280594	0.602207	0.643129	0.23712	0.106459
Gtf3c4	0.984457	0.765749	0.732926	0.916043	0.764201	0.884453
Ntmt1	2.14176	1.71573	1.5024	1.33817	1.59333	1.7593
Prdm12	0.00506625	0.0140189	0.121402	0.124575	0.00952099	0.0386223
Cdk9	2.50625	2.33494	2.27895	2.31985	2.12267	2.10843
Phf19	1.46197	0.544999	0.557964	0.540075	0.616205	0.330579
Epc2	1.10299	1.31817	1.156	1.14457	0.935991	0.880697
Rif1	3.44652	2.95708	2.17917	2.51843	2.67336	2.69306
Gcg	0	0.0206815	0.067469	0.00212845	0	0.0116289
Mettl8	1.33163	1.49729	1.0565	1.54491	1.54265	1.35666
Hat1	4.07499	4.13348	4.05504	3.85626	3.8825	3.80602
Atf2	1.99172	2.30481	2.15266	1.91405	2.12662	2.33364
Spi1	0.00406099	0.122513	0.713115	1.04764	0.408627	0.352671
Ddb2	0.0117362	0.008463	0.026625	0.0304757	0.0443596	0.0527126
Rag1	0.000521863	0.0165062	0.0408734	0.0110069	0.00182652	0.000575753
Rtf1	3.05624	2.46709	2.5148	2.80328	2.90743	2.88722
Eid1	0.962803	0.799381	0.835418	1.21754	1.16848	1.39264
Kat14	1.1203	1.46716	1.23085	1.41851	1.29242	1.16911
Asxl1	1.69274	1.98433	2.28885	1.88166	1.54669	1.72207
Dnmt3b	0.461629	1.00856	1.36131	1.78233	2.0454	2.46363
Ncoa6	1.05712	1.06407	1.28213	1.20388	1.12994	1.08975
Phf20	3.05466	3.21999	2.68144	2.8347	3.03951	3.20396
Zfp335	0.00537465	0.0219009	0.0370536	0.0844288	0.0762467	0.0746761
Eya2	0.253792	0.727425	0.81132	0.231736	0.0819961	0.0838145
Ncoa3	1.62284	1.19968	1.01084	1.67278	1.7823	1.71607
Aurka	3.40951	2.71828	1.91044	2.53223	3.19497	2.9927
Ctcfl	0.0603402	0.697272	0.953472	0.633215	0.521389	0.661094
Mrgbp	1.28743	1.88444	1.56465	1.85808	1.68374	1.77378
Foxp3	0.00914528	0	0.00962873	0.00398474	0.0415483	0.00294793
Hdac6	0.81977	2.39553	2.44271	2.25821	2.55347	2.71288
Suv39h1	1.95783	1.72008	1.15626	2.02184	2.33822	2.36715
Bcor	1.13885	1.28391	1.42795	0.769064	0.681982	0.686467
Kdm6a	1.22879	0.947214	0.890141	0.644379	0.708683	0.700301
Jade3	1.65626	1.35268	1.06302	1.15293	1.28222	1.42506
Ube2a	3.43312	2.77763	2.94669	3.29013	2.90148	2.66681
Cul4b	2.76535	2.59274	2.63228	2.72738	2.6494	2.65111
Fmr1	2.41283	2.37292	2.86546	2.31324	2.08782	2.07853
Hcfc1	2.53356	2.152	1.84815	2.27147	2.20528	2.18049
Mecp2	1.31626	1.18679	1.26935	1.32707	1.37579	1.53167
Brcc3	2.23957	1.94105	2.14019	1.85837	1.99766	2.21358
Tbl1x	2.26756	2.25067	2.32742	1.79235	2.01858	2.20102
Taf1	2.30662	3.1383	3.03358	2.6367	2.64766	2.64863
Ogt	2.56425	2.67117	1.75038	1.64945	2.05257	2.65561
Hdac8	0.493271	1.07946	0.805617	0.926074	0.548845	0.669359
Nap1l2	0.0329496	0.0109655	0.0830175	0.366355	0.120645	0.0515286
Atrx	3.69247	3.16047	2.90652	2.97159	2.92143	2.84365
Morf4l2	3.78367	3.44353	2.9828	2.80415	3.17418	3.04247
Phf8	0.667383	1.52842	1.48801	0.930316	0.921997	1.10251
Huwe1	2.74544	2.68929	2.16348	2.58716	2.72387	2.72623
Kdm5c	1.55931	1.37143	0.949252	0.867844	0.708461	0.552684
Usp51	0.220255	0.329036	0.731146	0.333369	0.159142	0.176165
Scml2	1.29484	2.84179	2.55976	3.21073	3.27253	3.22928
Msl3	0.792806	0.70456	1.09867	0.807477	0.491812	0.425094
Tbl1xr1	1.82879	2.0285	1.91328	1.47898	1.34191	1.36523
Mecom	0.106553	0.184566	0.62702	0.108928	0.0205558	0.081322
Actl6a	1.75235	1.40809	1.43028	1.38626	1.4287	1.29653
Ccna2	3.36562	2.38037	1.67502	3.03263	3.50041	3.37192
Jade1	2.55101	1.84625	1.96026	2.16585	2.33396	2.2512
Setd7	0.827331	0.959202	0.809111	0.535339	0.502146	0.680235
Lmna	0.133573	0.814596	2.57958	3.10275	2.05046	1.47243
Ash1l	1.816	2.12615	2.27244	2.07762	2.15155	2.30725
Zbtb7b	0.1984	0.181681	0.296257	0.333113	0.294142	0.214038
Pygo2	1.37913	1.49895	1.6765	1.68144	1.67509	1.80426
Crtc2	0.866077	0.622487	0.614264	1.17127	1.05412	1.28636
Setdb1	1.73876	1.76938	1.33821	1.50181	1.66859	1.72524
Prmt6	1.28242	0.901711	0.338873	0.930918	0.91887	1.09385
Lef1	2.51567	2.56955	2.44427	1.88588	1.29166	1.30767
Tet2	0.90417	1.36329	1.09892	0.322044	0.175478	0.26051
Gtf2b	2.46185	2.64007	2.52547	2.3386	2.35229	2.44495
Sdr16c5	0	0.127448	0.441274	0.00439069	0.00156417	0
Prdm13	0	0.00894197	0.0475966	0.0164012	0.000481932	0.00614312
Pax5	0.020675	0.378442	1.4149	0.177896	0.036457	0.010111
Rnf20	1.34184	1.37413	1.41408	1.46586	1.52709	1.74926
Pole3	3.15695	2.89221	2.49488	2.99017	3.14265	3.1678
Kdm4c	1.2249	0.947571	1.09518	0.753085	0.552741	0.664875
Mysm1	2.29727	2.63351	2.5668	2.45804	2.63023	2.66732
Mier1	2.60883	2.35631	2.7314	2.80778	2.90009	3.01197
Prkaa2	0.0576699	0.654882	1.03906	0.334079	0.179764	0.260052
Dmap1	2.4429	3.08489	2.81813	2.43476	2.48052	2.41495
Kdm4a	0.251681	0.680412	0.769103	0.217146	0.236363	0.273396
Zmpste24	1.10897	1.00575	1.12308	1.45987	1.3345	1.41844
Rlf	1.93403	1.84694	1.82699	2.00242	2.11545	2.08927
Meaf6	2.6238	2.9293	3.4284	3.1864	2.82791	2.71333
Sfpq	3.30426	3.03265	2.44637	2.62801	2.79127	2.94881
Hdac1	3.68489	2.70798	2.78061	3.10775	3.51406	3.33559
Taf12	1.93971	1.85472	2.05754	2.22032	2.00155	2.04632
Eya3	1.70541	1.60066	1.32262	1.58201	1.52716	1.71357
Kdm1a	2.53688	2.943	2.97632	2.38832	2.01604	2.36301
Pink1	0.881458	1.22883	1.03861	0.893079	0.649111	0.652426
Pax7	0.01063	0.119662	0.284702	0.277799	0.226327	0.177585
Padi6	0.0642176	0.767768	0.373731	0.0593364	0.00327141	0.000766319
Padi4	0.11397	0.942835	1.64145	0.809115	0.676946	0.483901
Padi3	0.193111	1.28857	1.2294	0.691447	0.639587	0.566845
Padi1	0.0423509	0.216627	0.667653	0.158324	0.081836	0.0502047
Padi2	0.0474145	0.194386	0.384322	0.185432	0.233464	0.22182
Mthfr	0.888916	0.546115	0.594074	0.344746	0.287023	0.399499
Park7	4.29086	4.5109	4.26496	4.14069	4.09174	4.09798
Chd5	0.579322	1.80882	1.36696	0.889293	0.611264	0.402277
Prdm16	0.0964092	1.66124	1.84617	1.72894	1.57367	1.46718
Noc2l	0.996832	0.730433	0.439446	0.565695	0.586004	0.659017
Kmt2e	1.40484	1.70766	2.01499	1.51398	1.7529	1.92673
Cdk5	1.95896	1.56423	1.63961	1.89434	1.91674	1.8429
Kmt2c	2.00874	2.48515	2.42253	2.48373	2.24346	2.1267
Paxip1	1.3599	1.08826	1.09489	1.33289	1.15178	1.37899
Supt7l	1.58058	2.18221	1.99931	1.93145	1.84481	1.76035
Ctbp1	1.71437	1.89563	1.74366	1.88447	1.70532	1.71591
Nsd2	2.3885	2.23947	2.04302	2.13034	2.07768	2.22784
Nelfa	2.90395	3.13838	2.86699	2.30456	2.33367	2.31256
Tada2b	0.0850592	0.119603	0.152761	0.130462	0.0823605	0.113206
Clock	1.57683	1.94293	2.10587	1.69364	1.61322	1.77614
Hopx	0.111753	0.158463	0.463328	0.267997	0.168397	0.0896274
Rest	3.72168	3.03941	2.34874	3.02003	3.23199	3.11074
Prdm8	0	0.000453583	0.0246571	0.00788604	0.00454272	0.0100533
Gfi1	0.0129749	0.0479824	0.176238	0.0459983	0.034896	0.0803896
Mtf2	3.57526	3.26162	2.74909	3.21342	3.50507	3.40333
Dr1	2.26725	2.0245	2.15914	1.83773	1.8753	1.9232
Pcgf3	1.66005	1.37595	1.54679	2.42653	2.68158	2.0924
Ep400	2.9762	3.05816	2.59087	2.93812	3.08117	3.18062
Sart3	2.44122	1.98116	1.82896	2.08177	2.02656	2.04995
Hnf1a	0.00866644	0.0178523	0.048996	0.0198946	0.0181762	0.033181
Suds3	1.76145	2.37517	2.73967	1.94212	1.64042	1.80033
Nos1	0.257102	0.970023	1.62298	1.50447	1.29615	1.04192
Kdm2b	0.545689	0.939966	1.17957	1.02741	1.08823	0.838932
Setd1b	2.50382	2.03417	1.93848	2.00557	1.9575	2.08812
Kmt5a	1.52241	1.53063	1.54733	1.25468	1.45034	1.55917
Auts2	1.65171	2.74075	2.75931	2.1685	1.93899	2.20864
Baz1b	3.28833	3.00273	3.01849	2.96692	3.08646	3.20799
Znhit1	2.69998	2.46025	2.70949	2.61946	2.5997	2.61474
Actl6b	0.0285824	0.263175	0.540591	0.218936	0.121983	0.101376
Trrap	2.2225	2.42863	1.56791	2.16082	1.99641	2.15986
Kpna7	0.0174695	0.621809	1.28785	0.721852	0.314988	0.168885
Brca2	2.71474	2.79109	2.60344	2.73962	2.87295	2.82255
Ing3	2.01753	2.123	2.16046	2.1425	2.21218	2.19494
Kdm7a	0.535988	1.02905	1.13766	0.973155	0.980375	1.15513
Ezh2	3.24197	2.46297	2.64074	2.67668	2.6028	2.44876
Snca	0.117665	0.402987	0.836473	0.528951	0.288589	0.522936
Smarcad1	2.79799	1.94216	1.42826	1.92855	2.11068	2.03089
Prdm5	1.42361	0.885704	0.786026	0.543772	0.256651	0.329573
Smyd1	0.000906627	0.0196916	0.209147	0.0670464	0.0204631	0.0190757
Kdm3a	1.97335	2.79804	2.84834	2.24377	2.09425	2.10443
Pcgf1	1.24886	1.47515	1.24682	1.0526	1.3013	1.52364
Tet3	0.0799163	1.336	1.72932	1.18054	1.1998	1.79717
Nat8f7	0	0.0107945	0.0302608	0.00107952	0.00285554	0.00121195
Nat8f3	0.000774838	0.0159102	0.0380233	0.0106338	0.00397241	0.00100094
Gata2	0.646702	0.404263	0.908709	1.01604	0.391308	0.556331
Ruvbl1	3.70711	3.82395	3.40372	3.22269	3.43598	3.41571
Hdac11	0.150953	0.894244	1.56558	0.873925	0.648081	0.753046
Rybp	1.43451	1.1475	1.43231	1.44995	1.32731	1.43262
Setmar	0.563784	0.804549	0.344405	0.720849	0.880323	0.857065
Setd5	2.71207	2.69863	2.42795	2.0202	2.17457	2.30071
Brpf1	1.66148	1.43079	1.57558	1.50435	1.46834	1.49047
Tada3	2.29418	2.04641	2.50353	2.52869	2.16901	1.79437
Atg7	0.984819	1.22601	0.711647	1.2669	1.36831	1.3925
Kdm5a	3.18697	3.32662	3.49632	3.72014	3.95517	3.72622
Phc1	2.50209	2.43913	2.36703	1.91211	1.84152	1.59466
Ing4	2.08524	1.78859	1.37322	1.60602	1.71914	1.59891
Prmt8	0.0646411	0.0425969	0.0629856	0.0470758	0.0454986	0.0167427
Kmt5c	1.6826	1.44514	1.31812	1.33512	1.32608	1.4026
Aurkc	2.04538	1.04666	1.45691	0.746255	0.64346	1.01055
Prkd2	0.408106	0.372016	0.96751	0.652165	0.399122	0.297745
Ppp5c	2.89435	2.30235	2.19935	1.92466	2.24282	2.13676
Dmrtc2	0.153814	1.63916	2.42821	2.4318	1.15984	1.03984
Tgfb1	0.0770954	0.24718	0.273976	0.729295	0.406164	0.264045
Hipk4	0.0106525	0.318752	1.27641	0.205302	0.13876	0.0960842
Fbl	3.64584	3.80503	3.62145	3.47889	3.5945	3.6766
Paf1	2.47611	2.38472	2.40937	2.49846	2.55845	2.64094
Sirt2	0.923485	1.3089	1.44543	1.12577	0.968116	1.00283
Dpf1	0.458024	1.00562	1.16968	0.871295	0.909439	0.790157
Kmt2b	1.47731	2.08398	2.33092	1.60495	1.40922	1.58174
Prmt1	2.96226	2.27726	2.45727	2.32789	2.61068	2.46166
Pih1d1	2.4856	2.5218	2.66069	2.81485	2.64719	2.76424
Ruvbl2	3.52897	2.63453	2.13373	2.03936	2.49509	2.39436
Sphk2	1.56118	1.56374	1.01251	1.10119	1.1137	1.20642
Myod1	0.118621	0.0261543	0.120546	0.106484	0.0258024	0.0351028
Eed	2.6779	3.04514	3.22207	2.7177	2.79632	2.95622
Rsf1	2.50224	2.28551	2.41955	2.20684	1.96122	1.99273
Arrb1	0.0864988	0.224221	0.60469	1.11075	0.423792	0.143811
Apbb1	0.824678	1.89821	2.66996	1.60115	1.59265	2.02985
Taf10	1.84757	1.0504	0.935656	1.2409	1.38069	1.54664
Ctr9	2.82356	3.01447	3.15635	2.63317	2.48332	2.47031
Prkcb	0.305843	0.839763	1.11988	0.654249	0.308977	0.218469
Kdm8	0.804289	0.776504	0.500459	0.72721	0.858072	0.988843
Sgf29	2.54126	2.48173	2.37485	2.48715	2.3946	2.3601
Mapk3	2.23482	3.11053	3.41129	2.56912	2.25979	2.11499
Pagr1b	0	0	0	0	0	0
Pagr1a	0.0110275	0.0112522	0.0277401	0.0168552	0.0207017	0.0152869
Rnf40	1.84149	2.64517	2.73792	1.87594	1.71923	1.76448
Setd1a	1.88758	2.26517	2.04247	1.78984	1.67348	1.75074
Kat8	1.6006	2.02049	2.20676	1.72444	1.81385	1.63519
Msx3	0.0181724	0.079616	0.131903	0.107347	0.012923	0.0183783
Sirt3	0.921667	1.13701	1.25629	0.890947	0.988174	0.868099
Igf2	0.0201992	0.0193417	0.101511	0.104783	0.0780257	0.0608606
Myb	0.958335	0.703635	0.789304	0.301455	0.10434	0.254162
Tcf21	0.161748	0.0927026	0.449705	0.495152	0.379311	0.59813
Eya4	0.00832095	0.174701	0.589052	0.0687304	0.00930875	0.0124117
Hdac2	2.97897	3.17347	3.05845	2.46421	2.4003	2.6017
Bend3	0.966697	0.530932	0.619481	0.681087	0.453937	0.70702
Atg5	2.66947	2.58504	2.25158	2.727	2.75039	2.6942
Msl3l2	0.489266	0.590536	0.603748	1.11537	0.880551	0.924403
Tet1	3.54019	2.65114	1.3786	1.09186	0.414393	0.466748
Sirt1	1.66247	1.61024	1.50554	1.1031	1.10102	1.09377
Jmjd1c	1.36034	1.78291	1.97072	2.16307	1.81302	1.92897
Cdk1	3.40547	2.45426	1.40962	3.00509	3.4244	3.16033
Smarcb1	3.30234	3.49883	2.83985	2.78701	3.00306	2.95401
Prmt2	0.647873	2.85082	2.76724	2.19346	1.58304	1.509
Mcm3ap	2.07986	1.5616	1.53195	1.72864	1.82624	1.81246
Mier2	1.77361	1.9943	1.65988	1.71134	1.60554	1.63044
Mbd3	3.20158	2.3834	2.03264	2.34159	2.4675	2.57659
Tcf3	2.70035	2.67264	1.99751	2.13583	2.26912	2.46111
Dot1l	1.89833	2.00264	1.74291	1.70723	1.43131	1.51738
Sirt6	1.57915	1.61463	1.0325	1.51437	1.34273	1.4508
Hcfc2	0.842104	1.26279	1.66337	1.66482	1.79589	2.01881
Pwp1	2.72886	2.36614	2.36077	2.71214	2.91694	2.80757
Nr1h4	0.00648254	0.121944	0.434754	0.181819	0.0465349	0.0129192
Ube2n	3.85639	3.87351	3.63942	3.80193	3.77054	3.80044
Gm5136	0	0.170014	0.0582146	0.184243	0.271515	0.280434
Yeats4	2.9644	3.41704	3.57521	3.34367	3.28832	3.23516
Usp15	2.31954	2.34119	2.71705	2.17414	1.93042	1.79892
Baz2a	2.99473	3.02737	2.61059	2.47173	2.44364	2.42871
Cdk2	1.67349	1.91198	2.36722	2.66496	2.66318	2.44151
Coprs	3.38605	3.76493	3.75496	3.72322	3.66488	3.67257
Kat6a	1.74607	1.93534	2.18465	2.06433	2.15729	2.16795
Nsd3	1.68808	1.92773	2.20993	1.89195	1.7537	1.81691
Ash2l	3.62911	3.6017	3.4259	2.80216	2.82822	2.94771
Ing2	1.5043	1.96982	1.44935	1.61168	1.35718	1.52743
Sap30	1.45692	1.94565	2.35973	1.377	0.69696	0.918835
Sin3b	3.99262	3.63992	3.55015	3.64081	3.65089	3.72952
Pkn1	0.0657535	0.08584	0.15785	0.115545	0.0774464	0.0931723
Brd7	2.77744	2.33024	2.3698	2.36657	2.41162	2.48666
Setd6	2.02302	1.43854	1.588	1.37908	1.58288	1.58574
Hsf4	0.00139957	0.0308726	0.126718	0.0891287	0.0353594	0.0671734
Ctcf	2.53891	1.83912	1.70953	1.86126	1.96289	2.02456
Prmt7	3.03002	3.1459	2.96803	3.20134	3.19688	3.07464
Taf5l	1.97745	2.16962	2.39371	2.34	2.0426	2.1186
Atxn7	0.663129	1.14063	1.12341	1.09508	0.788901	0.887247
Ube2e1	0.55559	0.30459	0.411617	0.294974	0.343216	0.367544
Kat6b	2.04241	1.84754	1.70476	1.3535	1.14634	1.17067
Prkcd	0.610619	1.96009	2.6171	1.87043	1.45544	1.51146
Bap1	2.18225	2.5002	2.60142	2.6389	2.5877	2.42473
Parg	2.20046	2.47188	2.36494	2.14815	2.20753	2.22669
Dydc2	0.273848	0.512003	0.680836	0.254406	0.0995287	0.160037
Dydc1	0.0853259	0.133415	0.284624	0.0550952	0.00548976	0.0101828
Prmt5	3.0341	2.97987	2.75309	2.3048	2.52788	2.5677
Setdb2	1.05123	0.849939	0.83228	1.05291	1.23042	1.46745
Piwil2	1.75474	3.17331	3.28217	2.694	2.53665	2.62982
Hr	0.0956445	0.0713782	0.2095	0.261315	0.103147	0.0888355
Kdm4d	0.0056481	0.222295	0.589988	0.169998	0.124006	0.1368
Dnmt1	3.18445	2.53123	2.4088	3.01035	3.15391	2.93109
Carm1	0.109385	0.0950801	0.0469924	0.0191694	0.0458815	0.0438461
Smarca4	3.18766	3.24595	3.13095	3.07545	3.34225	3.42183
Chek1	2.06025	1.67659	1.91798	2.05073	2.17957	2.0334
Kmt2a	1.95369	2.26159	1.98487	2.36838	2.28657	2.18646
Atm	1.62916	1.40252	1.34685	1.65271	1.83359	1.90701
Wdr61	3.53398	3.60519	3.48067	3.61847	3.79803	3.80099
Sin3a	2.28017	2.23397	1.92272	1.74344	2.01446	2.02446
Pml	2.25773	1.42316	0.84648	1.12773	0.880011	0.896211
Usp3	1.56867	2.7447	3.30816	3.13731	3.40866	3.30044
Leo1	2.36276	2.3584	2.42037	2.04042	2.27501	2.15645
Morf4l1	3.8828	3.69624	3.50007	3.58876	3.82112	3.78632
Msl2	0.869935	0.830851	0.912068	0.700591	0.464302	0.514714
Nek11	0.0508639	0.227473	0.29339	0.111521	0.104387	0.112293
Wdr82	2.01651	1.16874	1.08587	1.38609	1.22645	1.40044
Dcaf1	1.85137	1.55883	1.34522	1.519	1.56129	1.52796
Mst1	0.054928	0.0438271	0.193377	0.0650227	0.0378489	0.0172732
Setd2	2.05472	1.62638	1.49748	1.68946	1.83509	1.9341
Ctnnb1	0.397296	0.362073	0.33361	0.359263	0.340364	0.36015
Lif	0.0536952	0.0708427	0.211379	0.195919	0.130947	0.0744286
Xbp1	1.91781	1.57157	1.73972	2.18261	2.06551	2.12765
Fbll1	0	0.0861685	0.398333	0.115181	0.00300037	0.00523783
Jade2	0.187787	0.349911	1.28655	1.33881	1.39187	1.12889
Ube2b	3.74587	3.9206	3.90023	3.8798	3.85987	3.79115
Skp1a	4.17442	4.32338	4.31363	4.12216	4.17194	4.19397
Sap30l	0.770503	1.28236	1.88663	1.41467	0.995526	1.00979
Flcn	2.07124	2.3605	2.03135	1.74162	1.78321	1.78965
Srebf1	1.30814	1.03902	1.01261	1.52283	1.52021	1.44955
Usp22	1.95924	2.32824	2.34856	2.2569	2.20403	2.27569
Ncor1	2.72236	2.15931	2.21722	2.32898	2.3225	2.36601
Trim16	0.0268387	0.128046	0.465447	0.119659	0.0357611	0.0916986
Myocd	0.0053643	0.0372574	0.223381	0.0481186	0.038761	0.0284152
Aurkb	2.92477	1.91347	1.28707	2.48806	3.10263	3.0532
Per1	0.797173	1.58578	1.50865	1.11646	1.08413	1.45026
Kdm6b	0.3612	1.4412	1.37648	1.64173	1.45794	1.73132
Trp53	3.68303	2.33988	1.49691	2.49312	2.84655	2.81255
Haspin	1.29025	1.60297	1.45612	1.50457	1.70955	1.75694
Supt6	2.82352	3.19557	2.79125	2.53442	2.47004	2.48728
Suz12	2.54249	1.90412	1.62276	1.74786	1.72481	1.81417
Tada2a	2.10968	1.60722	1.19175	1.5692	1.86526	1.92684
Trim37	2.78813	2.65514	2.73452	2.66324	2.64617	2.53025
Kat7	2.75399	2.71855	2.63031	2.69476	2.64603	2.60515
Phb	4.21566	4.33249	4.03231	4.01699	4.15147	4.07657
Epop	0.437305	0.284263	0.416689	0.677069	0.516297	0.519704
Mllt6	1.09306	1.60129	1.7295	1.67234	1.4856	1.47404
Pcgf2	1.59598	0.963048	1.3506	1.66111	2.10152	1.59734
Ppp1r1b	0.0323243	0.673042	1.39138	0.793774	0.654731	0.747448
Med24	2.01508	2.80407	2.7063	2.05662	2.15429	2.13127
Msl1	1.71577	1.6322	1.43461	1.61419	1.4879	1.58271
Kat2a	2.54179	2.60746	2.3732	2.49031	2.57928	2.37787
Ezh1	1.50324	2.5284	2.60271	2.29018	2.08215	1.86758
Brca1	2.18992	1.55163	1.17909	1.75366	1.85909	1.93936
Hdac5	1.00794	1.95331	2.10837	1.54815	1.40804	1.32465
Atxn7l3	1.33399	1.10528	1.12642	1.19622	1.1168	1.06228
Kansl1	1.90216	2.69106	2.66676	2.17697	2.03742	2.10885
Prkca	0.165383	0.449076	0.833843	0.77563	0.52522	0.499417
Wbp2	3.15462	3.22585	3.21635	3.09886	3.03341	3.01198
Jmjd6	2.52794	2.46668	2.6101	2.80029	2.4199	2.45673
Usp36	1.52629	1.43354	1.43116	1.51993	1.41791	1.53551
Cbx8	0.2504	1.08688	2.00887	1.38565	1.64158	1.7928
Sirt7	1.2027	1.42897	2.08765	2.19935	1.86839	1.83196
Arid4b	2.54461	2.92457	2.94543	2.62291	2.79315	2.94394
Irf4	0.0128156	0.0461259	0.0695112	0.0247069	0.00390182	0.0270925
Cdyl	2.30158	1.24987	1.28949	1.47013	1.35844	1.38618
Jarid2	2.93184	2.64352	2.61248	2.65363	2.4868	2.50301
Kdm1b	0.894095	2.96412	3.48298	1.93017	1.80073	1.78348
Phf2	0.111176	0.456693	0.87084	0.646182	0.193129	0.177533
Drd1	0.00256713	0.0329298	0.102257	0.00861164	0.00144931	0.00328942
Uimc1	1.72325	2.11525	1.94067	2.30558	2.44151	2.52209
Nsd1	2.14918	2.95687	2.95217	2.5522	2.81373	2.92981
Tert	0.596128	0.363385	0.556022	0.366339	0.437879	0.589627
Taf9	0.00208279	0.0141602	0.00773548	0.00563366	0.000252863	0.00193854
Ccnb1	4.06496	3.4548	2.63006	3.41066	4.00345	3.99504
Isl1	0.085123	1.17086	1.70414	0.526119	0.480396	0.504719
Asxl2	1.81752	1.86868	1.94221	1.62212	1.33545	1.37064
Ncoa1	0.446023	0.545546	0.931122	0.614699	0.27909	0.40293
Lpin1	0.583793	1.24341	1.51299	1.72462	1.48622	1.57558
Twist1	0.0397926	0.71734	1.22718	1.70847	1.0951	0.910764
Hdac9	0.0895563	0.246305	0.677698	0.403207	0.150179	0.21637
Prkd1	0.198228	0.913952	1.28655	0.728087	0.245693	0.335921
Brms1l	1.19074	0.99886	1.02122	0.856378	0.997542	1.14092
Mbip	2.08589	2.00152	2.16302	1.81877	1.88991	1.91825
Arid4a	2.27473	2.418	2.25539	1.81796	2.21893	1.94902
Dpf3	0.595263	0.567371	0.658171	0.462314	0.199883	0.180811
Riox1	1.4728	1.2361	0.564472	1.31231	1.17116	1.36105
Jdp2	0.00943037	0.0201829	0.0549515	0.092637	0.0736074	0.0605101
Snw1	3.28849	3.27237	3.12384	2.94228	3.11078	3.11268
Rps6ka5	1.05632	0.891331	0.934829	0.663433	0.509728	0.622238
Atxn3	1.05296	1.28273	1.20445	1.49488	1.48318	1.66592
Vrk1	2.76941	1.91073	1.57317	2.42437	2.36425	2.31913
Setd3	2.32835	2.83091	2.7072	2.38456	2.14902	2.22475
Rcor1	1.08776	1.02494	1.3267	0.732246	0.460998	0.4859
Mta1	2.04859	1.1139	0.803576	0.935643	0.768931	1.09309
Prkaa1	1.46083	1.85127	1.74851	1.1772	1.00566	0.934453
Wdr70	2.23805	2.11959	2.36092	2.60617	2.5601	2.57346
Nipbl	2.49451	2.64133	2.76214	2.41208	2.29033	2.03554
Ubr5	3.02139	2.74429	2.12159	2.05063	1.9215	1.86127
Eny2	3.5896	2.86977	2.43401	3.03781	3.24695	3.42156
Ep300	1.71507	1.62823	1.31654	1.43073	1.18724	1.3634
L3mbtl2	2.19611	1.73144	1.40375	1.88781	1.99091	2.0038
Brd1	2.15763	1.6908	1.54885	1.6193	1.50177	1.64568
Pim3	2.40122	1.63954	1.42439	1.84239	1.88034	1.91127
Hdac10	0.0749238	0.0989689	0.21156	0.248926	0.472058	0.455289
Lrrk2	0.854688	0.490607	0.888134	0.298018	0.139775	0.0895125
Hdac7	0.243919	1.2014	1.16169	0.897079	0.693963	0.585663
Kansl2	2.96875	2.62948	2.56382	2.89522	2.84107	2.86967
Kmt2d	2.5801	2.69175	2.21754	2.33416	2.46223	2.43487
Mcrs1	2.97567	3.34631	3.76804	3.32688	2.91648	2.8293
Map3k12	0.597255	0.762535	0.909274	0.746868	0.811928	0.687365
Hotair	0.000559826	0.0034344	0.0556444	0.00372787	0.00783508	0
Naa60	0.0893817	0.0605626	0.0924562	0.130755	0.145508	0.0875542
Crebbp	2.90383	3.45915	3.52336	2.99239	2.96955	3.15962
Glyr1	2.6235	3.15204	3.02067	2.96367	2.91195	2.80525
Usp7	2.78092	2.45943	2.27612	2.50522	2.46852	2.61335
Snai2	0.178716	0.511453	0.580536	0.199767	0.0617057	0.113747
Ppm1f	1.05462	0.838885	0.885891	1.13224	0.970248	0.973479
Yeats2	1.66523	1.51012	1.38772	1.50198	1.43107	1.34088
Bcl6	0.0023156	0.343099	0.859388	0.14272	0.0483166	0.161461
Rnf168	2.36599	2.00392	2.15742	2.39301	2.31008	2.23188
Dtx3l	0.523127	0.588324	0.619708	0.582674	0.593535	0.542221
Wdr5b	0.0308319	0.0947699	0.0958669	0.097183	0.104646	0.0972461
Naa50	3.48697	2.54761	2.5796	3.25867	3.39556	3.40262
Dppa2	2.74477	1.9689	1.50083	1.81891	1.13396	0.749816
Riox2	0.464932	0.644381	0.565779	0.646702	0.782988	0.662049
App	0.320432	0.487069	1.06776	1.22781	0.763194	1.07896
Usp16	2.75075	2.9139	2.97301	2.59831	2.7244	2.62033
Paxbp1	1.63734	1.71059	1.92628	1.617	1.4797	1.58523
Hlcs	0.673171	1.00042	1.30518	1.56876	1.72394	1.39441
Airn	0.0163589	0.028547	0.155943	0.246384	0.127391	0.213283
Phf10	0.861508	1.81208	2.48082	1.41141	0.740303	0.779333
Prdm9	0.132469	0.524213	0.799347	0.417237	0.198466	0.370112
Phf1	0.344178	0.815514	1.36259	1.04506	0.835803	0.865612
Brpf3	1.32071	0.692606	0.555172	0.481563	0.327027	0.476093
BC004004	1.81307	2.64121	2.73064	2.46651	2.44268	2.45337
Rnf8	2.19405	1.86341	1.63482	1.89032	1.89148	1.949
Gm28043	0.0664185	0.0644572	0.0930375	0.145173	0.0825317	0.116659
Brd4	3.3103	2.95467	2.75276	2.79106	2.79861	2.99689
Akap8	2.65017	2.2826	2.35988	2.78646	2.90415	2.92048
Akap8l	2.17762	2.2447	3.04733	2.37906	2.28218	2.55024
Daxx	1.85172	1.56237	1.51177	1.83951	1.87839	1.92733
Ring1	0.871985	0.713101	0.609822	0.306197	0.319293	0.505358
Ehmt2	1.9726	3.17211	3.39451	2.33403	2.18294	2.60754
Supt3	1.32279	1.53908	2.00771	1.80711	1.36147	1.23771
Vegfa	0.364532	0.450963	0.842057	0.461478	0.173502	0.170426
Ubr2	1.6189	2.09243	2.11637	1.83089	1.7743	1.8597
Usp49	0.299915	0.235765	0.295518	0.304262	0.164896	0.252098
Satb1	0.540377	1.21863	1.7666	0.857815	0.556229	0.653908
Kat2b	1.19099	1.02978	0.567163	0.774395	0.77288	0.675964
Uhrf1	1.27543	1.41148	1.19517	3.05582	3.0991	2.74403
Kdm4b	0.707693	0.855874	0.683149	0.165171	0.262253	0.261465
Dpy30	3.72072	3.41767	3.24612	3.48581	3.53283	3.53152
Gm10093	2.28236	1.15984	1.17465	1.61664	1.88712	1.75644
Mta3	2.18803	1.74298	1.75621	1.4381	1.47434	1.66741
Kdm5d	1.21571	0.936791	0.756998	0.641339	0.713961	0.792996
Uty	1.28299	1.33422	0.906795	0.84416	0.73013	0.988018
Epc1	1.42339	1.76849	1.94032	1.80647	1.80976	2.07034
Wac	2.58424	2.26808	2.14263	2.1629	2.1231	2.14616
Iws1	2.95386	2.82266	2.83727	2.94794	2.97406	3.03666
Brd8	3.21388	3.29017	2.81034	2.87146	3.09379	2.97123
Kdm3b	1.33019	0.926396	0.706347	0.71744	0.745118	0.709694
Taf7	3.11771	3.90923	3.17485	3.54615	3.80357	3.81626
Hdac3	2.1654	1.7575	1.72296	2.23775	2.23262	2.0906
Prdm6	0.0191357	0.350081	0.75632	0.380683	0.112184	0.100346
Smad4	1.41395	1.44449	1.06595	1.18473	1.10756	1.08
Cxxc1	2.13149	2.68168	2.89694	2.40726	2.72107	2.71773
Kmt5b	1.9766	1.9785	1.56322	1.61371	1.71992	1.74569
Kdm2a	1.86142	3.02323	3.92666	3.70249	3.83841	3.43736
Rbm14	2.57927	2.1868	1.84999	2.01863	2.37426	2.1792
Brms1	2.25514	2.46459	2.24525	2.56202	2.55066	2.41811
Kat5	0.171996	0.0847996	0.130175	0.194078	0.23602	0.247703
Dpf2	2.64395	2.88394	2.98073	2.71147	2.83287	2.84289
Men1	1.56531	1.31415	1.18614	1.8301	1.93689	1.99514
Rps6ka4	0.0187005	0.247281	0.724497	0.909152	0.495646	0.490607
Naa40	2.21297	2.74904	2.47752	2.72182	2.56701	2.46395
Taf6l	2.92765	2.92678	2.71293	2.38772	2.81223	2.90849
Mta2	2.18345	2.19598	2.39498	2.46021	2.47854	2.28846
Incenp	3.00681	2.23265	1.9088	2.60347	2.94062	2.77698
Ddb1	3.27235	3.0838	2.61213	2.68595	2.6909	2.7081
Jak2	0.330045	0.957629	1.307	0.945093	0.529359	0.631165
Pcgf5	2.08	2.36614	2.93808	3.06896	2.82553	3.03097
Ldb1	1.46767	2.04189	1.88817	1.93224	1.62896	1.74243
Pcgf6	2.34202	2.14849	2.13373	2.23285	2.18415	2.11376
Slk	1.61776	2.01619	2.24513	1.9296	1.85948	2.02723

## Sheet: DNA modification
	Mitotic.PGCs	Mitotic.arrest.PGCs	Q.ProSPG	T.ProSPG	Undiff.ed.SPG	Diff.ing.SPG
Prdm14	1.67725	0.871085	0.447263	0.0798712	0.0388012	0.0615398
Tdrd5	1.9186	3.10083	2.12145	1.99425	1.87815	1.99015
Mael	2.64454	4.29226	4.44598	4.06283	3.98684	4.04267
Parp1	3.68022	3.63685	3.36992	3.2899	3.57597	3.4999
Gata3	0.0688839	0.162648	0.919333	0.194713	0.175512	0.253704
Bmi1	1.04706	1.41878	2.31569	1.94924	1.22292	1.45581
Ehmt1	2.1589	2.13959	1.98593	2.29272	2.58337	2.65756
Spi1	0.00406099	0.122513	0.713115	1.04764	0.408627	0.352671
Alkbh3	1.03699	0.913616	1.53592	1.20354	1.29022	1.29404
Wt1	0.366987	0.394083	0.912186	0.731498	0.571959	0.928398
Dnmt3b	0.461629	1.00856	1.36131	1.78233	2.0454	2.46363
Dnmt3c	0.0195718	0.248451	0.271425	0.0304145	0.0130311	0.0209075
Ctcfl	0.0603402	0.697272	0.953472	0.633215	0.521389	0.661094
Gnas	0.226193	0.410793	0.938538	0.503031	0.498054	0.477292
Usp9x	2.87963	2.56428	2.30071	2.36615	2.19815	2.01455
Mecp2	1.31626	1.18679	1.26935	1.32707	1.37579	1.53167
Ftx	0.574538	0.432374	0.334548	0.276483	0.247966	0.309353
Pik3ca	1.50076	2.00998	1.98641	2.12156	1.64761	1.45627
Tdrkh	2.60194	2.80044	2.49969	2.75466	2.97818	3.14717
Tet2	0.90417	1.36329	1.09892	0.322044	0.175478	0.26051
Tox	0.127583	0.355523	1.08908	0.267479	0.186924	0.357071
Exosc3	3.0009	2.20873	1.96639	2.50532	2.46716	2.42023
Zmpste24	1.10897	1.00575	1.12308	1.45987	1.3345	1.41844
Rlf	1.93403	1.84694	1.82699	2.00242	2.11545	2.08927
Kmt2e	1.40484	1.70766	2.01499	1.51398	1.7529	1.92673
Alkbh2	0.341529	0.299106	0.411888	0.623211	0.557252	0.448455
Fkbp6	3.38508	4.1223	4.25781	4.05532	4.01493	4.03978
Alkbh4	1.17217	0.735662	0.673027	1.13165	1.26033	1.3286
Asz1	2.68439	3.43941	2.96975	3.30272	3.23791	3.1889
Ezh2	3.24197	2.46297	2.64074	2.67668	2.6028	2.44876
Tet3	0.0799163	1.336	1.72932	1.18054	1.1998	1.79717
Mbd4	1.1276	0.778947	0.702613	0.868079	1.07762	1.05451
Aicda	0.021588	0.0746608	0.289327	0.0484453	0.00338594	0.0192504
Apobec1	0.212676	0.257543	0.61989	0.148556	0.0756245	0.154457
Dppa3	4.70541	4.47074	1.73662	0.343187	0.334723	0.845247
Atf7ip	2.02867	2.56755	1.99191	1.67514	1.81165	1.91088
Trim28	3.73884	3.34584	2.70513	2.61122	2.5505	2.76078
Gsk3a	1.059	0.664719	0.532835	0.784914	0.652495	0.702567
Exosc5	3.61011	3.04882	1.82883	2.82749	3.15615	2.98582
Tdrd12	2.5785	2.57374	2.16297	2.39969	2.59574	2.4381
Mgmt	2.30128	2.50448	1.7211	1.52036	2.04966	2.36441
H19	0.907295	1.156	0.654324	1.35837	1.38008	1.09991
Kcnq1ot1	1.92832	1.5063	1.86833	1.68822	1.86129	2.02681
Bend3	0.966697	0.530932	0.619481	0.681087	0.453937	0.70702
Ascc3	1.92447	1.89721	1.75593	1.82233	1.92497	1.93737
Tet1	3.54019	2.65114	1.3786	1.09186	0.414393	0.466748
Gstt1	0.109747	0.292316	0.760987	0.417279	0.288329	0.220929
Dnmt3l	0.0399446	3.17286	3.3051	1.21146	0.363835	0.323972
Tdg	1.2547	0.869111	0.907056	0.787051	1.15481	1.22372
Baz2a	2.99473	3.02737	2.61059	2.47173	2.44364	2.42871
Otud4	2.37984	2.34874	1.95806	2.13687	2.06714	2.19781
Fto	1.7062	1.67592	1.60893	1.73792	1.7768	1.79905
Ctcf	2.53891	1.83912	1.70953	1.86126	1.96289	2.02456
Prmt7	3.03002	3.1459	2.96803	3.20134	3.19688	3.07464
Exosc6	0	0	0	0	0	0
Parp2	2.81413	2.59392	2.10015	2.45573	2.59485	2.5623
Apex1	0.397344	0.403411	0.310683	0.31545	0.482523	0.353087
Prmt5	3.0341	2.97987	2.75309	2.3048	2.52788	2.5677
Mphosph8	4.02426	4.26868	4.12809	3.95305	3.93693	3.85306
Cdadc1	1.54816	1.48236	1.73364	1.80855	1.60254	1.81605
Piwil2	1.75474	3.17331	3.28217	2.694	2.53665	2.62982
Piwil4	0.471868	3.20158	2.81654	1.7285	1.40813	1.33376
Dnmt1	3.18445	2.53123	2.4088	3.01035	3.15391	2.93109
Smarca4	3.18766	3.24595	3.13095	3.07545	3.34225	3.42183
Kmt2a	1.95369	2.26159	1.98487	2.36838	2.28657	2.18646
Parp3	0.0197428	0.512766	0.769981	0.384172	0.177305	0.146838
Trex1	0	0	0	0	0	0
Pld6	1.0224	1.51605	1.54893	1.49148	1.67945	1.8857
Ppm1d	1.48788	2.30395	2.61231	2.14431	1.91798	2.1401
Brca1	2.18992	1.55163	1.17909	1.75366	1.85909	1.93936
Kdm1b	0.894095	2.96412	3.48298	1.93017	1.80073	1.78348
Rsl1	0.446748	0.422427	0.252415	0.485983	0.499407	0.621073
Mtrr	1.5001	1.49994	1.42925	1.70868	1.57845	1.62933
Ddx4	3.42295	3.93464	3.72322	3.75065	3.77156	3.72314
Dnmt3a	1.99877	3.74619	3.91445	3.15473	2.95521	2.89044
Alkbh1	2.06799	1.87972	1.74387	1.93767	1.71268	1.56538
Meg3	0.481884	1.42187	2.2844	1.29718	0.920681	0.739098
Tdrd9	0.106388	2.85155	2.90114	1.86998	1.55577	1.57183
Grhl2	0.141876	1.5551	1.83065	1.36153	1.06993	0.850711
Myc	0.216779	0.267937	0.614455	0.638355	0.337045	0.221289
Exosc4	3.06857	2.2752	1.59939	2.08716	2.60289	2.66213
Apobec3	0.281625	0.358656	0.72461	0.554954	0.741965	0.625226
Mov10l1	2.02377	3.53248	3.25042	3.28647	3.2981	3.36819
Usp7	2.78092	2.45943	2.27612	2.50522	2.46852	2.61335
Gsk3b	2.09264	2.44631	2.96142	2.40218	2.00505	2.17545
Morc1	2.22706	3.18857	2.85656	2.72491	2.43968	2.4475
Dubr	0.206638	0.590442	0.946946	0.770068	0.310796	0.314063
N6amt1	1.82699	1.75977	1.44896	1.62572	1.69822	1.71334
Mis18a	2.09134	2.17425	2.11289	2.7245	2.575	2.26097
Ehmt2	1.9726	3.17211	3.39451	2.33403	2.18294	2.60754
Zfp57	0.102048	0.204304	0.560469	0.731143	0.403243	0.357874
Apobec2	1.52549	0.686273	1.12206	0.423005	0.13292	0.152266
Cyp1b1	0.523002	0.0887437	0.2031	0.134891	0.118329	0.0399946
Stpg4	0.0917935	0.0940602	0.512655	0.0931014	0.119941	0.104018
Mettl4	1.21956	1.07154	0.871354	1.20249	1.31421	1.47333
Mta2	2.18345	2.19598	2.39498	2.46021	2.47854	2.28846
Hells	4.03191	3.63473	3.50454	3.98682	4.21714	4.16191
Dntt	0	1.25231	1.42859	0.123889	0.0154556	0.00483129
Tdrd1	0.559676	2.69662	2.58978	2.23973	2.11529	2.20675

## Sheet: Chromatin remodeling & organ
	Mitotic.PGCs	Mitotic.arrest.PGCs	Q.ProSPG	T.ProSPG	Undiff.ed.SPG	Diff.ing.SPG
Prdm14	1.67725	0.871085	0.447263	0.0798712	0.0388012	0.0615398
Eya1	0.0860178	0.228539	0.342894	0.0584086	0.010061	0.0794892
Zfp451	2.75363	3.0612	3.09305	2.86634	2.75551	2.76152
Arid5a	0.728224	0.66345	0.480522	0.733752	0.985719	1.13991
Kansl3	1.41503	1.25794	1.08202	1.45485	1.47442	1.4939
Satb2	0.222307	0.573246	0.765392	0.545241	0.24692	0.213938
Kansl1l	0.671641	0.803317	0.657371	0.49502	0.398294	0.530467
Tnp1	0.0710672	0.990051	1.99023	1.40014	0.936237	0.927161
Trip12	2.68609	3.37855	3.1484	3.02972	3.0542	3.09803
Ptma	4.68358	4.07104	3.58728	4.40075	4.70142	4.7314
Hjurp	2.49569	2.30064	1.57569	2.36409	2.67909	2.64588
Per2	0.0545716	0.254846	0.565949	0.366488	0.180085	0.18019
Hdac4	1.3431	1.33723	1.26851	1.46161	1.20996	1.34844
Ing5	2.16459	1.65317	1.47109	1.69997	1.74439	1.81816
Nucks1	2.90609	2.00715	1.44583	2.25802	2.53272	2.42355
Elk4	0.372417	0.878355	0.994013	1.26419	1.04384	1.05196
Rbbp5	1.88824	1.87891	1.705	1.94855	1.80751	1.76066
Myog	0.0987219	0.604368	1.91782	0.594778	0.135458	0.122962
Kdm5b	2.86056	3.39419	3.23671	2.83538	3.04762	3.14712
Cdc73	2.09142	1.65215	1.57012	1.51163	1.24622	1.32275
Tpr	3.92007	3.95367	3.88339	3.76734	3.86934	3.90487
Rnf2	2.50366	2.11123	2.44534	2.33082	2.17128	2.12428
Tada1	0.208564	0.302165	0.163735	0.130669	0.0740346	0.0964202
Usp21	2.03645	2.19585	1.84151	1.61634	1.93729	1.7944
Fh1	3.2067	2.69329	2.35586	2.75484	3.0687	2.94173
Hnrnpu	3.72116	3.73661	3.48087	3.44999	3.43419	3.61154
Smyd3	1.96839	1.99734	1.44743	2.17306	2.28561	2.47242
H3f3a	1.15444	0.944854	1.02711	0.748107	1.01275	0.987845
Smyd2	0.457249	0.192999	0.390542	1.29587	1.22748	1.27528
Suv39h2	1.45731	1.24171	1.17681	1.32483	1.31385	1.48526
Nudt5	2.97519	2.24226	2.0765	2.73692	2.90913	2.80948
Gata3	0.0688839	0.162648	0.919333	0.194713	0.175512	0.253704
H2al2a	0.0119522	0.0597738	0.245433	0.187456	0.0429937	0
Bmi1	1.04706	1.41878	2.31569	1.94924	1.22292	1.45581
Ehmt1	2.1589	2.13959	1.98593	2.29272	2.58337	2.65756
Nacc2	0.522923	0.630158	0.852402	0.753135	0.447177	0.473007
Brd3	3.41679	3.70291	3.25226	3.23757	3.29369	3.35384
Wdr5	2.71836	2.98504	2.82036	2.95139	3.02757	3.07456
Gfi1b	0.021593	0.280594	0.602207	0.643129	0.23712	0.106459
Gtf3c4	0.984457	0.765749	0.732926	0.916043	0.764201	0.884453
Ttf1	2.15724	2.41539	2.32509	2.14131	2.26878	2.05654
Set	4.641	3.89532	3.34988	3.37856	3.42777	3.35772
Ntmt1	2.14176	1.71573	1.5024	1.33817	1.59333	1.7593
Prdm12	0.00506625	0.0140189	0.121402	0.124575	0.00952099	0.0386223
Cdk9	2.50625	2.33494	2.27895	2.31985	2.12267	2.10843
Phf19	1.46197	0.544999	0.557964	0.540075	0.616205	0.330579
Epc2	1.10299	1.31817	1.156	1.14457	0.935991	0.880697
Rif1	3.44652	2.95708	2.17917	2.51843	2.67336	2.69306
Gcg	0	0.0206815	0.067469	0.00212845	0	0.0116289
Tlk1	1.66437	1.49931	2.11627	1.57577	1.5301	1.7171
Mettl8	1.33163	1.49729	1.0565	1.54491	1.54265	1.35666
Hat1	4.07499	4.13348	4.05504	3.85626	3.8825	3.80602
Atf2	1.99172	2.30481	2.15266	1.91405	2.12662	2.33364
Ssrp1	3.595	3.49247	3.08546	2.97969	3.308	3.27076
Spi1	0.00406099	0.122513	0.713115	1.04764	0.408627	0.352671
Ddb2	0.0117362	0.008463	0.026625	0.0304757	0.0443596	0.0527126
Phf21a	1.06394	2.11494	2.19462	1.53318	1.18708	1.5308
Rag2	0	0.0203807	0.00532866	0.00145697	0.00513475	0.00474671
Rag1	0.000521863	0.0165062	0.0408734	0.0110069	0.00182652	0.000575753
Bahd1	1.18304	0.961978	0.928369	1.03003	1.20477	1.13323
Ino80	1.29491	1.18736	1.06124	1.15876	1.26475	1.30449
Oip5	2.39217	1.65546	1.00385	1.46316	1.73885	1.74898
Rtf1	3.05624	2.46709	2.5148	2.80328	2.90743	2.88722
Cdan1	0.784967	0.623559	0.743062	0.790337	0.51805	0.577207
Eid1	0.962803	0.799381	0.835418	1.21754	1.16848	1.39264
Kat14	1.1203	1.46716	1.23085	1.41851	1.29242	1.16911
Foxa2	0.0518673	0.0844392	0.305183	0.218845	0.102029	0.0495114
Asxl1	1.69274	1.98433	2.28885	1.88166	1.54669	1.72207
Dnmt3b	0.461629	1.00856	1.36131	1.78233	2.0454	2.46363
Ncoa6	1.05712	1.06407	1.28213	1.20388	1.12994	1.08975
Phf20	3.05466	3.21999	2.68144	2.8347	3.03951	3.20396
Rbl1	1.06486	0.731547	0.393409	1.10549	0.977136	1.10731
Actr5	0.428758	0.845528	0.434293	0.369243	0.399326	0.630023
Top1	3.56638	3.40797	3.40287	3.42025	3.50337	3.51053
Chd6	2.81516	3.13821	3.15444	3.05705	3.20584	3.18713
L3mbtl1	0.0217344	0.141418	0.242896	0.0777841	0.0607196	0.0900128
Pabpc1l	0.0446279	1.03783	1.32002	1.41613	0.882877	0.601179
Zfp335	0.00537465	0.0219009	0.0370536	0.0844288	0.0762467	0.0746761
Eya2	0.253792	0.727425	0.81132	0.231736	0.0819961	0.0838145
Ncoa3	1.62284	1.19968	1.01084	1.67278	1.7823	1.71607
Znfx1	1.29709	1.3963	1.03213	1.35363	1.24444	1.48785
Snai1	0.203596	0.594361	0.761521	1.36874	0.969416	1.35552
Aurka	3.40951	2.71828	1.91044	2.53223	3.19497	2.9927
Ctcfl	0.0603402	0.697272	0.953472	0.633215	0.521389	0.661094
Ss18l1	0.306424	0.826411	1.11311	0.642918	0.492903	0.594451
Mrgbp	1.28743	1.88444	1.56465	1.85808	1.68374	1.77378
Flicr	0.159465	0.362605	0.63099	0.467833	0.186338	0.37025
Foxp3	0.00914528	0	0.00962873	0.00398474	0.0415483	0.00294793
Hdac6	0.81977	2.39553	2.44271	2.25821	2.55347	2.71288
Gata1	0.00970109	0.224197	0.189468	0.155554	0.118434	0.171224
Suv39h1	1.95783	1.72008	1.15626	2.02184	2.33822	2.36715
H2al1m	0.0258807	0.0074391	0.0167084	0.00875425	0.0199172	0.00780012
H2al1k	0.0231683	0.00571039	0.0120644	0.00674512	0.0104264	0.00288867
H2al1o	0.000544441	0.0271651	0.0260826	0	0	0
H2al3	0	0	0.00601523	0	0.00575557	0
H2al1b	0	0.000979723	0.00655818	0	0	0
H2al1e	0	0	0	0	0	0
H2al1f	0	0	0.00309046	0	0	0
H2al1j	0	0	0	0	0	0
Bcor	1.13885	1.28391	1.42795	0.769064	0.681982	0.686467
H2al1n	0	0.0111705	0.108286	0.0246592	0	0
Kdm6a	1.22879	0.947214	0.890141	0.644379	0.708683	0.700301
Jade3	1.65626	1.35268	1.06302	1.15293	1.28222	1.42506
Ube2a	3.43312	2.77763	2.94669	3.29013	2.90148	2.66681
Cul4b	2.76535	2.59274	2.63228	2.72738	2.6494	2.65111
Smarca1	0.0560792	0.71473	1.01851	0.731293	0.282451	0.501769
Bcorl1	0.389829	1.54195	1.68922	1.52486	1.51338	1.56793
Fmr1	2.41283	2.37292	2.86546	2.31324	2.08782	2.07853
Hmgb3	3.59515	3.23259	3.43218	3.55331	3.75613	3.71612
Hcfc1	2.53356	2.152	1.84815	2.27147	2.20528	2.18049
Mecp2	1.31626	1.18679	1.26935	1.32707	1.37579	1.53167
Fam50a	2.5908	2.84376	2.45651	2.35977	2.31552	2.39143
Brcc3	2.23957	1.94105	2.14019	1.85837	1.99766	2.21358
Tbl1x	2.26756	2.25067	2.32742	1.79235	2.01858	2.20102
Taf1	2.30662	3.1383	3.03358	2.6367	2.64766	2.64863
Ogt	2.56425	2.67117	1.75038	1.64945	2.05257	2.65561
Hdac8	0.493271	1.07946	0.805617	0.926074	0.548845	0.669359
Nap1l2	0.0329496	0.0109655	0.0830175	0.366355	0.120645	0.0515286
Tsix	0	0.0117172	0.0374432	0.0941298	0.0310831	0.0346949
Ftx	0.574538	0.432374	0.334548	0.276483	0.247966	0.309353
Atrx	3.69247	3.16047	2.90652	2.97159	2.92143	2.84365
Hmgn5	3.69727	1.41822	1.89673	1.14407	2.12655	2.92978
Nap1l3	0.197279	0.401236	0.59386	0.246978	0.24448	0.209589
Morf4l2	3.78367	3.44353	2.9828	2.80415	3.17418	3.04247
H2bfm	0.0214977	0.0734849	0.361984	0.195811	0.0344129	0.0976363
Phf8	0.667383	1.52842	1.48801	0.930316	0.921997	1.10251
Huwe1	2.74544	2.68929	2.16348	2.58716	2.72387	2.72623
Kdm5c	1.55931	1.37143	0.949252	0.867844	0.708461	0.552684
Tspyl2	0.925528	1.47982	1.48438	0.883403	0.919913	1.15907
Usp51	0.220255	0.329036	0.731146	0.333369	0.159142	0.176165
Scml2	1.29484	2.84179	2.55976	3.21073	3.27253	3.22928
Rbbp7	3.5499	3.66136	3.28242	3.53626	3.69703	3.69117
Msl3	0.792806	0.70456	1.09867	0.807477	0.491812	0.425094
Hltf	2.13646	1.5182	1.27205	1.21781	1.29967	1.34918
Tbl1xr1	1.82879	2.0285	1.91328	1.47898	1.34191	1.36523
Mecom	0.106553	0.184566	0.62702	0.108928	0.0205558	0.081322
Actl6a	1.75235	1.40809	1.43028	1.38626	1.4287	1.29653
Ccna2	3.36562	2.38037	1.67502	3.03263	3.50041	3.37192
Jade1	2.55101	1.84625	1.96026	2.16585	2.33396	2.2512
Setd7	0.827331	0.959202	0.809111	0.535339	0.502146	0.680235
Lmna	0.133573	0.814596	2.57958	3.10275	2.05046	1.47243
Ash1l	1.816	2.12615	2.27244	2.07762	2.15155	2.30725
Zbtb7b	0.1984	0.181681	0.296257	0.333113	0.294142	0.214038
Pygo2	1.37913	1.49895	1.6765	1.68144	1.67509	1.80426
Crtc2	0.866077	0.622487	0.614264	1.17127	1.05412	1.28636
Vps72	2.99044	2.75954	2.81953	2.92397	3.1498	2.98469
Setdb1	1.73876	1.76938	1.33821	1.50181	1.66859	1.72524
Anp32e	3.23724	3.00122	3.30132	3.06793	3.29077	3.20074
Chd1l	1.90805	2.7025	2.65126	2.43044	2.50251	2.54334
Sycp1	2.06838	3.5834	3.09544	3.67301	3.80548	3.90664
Rsbn1	1.97276	2.42669	2.30594	2.10165	2.1624	2.14624
Prmt6	1.28242	0.901711	0.338873	0.930918	0.91887	1.09385
Lef1	2.51567	2.56955	2.44427	1.88588	1.29166	1.30767
Tet2	0.90417	1.36329	1.09892	0.322044	0.175478	0.26051
Gtf2b	2.46185	2.64007	2.52547	2.3386	2.35229	2.44495
Selenof	3.43598	3.45218	3.59513	3.62335	3.51059	3.40125
Mos	0.00699139	0.000986726	0.0903921	0.0451823	0.00904881	0.0194107
Sdr16c5	0	0.127448	0.441274	0.00439069	0.00156417	0
Tox	0.127583	0.355523	1.08908	0.267479	0.186924	0.357071
Chd7	0.543921	2.39971	2.47166	2.00081	1.60887	1.49149
Prdm13	0	0.00894197	0.0475966	0.0164012	0.000481932	0.00614312
Pax5	0.020675	0.378442	1.4149	0.177896	0.036457	0.010111
Rnf20	1.34184	1.37413	1.41408	1.46586	1.52709	1.74926
Zfp462	1.7083	1.11132	1.10157	1.36467	1.66095	1.52053
Pole3	3.15695	2.89221	2.49488	2.99017	3.14265	3.1678
Kdm4c	1.2249	0.947571	1.09518	0.753085	0.552741	0.664875
Cdkn2a	0.474181	0.917587	1.34567	1.07689	1.17721	1.22423
Mysm1	2.29727	2.63351	2.5668	2.45804	2.63023	2.66732
Itgb3bp	1.95877	2.02715	1.9711	2.05534	1.95976	1.94926
Mier1	2.60883	2.35631	2.7314	2.80778	2.90009	3.01197
Prkaa2	0.0576699	0.654882	1.03906	0.334079	0.179764	0.260052
Ttc39aos1	0.0158231	0.00365577	0.0123642	0.00808064	0.0645324	0.00456986
Tal1	0.0139702	0.23466	0.590267	0.345666	0.0698566	0.110389
Nasp	4.03338	3.23542	3.00548	3.85678	4.06086	3.97263
Dmap1	2.4429	3.08489	2.81813	2.43476	2.48052	2.41495
Kdm4a	0.251681	0.680412	0.769103	0.217146	0.236363	0.273396
Scmh1	0.947271	1.14389	1.52144	2.0905	1.8674	1.52242
Zmpste24	1.10897	1.00575	1.12308	1.45987	1.3345	1.41844
Rlf	1.93403	1.84694	1.82699	2.00242	2.11545	2.08927
Meaf6	2.6238	2.9293	3.4284	3.1864	2.82791	2.71333
Sfpq	3.30426	3.03265	2.44637	2.62801	2.79127	2.94881
Hmgb4	0	0.00550649	0.00441418	0	0	0.00966326
Rbbp4	1.26674	0.861252	0.931802	0.997323	1.35641	1.15973
Hdac1	3.68489	2.70798	2.78061	3.10775	3.51406	3.33559
Taf12	1.93971	1.85472	2.05754	2.22032	2.00155	2.04632
Eya3	1.70541	1.60066	1.32262	1.58201	1.52716	1.71357
Arid1a	2.4402	1.9941	1.64451	1.86105	2.13673	2.24671
Kdm1a	2.53688	2.943	2.97632	2.38832	2.01604	2.36301
Hp1bp3	2.25376	2.18686	2.27794	2.75775	3.02687	3.09333
Pink1	0.881458	1.22883	1.03861	0.893079	0.649111	0.652426
Pax7	0.01063	0.119662	0.284702	0.277799	0.226327	0.177585
Padi6	0.0642176	0.767768	0.373731	0.0593364	0.00327141	0.000766319
Padi4	0.11397	0.942835	1.64145	0.809115	0.676946	0.483901
Padi3	0.193111	1.28857	1.2294	0.691447	0.639587	0.566845
Padi1	0.0423509	0.216627	0.667653	0.158324	0.081836	0.0502047
Padi2	0.0474145	0.194386	0.384322	0.185432	0.233464	0.22182
Mthfr	0.888916	0.546115	0.594074	0.344746	0.287023	0.399499
Rere	2.20591	2.43878	2.34001	2.04704	1.83763	1.89661
Park7	4.29086	4.5109	4.26496	4.14069	4.09174	4.09798
Phf13	2.96192	3.77221	3.57416	3.11709	2.99413	3.08506
Chd5	0.579322	1.80882	1.36696	0.889293	0.611264	0.402277
Prdm16	0.0964092	1.66124	1.84617	1.72894	1.57367	1.46718
Noc2l	0.996832	0.730433	0.439446	0.565695	0.586004	0.659017
Gatad1	1.50549	1.7515	1.71174	1.64696	1.20408	1.35195
Dnajc2	3.5542	3.7861	4.09488	3.95579	3.89474	3.89032
Kmt2e	1.40484	1.70766	2.01499	1.51398	1.7529	1.92673
Cdk5	1.95896	1.56423	1.63961	1.89434	1.91674	1.8429
Smarcd3	0.038731	0.083875	0.132083	0.0630165	0.0875669	0.0723068
Kmt2c	2.00874	2.48515	2.42253	2.48373	2.24346	2.1267
Paxip1	1.3599	1.08826	1.09489	1.33289	1.15178	1.37899
Supt7l	1.58058	2.18221	1.99931	1.93145	1.84481	1.76035
Babam2	2.64886	1.99335	1.87201	2.46112	2.61172	2.54697
Ctbp1	1.71437	1.89563	1.74366	1.88447	1.70532	1.71591
Nsd2	2.3885	2.23947	2.04302	2.13034	2.07768	2.22784
Nelfa	2.90395	3.13838	2.86699	2.30456	2.33367	2.31256
Tada2b	0.0850592	0.119603	0.152761	0.130462	0.0823605	0.113206
Clock	1.57683	1.94293	2.10587	1.69364	1.61322	1.77614
Hopx	0.111753	0.158463	0.463328	0.267997	0.168397	0.0896274
Rest	3.72168	3.03941	2.34874	3.02003	3.23199	3.11074
Utp3	2.91051	2.95107	2.66387	3.11251	3.16579	3.06668
Prdm8	0	0.000453583	0.0246571	0.00788604	0.00454272	0.0100533
Abraxas1	2.1527	2.41696	1.93276	1.99818	2.02164	2.05601
Brdt	0.849534	3.10499	3.23871	1.75842	1.62598	1.78661
Gfi1	0.0129749	0.0479824	0.176238	0.0459983	0.034896	0.0803896
Mtf2	3.57526	3.26162	2.74909	3.21342	3.50507	3.40333
Dr1	2.26725	2.0245	2.15914	1.83773	1.8753	1.9232
Pcgf3	1.66005	1.37595	1.54679	2.42653	2.68158	2.0924
Ep400	2.9762	3.05816	2.59087	2.93812	3.08117	3.18062
Sart3	2.44122	1.98116	1.82896	2.08177	2.02656	2.04995
Hnf1a	0.00866644	0.0178523	0.048996	0.0198946	0.0181762	0.033181
Suds3	1.76145	2.37517	2.73967	1.94212	1.64042	1.80033
Nos1	0.257102	0.970023	1.62298	1.50447	1.29615	1.04192
Kdm2b	0.545689	0.939966	1.17957	1.02741	1.08823	0.838932
Setd1b	2.50382	2.03417	1.93848	2.00557	1.9575	2.08812
Kmt5a	1.52241	1.53063	1.54733	1.25468	1.45034	1.55917
Piwil1	0.132199	1.14279	0.902962	0.728758	0.743761	0.610214
Auts2	1.65171	2.74075	2.75931	2.1685	1.93899	2.20864
Bud23	2.72683	2.168	1.85624	2.2266	2.5838	2.54273
Baz1b	3.28833	3.00273	3.01849	2.96692	3.08646	3.20799
Lrwd1	2.27811	1.87837	1.85809	2.43136	2.72496	2.77383
Alkbh4	1.17217	0.735662	0.673027	1.13165	1.26033	1.3286
Znhit1	2.69998	2.46025	2.70949	2.61946	2.5997	2.61474
Actl6b	0.0285824	0.263175	0.540591	0.218936	0.121983	0.101376
Taf6	0.705948	1.13915	1.43709	1.0638	1.02964	0.969473
Trrap	2.2225	2.42863	1.56791	2.16082	1.99641	2.15986
Kpna7	0.0174695	0.621809	1.28785	0.721852	0.314988	0.168885
Hmgb1	4.25246	4.06025	3.65508	3.95256	4.24359	4.27795
Brca2	2.71474	2.79109	2.60344	2.73962	2.87295	2.82255
Ing3	2.01753	2.123	2.16046	2.1425	2.21218	2.19494
Kdm7a	0.535988	1.02905	1.13766	0.973155	0.980375	1.15513
Ezh2	3.24197	2.46297	2.64074	2.67668	2.6028	2.44876
Cbx3	3.1898	2.74176	2.99293	3.10189	3.08512	3.17997
Nap1l5	0.244377	0.416612	1.44149	0.643302	0.236411	0.231568
Snca	0.117665	0.402987	0.836473	0.528951	0.288589	0.522936
Smarcad1	2.79799	1.94216	1.42826	1.92855	2.11068	2.03089
Prdm5	1.42361	0.885704	0.786026	0.543772	0.256651	0.329573
Smyd1	0.000906627	0.0196916	0.209147	0.0670464	0.0204631	0.0190757
Kdm3a	1.97335	2.79804	2.84834	2.24377	2.09425	2.10443
M1ap	1.48046	1.27431	1.55181	2.00831	2.14761	2.2898
Pcgf1	1.24886	1.47515	1.24682	1.0526	1.3013	1.52364
Ino80b	1.49858	1.38457	1.47876	1.45869	1.62282	1.50475
Tet3	0.0799163	1.336	1.72932	1.18054	1.1998	1.79717
Nat8f7	0	0.0107945	0.0302608	0.00107952	0.00285554	0.00121195
Nat8f3	0.000774838	0.0159102	0.0380233	0.0106338	0.00397241	0.00100094
Gata2	0.646702	0.404263	0.908709	1.01604	0.391308	0.556331
Ruvbl1	3.70711	3.82395	3.40372	3.22269	3.43598	3.41571
Mcm2	3.41518	2.46192	1.91257	3.1019	3.23925	3.2013
Hdac11	0.150953	0.894244	1.56558	0.873925	0.648081	0.753046
Rybp	1.43451	1.1475	1.43231	1.44995	1.32731	1.43262
Setmar	0.563784	0.804549	0.344405	0.720849	0.880323	0.857065
Setd5	2.71207	2.69863	2.42795	2.0202	2.17457	2.30071
Brpf1	1.66148	1.43079	1.57558	1.50435	1.46834	1.49047
Tada3	2.29418	2.04641	2.50353	2.52869	2.16901	1.79437
Atg7	0.984819	1.22601	0.711647	1.2669	1.36831	1.3925
Kdm5a	3.18697	3.32662	3.49632	3.72014	3.95517	3.72622
Cecr2	2.12456	2.36967	2.32436	2.05207	1.87442	2.14307
Phc1	2.50209	2.43913	2.36703	1.91211	1.84152	1.59466
Aicda	0.021588	0.0746608	0.289327	0.0484453	0.00338594	0.0192504
Apobec1	0.212676	0.257543	0.61989	0.148556	0.0756245	0.154457
Dppa3	4.70541	4.47074	1.73662	0.343187	0.334723	0.845247
Ing4	2.08524	1.78859	1.37322	1.60602	1.71914	1.59891
Chd4	3.64379	3.79997	3.79244	3.76198	3.87713	3.78659
Prmt8	0.0646411	0.0425969	0.0629856	0.0470758	0.0454986	0.0167427
Atf7ip	2.02867	2.56755	1.99191	1.67514	1.81165	1.91088
Aebp2	1.18761	1.05992	1.12141	0.984655	1.00355	1.20725
Kmt5c	1.6826	1.44514	1.31812	1.33512	1.32608	1.4026
Aurkc	2.04538	1.04666	1.45691	0.746255	0.64346	1.01055
Trim28	3.73884	3.34584	2.70513	2.61122	2.5505	2.76078
Prkd2	0.408106	0.372016	0.96751	0.652165	0.399122	0.297745
Ppp5c	2.89435	2.30235	2.19935	1.92466	2.24282	2.13676
Foxa3	0.0187087	0.131858	0.104354	0.0483556	0.052543	0.0549465
Dmrtc2	0.153814	1.63916	2.42821	2.4318	1.15984	1.03984
Tgfb1	0.0770954	0.24718	0.273976	0.729295	0.406164	0.264045
Hipk4	0.0106525	0.318752	1.27641	0.205302	0.13876	0.0960842
Fbl	3.64584	3.80503	3.62145	3.47889	3.5945	3.6766
Paf1	2.47611	2.38472	2.40937	2.49846	2.55845	2.64094
Sirt2	0.923485	1.3089	1.44543	1.12577	0.968116	1.00283
Dpf1	0.458024	1.00562	1.16968	0.871295	0.909439	0.790157
Kmt2b	1.47731	2.08398	2.33092	1.60495	1.40922	1.58174
Cebpg	1.32559	1.45883	1.34939	1.1029	1.30047	1.59263
Prmt1	2.96226	2.27726	2.45727	2.32789	2.61068	2.46166
Pih1d1	2.4856	2.5218	2.66069	2.81485	2.64719	2.76424
Ruvbl2	3.52897	2.63453	2.13373	2.03936	2.49509	2.39436
Sphk2	1.56118	1.56374	1.01251	1.10119	1.1137	1.20642
Grwd1	2.84295	2.10687	1.83623	2.45686	2.63946	2.65299
Myod1	0.118621	0.0261543	0.120546	0.106484	0.0258024	0.0351028
Spty2d1	0.929461	0.903031	1.27435	0.819716	0.871455	1.07578
Chd2	2.16777	2.23597	2.33626	2.28686	2.17946	2.04911
Rccd1	0.866304	0.848152	0.917106	1.10311	1.15357	1.07308
Eed	2.6779	3.04514	3.22207	2.7177	2.79632	2.95622
Rsf1	2.50224	2.28551	2.41955	2.20684	1.96122	1.99273
Pak1	1.75765	2.15709	2.4591	2.43989	2.03817	2.14422
Emsy	1.24757	1.67049	1.67602	1.5727	1.43324	1.49238
Arrb1	0.0864988	0.224221	0.60469	1.11075	0.423792	0.143811
Apbb1	0.824678	1.89821	2.66996	1.60115	1.59265	2.02985
Rrp8	2.4524	2.29288	2.10549	2.17686	2.22541	2.23212
Taf10	1.84757	1.0504	0.935656	1.2409	1.38069	1.54664
Ctr9	2.82356	3.01447	3.15635	2.63317	2.48332	2.47031
Prkcb	0.305843	0.839763	1.11988	0.654249	0.308977	0.218469
Kdm8	0.804289	0.776504	0.500459	0.72721	0.858072	0.988843
Sgf29	2.54126	2.48173	2.37485	2.48715	2.3946	2.3601
Mapk3	2.23482	3.11053	3.41129	2.56912	2.25979	2.11499
Pagr1b	0	0	0	0	0	0
Pagr1a	0.0110275	0.0112522	0.0277401	0.0168552	0.0207017	0.0152869
Srcap	0.847045	0.819496	0.701286	0.663662	0.616718	0.677311
Gm42715	0.161708	0.465649	0.341851	0.189119	0.217844	0.249554
Rnf40	1.84149	2.64517	2.73792	1.87594	1.71923	1.76448
Setd1a	1.88758	2.26517	2.04247	1.78984	1.67348	1.75074
Kat8	1.6006	2.02049	2.20676	1.72444	1.81385	1.63519
Mki67	3.06931	1.86472	1.00954	2.56316	2.96679	2.76403
Msx3	0.0181724	0.079616	0.131903	0.107347	0.012923	0.0183783
Sirt3	0.921667	1.13701	1.25629	0.890947	0.988174	0.868099
Igf2	0.0201992	0.0193417	0.101511	0.104783	0.0780257	0.0608606
Nap1l4	3.23446	3.26682	3.12593	3.47319	3.42687	3.40123
Shprh	1.51685	1.54657	1.29978	1.2858	1.45184	1.44044
Myb	0.958335	0.703635	0.789304	0.301455	0.10434	0.254162
Tcf21	0.161748	0.0927026	0.449705	0.495152	0.379311	0.59813
Eya4	0.00832095	0.174701	0.589052	0.0687304	0.00930875	0.0124117
L3mbtl3	0.389945	0.715629	0.730241	0.351166	0.126616	0.185818
Tspyl1	1.53976	2.25874	2.38025	2.01833	2.15497	2.24039
Tspyl4	0.0615636	0.0545827	0.144114	0.103075	0.0813249	0.115368
Hdac2	2.97897	3.17347	3.05845	2.46421	2.4003	2.6017
Bend3	0.966697	0.530932	0.619481	0.681087	0.453937	0.70702
Atg5	2.66947	2.58504	2.25158	2.727	2.75039	2.6942
Asf1a	2.36785	1.87273	2.26192	2.21486	2.21905	2.32486
Msl3l2	0.489266	0.590536	0.603748	1.11537	0.880551	0.924403
Supv3l1	1.75837	1.179	1.11137	1.35015	1.37665	1.4742
Tet1	3.54019	2.65114	1.3786	1.09186	0.414393	0.466748
Sirt1	1.66247	1.61024	1.50554	1.1031	1.10102	1.09377
Jmjd1c	1.36034	1.78291	1.97072	2.16307	1.81302	1.92897
Cdk1	3.40547	2.45426	1.40962	3.00509	3.4244	3.16033
Cabin1	2.35943	2.57477	2.476	2.68121	2.67904	2.63914
Smarcb1	3.30234	3.49883	2.83985	2.78701	3.00306	2.95401
Prmt2	0.647873	2.85082	2.76724	2.19346	1.58304	1.509
Mcm3ap	2.07986	1.5616	1.53195	1.72864	1.82624	1.81246
Mier2	1.77361	1.9943	1.65988	1.71134	1.60554	1.63044
Gpx4	4.22624	3.60206	3.21981	3.24256	3.79036	3.86838
Mbd3	3.20158	2.3834	2.03264	2.34159	2.4675	2.57659
Tcf3	2.70035	2.67264	1.99751	2.13583	2.26912	2.46111
Dot1l	1.89833	2.00264	1.74291	1.70723	1.43131	1.51738
Zbtb7a	1.27834	0.787477	0.859916	0.617669	0.560633	0.841427
Dapk3	1.18805	1.59415	1.3498	0.987593	1.02567	1.37456
Hmg20b	2.18582	2.05211	1.30943	1.31381	1.45275	1.64666
Sirt6	1.57915	1.61463	1.0325	1.51437	1.34273	1.4508
Tdg	1.2547	0.869111	0.907056	0.787051	1.15481	1.22372
Hcfc2	0.842104	1.26279	1.66337	1.66482	1.79589	2.01881
Pwp1	2.72886	2.36614	2.36077	2.71214	2.91694	2.80757
Sycp3	0.402879	1.20114	1.13217	0.859893	0.93495	1.29461
Nr1h4	0.00648254	0.121944	0.434754	0.181819	0.0465349	0.0129192
Actr6	2.49206	2.2951	1.89481	2.13164	2.24446	2.31294
Ube2n	3.85639	3.87351	3.63942	3.80193	3.77054	3.80044
Gm5136	0	0.170014	0.0582146	0.184243	0.271515	0.280434
Nap1l1	4.15901	4.1761	4.12815	4.04908	4.10676	4.10482
Yeats4	2.9644	3.41704	3.57521	3.34367	3.28832	3.23516
Usp15	2.31954	2.34119	2.71705	2.17414	1.93042	1.79892
Baz2a	2.99473	3.02737	2.61059	2.47173	2.44364	2.42871
Smarcc2	0.274757	0.925111	1.30673	0.980097	0.788304	0.900717
Cdk2	1.67349	1.91198	2.36722	2.66496	2.66318	2.44151
Coprs	3.38605	3.76493	3.75496	3.72322	3.66488	3.67257
Kat6a	1.74607	1.93534	2.18465	2.06433	2.15729	2.16795
Nsd3	1.68808	1.92773	2.20993	1.89195	1.7537	1.81691
Ash2l	3.62911	3.6017	3.4259	2.80216	2.82822	2.94771
Ing2	1.5043	1.96982	1.44935	1.61168	1.35718	1.52743
Sap30	1.45692	1.94565	2.35973	1.377	0.69696	0.918835
Hmgb2	4.68995	3.96387	3.65205	4.22912	4.48466	4.44389
Tssk6	0.0701371	0.0603057	0.140502	0.15478	0.263961	0.273863
Map1s	2.42193	2.94317	2.70461	2.50603	2.62646	2.68804
Babam1	2.43951	2.56073	1.71645	2.1318	2.7493	2.75883
Sin3b	3.99262	3.63992	3.55015	3.64081	3.65089	3.72952
Smarca5	3.02596	2.98079	2.98759	2.9558	3.02681	3.16869
Pkn1	0.0657535	0.08584	0.15785	0.115545	0.0774464	0.0931723
Asf1b	2.75339	2.45962	2.61433	2.9696	3.09743	2.96833
Klf1	0.172944	0.215647	0.450395	0.263812	0.114113	0.162251
Brd7	2.77744	2.33024	2.3698	2.36657	2.41162	2.48666
Chd9	1.36493	1.50802	1.70435	0.955346	0.387909	0.512408
Rbl2	0.120625	0.382467	0.549325	0.237513	0.196872	0.209146
Setd6	2.02302	1.43854	1.588	1.37908	1.58288	1.58574
Hsf4	0.00139957	0.0308726	0.126718	0.0891287	0.0353594	0.0671734
Ctcf	2.53891	1.83912	1.70953	1.86126	1.96289	2.02456
Prmt7	3.03002	3.1459	2.96803	3.20134	3.19688	3.07464
Banp	1.68485	1.47292	1.60433	2.17348	2.29277	2.24803
Zfpm1	0.279133	0.476029	0.656114	0.588648	0.329827	0.431327
Taf5l	1.97745	2.16962	2.39371	2.34	2.0426	2.1186
Atxn7	0.663129	1.14063	1.12341	1.09508	0.788901	0.887247
Ube2e1	0.55559	0.30459	0.411617	0.294974	0.343216	0.367544
Kat6b	2.04241	1.84754	1.70476	1.3535	1.14634	1.17067
Zmiz1	0.652809	0.796916	1.07154	1.20963	1.07813	1.00534
Actr8	1.89133	2.11258	2.12436	2.00005	2.12623	2.02325
Prkcd	0.610619	1.96009	2.6171	1.87043	1.45544	1.51146
Sfmbt1	1.69033	1.90441	2.09851	2.08562	2.05337	2.07249
Pbrm1	2.36027	2.29618	2.48455	2.54755	2.3357	2.43412
Bap1	2.18225	2.5002	2.60142	2.6389	2.5877	2.42473
Parg	2.20046	2.47188	2.36494	2.14815	2.20753	2.22669
Ercc6	1.36001	1.54088	1.42873	1.39916	1.27129	1.24461
Dydc2	0.273848	0.512003	0.680836	0.254406	0.0995287	0.160037
Dydc1	0.0853259	0.133415	0.284624	0.0550952	0.00548976	0.0101828
Wdhd1	2.1544	2.0211	1.82403	2.452	2.46028	2.43014
Supt16	3.59761	3.30847	3.05952	3.34509	3.57476	3.44529
Chd8	1.8394	1.97194	1.65947	1.71079	1.66156	1.85886
Prmt5	3.0341	2.97987	2.75309	2.3048	2.52788	2.5677
Mhrt	0	0.0381262	0.0316251	0.00077357	0	0.000496925
Ipo4	2.5843	2.79319	2.97652	2.45751	2.57907	2.70433
Mphosph8	4.02426	4.26868	4.12809	3.95305	3.93693	3.85306
Rcbtb1	1.81334	2.22624	1.81207	1.47499	1.57534	1.76389
Setdb2	1.05123	0.849939	0.83228	1.05291	1.23042	1.46745
Loxl2	0.702322	0.608954	1.46357	1.64129	2.30898	2.17323
Piwil2	1.75474	3.17331	3.28217	2.694	2.53665	2.62982
Hr	0.0956445	0.0713782	0.2095	0.261315	0.103147	0.0888355
Npm2	0.00322651	0.10735	0.271846	0.109764	0.0416967	0.0131648
Rb1	0.8463	1.16808	1.31209	1.08973	0.832902	0.92056
Tdrd3	1.5265	1.77917	1.6196	1.05537	0.976429	0.91531
Kdm4d	0.0056481	0.222295	0.589988	0.169998	0.124006	0.1368
Mbd3l2	0.0012386	0.0485543	0.106854	0.0203226	0.0165509	0.0336541
Mbd3l1	0.000498493	0.0206136	0.00994728	0.00187118	0	0
Dnmt1	3.18445	2.53123	2.4088	3.01035	3.15391	2.93109
Carm1	0.109385	0.0950801	0.0469924	0.0191694	0.0458815	0.0438461
Smarca4	3.18766	3.24595	3.13095	3.07545	3.34225	3.42183
Elof1	2.91932	2.66657	2.26545	2.68593	3.11383	3.13847
Chek1	2.06025	1.67659	1.91798	2.05073	2.17957	2.0334
Kmt2a	1.95369	2.26159	1.98487	2.36838	2.28657	2.18646
Atm	1.62916	1.40252	1.34685	1.65271	1.83359	1.90701
Wdr61	3.53398	3.60519	3.48067	3.61847	3.79803	3.80099
Hmg20a	1.44895	1.91771	1.71216	1.62498	1.51498	1.60967
Sin3a	2.28017	2.23397	1.92272	1.74344	2.01446	2.02446
Pml	2.25773	1.42316	0.84648	1.12773	0.880011	0.896211
Usp3	1.56867	2.7447	3.30816	3.13731	3.40866	3.30044
Leo1	2.36276	2.3584	2.42037	2.04042	2.27501	2.15645
Hmgn3	0.369779	1.00218	1.91731	2.26824	2.10984	2.03618
Morf4l1	3.8828	3.69624	3.50007	3.58876	3.82112	3.78632
Msl2	0.869935	0.830851	0.912068	0.700591	0.464302	0.514714
Nek11	0.0508639	0.227473	0.29339	0.111521	0.104387	0.112293
Wdr82	2.01651	1.16874	1.08587	1.38609	1.22645	1.40044
Dcaf1	1.85137	1.55883	1.34522	1.519	1.56129	1.52796
Mst1	0.054928	0.0438271	0.193377	0.0650227	0.0378489	0.0172732
Smarcc1	2.90372	3.01303	2.50338	2.79211	2.8341	2.89455
Setd2	2.05472	1.62638	1.49748	1.68946	1.83509	1.9341
Ctnnb1	0.397296	0.362073	0.33361	0.359263	0.340364	0.36015
Morc2a	1.46214	1.61217	1.30845	1.51389	1.25589	1.32133
Lif	0.0536952	0.0708427	0.211379	0.195919	0.130947	0.0744286
Xbp1	1.91781	1.57157	1.73972	2.18261	2.06551	2.12765
Zmiz2	1.70275	1.66839	1.57624	1.51341	1.22903	1.13265
Ikzf1	0.036682	0.442596	1.09656	0.42749	0.094744	0.108629
Psme4	1.85841	1.55883	1.35421	1.28716	1.17313	1.41807
Npm1	4.88261	4.51852	4.24723	4.40634	4.5	4.6567
Fbll1	0	0.0861685	0.398333	0.115181	0.00300037	0.00523783
Jade2	0.187787	0.349911	1.28655	1.33881	1.39187	1.12889
Ube2b	3.74587	3.9206	3.90023	3.8798	3.85987	3.79115
Skp1a	4.17442	4.32338	4.31363	4.12216	4.17194	4.19397
Sap30l	0.770503	1.28236	1.88663	1.41467	0.995526	1.00979
Flcn	2.07124	2.3605	2.03135	1.74162	1.78321	1.78965
Srebf1	1.30814	1.03902	1.01261	1.52283	1.52021	1.44955
Usp22	1.95924	2.32824	2.34856	2.2569	2.20403	2.27569
Ncor1	2.72236	2.15931	2.21722	2.32898	2.3225	2.36601
Cenpv	1.23267	1.63764	2.25989	1.68398	1.25732	1.43592
Trim16	0.0268387	0.128046	0.465447	0.119659	0.0357611	0.0916986
Myocd	0.0053643	0.0372574	0.223381	0.0481186	0.038761	0.0284152
Aurkb	2.92477	1.91347	1.28707	2.48806	3.10263	3.0532
Per1	0.797173	1.58578	1.50865	1.11646	1.08413	1.45026
Chd3	0.84072	2.02309	2.86531	2.11119	1.93978	2.07114
Kdm6b	0.3612	1.4412	1.37648	1.64173	1.45794	1.73132
Trp53	3.68303	2.33988	1.49691	2.49312	2.84655	2.81255
0610010K14Rik	0.0127156	0.0104042	0.0130994	0.106421	0.113628	0.0822203
Haspin	1.29025	1.60297	1.45612	1.50457	1.70955	1.75694
Supt6	2.82352	3.19557	2.79125	2.53442	2.47004	2.48728
Suz12	2.54249	1.90412	1.62276	1.74786	1.72481	1.81417
Tada2a	2.10968	1.60722	1.19175	1.5692	1.86526	1.92684
Ppm1d	1.48788	2.30395	2.61231	2.14431	1.91798	2.1401
Trim37	2.78813	2.65514	2.73452	2.66324	2.64617	2.53025
Supt4a	3.49908	3.95633	3.95021	4.04221	3.91367	3.79599
Mbtd1	2.14566	2.29768	2.22785	2.09433	1.99864	2.08299
Hils1	0	0.0148661	0.0158412	0.00280885	0	0
Kat7	2.75399	2.71855	2.63031	2.69476	2.64603	2.60515
Phb	4.21566	4.33249	4.03231	4.01699	4.15147	4.07657
Epop	0.437305	0.284263	0.416689	0.677069	0.516297	0.519704
Mllt6	1.09306	1.60129	1.7295	1.67234	1.4856	1.47404
Pcgf2	1.59598	0.963048	1.3506	1.66111	2.10152	1.59734
Ppp1r1b	0.0323243	0.673042	1.39138	0.793774	0.654731	0.747448
Med24	2.01508	2.80407	2.7063	2.05662	2.15429	2.13127
Msl1	1.71577	1.6322	1.43461	1.61419	1.4879	1.58271
Smarce1	2.93403	2.97777	3.04981	3.11295	3.25153	3.29439
Kat2a	2.54179	2.60746	2.3732	2.49031	2.57928	2.37787
Ezh1	1.50324	2.5284	2.60271	2.29018	2.08215	1.86758
Brca1	2.18992	1.55163	1.17909	1.75366	1.85909	1.93936
Hdac5	1.00794	1.95331	2.10837	1.54815	1.40804	1.32465
Atxn7l3	1.33399	1.10528	1.12642	1.19622	1.1168	1.06228
Ubtf	2.89928	3.04252	2.86006	2.94719	3.02509	2.98091
Kansl1	1.90216	2.69106	2.66676	2.17697	2.03742	2.10885
Tlk2	1.80541	2.27458	2.10853	1.57964	1.53935	1.75558
Smarcd2	1.80478	2.00482	1.94501	1.59545	1.26183	1.25162
Bptf	2.3717	3.17691	3.09879	2.46961	2.48615	2.41617
Prkca	0.165383	0.449076	0.833843	0.77563	0.52522	0.499417
Sox9	0.152756	0.449738	0.745063	0.707109	0.691553	0.938973
H3f3b	4.5868	4.83607	4.68434	4.45135	4.67647	4.77641
Wbp2	3.15462	3.22585	3.21635	3.09886	3.03341	3.01198
Jmjd6	2.52794	2.46668	2.6101	2.80029	2.4199	2.45673
Usp36	1.52629	1.43354	1.43116	1.51993	1.41791	1.53551
Cbx2	1.18275	1.54001	1.26578	1.54758	1.74841	1.9983
Cbx8	0.2504	1.08688	2.00887	1.38565	1.64158	1.7928
Cbx4	0.0883604	0.241991	0.511825	0.688714	0.930445	1.12252
Sirt7	1.2027	1.42897	2.08765	2.19935	1.86839	1.83196
Zmynd11	1.06292	0.938055	1.15791	1.08857	0.658935	0.73746
Arid4b	2.54461	2.92457	2.94543	2.62291	2.79315	2.94394
Hist1h2ap	4.36443	3.77468	2.91203	4.10422	4.31484	4.25592
Irf4	0.0128156	0.0461259	0.0695112	0.0247069	0.00390182	0.0270925
Fam50b	0.00983121	1.13887	1.92443	1.98311	0.86496	0.653146
Cdyl	2.30158	1.24987	1.28949	1.47013	1.35844	1.38618
Jarid2	2.93184	2.64352	2.61248	2.65363	2.4868	2.50301
Kdm1b	0.894095	2.96412	3.48298	1.93017	1.80073	1.78348
Dek	4.00818	3.15073	3.39568	3.74056	3.96266	3.8688
Phf2	0.111176	0.456693	0.87084	0.646182	0.193129	0.177533
Cenpp	1.5171	1.41512	1.33827	1.68165	2.02678	1.94889
Spin1	2.41049	2.72068	2.7003	2.6318	2.53726	2.7013
Drd1	0.00256713	0.0329298	0.102257	0.00861164	0.00144931	0.00328942
Uimc1	1.72325	2.11525	1.94067	2.30558	2.44151	2.52209
Nsd1	2.14918	2.95687	2.95217	2.5522	2.81373	2.92981
Tert	0.596128	0.363385	0.556022	0.366339	0.437879	0.589627
Brd9	2.42089	2.43259	2.56179	2.57308	2.60829	2.50557
Fam172a	1.08278	0.945107	0.821504	1.00937	1.15396	1.25908
Taf9	0.00208279	0.0141602	0.00773548	0.00563366	0.000252863	0.00193854
Ccnb1	4.06496	3.4548	2.63006	3.41066	4.00345	3.99504
Isl1	0.085123	1.17086	1.70414	0.526119	0.480396	0.504719
Asxl2	1.81752	1.86868	1.94221	1.62212	1.33545	1.37064
Dnmt3a	1.99877	3.74619	3.91445	3.15473	2.95521	2.89044
Ncoa1	0.446023	0.545546	0.931122	0.614699	0.27909	0.40293
Atad2b	1.2374	1.04672	1.17923	1.00436	0.816212	0.930338
Lpin1	0.583793	1.24341	1.51299	1.72462	1.48622	1.57558
Twist1	0.0397926	0.71734	1.22718	1.70847	1.0951	0.910764
Hdac9	0.0895563	0.246305	0.677698	0.403207	0.150179	0.21637
Prkd1	0.198228	0.913952	1.28655	0.728087	0.245693	0.335921
Baz1a	0.543169	0.965813	1.86115	1.57494	1.16957	1.25388
Brms1l	1.19074	0.99886	1.02122	0.856378	0.997542	1.14092
Mbip	2.08589	2.00152	2.16302	1.81877	1.88991	1.91825
Foxa1	0.0136736	0.41677	1.45856	0.26771	0.0129902	0.0424477
Arid4a	2.27473	2.418	2.25539	1.81796	2.21893	1.94902
Zbtb1	1.02666	0.835837	0.978859	1.12798	1.10997	1.11734
Dpf3	0.595263	0.567371	0.658171	0.462314	0.199883	0.180811
Riox1	1.4728	1.2361	0.564472	1.31231	1.17116	1.36105
Jdp2	0.00943037	0.0201829	0.0549515	0.092637	0.0736074	0.0605101
Snw1	3.28849	3.27237	3.12384	2.94228	3.11078	3.11268
Nrde2	2.47963	3.45226	3.09995	2.57558	2.70068	2.44671
Rps6ka5	1.05632	0.891331	0.934829	0.663433	0.509728	0.622238
Atxn3	1.05296	1.28273	1.20445	1.49488	1.48318	1.66592
Dicer1	2.04858	1.67569	1.79676	2.02468	2.01706	2.11447
Vrk1	2.76941	1.91073	1.57317	2.42437	2.36425	2.31913
Setd3	2.32835	2.83091	2.7072	2.38456	2.14902	2.22475
Rcor1	1.08776	1.02494	1.3267	0.732246	0.460998	0.4859
Mta1	2.04859	1.1139	0.803576	0.935643	0.768931	1.09309
Prkaa1	1.46083	1.85127	1.74851	1.1772	1.00566	0.934453
Wdr70	2.23805	2.11959	2.36092	2.60617	2.5601	2.57346
Nipbl	2.49451	2.64133	2.76214	2.41208	2.29033	2.03554
Tspyl5	0.189377	0.341949	0.502888	0.275932	0.0999523	0.132563
Ubr5	3.02139	2.74429	2.12159	2.05063	1.9215	1.86127
Eny2	3.5896	2.86977	2.43401	3.03781	3.24695	3.42156
Atad2	3.42771	3.51696	3.07066	3.09979	2.87817	2.758
Myc	0.216779	0.267937	0.614455	0.638355	0.337045	0.221289
Parp10	0.325654	0.589328	0.265295	0.271573	0.479771	0.552924
H1f0	1.28984	1.03016	1.39749	2.22353	2.23305	2.37311
Cbx6	0.874942	0.909833	0.95641	0.8069	0.936065	0.776199
Cbx7	1.30321	1.07067	1.06329	1.12313	1.2391	1.31592
Ep300	1.71507	1.62823	1.31654	1.43073	1.18724	1.3634
L3mbtl2	2.19611	1.73144	1.40375	1.88781	1.99091	2.0038
Brd1	2.15763	1.6908	1.54885	1.6193	1.50177	1.64568
Pim3	2.40122	1.63954	1.42439	1.84239	1.88034	1.91127
Hdac10	0.0749238	0.0989689	0.21156	0.248926	0.472058	0.455289
Lrrk2	0.854688	0.490607	0.888134	0.298018	0.139775	0.0895125
Pphln1	1.91232	2.03806	1.85993	2.87906	3.02225	3.02869
Arid2	1.76258	1.12556	0.988601	1.14464	1.28847	1.31833
Hdac7	0.243919	1.2014	1.16169	0.897079	0.693963	0.585663
Kansl2	2.96875	2.62948	2.56382	2.89522	2.84107	2.86967
Kmt2d	2.5801	2.69175	2.21754	2.33416	2.46223	2.43487
Mcrs1	2.97567	3.34631	3.76804	3.32688	2.91648	2.8293
Smarcd1	2.27125	1.59192	1.12986	1.55656	1.51749	1.61433
Map3k12	0.597255	0.762535	0.909274	0.746868	0.811928	0.687365
Hotair	0.000559826	0.0034344	0.0556444	0.00372787	0.00783508	0
Naa60	0.0893817	0.0605626	0.0924562	0.130755	0.145508	0.0875542
Crebbp	2.90383	3.45915	3.52336	2.99239	2.96955	3.15962
Glyr1	2.6235	3.15204	3.02067	2.96367	2.91195	2.80525
Ubn1	1.42475	2.38995	2.67194	2.32316	1.93217	2.10178
Usp7	2.78092	2.45943	2.27612	2.50522	2.46852	2.61335
Tnp2	0.00482211	0.0397229	0.0743679	0.00782845	0.00355483	0.050979
Snai2	0.178716	0.511453	0.580536	0.199767	0.0617057	0.113747
Ppm1f	1.05462	0.838885	0.885891	1.13224	0.970248	0.973479
Cdc45	2.62527	1.89994	1.90812	2.63938	2.66045	2.61578
Hira	1.13195	0.895852	0.651808	0.889631	0.747663	0.765633
Yeats2	1.66523	1.51012	1.38772	1.50198	1.43107	1.34088
Bcl6	0.0023156	0.343099	0.859388	0.14272	0.0483166	0.161461
Trp63	0.180748	0.772233	1.36641	0.33106	0.0794537	0.0340588
Rnf168	2.36599	2.00392	2.15742	2.39301	2.31008	2.23188
Dtx3l	0.523127	0.588324	0.619708	0.582674	0.593535	0.542221
Wdr5b	0.0308319	0.0947699	0.0958669	0.097183	0.104646	0.0972461
Naa50	3.48697	2.54761	2.5796	3.25867	3.39556	3.40262
Dppa2	2.74477	1.9689	1.50083	1.81891	1.13396	0.749816
Riox2	0.464932	0.644381	0.565779	0.646702	0.782988	0.662049
App	0.320432	0.487069	1.06776	1.22781	0.763194	1.07896
Usp16	2.75075	2.9139	2.97301	2.59831	2.7244	2.62033
Mis18a	2.09134	2.17425	2.11289	2.7245	2.575	2.26097
Paxbp1	1.63734	1.71059	1.92628	1.617	1.4797	1.58523
Chaf1b	2	1.1199	1.4011	2.42137	2.63042	2.42023
Hlcs	0.673171	1.00042	1.30518	1.56876	1.72394	1.39441
Hmgn1	4.31307	3.98752	3.96099	4.22568	4.35464	4.38077
Arid1b	1.57217	0.920778	0.770292	0.838381	0.706254	0.798708
Airn	0.0163589	0.028547	0.155943	0.246384	0.127391	0.213283
Phf10	0.861508	1.81208	2.48082	1.41141	0.740303	0.779333
Prdm9	0.132469	0.524213	0.799347	0.417237	0.198466	0.370112
Chd1	2.51061	2.27684	2.50292	1.83805	1.33373	1.47366
Phf1	0.344178	0.815514	1.36259	1.04506	0.835803	0.865612
Brpf3	1.32071	0.692606	0.555172	0.481563	0.327027	0.476093
BC004004	1.81307	2.64121	2.73064	2.46651	2.44268	2.45337
Rnf8	2.19405	1.86341	1.63482	1.89032	1.89148	1.949
Gm28043	0.0664185	0.0644572	0.0930375	0.145173	0.0825317	0.116659
Brd4	3.3103	2.95467	2.75276	2.79106	2.79861	2.99689
Akap8	2.65017	2.2826	2.35988	2.78646	2.90415	2.92048
Akap8l	2.17762	2.2447	3.04733	2.37906	2.28218	2.55024
Daxx	1.85172	1.56237	1.51177	1.83951	1.87839	1.92733
Ring1	0.871985	0.713101	0.609822	0.306197	0.319293	0.505358
Brd2	2.93251	3.2619	3.63059	3.16483	3.01219	3.05512
Ehmt2	1.9726	3.17211	3.39451	2.33403	2.18294	2.60754
Bag6	2.44103	2.93241	2.8464	2.2031	1.9546	2.01856
Pou5f1	3.13789	2.80939	1.833	1.90792	1.86286	1.50509
Supt3	1.32279	1.53908	2.00771	1.80711	1.36147	1.23771
Vegfa	0.364532	0.450963	0.842057	0.461478	0.173502	0.170426
Ubr2	1.6189	2.09243	2.11637	1.83089	1.7743	1.8597
Usp49	0.299915	0.235765	0.295518	0.304262	0.164896	0.252098
Satb1	0.540377	1.21863	1.7666	0.857815	0.556229	0.653908
Kat2b	1.19099	1.02978	0.567163	0.774395	0.77288	0.675964
Chaf1a	1.17528	0.859681	0.617443	1.11804	1.29273	1.34058
Uhrf1	1.27543	1.41148	1.19517	3.05582	3.0991	2.74403
Kdm4b	0.707693	0.855874	0.683149	0.165171	0.262253	0.261465
Ddx11	1.35457	1.28163	0.853402	1.73622	2.00025	1.9007
L3mbtl4	0	0.212607	0.559479	0.495501	0.197609	0.123146
Smchd1	2.95203	2.87699	2.80758	2.96524	3.00584	3.044
Dpy30	3.72072	3.41767	3.24612	3.48581	3.53283	3.53152
Gm10093	2.28236	1.15984	1.17465	1.61664	1.88712	1.75644
Mta3	2.18803	1.74298	1.75621	1.4381	1.47434	1.66741
Stpg4	0.0917935	0.0940602	0.512655	0.0931014	0.119941	0.104018
Fshr	0	0.0122924	0.0688374	0.028511	0.0297014	0.0660158
Mettl4	1.21956	1.07154	0.871354	1.20249	1.31421	1.47333
Kdm5d	1.21571	0.936791	0.756998	0.641339	0.713961	0.792996
Uty	1.28299	1.33422	0.906795	0.84416	0.73013	0.988018
H2al2c	0	0.00393972	0.0213165	0	0	0
Epc1	1.42339	1.76849	1.94032	1.80647	1.80976	2.07034
Wac	2.58424	2.26808	2.14263	2.1629	2.1231	2.14616
Ino80c	1.62642	1.11948	1.44443	1.49062	1.45622	1.37039
Iws1	2.95386	2.82266	2.83727	2.94794	2.97406	3.03666
Brd8	3.21388	3.29017	2.81034	2.87146	3.09379	2.97123
Kdm3b	1.33019	0.926396	0.706347	0.71744	0.745118	0.709694
Taf7	3.11771	3.90923	3.17485	3.54615	3.80357	3.81626
Hdac3	2.1654	1.7575	1.72296	2.23775	2.23262	2.0906
Nr3c1	0.648435	1.35725	2.14176	1.7274	1.4981	1.53245
Prdm6	0.0191357	0.350081	0.75632	0.380683	0.112184	0.100346
Mbd2	1.02644	1.53011	1.65291	1.48507	1.10413	1.1423
Smad4	1.41395	1.44449	1.06595	1.18473	1.10756	1.08
Cxxc1	2.13149	2.68168	2.89694	2.40726	2.72107	2.71773
Mbd1	1.24828	1.37646	1.38696	1.32489	1.26616	1.26062
Kmt5b	1.9766	1.9785	1.56322	1.61371	1.71992	1.74569
Kdm2a	1.86142	3.02323	3.92666	3.70249	3.83841	3.43736
Rbm14	2.57927	2.1868	1.84999	2.01863	2.37426	2.1792
Brms1	2.25514	2.46459	2.24525	2.56202	2.55066	2.41811
Kat5	0.171996	0.0847996	0.130175	0.194078	0.23602	0.247703
Rela	1.32563	1.24066	1.34871	2.00635	1.84078	1.88868
Dpf2	2.64395	2.88394	2.98073	2.71147	2.83287	2.84289
Men1	1.56531	1.31415	1.18614	1.8301	1.93689	1.99514
Rps6ka4	0.0187005	0.247281	0.724497	0.909152	0.495646	0.490607
Naa40	2.21297	2.74904	2.47752	2.72182	2.56701	2.46395
Taf6l	2.92765	2.92678	2.71293	2.38772	2.81223	2.90849
Mta2	2.18345	2.19598	2.39498	2.46021	2.47854	2.28846
Incenp	3.00681	2.23265	1.9088	2.60347	2.94062	2.77698
Ddb1	3.27235	3.0838	2.61213	2.68595	2.6909	2.7081
Smarca2	1.90599	2.19502	2.5032	1.79771	1.21162	1.28239
Jak2	0.330045	0.957629	1.307	0.945093	0.529359	0.631165
Pcgf5	2.08	2.36614	2.93808	3.06896	2.82553	3.03097
Hells	4.03191	3.63473	3.50454	3.98682	4.21714	4.16191
Npm3	1.69846	1.20083	0.678873	1.08293	1.34181	1.4341
Ldb1	1.46767	2.04189	1.88817	1.93224	1.62896	1.74243
Pcgf6	2.34202	2.14849	2.13373	2.23285	2.18415	2.11376
Gm6970	0	0.000509083	0.0125623	0.0108864	0	0.00112808
Slk	1.61776	2.01619	2.24513	1.9296	1.85948	2.02723

## Sheet: EMT&MET
	Mitotic.PGCs	Mitotic.arrest.PGCs	Q.ProSPG	T.ProSPG	Undiff.ed.SPG	Diff.ing.SPG
Fzd7	1.5246	0.877173	0.264315	0.970996	0.779108	0.539569
Serpinb3d	0	0	0	0	0	0
Clasp1	1.46768	2.21525	1.99194	1.48626	1.41833	1.55675
Epb41l5	2.17052	2.32193	2.46947	2.53716	2.56804	2.58037
Adipor1	2.83287	2.4332	2.82541	2.82209	2.53989	2.56968
Klhl12	2.11502	2.31051	1.92078	2.19567	2.33263	2.53554
Vangl2	0.524533	1.34105	1.43702	1.0586	1.04482	0.946087
Tgfb2	0.290492	0.302843	0.741459	0.33205	0.156119	0.191854
Gata3	0.0688839	0.162648	0.919333	0.194713	0.175512	0.253704
Pax8	0.242041	1.07713	1.5484	1.02808	0.926911	0.55722
Notch1	0.795454	0.613319	1.01601	1.15669	0.894185	0.86976
Eng	0.721279	0.293328	0.58935	0.75542	0.551374	0.38343
Dab2ip	0.638612	1.95907	2.0497	1.3889	1.11555	1.17912
Crb2	0.0152576	0.0958509	0.0984466	0.202386	0.155627	0.134787
Acvr1	0.428103	0.527561	0.979137	0.720446	0.406765	0.475005
Mdk	2.26445	1.50744	1.87092	1.83219	2.03637	1.75775
Wt1	0.366987	0.394083	0.912186	0.731498	0.571959	0.928398
Grem1	0.00101144	0.132908	0.49367	0.0361611	0.051542	0.0203881
Ell3	0.00237144	0.0138701	0.113489	0.0376812	0.0223201	0.0315613
Il1b	0	0.00875937	0.0365599	0.0374556	0.00046089	0.00196393
Bmp2	0.080055	0.267084	0.740299	0.191747	0.015751	0.037023
Jag1	0.320657	0.428053	0.739612	0.800981	0.631479	0.687698
Ovol2	0.855286	0.7302	1.39705	1.89226	1.76186	1.30938
Foxa2	0.0518673	0.0844392	0.305183	0.218845	0.102029	0.0495114
Tcf15	0.483899	1.59164	1.93139	1.63892	0.936323	1.14507
Fam83d	1.83313	1.91426	1.84021	2.28572	2.72106	2.50081
Snai1	0.203596	0.594361	0.761521	1.36874	0.969416	1.35552
Bmp7	1.41774	1.38934	1.12934	1.58033	1.52074	1.41908
Flna	1.15302	1.02545	0.459969	0.91782	1.00657	1.22285
Cited1	0.358534	1.52128	2.83356	2.2319	1.66851	2.26721
Hey1	2.42284	1.21881	1.25337	0.876673	0.584365	0.94634
Wwtr1	0.881378	1.56142	1.98727	1.79932	1.36724	1.18594
Sfrp2	0.337824	0.484388	0.580694	0.801307	1.66978	1.38204
Efna1	1.18909	0.530271	0.397654	0.252038	0.242505	0.438934
Adam15	0.310202	0.993729	1.71252	1.53292	1.489	1.53522
Lef1	2.51567	2.56955	2.44427	1.88588	1.29166	1.30767
Sdcbp	2.61285	2.91432	3.30168	3.50644	3.33511	3.2792
Glipr2	1.12196	1.56728	1.44522	1.59941	1.11458	1.20835
Tgfbr1	1.2475	1.51136	1.60608	1.39869	1.4629	1.46372
Akna	0.392938	0.487914	0.715979	0.59788	0.4371	0.605711
Heyl	0.0300492	0.198784	0.27631	0.177838	0.14367	0.476632
Trim62	0.070583	0.15257	0.36988	0.358271	0.219992	0.475125
Pef1	1.74437	1.87339	1.9864	1.88507	1.93946	1.99485
Wnt4	0.0590515	0.185057	0.402528	0.106411	0.06293	0.0226805
Pdpn	2.25221	1.95468	1.08017	0.940216	1.11316	1.2863
Mad2l2	1.56391	1.0692	1.48498	1.50337	1.38018	1.5688
Mtor	2.03479	2.42854	2.32841	2.06868	1.83998	1.98225
Il6	0	0.0554269	0.119275	0.00239221	0.00226493	0.000678931
Msx1	0.508839	0.210179	0.129244	0.433167	0.14478	0.196747
Rbpj	2.19453	1.73069	1.82568	1.78637	2.05275	2.02718
Dspp	0	0.000486072	0.00389066	0	0	0
Tgfbr3	0.159839	0.494184	0.659402	0.4143	0.219304	0.26577
Wnt2	0	0.130011	0.437622	0.0332445	0.0204006	0.0453042
Wnt16	0.0753496	0.047976	0.726331	0.112536	0.0189239	0.0142738
Smo	0.103299	0.602806	0.69247	0.476366	0.407352	0.675871
Ezh2	3.24197	2.46297	2.64074	2.67668	2.6028	2.44876
Loxl3	0.0371077	0.0406641	0.177395	0.0771686	0.0297127	0.0376111
Kbtbd8	1.21734	1.19712	1.10483	1.22996	1.211	1.08173
Lrp6	1.11011	1.09087	1.12238	1.26248	1.13825	1.23642
Strap	3.16229	2.55807	2.66771	3.14512	3.14735	3.18178
Trim28	3.73884	3.34584	2.70513	2.61122	2.5505	2.76078
Dact3	0.117553	0.825534	0.96037	0.367219	0.233481	0.289119
Tgfb1	0.0770954	0.24718	0.273976	0.729295	0.406164	0.264045
Hpn	0.070869	0.55134	1.4066	0.242512	0.192698	0.171268
Fuz	0.258361	0.157565	0.119197	0.145442	0.254172	0.305496
Wnt11	0.0202622	0.461759	0.562722	0.244218	0.0776017	0.0757684
Tgfb1i1	0.0363995	0.179896	0.527448	0.59086	0.309956	0.357434
Fgfr2	1.20874	0.639215	0.3649	0.331169	0.127747	0.120025
Hey2	0.0314913	0.179801	0.356975	0.185446	0.0703713	0.104217
Hdac2	2.97897	3.17347	3.05845	2.46421	2.4003	2.6017
Gja1	0.0874636	0.179631	0.934969	0.81774	0.81464	1.34874
Pbld1	0.385527	0.365459	0.829051	0.821699	1.25132	0.825387
Pofut2	1.72023	2.32657	2.76584	2.99301	2.72227	2.66368
Alx1	0.0052633	0.854682	1.63896	0.24066	0.00144343	0.0258804
Pawr	0.308	0.136179	0.439418	0.36787	0.273237	0.279673
Sfrp1	1.74528	2.18348	2.85279	2.06403	1.40453	1.60331
Zfp703	0.0454797	0.051562	0.190263	0.387652	0.37233	0.546974
Sall1	0.248561	0.516116	0.536193	0.733782	0.999434	1.08322
Dlg5	1.02283	0.683963	0.689839	0.425497	0.178642	0.225638
Wnt5a	0.293871	0.796105	1.39276	0.919824	0.478056	0.499364
Bmpr1a	1.65013	1.41121	1.28139	1.5168	1.71602	1.63133
Bmp4	0.59646	1.0097	1.30012	0.573251	0.31737	0.339404
Loxl2	0.702322	0.608954	1.46357	1.64129	2.30898	2.17323
Rgcc	1.93133	0.554806	1.61395	0.964781	0.449583	0.313683
Tbx20	0.00733834	0.0721519	0.252123	0.0686255	0.0154689	0.0863789
Bcl9l	0.825624	0.561987	0.501987	0.513853	0.641769	0.869328
Phldb1	0.0488475	0.490209	1.18098	1.62052	1.46847	1.21404
Smad3	0.429924	0.258946	0.306851	0.713874	0.418092	0.655101
Dag1	2.2911	2.34305	2.23878	2.584	2.33397	2.42767
Clasp2	1.47982	1.59684	1.59302	1.38816	1.23079	1.32063
Tgfbr2	0.0185603	0.0707187	0.240376	0.343575	0.355633	0.299308
Eomes	0.072081	0.247245	0.559405	0.912674	0.655258	0.376044
Ctnnb1	0.397296	0.362073	0.33361	0.359263	0.340364	0.36015
Lif	0.0536952	0.0708427	0.211379	0.195919	0.130947	0.0744286
Ppp3r1	2.3205	1.91012	2.18234	2.40921	2.55017	2.61565
Rtn4	2.18098	1.8947	1.98581	2.08918	1.85611	1.84454
Hnrnpab	2.29553	1.72645	1.23557	1.83468	1.79912	1.87363
Ppp2ca	2.90555	1.98435	1.86601	2.08337	2.05898	2.16645
Myocd	0.0053643	0.0372574	0.223381	0.0481186	0.038761	0.0284152
Rflnb	0.0954841	0.47684	1.27127	0.930288	0.515304	0.479612
Nog	0	0.0971165	0.236875	0.0420802	0.00613474	0.00393913
Tmem100	0.0740551	0.37302	0.611814	0.392718	0.443552	0.388587
Col1a1	0.106432	1.02937	1.51098	1.33676	1.54837	1.80721
Wnt9b	0.0113414	0.0379627	0.0670351	0.0636905	0.0546299	0.0239123
Ddx5	4.19996	4.42048	4.43405	4.29342	4.29462	4.33281
Axin2	0.856412	1.00759	1.30846	0.533681	0.547427	0.77763
Sox9	0.152756	0.449738	0.745063	0.707109	0.691553	0.938973
Mcrip1	2.51439	3.11595	3.07122	3.14839	2.98065	3.10194
Foxc1	0.00472026	0.0395366	0.359351	0.157508	0.0481789	0.0564369
Gcnt2	1.38191	1.6091	1.35064	1.00629	0.773635	0.588758
Msx2	1.18464	0.935043	1.78673	1.61257	1.11842	0.767759
Pdcd6	3.02631	2.93518	3.19576	3.37709	3.20384	3.21413
Pelo	0.00180675	0	0.00246207	0.000893097	0.00444039	0.000762018
Isl1	0.085123	1.17086	1.70414	0.526119	0.480396	0.504719
Twist1	0.0397926	0.71734	1.22718	1.70847	1.0951	0.910764
Nkx2-1	0.000765725	0.0910027	0.523341	0.0144371	0.00466783	0.000454902
Foxa1	0.0136736	0.41677	1.45856	0.26771	0.0129902	0.0424477
Hif1a	2.52041	2.11322	2.36615	2.23741	1.99869	1.98311
Tgfb3	0.130325	0.125755	0.358081	0.432731	0.156856	0.163139
Gsc	0.0743506	0.691152	1.47257	2.05186	1.37475	0.547452
Dab2	0.114916	0.424762	1.27538	0.54453	0.211476	0.655315
Gdnf	0.00843086	0.0966998	0.442587	0.159087	0.0668125	0.122237
Has2	0.00548932	0.0810199	0.248057	0.0482489	0.0120715	0.00295503
Ddx17	2.11426	1.37398	1.00309	1.16217	1.33528	1.32431
Acvrl1	0.0332213	0.311332	0.422713	0.331529	0.138832	0.161838
Vasn	0.455609	1.20743	0.671763	1.0227	0.883141	1.02245
Snai2	0.178716	0.511453	0.580536	0.199767	0.0617057	0.113747
Gsk3b	2.09264	2.44631	2.96142	2.40218	2.00505	2.17545
Usf3	0.655227	0.843283	0.653341	0.610019	0.471818	0.405086
Phldb2	0.248978	0.472748	1.03424	0.523233	0.259898	0.351179
Epha3	0.00846729	0.0592835	0.440898	0.0673732	0.0110863	0.0155624
Tiam1	0.526712	0.821142	1.3871	1.64319	1.48029	1.2729
Erg	0.00852645	0.178238	0.525906	0.72274	0.743564	0.977687
Tsc2	1.40273	1.28622	1.04275	1.18407	1.36231	1.4104
Ager	0.043841	0.295645	0.788818	0.141881	0.0553534	0.0975621
Vegfa	0.364532	0.450963	0.842057	0.461478	0.173502	0.170426
Cul7	1.28697	1.03331	0.980097	0.940711	1.00059	1.23828
Trip10	2.48879	1.86277	1.47661	1.13758	1.217	1.68241
Six2	0.117764	0.34778	1.03059	0.293263	0.0508859	0.0813189
Bambi	1.67184	1.35995	1.7	1.69937	1.36726	1.52284
Tcof1	2.95156	2.44894	2.00471	2.53667	2.57934	2.45643
Ldlrad4	0.101853	0.724579	0.996167	0.984404	0.546781	0.486426
Smad4	1.41395	1.44449	1.06595	1.18473	1.10756	1.08
Smad7	1.48915	1.03032	1.3004	1.23279	1.24351	1.14876
Smad2	2.13249	1.78212	2.08702	2.25283	2.32094	2.49272
Nfatc1	0.144491	0.386721	0.963593	0.437046	0.189626	0.198525
Sdhaf2	1.96666	1.80846	1.71931	2.43571	2.27069	2.12987
Pten	2.13355	1.61274	1.47518	1.44467	1.44041	1.65555
Pax2	0.001255	0.1284	0.309474	0.038277	0.00641368	0.00212458
Fgf8	0.183447	0.809676	0.878556	0.169492	0.0878946	0.177129
Pdcd4	2.29344	3.10519	2.96834	2.70364	2.45827	2.46831

## Sheet: Epithelium development
	Mitotic.PGCs	Mitotic.arrest.PGCs	Q.ProSPG	T.ProSPG	Undiff.ed.SPG	Diff.ing.SPG
Sox17	0.0464377	0.101485	0.678903	0.120631	0.0111012	0.0279323
Eya1	0.0860178	0.228539	0.342894	0.0584086	0.010061	0.0794892
Rdh10	0.343056	0.649008	0.806369	0.563884	0.454178	0.491506
Tfap2b	0.0252591	0.0754677	0.470436	0.0264845	0.00602723	0.00626686
Pkhd1	0.0185384	0.233821	0.355843	0.0767325	0.00381338	0.0464238
Il17a	0	0	0.0196042	0.00633266	0	0.0012481
Gsta3	0.739633	0.534904	0.774763	0.711071	1.53952	1.99222
Rab23	1.62008	1.73422	1.5934	1.7306	1.59017	1.67365
Cfc1	0.030482	0.00354708	0.0746323	0.00124557	0	0.00318677
Sema4c	0.0304061	0.079108	0.306135	0.646092	0.377618	0.262504
Slc9a4	0.0102127	0.455249	0.750002	0.233342	0.130792	0.11209
Slc9a2	0.00300163	0.0879231	0.541329	0.122214	0.0271193	0.0230826
Pou3f3	0.013262	0.0144819	0.105784	0.147552	0.0992946	0.0358989
Slc40a1	1.06216	0.496626	0.815944	0.694064	0.748433	0.963715
Tmeff2	0.0212179	0.861275	1.75411	0.817505	0.434293	0.533086
Stat1	0.111145	0.982726	1.3846	0.627671	0.930027	1.1839
Cflar	0.436535	0.846553	1.17068	1.24255	1.15912	0.952103
Casp8	0.0611457	0.295575	0.855779	0.853298	0.267519	0.299781
Fzd7	1.5246	0.877173	0.264315	0.970996	0.779108	0.539569
Bmpr2	0.69702	0.780123	1.09218	1.03802	0.917494	0.98202
Abi2	1.91667	1.96017	1.8792	1.80498	1.57236	1.58019
Creb1	1.39426	1.13585	1.03296	1.23088	1.52957	1.83653
Fzd5	0.795308	0.484875	0.175094	0.252774	0.220598	0.249912
Crygd	0	0.0147179	0.333642	0.00521044	0.000995859	0.000397667
Crygb	0.0460797	0.0842066	0.591029	0.0549047	0.00626352	0
Erbb4	0	0.015581	0.275662	0.0751846	0.036793	0.0614601
Abca12	0.0164533	0.288591	0.869596	0.256062	0.0343339	0.0186886
Mreg	1.49642	0.877222	0.802111	1.06244	0.848019	1.00501
Igfbp5	0.470626	0.623661	0.871018	0.405764	0.270651	0.471849
Pinc	0	0.0477378	0.0773736	0.0183187	0	0
Cxcr2	0.041614	0.10059	0.250126	0.364201	0.667464	0.311591
Wnt6	0.179422	0.338291	0.684177	0.631	0.579651	0.758176
Wnt10a	0	0.177869	0.383286	0.322239	0.112283	0.0750024
Ihh	0.018326	0.188629	0.372676	0.2531	0.105291	0.0698046
Epha4	0.927922	0.514024	0.710665	0.370702	0.597133	0.302618
Pax3	0.056256	0.297374	0.790493	0.237026	0.026025	0.0379409
Serpine2	0.995537	2.64328	3.26147	2.63924	2.21275	2.3364
Nppc	0.0621971	0.12143	0.434948	0.196444	0.123465	0.255883
Akp3	0	0	0.0167623	0	0.000902393	0
Gbx2	0.54338	0.124886	0.0588925	0.362917	0.149006	0.157992
Traf3ip1	0.951715	0.984728	1.18872	1.06549	0.962107	1.01135
Bcl2	0.0675514	0.141643	0.362281	0.345559	0.107453	0.108919
Serpinb5	0.00553558	0.470315	1.01695	0.0653498	0.0427166	0.0277939
Tfcp2l1	1.77751	1.51893	1.02464	0.7529	0.78241	0.840969
Gli2	0.0318853	0.102055	0.165321	0.117489	0.0394593	0.220098
Epb41l5	2.17052	2.32193	2.46947	2.53716	2.56804	2.58037
Dbi	3.60463	3.1451	3.23383	4.05566	4.14423	4.04284
En1	0	0.786124	1.21674	0.265137	0.0643738	0.103825
Cxcr4	0.56067	0.291059	0.205246	0.433609	0.372675	0.259563
Il10	0.111454	0.100514	0.100159	0.0202557	0	0.00690601
Ren1	0.237621	0.664435	0.715883	0.0909023	0.0994185	0.074533
Kdm5b	2.86056	3.39419	3.23671	2.83538	3.04762	3.14712
Ascl5	0	0.00200465	0.0025196	0	0	0
Nr5a2	1.15594	0.640995	0.687467	1.70539	1.33725	0.846524
Cfh	0.00298526	0.0395978	0.0924728	0.0328556	0.0172321	0.0933022
Ptgs2	0.0253337	0.0978818	0.24077	0.179717	0.0128945	0.00329503
Lamc1	1.21457	1.13679	0.928664	1.18385	0.87241	1.00272
Abl2	2.18674	2.42409	1.95085	2.30981	1.90005	1.90557
Gorab	1.54424	1.51618	1.54123	1.57018	1.60473	1.66182
Pbx1	0.958482	1.53703	1.74987	1.00203	0.503665	0.815746
F11r	2.64288	2.38898	2.28002	2.98975	2.78861	2.66294
Vangl2	0.524533	1.34105	1.43702	1.0586	1.04482	0.946087
Tagln2	1.65564	2.60657	3.50548	3.60191	3.39104	2.99645
Opn3	0.388837	0.611912	0.62634	0.518868	0.295611	0.420525
Kif26b	0.0871458	0.220444	0.613153	0.347339	0.132092	0.0649598
Psen2	0.868639	1.21501	1.614	1.13508	0.745871	0.791818
Enah	1.93883	2.7086	2.75836	2.19668	2.07726	2.18521
Tgfb2	0.290492	0.302843	0.741459	0.33205	0.156119	0.191854
Ush2a	0.0330188	0.365097	0.675412	0.452735	0.525213	0.293777
Prox1	0.000812396	0.372479	1.01576	0.456475	0.0909001	0.130797
Irf6	0.456071	1.13276	1.96558	1.71878	0.830078	0.767516
Plxna2	0.130235	0.430912	0.606768	0.209875	0.0764429	0.0655892
Gata3	0.0688839	0.162648	0.919333	0.194713	0.175512	0.253704
Vim	1.41743	0.996092	2.41972	1.62536	1.2678	1.49074
Bmi1	1.04706	1.41878	2.31569	1.94924	1.22292	1.45581
Myo3a	0.0263771	0.109534	0.213679	0.0290924	0.0199737	0.007028
Abi1	1.60353	1.44933	1.39776	1.82067	2.04003	2.06376
Pax8	0.242041	1.07713	1.5484	1.02808	0.926911	0.55722
Nrarp	0.0194267	0.0200439	0.0167444	0.0554583	0.059361	0.0558196
Cysrt1	0.168564	0.172113	0.271165	0.10442	0.0693686	0.0819983
Tprn	1.45494	1.25256	1.62085	1.47531	1.26803	1.40036
Lhx3	0.0504135	0.0966348	0.437677	0.0747987	0.027861	0.0121879
Notch1	0.795454	0.613319	1.01601	1.15669	0.894185	0.86976
Adamtsl2	0.00626073	0.0609336	0.0711893	0.0132784	0.0185384	0.0242532
Rxra	0.423601	1.17694	1.11161	0.950002	0.955608	1.03334
Col5a1	0.0895791	0.831992	1.16116	1.31834	0.679533	0.868169
Tsc1	1.86831	2.6914	2.6043	1.81097	1.60702	1.6115
Rapgef1	1.46991	1.19961	1.0702	0.637313	0.538093	0.720842
Tor1a	2.34611	2.07821	1.66731	2.23222	2.36994	2.42085
Abl1	1.56357	1.79007	1.34113	1.04256	0.981588	1.07029
Eng	0.721279	0.293328	0.58935	0.75542	0.551374	0.38343
Ptgs1	0.895082	0.392994	0.809394	0.405132	0.0542567	0.0460945
Crb2	0.0152576	0.0958509	0.0984466	0.202386	0.155627	0.134787
Lhx2	0.100154	0.465525	1.14829	1.34696	0.985158	0.623575
Nr5a1	0.080044	0.131757	0.411193	0.278123	0.291852	0.40498
Zeb2	0.0595225	0.241803	0.793796	0.272473	0.223656	0.340306
Acvr1	0.428103	0.527561	0.979137	0.720446	0.406765	0.475005
Lrp2	0.0287545	0.549045	0.446047	0.144226	0.0449668	0.0787048
Myo3b	0	0.0855218	0.237002	0.0835996	0.0214657	0.0140352
Hoxd13	0	0.0158221	0.0829704	0.0413494	0.0148924	0.000771123
Hoxd11	0.00244566	0.0401201	0.142498	0.0319695	0.0207803	0.00030772
Ttn	0.20107	2.24499	2.79474	2.81234	1.94393	1.8755
Itga4	0.0439939	0.150063	0.543715	0.142997	0.130751	0.132437
Neurod1	0.0362849	0.211105	0.294903	0.0537701	0.014939	0.0578353
Frzb	0.0112991	0.130351	0.919205	0.909656	0.227879	0.201409
Nckap1	2.28583	1.81741	1.5944	1.52292	1.11733	0.957332
Ctnnd1	1.47198	1.28429	1.11805	1.7638	1.57024	1.47312
Aplnr	0.00881218	0.0382888	0.216198	0.0400305	0.00351878	0.0313295
Lrp4	0.0766016	0.146394	0.33997	0.157031	0.171554	0.168606
Ambra1	1.32946	1.74296	1.67292	1.34608	1.20019	1.12314
Alx4	0	0.124845	0.462222	0.182129	0.0507102	0.0718302
Traf6	0.883054	0.630641	0.63232	0.731865	0.522995	0.588359
Cd44	0.00534516	0.0858406	0.279821	0.0900134	0.0428832	0.130352
Elf5	0.0146783	0.0143748	0.244002	0.0326174	0.0193531	0.0143635
Cat	1.1578	2.28546	2.42619	2.19235	2.43679	2.28756
Wt1	0.366987	0.394083	0.912186	0.731498	0.571959	0.928398
Pax6	1.60918	0.56529	0.612579	0.134239	0.0497804	0.0621762
Bdnf	0.0681849	0.169798	0.591332	0.10981	0.0188899	0.00336054
Lin7c	1.76457	1.6366	1.43602	1.64078	2.02727	2.32201
Lgr4	2.35894	1.10386	0.904255	0.779504	0.497338	0.701997
Fmn1	0.270091	1.08364	1.01724	0.700166	0.447943	0.386445
Grem1	0.00101144	0.132908	0.49367	0.0361611	0.051542	0.0203881
Spint1	0.21358	1.7408	2.11255	2.74736	2.42604	2.29085
Dll4	0.00879642	0.118434	0.346308	0.236074	0.206593	0.107334
Ttbk2	0.526654	1.03664	1.2123	0.909305	0.621386	0.704077
Strc	0.00175552	0.0996439	0.0909591	0.0159262	0.0191909	0.00956789
Bloc1s6	1.42363	1.52856	1.42142	1.88091	1.70018	1.76791
Cep152	1.04173	0.644558	0.517201	0.669905	0.716038	0.683514
Fgf7	0.00543278	0.055751	0.295106	0.0292416	0.00867975	0.031818
Stard7	1.43419	1.59029	1.65678	1.64618	1.58677	1.75967
Nphp1	0.980778	1.57955	1.42092	1.17762	1.44942	1.64097
Il1a	0.0107061	0.0192988	0.0174982	0.00722968	0.00756098	0.0194376
Tgm3	0.00546489	0.0110133	0.0626377	0.0195805	0	0.0135138
Bmp2	0.080055	0.267084	0.740299	0.191747	0.015751	0.037023
Jag1	0.320657	0.428053	0.739612	0.800981	0.631479	0.687698
Flrt3	0.949427	0.302075	0.366235	0.13604	0.0836887	0.10167
Bfsp1	0.0357571	0.118436	0.489763	0.554983	0.404226	0.47329
Ovol2	0.855286	0.7302	1.39705	1.89226	1.76186	1.30938
Rbbp9	1.49514	1.2887	1.09321	1.71916	1.90001	1.91285
Insm1	0.0258427	0.00322932	0.166191	0.0638108	0.0187347	0.0127663
Nkx2-2	0.0958615	0.0701901	0.235007	0.0646189	0.00835029	0.00511766
Pax1	0.000678333	0.0330396	0.196523	0.0301305	0.00772928	0.00427232
Foxa2	0.0518673	0.0844392	0.305183	0.218845	0.102029	0.0495114
Gzf1	1.38842	1.07931	0.995592	0.692218	0.882976	0.971561
Tcf15	0.483899	1.59164	1.93139	1.63892	0.936323	1.14507
Tbc1d20	1.34191	1.71778	2.01912	1.98426	1.72967	1.85215
Id1	1.20897	0.834305	0.892449	0.930573	0.89953	0.816657
Pofut1	0.518423	0.551678	0.365539	0.646104	0.644958	0.547174
Asxl1	1.69274	1.98433	2.28885	1.88166	1.54669	1.72207
Cbfa2t2	2.48335	1.99995	1.7459	1.46356	1.45488	1.67519
Trpc4ap	1.78147	1.57867	1.67715	1.5724	1.60568	1.58281
Src	0.0637218	0.768687	1.04202	0.99515	0.810182	0.855171
Tgm2	0.0370686	0.382476	0.738896	0.296863	0.104769	0.183086
Ppp1r16b	0.165796	0.350694	0.68542	0.72497	0.613381	0.638722
Mafb	0.0350294	0.0302537	0.411624	0.19054	0.192126	0.247302
Ift52	2.24118	1.47025	0.820535	1.50149	1.90902	1.94961
Stk4	2.26331	2.17114	2.08723	2.57737	2.63756	2.65415
Sdc4	3.17165	4.00921	3.31725	3.9371	3.78055	3.82264
Ncoa3	1.62284	1.19968	1.01084	1.67278	1.7823	1.71607
Snai1	0.203596	0.594361	0.761521	1.36874	0.969416	1.35552
Cebpb	0.352033	0.46338	0.672156	0.551555	0.310336	0.442308
Sall4	3.27224	3.04756	2.77019	2.9764	2.69596	2.79442
Tfap2c	2.52667	0.970867	1.00089	1.26567	0.818281	0.940695
Bmp7	1.41774	1.38934	1.12934	1.58033	1.52074	1.41908
Pck1	0.0125867	0.0566826	0.134352	0.117767	0.0647587	0.0669712
Gnas	0.226193	0.410793	0.938538	0.503031	0.498054	0.477292
Ctsz	1.8979	1.83142	2.15134	2.20177	2.13188	2.1038
Adrm1	3.58028	3.59954	3.82186	3.39342	3.58154	3.59629
Lama5	0.0812126	0.566331	0.948018	0.735438	0.787695	0.943309
Gata5	0	0.103889	0.133335	0.246323	0.031492	0.0466067
Ptk6	0.0364377	0.0323851	0.0595386	0.0200773	0.022022	0.00566786
Sox18	0.000388544	0.0239841	0.247852	1.38818	0.934615	0.467215
Atp6ap2	2.24049	2.69579	2.82305	2.54738	2.55021	2.44542
Ndp	0.00423927	0.0521119	0.171221	0.0266852	0.0272141	0.0106876
Kdm6a	1.22879	0.947214	0.890141	0.644379	0.708683	0.700301
Rap2c	1.24855	1.0679	1.41795	1.55573	1.40505	1.23206
Gpc3	1.37508	0.87156	1.08877	1.27104	1.24067	1.25757
Zic3	1.8873	0.624633	0.461517	0.0842605	0.0243675	0.0242009
Sox3	0.108065	0.276918	0.66559	0.344664	0.606782	1.32035
Nsdhl	1.5184	1.79402	1.92225	2.25127	2.18574	1.95012
Flna	1.15302	1.02545	0.459969	0.91782	1.00657	1.22285
Dmd	1.0306	0.868199	1.34731	0.826497	0.678627	1.06593
Nr0b1	1.2743	0.187808	0.356494	0.076208	0.142884	0.20875
Arx	0.0514455	0.0999402	0.323514	0.181398	0.0972909	0.249755
Msn	1.62611	1.58637	1.37275	2.09544	1.75102	1.35765
Ar	0.0522451	1.03484	1.13349	0.40104	0.338152	0.938228
Ophn1	0.0787483	0.500814	0.912454	0.609284	0.619144	1.27489
Yipf6	1.13862	0.969375	0.996534	0.839454	1.00374	1.22099
Eda	0.135525	0.165215	0.228311	0.352004	0.104008	0.132883
Dlg3	0.664636	0.521458	0.425674	0.267722	0.159788	0.16503
Med12	0.763856	1.15475	0.729388	1.11287	1.02361	1.07317
Cited1	0.358534	1.52128	2.83356	2.2319	1.66851	2.26721
Atrx	3.69247	3.16047	2.90652	2.97159	2.92143	2.84365
Atp7a	0.778045	0.718224	0.601298	0.629631	0.779667	0.832535
Pof1b	0.0374602	0.0167484	0.118825	0.0135387	0.021885	0.00157272
Tnmd	0	0.00131326	0.00311226	0	0	0
Ripply1	0	0.00687122	0.00934741	0	0.00039527	0
Vsig1	0.029041	0.0738112	0.283939	0.219917	0.203118	0.376851
Hey1	2.42284	1.21881	1.25337	0.876673	0.584365	0.94634
Car2	0.849356	0.226223	0.711785	0.306138	0.012028	0.00639657
Cyp7b1	0.0473274	0.198816	0.650717	0.0860975	0.0188036	0.0431286
Fndc3b	0.46161	0.627815	0.642893	0.832323	0.730815	0.897769
Mecom	0.106553	0.184566	0.62702	0.108928	0.0205558	0.081322
Skil	2.18375	1.76075	1.79444	1.58802	1.60189	1.77594
Ccdc39	0.2587	0.633907	0.572827	0.282087	0.301381	0.263123
Sox2	2.79526	1.60672	0.687723	1.08551	0.424468	0.119763
Fgf2	0.0362806	0.129678	0.302176	0.216566	0.0982885	0.143871
Spry1	1.12033	0.802216	1.16718	1.54663	1.45331	1.04512
Fat4	0.00625121	0.0303771	0.379795	0.121339	0.0507778	0.0461366
Intu	0.851525	1.35536	1.46588	1.09069	0.980532	1.00337
Plk4	2.7708	2.37391	1.77083	2.47612	2.7588	2.75079
Frem2	0.392099	0.623366	0.990927	0.694384	0.575615	0.465228
Smad9	0.00652603	0.355505	0.940515	0.561916	0.283555	0.31172
Clrn1	0	0.124404	0.0944618	0.00474806	0.00854373	0.00302293
Arhgef26	0.0730671	0.276581	0.762125	0.388252	0.128319	0.249572
Pdcd10	3.16514	2.9481	2.83228	3.08507	2.9947	2.94584
Rapgef2	0.836338	0.718132	0.884533	1.2927	0.948688	0.964174
Sfrp2	0.337824	0.484388	0.580694	0.801307	1.66978	1.38204
Ntrk1	0.0204518	0.45459	1.13952	0.672334	0.260429	0.550897
Hapln2	0	0	0.049151	0.0199059	0.0104422	0.00130938
Iqgap3	1.27265	0.878344	1.09195	1.05891	1.01049	0.829383
Tmem79	0.280002	0.464875	0.788956	0.517348	0.554483	0.558406
Rab25	0.440932	1.3378	2.35536	1.83693	1.19586	0.615526
Nup210l	0.0893931	0.742907	0.94276	0.301011	0.181335	0.133422
Rab13	0.614728	0.53356	0.915435	1.08068	0.876396	0.869917
Sprr2b	0.00040066	0	0.0103496	0	0	0
Sprr2d	0.00540658	0.00520586	0.0771648	0.00573026	0.0356411	0.000397667
Sprr2e	0.000925994	0	0.0371264	0	0.00302673	0.00978866
Sprr2f	0.00231546	0.000426135	0.000456069	0	0	0
Sprr2h	0	0	0	0	0	0
Sprr2i	0	0	0	0	0	0
Sprr2k	0	0.0101841	0.0798502	0.0147588	0	0.000276732
Sprr1b	0	0	0	0	0	0
Sprr3	0	0	0.0952351	0.000934009	0	0
Sprr1a	0	0	0.0145059	0.0133351	0	0
Sprr4	0	0	0	0	0	0
Ivl	0	0.0567438	0.0187281	0.0785073	0.0356864	0.00557484
Flg2	0	0	0.0252313	0	0.000427969	0
Flg	0.52725	0.146807	0.5505	0.070664	0.0418999	0.0212722
Hrnr	0.0673538	0.0158995	0.0270632	0.00327266	0.0115244	0.00516246
Cgn	0.994717	2.10651	1.94813	1.10904	1.15898	1.3314
Adamtsl4	0.129551	0.331073	1.29235	0.741893	0.467059	0.349288
Txnip	2.1308	3.00415	3.16088	2.631	2.56875	2.75907
Gja5	0.0408701	0.206189	0.232421	0.111742	0.0497765	0.0275196
Notch2	0.94958	1.05066	0.918727	1.47616	1.22278	1.35104
Phgdh	1.30482	3.47875	3.48923	3.6631	3.91801	3.67846
Rap1a	1.81042	1.15208	1.73454	2.12705	2.10057	1.90296
Wdr77	3.26967	2.82074	2.32673	2.97054	3.39376	3.38737
Rbm15	1.78502	1.42131	1.29164	1.25298	1.39486	1.45149
Csf1	0.00195481	0.177204	0.269272	0.152784	0.0739905	0.0903626
Ampd2	1.0951	1.4911	2.49015	2.42946	2.14394	2.01932
Gpsm2	1.61815	1.42233	1.42773	1.77512	2.07248	2.03552
Vcam1	0.0339898	0.0727367	0.256222	0.0772777	0.13585	0.213809
Pitx2	2.30005	1.25953	0.450034	0.0655795	0.00402627	0.0300712
Egf	0.204552	0.531349	0.855626	0.449178	0.24383	0.348022
Sec24b	1.248	0.758386	0.685596	0.827083	0.652148	0.672366
Lef1	2.51567	2.56955	2.44427	1.88588	1.29166	1.30767
Npnt	1.14505	0.671017	1.31092	0.549672	0.172709	0.315513
Bdh2	0.229494	0.309541	0.552884	0.0937767	0.12686	0.172907
Ppp3ca	0.873275	1.98095	2.75205	2.44393	2.08217	2.00433
Lmo4	0.466016	0.849128	1.4044	1.33046	1.5502	1.22948
Hs2st1	1.27277	1.2281	1.34274	1.25482	1.31013	1.36255
Bcl10	1.96093	2.22836	2.35561	2.29947	2.00096	2.0724
Mcoln3	0.00712029	0.156964	0.343515	0.0704434	0.0127015	0.0468192
Prkacb	1.35453	1.03151	1.14919	1.08421	0.998885	1.13139
Chd7	0.543921	2.39971	2.47166	2.00081	1.60887	1.49149
Gdf6	0.00126655	0.00388792	0.121809	0.0093688	0	0.00120954
Esrp1	2.3652	1.82207	2.15484	2.74575	2.46092	2.17678
Tmem67	0.248128	0.668622	0.855484	0.519547	0.35732	0.405131
Calb1	0.0443926	0.232278	0.98665	0.219178	0.110116	0.120313
Pou3f2	0.00411292	0.0165806	0.593272	0.0959815	0.0562696	0.229411
Epha7	0.0562692	0.199163	0.721796	0.215303	0.0676029	0.134675
Map3k7	1.60778	1.36012	1.01069	0.995243	1.05871	1.1835
B4galt1	2.11971	1.58514	1.10102	1.4118	2.02394	1.90416
Car9	0.0327034	0.073468	0.450112	0.0662896	0.0090198	0.0123723
Npr2	0.0648674	1.1568	1.65091	0.860384	0.439199	0.382748
Tdrd7	0.545507	1.81451	1.59961	1.29006	0.972589	1.12113
Tmod1	0.000654344	0.0194824	0.0530767	0.132757	0.0222032	0.0207079
Foxe1	0	0.0179122	0.0637396	0.086946	0.012413	0.00379007
Invs	0.411488	0.754801	0.677577	0.52872	0.548587	0.627607
Tmem38b	1.2324	2.11853	2.48517	1.82693	1.44516	1.52004
Klf4	0.381137	1.21578	1.55767	0.949748	0.86885	1.11602
Ugcg	1.65126	1.06773	0.991451	1.14138	0.901896	1.08817
Col27a1	0.0739907	0.27681	0.68051	0.223968	0.0452529	0.132356
Whrn	0.547927	0.826583	1.10785	0.603084	0.369103	0.525516
Tnc	0.0285334	0.170541	0.425865	0.0702866	0.0167581	0.0056701
Astn2	0.00139463	0.0377149	0.169501	0.0175402	0.00565088	0.0141133
Nfib	0.433435	1.17386	1.83496	1.19197	1.12444	1.43103
Zdhhc21	1.306	1.30364	1.61887	1.63418	1.32198	1.34966
Cer1	0.0556233	0.336785	0.794897	0.363964	0.114845	0.0906483
Cdkn2a	0.474181	0.917587	1.34567	1.07689	1.17721	1.22423
Ift74	2.78051	3.50284	3.56827	2.63298	2.78239	3.01999
Tek	0.265116	0.444925	0.605727	0.271966	0.149576	0.157792
Jun	1.16199	1.07358	0.983622	1.12738	0.969133	1.04782
Ssbp3	2.0705	2.82805	2.9723	2.64077	2.65759	2.69497
Skint1	0.000940667	0.0244776	0.0225099	0.000908794	0	0.000912157
Stil	1.02755	0.581254	0.455283	0.914449	1.0327	0.977094
Ptch2	0.65252	0.870805	0.750204	0.700422	0.771656	0.653398
Rnf220	1.948	1.91269	1.92753	2.19406	2.09306	2.07355
Elovl1	0.460976	1.10769	1.77991	1.537	0.930689	1.01355
Tie1	0.000765725	0.864641	2.61767	1.07084	0.188187	0.116387
Zmpste24	1.10897	1.00575	1.12308	1.45987	1.3345	1.41844
Mfsd2a	0.149919	0.201346	0.698733	0.65075	0.585696	0.790053
Heyl	0.0300492	0.198784	0.27631	0.177838	0.14367	0.476632
Pou3f1	0.225307	0.279946	1.06559	1.85972	1.48522	1.43799
Hdac1	3.68489	2.70798	2.78061	3.10775	3.51406	3.33559
Phactr4	1.13588	1.40388	1.10242	1.39673	1.33842	1.3469
Kdf1	0.870956	1.26079	1.84076	1.71721	1.87208	1.80115
Sfn	1.58062	0.610311	0.612062	1.6202	0.926581	0.715057
Arid1a	2.4402	1.9941	1.64451	1.86105	2.13673	2.24671
Stmn1	4.16625	3.93558	3.62411	4.08586	4.38499	4.47402
Runx3	0.0226943	0.953455	1.63824	0.66885	0.322453	0.540182
Clic4	2.70703	1.90084	2.045	2.45641	2.64978	2.76155
Grhl3	1.11035	1.02163	0.89465	1.23571	1.30637	0.97585
Id3	3.49474	1.67617	0.777927	0.997091	1.08047	1.0482
Luzp1	2.62296	2.83241	3.15326	2.98098	2.99226	2.99877
Wnt4	0.0590515	0.185057	0.402528	0.106411	0.06293	0.0226805
Cdc42	3.67011	3.89657	3.84015	3.82922	3.77118	3.79868
Ece1	0.597146	1.99518	1.85044	2.0548	1.85416	2.12267
Pax7	0.01063	0.119662	0.284702	0.277799	0.226327	0.177585
Epha2	1.2554	0.73023	0.914686	1.70555	1.05863	0.556424
Kazn	1.25559	1.3739	1.39192	1.54874	1.07158	1.18814
Pdpn	2.25221	1.95468	1.08017	0.940216	1.11316	1.2863
Mthfr	0.888916	0.546115	0.594074	0.344746	0.287023	0.399499
Ctnnbip1	1.16588	2.09638	2.7562	2.81593	1.92043	1.98471
Errfi1	1.59697	1.54483	1.77175	2.10074	2.14056	2.18925
Hes3	0.397429	0.140554	0.678169	0.0591852	0.010195	0.00521315
Hes5	0.513831	0.789774	0.550663	0.748909	0.889767	1.0714
Ski	1.82101	1.59564	1.50074	2.29181	1.94631	2.04863
Dvl1	0.375415	0.889657	0.982082	0.521799	0.377606	0.411313
Cdk6	1.3873	1.60886	1.61445	1.32369	1.1073	1.84602
Krit1	1.7906	2.19828	2.29064	2.15033	1.87688	1.98539
Akap9	3.01603	2.34283	2.35148	2.4561	2.74555	2.89699
Fzd1	0.0745088	0.0421139	0.0490014	0.0782709	0.0449698	0.0631512
Abcb1b	0.209003	0.433627	0.781947	0.575367	0.281021	0.230972
Sema3a	0.170823	0.056743	0.276236	0.0156162	0.008848	0.0122797
Sema3e	0.0432299	0.179004	0.473736	0.175945	0.043057	0.0341036
Sema3c	0.307469	0.473292	0.978234	0.380469	0.280558	0.460035
Xrcc2	1.23044	1.01238	0.675176	1.07501	1.07018	1.2083
Shh	0.0140241	0.0127267	0.0592902	0.0300682	0.00449337	0.00714805
Nom1	2.05001	1.83756	1.79023	2.1327	2.18002	2.15682
Mnx1	0	0.0247031	0.144406	0.0857889	0.00876262	0.0161659
Il6	0	0.0554269	0.119275	0.00239221	0.00226493	0.000678931
Nrbp1	2.70162	3.47944	3.38492	3.26204	3.2895	3.29313
Ift172	1.00076	1.52989	1.42172	0.843119	0.69854	0.731454
Fosl2	0.11568	0.386893	1.22385	1.52549	1.4018	1.44102
Fgfr3	0.221822	0.180832	0.35398	0.360141	0.254376	0.415154
Htt	1.39219	1.57177	1.22455	1.32757	1.18261	1.40674
Psapl1	0.000972425	0.00393282	0.00194379	0	0.000290348	0.00144457
Msx1	0.508839	0.210179	0.129244	0.433167	0.14478	0.196747
Wdr1	1.87052	2.39069	2.32616	3.02162	2.94529	2.90876
Nkx3-2	0	0	0.00165648	0	0.000361055	0.000997372
Cc2d2a	0.645275	0.371561	0.709204	0.265699	0.175292	0.214989
Prom1	0.184221	0.192016	0.379551	0.241274	0.0376355	0.0304271
Ldb2	0.06198	0.370837	1.02494	0.505069	0.206336	0.286562
Clrn2	0	0.0104957	0.0200904	0	0	0
Slit2	0.749319	0.25854	0.609653	0.21664	0.115819	0.252448
Rbpj	2.19453	1.73069	1.82568	1.78637	2.05275	2.02718
Wdr19	0.616263	1.10925	0.950153	0.409398	0.303617	0.398714
Lias	2.56945	2.29692	2.19659	2.35643	2.38066	2.47157
Grxcr1	0.0116157	0.016648	0.0319974	0	0	0
Kdr	0.0330073	0.183722	0.494556	0.474352	0.217486	0.165393
Rest	3.72168	3.03941	2.34874	3.02003	3.23199	3.11074
Tmprss11f	0.00649697	0.0577201	0.0154652	0.000740024	0.000792312	0.000798007
Enam	0	0.117111	0.398082	0.0544154	0	0.00115626
Grsf1	2.65392	2.30015	2.61506	2.30503	2.13075	2.32286
Areg	0.0671012	0.852727	1.39069	0.242428	0.09885	0.0704221
Shroom3	1.64164	2.17488	1.95789	1.67661	1.34554	1.11649
Fras1	0.270189	0.864715	0.786799	0.481727	0.23292	0.4488
Hpse	0.0160917	0.467637	0.884851	0.733579	0.23138	0.296066
Nkx6-1	0.000433002	0.0594554	0.409625	0.0805679	0.027783	0.0475506
Arhgap24	0.135003	0.533037	1.32705	1.04491	0.279944	0.124468
Dspp	0	0.000486072	0.00389066	0	0	0
Pkd2	0.390194	0.662034	1.00496	0.474707	0.239295	0.228231
Tgfbr3	0.159839	0.494184	0.659402	0.4143	0.219304	0.26577
Glmn	1.05869	1.28742	1.06364	1.49587	1.57991	1.62906
Gfi1	0.0129749	0.0479824	0.176238	0.0459983	0.034896	0.0803896
Gak	1.49098	1.75146	1.658	1.3919	1.3599	1.33717
Pxn	0.355421	0.770804	1.0275	1.41082	1.39991	1.31271
Tbx3	0.0183443	0.104315	0.846685	0.872279	0.64179	0.699249
Tbx5	0	0.0273074	0.505003	0.0140956	0.00415571	0.00187203
Tctn1	0.412027	0.408492	0.532835	0.534476	0.605915	0.597549
Kdm2b	0.545689	0.939966	1.17957	1.02741	1.08823	0.838932
Orai1	0.794407	0.696567	0.649706	0.843634	0.638379	0.883647
Rilpl2	0.742863	1.32864	1.10995	1.50522	1.58116	1.39574
Rilpl1	0.863968	1.00572	1.29679	1.02686	0.863524	0.762565
Tmed2	3.59074	3.00558	3.15248	3.70987	3.72531	3.63924
Ncor2	1.24463	1.15671	0.866223	1.43661	1.5047	1.59909
Stx2	0.104976	1.08578	1.45488	1.2029	1.07459	1.3598
Cldn13	0.00673385	0	0.0430944	0.0329601	0.00114439	0.000844279
Cldn4	0.0143632	0.0217215	0.139773	0.20799	0.155605	0.070177
Cldn3	0.79388	0.368643	0.677329	0.752638	0.88755	1.03651
Cux1	0.776542	1.11216	2.25922	1.64517	1.12537	1.04525
Plod3	0.816973	0.638891	0.883195	1.26859	0.956035	0.909345
Epo	0	0.00379957	0.00384936	0.000903683	0	0.000753686
Fam20c	0.152571	0.283437	0.331855	0.393733	0.388346	0.38825
Pdgfa	2.78894	1.37272	1.25982	1.63557	1.70952	1.88451
Lfng	0.0731881	0.119493	0.322163	0.300909	0.313154	0.271538
Actb	4.64678	4.53736	4.39258	4.78021	4.81053	4.93294
Rac1	2.84757	2.39045	2.72476	3.00518	3.0236	3.18335
Aimp2	0.109035	0.12546	0.230309	0.199939	0.236563	0.216572
Bhlha15	0.0793109	0.073637	0.196518	0.0400043	0.0158595	0.0152992
Pdx1	0	0.00660173	0.0864767	0.0209912	0.0226861	0.0119539
Cdx2	0.0321162	0.0290035	0.406931	0.00804695	0.00339911	0.00482484
Flt1	0.205695	0.949624	1.78698	1.55488	0.941768	0.806373
Stard13	0.0397592	0.180834	0.648552	0.178236	0.0511493	0.0522847
Dlx6	0	0.00920623	0.0546858	0.0606428	0.00510012	0.00957523
Dlx5	0	0.000766249	0.0658688	0.00238405	0.0103472	0
C1galt1	0.986026	0.528087	0.449634	0.520869	0.477426	0.607857
Foxp2	0.0681403	0.413818	0.64668	0.229762	0.0728687	0.0869143
Cav1	0.0107109	0.014217	0.147105	0.0557394	0.108091	0.109705
Met	0.0993734	0.676075	1.09195	0.667942	0.351027	0.504532
Wnt2	0	0.130011	0.437622	0.0332445	0.0204006	0.0453042
Wnt16	0.0753496	0.047976	0.726331	0.112536	0.0189239	0.0142738
Zfp800	1.6383	1.43947	1.64514	1.74416	1.36451	1.57617
Pax4	0	0.0182225	0.163312	0.00673062	0.00595947	0.000726266
Smo	0.103299	0.602806	0.69247	0.476366	0.407352	0.675871
Lncpint	0.103705	0.258684	0.427414	0.455994	0.398143	0.513662
Plxna4	0.0228027	0.262704	0.473935	0.0798889	0.025782	0.0347011
Ezh2	3.24197	2.46297	2.64074	2.67668	2.6028	2.44876
Gsdme	1.35448	1.82233	2.07955	1.2857	0.975818	1.26527
Hoxa5	0.022647	0.0886383	0.605313	0.0699323	0.0102211	0.0215217
Hoxa11	0.0654451	0.0233268	0.154406	0.0233766	0.000642278	0
Hoxa13	0.0212522	0.0299201	0.0884773	0.00700451	0.00311162	0.00548118
Crhr2	0.0378092	0.199339	0.326184	0.0402633	0.0161873	0.0194251
Aqp1	0.000675344	0.0507739	0.0461141	0.0170107	0.002528	0.0285155
Atoh1	0.00865796	0.00767843	0.141008	0.00186815	0.00364569	0.00992323
Tacstd2	0.00400521	0.13467	0.61052	0.0767966	0.0024062	0.0333851
Foxi3	0	0.000949367	0.0297603	0.00136384	0.00366592	0.00810654
Reg1	0.00188691	0.143125	0.0723361	0.0315273	0.0122649	0.000337986
Loxl3	0.0371077	0.0406641	0.177395	0.0771686	0.0297127	0.0376111
Slc4a5	1.03872	1.70923	1.78988	2.17345	1.79474	1.5658
Cyp26b1	0.0561159	0.092164	0.298029	0.170812	0.316487	0.3518
Emx1	0.045114	0.354352	0.533322	0.111381	0.024438	0.0282216
Noto	0.0227006	0.0895578	0.199952	0.0476478	0.0222322	0.00784095
Alms1	1.19888	1.75283	1.83033	1.54083	1.42293	1.49968
Gata2	0.646702	0.404263	0.908709	1.01604	0.391308	0.556331
Plxna1	0.834346	1.00863	1.17116	1.2149	1.09888	1.28843
Klf15	0.157416	0.435217	0.426165	0.0887147	0.0657682	0.0746447
Wnt7a	0	0.142648	0.170806	0.100159	0.0604542	0.0772587
Foxp1	1.39332	2.32415	2.76865	2.25413	2.22794	2.45768
Prok2	0.0166498	0.708775	1.84147	0.894142	0.361239	0.60122
Brpf1	1.66148	1.43079	1.57558	1.50435	1.46834	1.49047
Vhl	0.890507	0.929045	1.32351	1.94486	2.03012	2.27007
Atp2b2	0.00758216	0.409178	0.950584	0.37353	0.12652	0.120436
Pparg	0.0855839	0.0360363	0.126686	0.0671705	0.0535328	0.0995452
Ift122	1.04575	2.07306	1.73898	1.07408	1.23477	1.16335
Plxnd1	0.0762441	0.504481	0.677446	0.885838	0.83532	0.718587
Cxcl12	0.215116	0.386346	0.98218	0.730201	0.590053	1.19776
Ret	0.23235	1.00599	1.18829	2.98838	2.39728	1.95875
Cecr2	2.12456	2.36967	2.32436	2.05207	1.87442	2.14307
Gdf3	2.61858	1.60527	0.656841	0.238883	0.0761759	0.0832673
Phb2	3.85889	3.30075	3.25186	3.79703	3.8568	3.76733
Tigar	2.86443	2.01077	1.48501	2.08189	2.4712	2.29202
Tulp3	0.91452	1.15433	0.968397	1.7106	2.13009	1.65356
Lrp6	1.11011	1.09087	1.12238	1.26248	1.13825	1.23642
Gprc5d	0.0238193	0.20604	0.394408	0.13719	0.00622	0.00640673
Mgp	0.0523993	0.242424	0.993843	0.636258	0.387943	0.481594
Ptpro	0.0223954	0.326013	0.87255	0.319414	0.112107	0.11197
Kras	1.96602	1.52569	1.8906	1.97432	1.78155	1.79333
Mansc4	0.0874564	0.142398	0.450788	0.100056	0.0523102	0.0656033
Pthlh	0.0315221	0.151833	0.513566	0.221962	0.056035	0.0245602
Myadm	1.27188	1.02504	1.0814	1.72962	1.52951	1.34064
Brsk1	0.0787101	0.262028	0.336955	0.137921	0.113521	0.125495
Trim28	3.73884	3.34584	2.70513	2.61122	2.5505	2.76078
Arhgap35	1.17607	1.69442	1.7739	1.64201	1.33074	1.1459
Gpr4	0.0398308	0.125887	0.293886	0.107318	0.0226846	0.0186672
Vasp	1.92846	1.89604	1.63091	2.45775	2.03758	1.49468
Ercc2	1.16046	0.762829	0.772662	0.871799	0.965907	0.948185
Plaur	0.0663199	0.614033	1.3014	1.56107	0.835704	0.278233
Megf8	0.731369	1.0343	0.893026	0.686823	0.494442	0.765777
Cnfn	0.000589921	0.163563	0.558732	0.0913279	0.0438683	0.0128113
Tgfb1	0.0770954	0.24718	0.273976	0.729295	0.406164	0.264045
Dll3	1.40593	1.60812	1.297	0.790459	0.647098	0.812216
Spint2	2.72125	3.1637	3.27091	3.6188	3.54686	3.5299
Sipa1l3	0.625117	1.28841	1.42377	1.39577	1.53622	1.31946
Zfp568	1.9914	1.85447	1.82634	1.05719	0.913348	1.18953
Ovol3	0.00875966	0.00126864	0.00428923	0	0.0127552	0.000376168
Syne4	1.3562	1.36491	0.619537	0.126312	0.26469	0.263299
Upk1a	0.313584	0.767573	1.56349	0.286728	0.0620014	0.0826985
Lsr	0.0180487	0.067934	0.0818178	0.0565806	0.0651239	0.0460285
Hpn	0.070869	0.55134	1.4066	0.242512	0.192698	0.171268
Cebpa	0.0162795	0.261996	0.147433	0.188361	0.120211	0.240509
Tshz3	0.0243049	0.275275	0.942446	0.264111	0.130772	0.24094
Klk14	0	0.454789	0.811804	0.160131	0.0278492	0
Fuz	0.258361	0.157565	0.119197	0.145442	0.254172	0.305496
Rcn3	1.32448	1.60589	1.99206	1.17979	1.47077	1.50111
Tead2	0.359371	0.907384	1.29729	1.2298	1.58042	1.88489
Rasip1	0.0813891	1.62946	2.30057	1.32165	0.853353	1.00407
Ush1c	0.229581	0.773204	1.54785	1.31262	0.516951	0.738804
Tsg101	3.24251	3.01132	2.87249	2.98629	2.98247	2.90314
E2f8	1.11774	0.265974	0.221178	0.553717	0.652267	0.552977
Tjp1	1.68765	1.69025	1.67347	2.26954	1.90344	1.62041
Aldh1a3	1.30382	1.21217	1.66551	2.69944	3.38957	2.65468
Cers3	0.0610629	1.18539	1.33004	0.728941	0.210888	0.225941
Igf1r	0.781265	1.80968	2.04982	2.23253	1.97123	2.1134
Nr2f2	0.23557	0.215164	0.988661	0.584726	0.448556	0.493505
Rgma	0.888899	1.22644	1.06599	0.25919	0.326873	0.588882
Ntrk3	0.0734719	0.287253	0.742049	0.196075	0.0800628	0.161447
Mesp1	0.00449351	0.175979	0.751039	0.711537	0.301804	0.445624
Mesp2	0.283544	0.85072	1.00169	1.25449	0.835208	0.76798
Tmem135	0.816223	0.642742	0.779614	0.981672	0.925504	1.03845
Fzd4	0.0422222	0.0897046	0.258552	0.231718	0.178305	0.213584
Aqp11	0.298243	0.591364	0.971731	0.971762	0.638051	0.887134
Pak1	1.75765	2.15709	2.4591	2.43989	2.03817	2.14422
Myo7a	0.825283	1.28599	1.5828	1.09534	0.727587	0.96666
Wnt11	0.0202622	0.461759	0.562722	0.244218	0.0776017	0.0757684
C2cd3	1.21723	1.19067	1.20439	1.34152	1.10739	0.951883
Pde2a	0	0.0297412	0.0775512	0.00941376	0.00296557	0.00373773
Folr1	1.95444	0.96987	0.891112	0.923782	0.591693	0.551199
Tomt	0.0112773	0.00774313	0.0373781	0.0235262	0.0299978	0.022904
Numa1	1.71817	2.21626	1.72316	1.53194	1.76402	1.73856
Ilk	0	0.000291279	0.000202321	0.000562689	0	0
Taf10	1.84757	1.0504	0.935656	1.2409	1.38069	1.54664
Dchs1	0.0292084	0.239035	0.780498	0.434238	0.114014	0.174643
Ascl3	0	0.0221419	0.0351277	0.00143427	0.0018739	0.00759792
Adm	0.199447	0.0605956	0.280046	1.4372	0.400938	0.102104
Tead1	1.7184	1.73962	1.13412	1.16616	0.775865	0.840462
Insc	0.0307538	0.206235	0.51962	0.241582	0.0567509	0.0723882
Coq7	3.29983	3.40734	3.2183	3.55236	3.7671	3.70344
Umod	0	0.00204117	0.0219052	0.0358023	0.00801032	0.000514324
Scnn1g	0.0188162	0.074434	0.227532	0.0210779	0.0117827	0
Scnn1b	0.0258531	0.0874699	0.257659	0.0585933	0.0157607	0.014835
Palb2	1.59487	1.82148	1.81627	1.76686	1.80606	1.76141
Rbbp6	2.52954	2.59381	2.34122	2.32024	2.37654	2.60973
Tbx6	0.0968713	0.303592	0.223843	0.424876	0.297406	0.290536
Prss8	0.132667	0.436737	0.37394	0.356291	0.281073	0.278715
Tgfb1i1	0.0363995	0.179896	0.527448	0.59086	0.309956	0.357434
Fgfr2	1.20874	0.639215	0.3649	0.331169	0.127747	0.120025
Dmbt1	0	0.0410361	0.132566	0.0428064	0.0268448	0.0405535
Bccip	1.42633	1.3766	1.2127	1.13072	1.16235	1.0123
Nkx6-2	0.14893	0.30799	0.625305	0.534502	0.188309	0.151037
Ifitm1	4.34221	3.8436	0.576394	0.394041	0.38081	1.24457
Deaf1	0.963812	1.9629	2.05324	1.53621	1.53916	1.78968
Cd151	0.758941	1.31506	1.22059	1.25707	1.22933	1.2403
Muc2	0.00505407	0.135413	0.363842	0.0598621	0.0235455	0.0486689
Brsk2	0.0705602	0.533547	0.919054	0.592922	0.604924	0.701924
Ctsd	3.08783	3.46869	3.46483	3.80773	3.73698	3.66125
Kcnq1	0.00156744	0.106536	0.114155	0.0629615	0.0332671	0.0197484
Dhcr7	2.18017	2.16823	2.42644	2.7042	2.47511	2.47602
Fgf3	0.00103881	0.0297019	0.239584	0.624521	0.46994	0.164771
Ccnd1	0.288228	0.559244	1.23601	2.08372	2.85629	2.58507
Mthfd1l	0.82885	0.752517	0.850058	1.26352	0.721372	0.524623
Esr1	0.237065	0.43064	0.540611	0.16618	0.179805	0.452907
Lats1	0.588443	0.634713	0.580122	0.597342	0.553406	0.649506
Cited2	0.503116	1.33435	1.03538	1.322	1.86022	1.82999
Map7	1.2174	0.857995	0.804723	0.844159	0.774202	0.742509
Ahi1	2.31886	3.47924	3.55202	2.24613	1.85304	2.10858
Tcf21	0.161748	0.0927026	0.449705	0.495152	0.379311	0.59813
Enpp1	0.28896	0.973412	1.49306	1.08264	0.268828	0.154285
Rspo3	0.131114	0.156533	0.78699	0.0451553	0.00558382	0.0188417
Hey2	0.0314913	0.179801	0.356975	0.185446	0.0703713	0.104217
Hdac2	2.97897	3.17347	3.05845	2.46421	2.4003	2.6017
Marcks	1.15915	0.987222	1.15735	0.904898	0.765516	1.21517
Cd24a	2.3522	1.7652	2.29091	1.91867	1.5719	1.56523
Prdm1	2.19533	1.55264	1.41532	1.04117	0.691593	0.453221
Sim1	0	0.479406	1.07839	0.0614373	0.0062845	0.00437405
Rfx6	0.00471032	0.0310215	0.140413	0.00579854	0.00422366	0.0016836
Ros1	0	0.0333223	0.197756	0.0266421	0.00770543	0.00481425
Tbc1d32	0.858448	1.03102	0.776113	0.671171	0.883961	1.07369
Gja1	0.0874636	0.179631	0.934969	0.81774	0.81464	1.34874
Edar	0.0741878	0.0820677	0.175564	0.153947	0.0896291	0.0665043
Psap	1.76929	1.95215	2.19144	2.3284	2.11397	2.12324
Cdh23	0.0759728	0.15237	0.238656	0.205594	0.20776	0.308998
Nodal	1.84091	1.00569	0.248423	0.312009	0.0620918	0.0615929
Neurog3	0.00273478	0.00340478	0.0087804	0.00650049	0.0130555	0.0628462
Jmjd1c	1.36034	1.78291	1.97072	2.16307	1.81302	1.92897
Ipmk	1.7926	1.41064	1.4985	1.25766	1.14309	1.43295
Pcdh15	0.0032907	0.261448	0.951618	0.105807	0.0206812	0.0345994
Bcr	0.992225	1.47728	1.28775	1.64253	1.08509	1.09223
Specc1l	1.60817	1.9065	1.25414	1.58125	1.37325	1.36209
Smarcb1	3.30234	3.49883	2.83985	2.78701	3.00306	2.95401
Pcnt	2.22638	2.17096	2.03051	1.94502	1.96792	2.02089
Col6a1	0.101095	0.682687	1.30326	0.892069	0.640253	0.63578
Col18a1	2.03874	1.31524	1.08463	1.66055	1.09853	0.967774
Aire	0.0107583	0.205713	0.709529	0.344893	0.0395383	0.0187316
Madcam1	0.257168	0.107217	0.297847	0.125338	0.0117598	0.0135702
Bsg	3.95919	3.86076	3.9021	3.78218	3.83829	3.8098
Map2k2	3.31681	3.15076	3.00775	3.29407	3.38364	3.45407
Pias4	2.66203	2.93945	2.49979	2.19783	2.44661	2.607
Tjp3	0.805449	0.455406	0.692015	0.157863	0.127995	0.153085
Mfsd12	0.587431	0.225172	0.252588	0.216538	0.221146	0.307259
Fzr1	2.52327	2.14805	1.87512	1.69994	2.07284	2.23776
Ankrd24	0.755998	0.916187	0.739789	0.523453	0.476882	0.664659
Ascl1	0.000741555	0.0390317	0.209273	0.0618968	0.0350472	0.128513
Igf1	0.0671888	0.994286	1.28008	0.658923	0.546547	0.857771
Apaf1	0.892759	0.643745	0.660697	0.61402	0.609436	0.717747
Tmtc3	0.966141	0.986306	1.18504	1.25285	1.15807	1.31378
Alx1	0.0052633	0.854682	1.63896	0.24066	0.00144343	0.0258804
Myf5	0.000418435	0	0.0451647	0.00302436	0.000877825	0
Myf6	0	0	0.036477	0.0100314	0	0.00234933
Ptprq	0.000638876	0.169946	0.23297	0.0289312	0.0116064	0.00825016
E2f7	1.20477	0.623859	0.780511	1.23485	0.884738	0.818109
Lgr5	0.0161774	0.0636135	0.287352	0.124963	0.0752509	0.0966764
Frs2	1.11775	1.3144	1.35739	1.21394	1.13244	1.05732
Hmga2	0.332525	0.40719	0.769442	0.487825	0.15825	0.171551
Agap2	0.0143914	0.144524	0.248714	0.469222	0.338715	0.124612
Gli1	0.0501835	0.213282	0.151291	0.0920818	0.037171	0.0448473
Stat6	0.113791	0.313439	0.632404	0.744608	0.7392	0.457491
Timeless	2.48568	1.91773	1.81491	2.36055	2.47239	2.40488
Gdf11	0.222021	0.369003	0.482874	0.253826	0.259017	0.288255
Cd63	1.19456	1.50334	2.52051	2.86172	2.49271	2.64096
Camsap3	0.10595	0.0645214	0.146571	0.0715045	0.0310941	0.0309271
Efnb2	0.391796	0.253049	0.288237	0.262726	0.166974	0.200762
Col4a1	0.158959	0.441662	0.93306	1.23075	0.861777	0.821873
Csmd1	0.00335981	0.183898	0.421094	0.0779591	0.0152642	0.0599607
Nkx6-3	0	0.0680254	0.28803	0.189511	0.221428	0.0351372
Gpat4	1.70453	2.06303	2.03116	2.11152	1.89376	1.86828
Sfrp1	1.74528	2.18348	2.85279	2.06403	1.40453	1.60331
Fgfr1	1.66852	1.33053	1.41678	1.41189	1.21594	1.29531
Zfp703	0.0454797	0.051562	0.190263	0.387652	0.37233	0.546974
Nrg1	0.140808	0.691567	1.81838	0.888499	0.377023	0.311324
Dlc1	1.26155	0.841219	1.17237	0.99936	0.871954	0.896199
Fgf20	0.00427058	0.0273474	0.177217	0.00397861	0.00173018	0
Asah1	2.18261	2.02463	2.12764	2.28099	2.30256	2.26377
Fat1	1.91565	1.22723	1.19377	1.5701	1.22278	1.31695
Casp3	1.21813	0.756898	0.817887	0.993465	1.09034	0.994655
Vegfc	0.0014654	0.0436651	0.230641	0.132126	0.0147489	0.0242439
Hand2	0.00527538	0.0816708	0.871405	0.0585715	0.00354208	0.00463068
Palld	2.0019	2.72349	2.71689	2.02332	1.43171	1.37264
Apela	0.0190931	0.329677	0.947855	0.377083	0.0564061	0.0327631
Gatad2a	2.69102	2.74913	2.57043	2.66171	2.4748	2.4625
Tmem59l	0.00856165	0.456318	1.00658	2.63101	2.29252	1.7199
Crlf1	0.204375	0.838337	0.944875	1.99497	2.15026	1.76651
Fkbp8	2.84266	2.444	1.98625	2.20106	2.37674	2.38931
Klf2	2.30715	0.777826	0.578613	0.209809	0.181712	0.384931
Ednra	0.223428	0.127778	0.440629	0.331843	0.217312	0.274023
Smad1	0.917943	0.536525	1.05376	0.907654	0.875942	1.11646
Hhip	0.0914289	0.232724	0.525712	0.211862	0.166705	0.13271
Prkaca	1.12714	1.54514	1.49627	1.25356	1.49333	1.77043
Nfix	0.171428	0.701473	1.07396	1.36504	1.62425	1.39791
Nkd1	0.32593	0.937044	1.43709	1.35778	1.04555	1.3486
Sall1	0.248561	0.516116	0.536193	0.733782	0.999434	1.08322
Rpgrip1l	1.23707	1.24875	1.03742	1.03389	1.21193	1.22965
Irx3	0.240591	0.149237	0.691224	0.472954	0.602122	0.373101
Mmp2	0.286438	1.39662	2.71304	1.39057	0.754181	1.16164
Ces1a	0.00320573	0.115501	0.133352	0.0207165	0	0.00785013
Ces1b	0.0453373	0.0884294	0.0975995	0.000589132	0.00567126	0.00190722
Ces1c	0.0492155	0.246101	0.024976	0.0163314	0.0012238	0.00798599
Ces1d	0.00810014	0.0409145	0.163494	0.012919	0.00390948	0.00607408
Ces1e	0.00101383	0.000408707	0.00131032	0	0	0
Ces1f	0.0020803	0.0381839	0.106841	0.0195405	0.00291503	0.00151172
Ces1g	0	0.151313	0.660917	0.0417964	0.00918782	0.0016138
Ces1h	0.00692749	0.00249554	0.027424	0.00158383	0	0
E2f4	1.64034	0.976165	0.795292	1.49071	1.29498	1.21923
Carmil2	0.0550011	0.0284468	0.0703315	0.0585341	0.0529234	0.0182043
Nfatc3	0.66152	0.717999	0.951768	0.823733	0.92959	0.72765
Esrp2	0.0461145	0.0642373	0.02281	0.0582811	0.0542221	0.0332025
Cdh3	1.35597	0.663429	0.480559	1.10464	1.35141	0.762152
Cdh1	1.83883	1.4708	0.7046	1.36627	1.23208	0.7578
Hydin	0.528778	1.09614	1.65375	0.622435	0.397773	0.444087
Fa2h	0.00855739	0.141686	0.530177	0.230935	0.122642	0.154163
Tmem231	1.39886	0.837293	0.625824	0.851887	0.901578	0.933383
Maf	0.0578312	0.0483488	0.33698	0.279559	0.252673	0.482786
Dnaaf1	0.141999	0.452205	0.56713	0.182512	0.183396	0.235089
Atp2c2	0.00526584	0.456042	0.800295	0.118777	0.0551441	0.0346532
Zdhhc7	0.520166	0.719996	0.91831	0.808474	0.631646	0.712544
Foxf1	0.0132512	0.659429	0.727221	0.978772	0.885879	1.34217
Foxc2	0.00757983	0.0589869	0.44243	1.62132	1.68015	1.25729
Nup133	1.20439	1.4394	1.41941	1.21224	1.2212	1.15777
Agt	0.101555	0.185176	0.497711	0.0525195	0.0377096	0.0576229
Pard3	1.79957	1.87392	1.88071	1.79339	0.988376	0.996061
Nrp1	0.00846422	0.143611	0.452339	0.409441	0.134913	0.212705
Flnb	0.691918	0.468545	0.371622	0.753592	0.865435	1.00859
Slc4a7	1.43577	1.50956	1.39376	1.48225	1.38351	1.38608
Rarb	0.0209161	0.121844	0.43414	0.18609	0.0513671	0.125805
Thrb	0.0431473	0.315303	0.577941	0.13988	0.0495086	0.0602828
Vcl	0.437634	0.354409	0.374571	0.458563	0.41133	0.356049
Kcnma1	0.026072	0.398314	1.46387	0.576668	0.117749	0.186586
Dlg5	1.02283	0.683963	0.689839	0.425497	0.178642	0.225638
Hesx1	2.00284	2.52224	1.58677	0.335436	0.252823	0.312321
Wnt5a	0.293871	0.796105	1.39276	0.919824	0.478056	0.499364
Pbrm1	2.36027	2.29618	2.48455	2.54755	2.3357	2.43412
Gdf2	0	0.0041113	0.0522667	0.00219882	0.000465259	0
Bmpr1a	1.65013	1.41121	1.28139	1.5168	1.71602	1.63133
Bmp4	0.59646	1.0097	1.30012	0.573251	0.31737	0.339404
Otx2	0.982325	0.859938	1.00877	0.079441	0.0427611	0.0556068
Exoc5	1.49598	1.36118	1.52747	1.59687	1.55272	1.75136
Rnase10	0.00503969	0	0.0390391	0.0222502	0.0126234	0
Slc39a2	0.00653186	0.0727542	0.30258	0.037451	0.00279467	0.0140257
Sall2	0.177864	0.188194	0.522794	0.452032	0.246007	0.124686
Mmp14	0.214736	0.35939	0.911774	1.00756	0.912964	0.811488
Ajuba	1.21889	0.983982	1.49242	1.28984	1.16132	1.38283
Pck2	0.809487	0.446396	0.781314	0.499104	0.862282	0.979431
Tgm1	0.0154311	0.0821821	0.207229	0.119949	0.0117487	0.0185105
Nfatc4	0.0922336	0.283169	0.294362	0.13034	0.0687919	0.058016
Ift88	1.52525	2.05383	1.3945	1.34923	1.37287	1.31844
Lats2	1.54779	1.71783	1.26401	1.18515	1.19516	1.70492
Tnfrsf19	1.83516	1.05593	0.856746	1.06641	0.958888	0.705892
Gata4	0.172021	0.281351	0.592184	0.455055	0.385092	0.604312
Fzd3	1.27626	1.71481	1.80462	1.90621	2.14721	2.36239
Adam7	0.0121325	0.198709	0.603975	0.125442	0.00286508	0.00196077
Stc1	0.0286709	0.0625031	0.246379	0.104385	0.0909154	0.119126
Nkx2-6	0.00376123	0.0485341	0.0786494	0.0393059	0.000558947	0.0111609
Nkx3-1	0.0968358	0.416246	0.58783	0.676256	0.630672	0.894354
Fndc3a	1.54697	1.5883	1.55148	1.65283	1.55637	1.54904
Tnfsf11	0.0513002	0.174193	0.59401	0.274574	0.0736465	0.0830041
Cnmd	0.014951	0.626754	1.65223	0.409836	0.0791864	0.0499812
Pcdh8	0.0109975	0.0225361	0.0526491	0.0274894	0.0317983	0.0541628
Klf5	2.48934	1.47209	1.3078	0.992276	0.648497	0.710119
Scel	0.0154389	0.01259	0.129128	0.0570583	0.00439364	0.00248985
Ednrb	0.0354439	0.0750554	0.372328	0.0162891	0.00667913	0.0816509
Spry2	1.07941	0.707652	1.09573	0.61603	0.262159	0.334242
Slitrk6	0.000724549	0	0.00252598	0	0	0
Sox21	0.0182605	0.0264137	0.142031	0.129751	0.0145956	0.0114342
Zic5	0.0988776	0.197779	0.576366	0.152365	0.0316695	0.0935447
Zic2	0.0261875	0.086351	0.136304	0.0554936	0.0113807	0.0357418
Mmp12	0.0514005	0.0948756	0.129413	0.00866307	0.0129223	0.00227089
Yap1	1.46391	1.2127	1.23017	1.35147	1.48848	1.48325
Pgr	0.0162426	0.110256	0.138449	0.0458807	0.00856588	0.00522899
Deup1	0.0160054	0.574343	1.61677	0.260837	0.0394651	0.0501904
Icam1	0.191888	0.154864	0.288457	0.408597	0.629733	0.366696
Smarca4	3.18766	3.24595	3.13095	3.07545	3.34225	3.42183
Kank2	0.883843	0.871405	1.1136	1.10051	1.13278	1.2028
Epor	0.020397	0.320475	0.942712	0.204726	0.13464	0.268475
Bmper	0.00282501	0.152903	0.326886	0.213693	0.0374525	0.092137
Tbx20	0.00733834	0.0721519	0.252123	0.0686255	0.0154689	0.0863789
St14	0.864526	0.795455	1.87052	1.73657	1.29676	0.616143
Barx2	0.00786028	0.170529	0.430891	0.145998	0.0319478	0.0610446
Robo4	0.0128453	0.0415587	0.133833	0.0268519	0.0258573	0.0341622
Tecta	0.0272246	0.0467	0.276366	0.11992	0.0302556	0.00486338
Pou2f3	0.329175	0.82061	1.33924	1.07706	0.319853	0.193447
Upk2	0.626719	0.34238	0.220415	0.265291	0.298134	0.408021
Tmprss13	0.0301176	0.0596589	0.261449	0.0710233	0.0812949	0.103665
Tagln	0.00746823	0.0209841	0.0661828	0.213046	0.118406	0.132546
Sidt2	1.0031	1.32155	1.34888	1.2469	1.024	1.37107
Plet1	0.422631	0.335512	0.758622	0.334856	0.11826	0.094735
Il18	0.0453655	1.06936	1.73185	1.61589	0.553926	0.64869
Rdx	3.32615	2.26609	1.83529	2.40058	2.6312	2.7417
Exph5	0.0255105	0.166354	0.73201	0.105117	0.0725084	0.057902
Atm	1.62916	1.40252	1.34685	1.65271	1.83359	1.90701
Stra6	0.0136539	0.0491437	0.173451	0.12729	0.147787	0.191399
Pml	2.25773	1.42316	0.84648	1.12773	0.880011	0.896211
Bbs4	0.831238	1.21366	1.09562	1.61197	1.31484	1.27177
Myo9a	1.6781	2.25643	2.22837	2.08062	1.82827	1.98295
Fem1b	1.47428	1.42295	1.56864	1.24969	1.14256	1.04469
Smad3	0.429924	0.258946	0.306851	0.713874	0.418092	0.655101
Smad6	0.928937	0.555209	0.932905	1.11497	0.796388	0.634031
Map2k1	2.643	1.62093	1.61983	2.65417	2.66714	2.62061
Foxb1	0	0.00852743	0.00766067	0.00638262	0.000363682	0
Myo1e	0.702545	2.08664	2.42015	2.33984	1.48923	1.07462
Aldh1a2	0.624627	1.69095	2.65429	1.77953	0.866176	1.12682
Onecut1	0	0.0248029	0.0588933	0.0282526	0.0167097	0.0422831
Myo5a	0.847804	1.05828	1.08474	1.15817	0.906417	1.11244
Bmp5	0.000554175	0.018764	0.0323169	0	0.000841603	0.000320938
Gcm1	0.980467	0.464046	0.419062	0.0849263	0.00845942	0.0146819
Cd109	0.135116	0.230533	0.421435	0.178609	0.155303	0.167255
Myo6	0.443937	0.999456	1.27265	1.00943	0.713735	0.743918
Ripply2	0.0185051	0.247675	0.922258	0.601041	0.050374	0.0677596
Tbx18	0	0.149155	0.692655	0.223981	0.0380192	0.00681877
Ctsh	0.0547303	0.72001	1.30025	0.240161	0.156511	0.298224
Pls1	1.57236	1.03099	1.18441	1.40754	1.55985	1.61689
Foxl2	0.0223415	0.0189044	0.207028	0.0466779	0.0116268	0.00525114
Dzip1l	0.340831	1.00324	1.00038	0.954444	0.916897	0.885633
Ppp2r3a	1.42332	1.53211	1.41481	1.48801	1.47198	1.57346
Cep63	1.78962	1.63729	1.86931	1.55321	1.49155	1.47764
Bfsp2	0.0289291	0.873906	0.834428	0.103521	0.0429573	0.0123139
Nphp3	0.0791739	0.374917	0.913021	0.948773	0.474816	0.262311
Mst1	0.054928	0.0438271	0.193377	0.0650227	0.0378489	0.0172732
Dag1	2.2911	2.34305	2.23878	2.584	2.33397	2.42767
Rhoa	2.34532	2.22263	2.33361	2.37064	2.25734	2.07771
Gpx1	4.41551	3.60741	3.07508	4.05021	3.91596	3.59833
Lamb2	0.139935	0.416189	0.52168	0.510686	0.345798	0.433868
Setd2	2.05472	1.62638	1.49748	1.68946	1.83509	1.9341
Trim71	2.40309	2.21675	2.44609	2.75494	2.51704	2.65088
Tgfbr2	0.0185603	0.0707187	0.240376	0.343575	0.355633	0.299308
Myd88	0.218298	0.762697	1.44123	1.18267	0.7452	0.967031
Acvr2b	1.6631	1.20166	1.40899	1.3283	1.10559	1.41354
Ctnnb1	0.397296	0.362073	0.33361	0.359263	0.340364	0.36015
Nf2	2.15995	2.35184	2.65258	1.82941	1.29516	1.38424
Xbp1	1.91781	1.57157	1.73972	2.18261	2.06551	2.12765
Ccm2	1.89765	2.57159	2.15424	2.30331	2.09742	2.26151
Cobl	0.127197	0.759131	1.35311	0.904153	0.394896	0.544676
Egfr	0.0480394	0.233403	0.694617	0.35739	0.0587501	0.12165
Ppp3r1	2.3205	1.91012	2.18234	2.40921	2.55017	2.61565
Wdpcp	0.463275	1.50854	1.00282	0.665021	0.503449	0.610331
Tcf7	1.20815	2.32478	2.6942	2.11523	1.87748	1.86802
Kif3a	2.81668	3.13136	3.25536	2.75831	2.99903	3.20923
Hand1	0.00850619	0.0113025	0.229093	0.0243932	0.00324161	0.00463398
Wnt3a	0.0147565	0.145646	0.339739	0.0424708	0.0235698	0.0476791
Wnt9a	0.0109479	0.143387	0.231026	0.185475	0.0809941	0.126839
B9d1	2.32041	2.33252	2.24766	1.08634	1.65862	1.55636
Ncor1	2.72236	2.15931	2.21722	2.32898	2.3225	2.36601
Hs3st3b1	0.0572087	0.0901221	0.323401	1.03987	1.06427	0.750182
Hs3st3a1	0.0064741	0.0769629	0.425017	0.988315	0.306154	0.117717
Ntn1	0.907261	0.736216	0.484846	0.589484	0.36445	0.218051
Tmem107	2.40694	2.42408	2.51897	1.99738	2.19822	2.55337
Hes7	0.163976	0.145572	0.628579	0.209027	0.228775	0.179258
Aloxe3	0.113504	0.441579	1.38206	0.392585	0.461575	0.629722
Alox12b	0	0.46902	1.08016	0.16355	0.151026	0.482299
Kdm6b	0.3612	1.4412	1.37648	1.64173	1.45794	1.73132
Trp53	3.68303	2.33988	1.49691	2.49312	2.84655	2.81255
Dvl2	2.10459	2.12465	1.84686	1.9867	2.19605	2.3604
Alox12	0.0124082	0.441312	1.13221	0.355916	0.114891	0.100219
Pfn1	4.42283	4.02291	3.67977	4.40294	4.45476	4.42955
Ctns	0.728717	2.00221	1.21703	1.1573	1.02638	1.17338
Trpv1	0	0.130298	0.242104	0.0442108	0	0
Pafah1b1	2.87621	2.39767	2.37562	2.63208	2.77605	2.91915
Tmigd1	0.00573746	0.0670406	0.173575	0.209809	0.0568136	0.015888
Foxn1	0	0.0271095	0.0436846	0.00497617	0.00238849	0.00646074
Ift20	2.64668	2.31495	1.94075	2.37323	2.495	2.4646
Nf1	0.243936	0.832694	1.27188	1.38719	1.25034	1.38063
Ccl11	0.000850674	0.0712961	0.160693	0.0355203	0.00785743	0.0257678
Tmem132e	0.0022238	0.185479	0.335366	0.912201	0.847755	0.420922
Nle1	1.0712	1.11911	0.954104	0.630221	0.739267	0.725433
Hnf1b	0.0111084	0.176585	0.531226	0.210309	0.0924765	0.0902015
Lhx1	2.81305	1.86996	0.683374	2.52633	2.55708	1.58154
Tbx2	0.080759	0.251085	0.526889	0.337024	0.0781777	0.157541
Tbx4	1.43421	0.447657	0.45822	0.3862	0.102918	0.0718571
Mks1	0.952727	0.802159	0.938512	0.990627	0.753773	0.647356
Vezf1	0.7957	1.29102	1.54642	1.05917	0.951366	1.19254
Nog	0	0.0971165	0.236875	0.0420802	0.00613474	0.00393913
Tmem100	0.0740551	0.37302	0.611814	0.392718	0.443552	0.388587
Dlx3	0.0476995	0.225228	0.446517	1.79593	1.33758	0.712466
Ngfr	0.622669	0.207819	0.205658	0.337298	0.226546	0.132536
Hoxb13	0.031088	0.243751	0.635485	0.720229	0.678404	0.45806
Hoxb5	0.00163032	0.0953146	0.431368	0.879626	0.582137	0.3899
Hoxb4	0.00162554	0.231175	0.740419	0.488237	0.307883	0.248784
Hoxb2	0.0214611	0.0812589	0.467783	0.296252	0.105201	0.0850998
Med1	2.32134	2.4223	1.7723	2.09093	2.34497	2.53761
Tcap	0	0.029104	0.105055	0.0234548	0.0419718	0.0173003
Gsdma3	0	0.0109794	0.0520314	0.00177297	0.0024475	0
Thra	0.345764	0.698286	1.36523	0.899033	0.611647	0.990268
Rara	1.30622	1.62567	1.21955	1.36269	1.30589	1.49527
Krt24	0.165516	0.595567	1.06381	0.898808	1.03569	0.778443
Krt25	0.0386226	1.1503	2.48789	0.749824	0.154162	0.111834
Krt26	0	0.204942	0.837125	0.269656	0.117617	0.0284958
Krt27	0.137864	1.35734	2.69314	1.61977	0.830671	0.500993
Krt28	0	0.39211	1.48787	1.1897	0.714912	0.216424
Krt10	0.937976	1.94823	2.4401	2.35962	2.17083	1.89033
Krt12	0.0200935	0.702931	1.22333	0.801599	0.913045	0.858356
Krt20	0.00217183	0.0432794	0.264678	0.0359211	0.0162244	0.00615813
Krt23	0.0931975	1.31164	1.73446	1.15312	0.644858	0.921344
Krt39	0	0	0.0249738	0.00123775	0	0.000630533
Krt40	0	0.0328157	0.0896759	0.107716	0.0592186	0.0241605
Krt33a	0.00404031	0.281738	0.649676	0.00560928	0.000372268	0
Krt33b	0	0.162116	0.45825	0.0480927	0.00327728	0
Krt34	0	0.174278	0.414191	0.0452644	0.020876	0.00861471
Krt31	0.000727132	0.103277	0.116924	0.00428932	0	0.000345373
Krt32	0	0	0.0164877	0	0	0
Krt35	0	0.083549	0.222287	0.00935936	0.00572089	0
Krt36	0.00800508	0.0571499	0.105787	0.00572173	0.000818223	0.00499636
Krt13	0.0108034	0.0733906	0.148415	0.0313905	0.00293674	0
Krt15	0.0154349	0.151674	0.168165	0.227476	0.0839755	0.0212333
Krt19	0.28644	0.741865	1.86413	1.16468	0.713141	0.452717
Krt9	0.00629373	0.000433112	0.0137197	0.0306124	0.0112949	0
Krt14	0.00682096	0.151185	0.449998	0.042061	0.0168598	0.00509979
Krt16	0.00183714	0.115241	0.217079	0.076913	0.00703656	0.0076698
Krt17	0.855968	2.07015	1.1153	1.27938	0.718365	0.430114
Krt42	0.974103	1.63511	0.626661	0.313158	0.105751	0.0648794
Kat2a	2.54179	2.60746	2.3732	2.49031	2.57928	2.37787
Stat5a	0.033407	0.834076	1.45757	1.34662	0.949149	0.652399
Naglu	0.0637359	0.300759	0.61114	0.419147	0.270764	0.408057
Wnk4	0.0225052	0.28235	1.06509	0.612837	0.346999	0.209803
Etv4	1.9607	0.993106	1.18734	2.98112	2.56511	1.54525
Meox1	0.034349	0.0399047	0.278959	0.547824	0.127404	0.027222
Hdac5	1.00794	1.95331	2.10837	1.54815	1.40804	1.32465
Fzd2	0.557414	1.74477	1.15431	0.485349	0.539233	0.913981
Ccdc103	0.175764	0.317774	0.266365	0.239474	0.216246	0.226543
Wnt9b	0.0113414	0.0379627	0.0670351	0.0636905	0.0546299	0.0239123
Crhr1	0.0117768	0.0942031	0.39038	0.172927	0.136922	0.045725
Pecam1	2.45689	1.18059	1.16869	1.21358	0.436985	0.297837
Axin2	0.856412	1.00759	1.30846	0.533681	0.547427	0.77763
Gna13	1.91164	2.7354	2.96539	2.51413	2.04393	2.05982
Sox9	0.152756	0.449738	0.745063	0.707109	0.691553	0.938973
Grb2	1.7487	1.41473	1.42956	1.492	1.44329	1.49279
Tmem94	0.812497	0.897377	0.703893	0.51505	0.415798	0.471108
Llgl2	1.31929	0.642691	0.935744	1.06147	0.863995	0.858922
Evpl	0.703988	0.542247	0.631138	0.341973	0.248613	0.348414
Foxj1	0.0356424	0.0719159	0.152241	0.132482	0.0872701	0.0189538
Socs3	0.088919	0.53284	0.836589	0.954677	1.01829	0.751788
Ccdc40	0.011005	1.15986	1.91801	1.50615	1.33939	1.11236
Actg1	4.159	3.58064	3.44101	4.03536	3.87031	3.9547
Fasn	2.38781	2.11435	2.62578	2.24657	2.04425	2.18167
Zfp750	0.967804	0.685642	0.038098	0.166785	0.104796	0.107436
Ryr2	0.269653	0.678288	0.878547	0.746373	0.172258	0.193452
Edaradd	0.00476618	0.222199	0.996211	0.489543	0.218745	0.275895
Arid4b	2.54461	2.92457	2.94543	2.62291	2.79315	2.94394
Gli3	1.40446	1.2611	1.59645	1.39404	1.21216	1.47933
Inhba	0.0214961	0.153112	0.63737	0.60253	0.435142	0.352025
Rala	3.1774	3.38405	3.00783	3.31269	3.29069	3.40643
Ripor2	0.248454	0.544752	0.961025	0.649685	0.211822	0.20645
Sox4	0.707738	1.32876	1.50003	1.97591	1.71662	1.64538
Foxq1	0.0473435	0.225119	0.403487	0.332835	0.131871	0.331058
Foxf2	0.020504	0.0346481	0.219266	0.0397284	0.00897052	0.0175142
Foxc1	0.00472026	0.0395366	0.359351	0.157508	0.0481789	0.0564369
Dsp	1.21599	0.262365	0.723853	0.748983	0.164889	0.0688432
Bmp6	0.00173089	0.0808604	0.276119	0.178533	0.0797212	0.0623986
Tfap2a	0.052939	0.146759	0.600104	0.574848	0.41686	0.381901
Gcm2	0.0102769	0.0817477	0.328106	0.139268	0.0460304	0.0204507
Edn1	0.0396977	0.13887	0.664711	0.197853	0.190349	0.546726
Id4	0.926516	1.39605	1.72526	3.0585	2.82327	2.02565
Barx1	0.027779	0.173559	0.486164	0.603793	0.522719	0.290402
Ror2	0.746358	0.52257	0.754605	0.919447	0.497127	0.298272
Msx2	1.18464	0.935043	1.78673	1.61257	1.11842	0.767759
Hrh2	0.0164019	0.0517372	0.196044	0.21259	0.0262115	0.0103041
Cdhr2	0	0.385844	0.688992	0.130194	0.0403103	0.0108938
Fgfr4	0.00797063	0.0265072	0.174661	0.112633	0.0201753	0.0400277
Smad5	1.49135	1.29944	0.752983	1.30141	1.38589	1.55985
Klhl3	0.0791834	0.903299	1.33838	0.631878	0.408322	0.34496
Gas1	0.503134	0.422949	0.39298	0.223897	0.213982	0.240592
Ptch1	1.78913	2.1614	1.65602	1.70986	1.44003	1.46363
Ctsl	2.07991	2.92103	3.4501	3.29588	3.25688	3.22002
Cdk20	0.561834	1.01399	1.28162	0.680669	0.765357	0.966609
Nsun2	2.92161	2.41941	2.50969	2.83651	2.68765	2.70849
Adamts16	0.0336973	0.125499	0.32885	0.157846	0.0882738	0.0547609
Irx1	0	0.0188135	0.0855132	0.0166026	0.0066833	0.0268121
Irx2	0.0491618	0.201845	0.42313	0.328564	0.0727961	0.0930242
Mef2c	0.0701187	0.980083	2.31191	1.05707	0.288859	0.486297
Vcan	0.26741	0.216656	0.845505	0.331762	0.102642	0.0922504
Ap3b1	2.13447	2.51906	2.95957	2.6661	2.32896	2.27012
Otp	0.00205981	0.0651911	0.245098	0.0133466	0	0.00556905
F2rl1	0.0274737	0.144381	0.694674	1.67725	1.38631	0.754789
Foxd1	0.0021421	0.273597	0.815789	0.19447	0.0458068	0.0698195
Map1b	1.03079	1.51432	2.35707	2.26115	1.66817	2.0461
Marveld2	0.387788	1.23822	1.81881	3.11721	1.76288	1.4695
Pde4d	0.450435	0.790878	1.05206	0.500215	0.18864	0.149401
Map3k1	1.63009	1.53842	2.21338	2.15242	1.90498	2.2729
Il6st	1.31011	1.23071	1.24036	1.11389	0.963466	1.08531
Il31ra	0.0133538	0.300541	0.228769	0.138654	0.0327805	0.0494176
Ccno	0.13787	0.509261	0.786291	0.54596	0.315396	0.62142
Fst	0.209926	0.617421	1.23425	1.65681	1.78494	1.40769
Pelo	0.00180675	0	0.00246207	0.000893097	0.00444039	0.000762018
Fgf10	0.0109505	0.0573198	0.448785	0.0405562	0.013288	0.00643556
Gdf7	0.00252775	0	0.0142123	0.00239523	0.000359135	0.00648306
Rhob	1.21903	0.52768	0.620439	1.04585	0.891713	1.02108
Pum2	2.19423	1.92468	1.61489	1.9337	1.9382	1.95705
Osr1	0.00433251	0.202996	0.514056	0.265422	0.171682	0.167838
Msgn1	0	0.000581008	0.0218535	0	0	0.00733728
Mycn	2.97172	1.67895	1.19909	2.08079	1.98757	2.09587
Rock2	2.14345	1.82479	1.80818	2.23851	1.9496	2.15791
Grhl1	0.624138	0.743975	0.883574	1.2334	0.918461	0.839173
Id2	1.33024	0.516025	0.733429	0.371275	0.291111	0.819645
Sox11	0.202284	0.778616	1.6091	0.766547	0.676544	1.07354
Rps7	4.70485	4.73865	4.62284	4.38984	4.49783	4.58089
Ferd3l	0	0	0.089933	0.00364187	0	0
Twist1	0.0397926	0.71734	1.22718	1.70847	1.0951	0.910764
Ahr	0.538028	0.627178	0.82799	0.5003	0.330534	0.571221
Agr2	0.000705198	0.133984	0.457896	0.056934	0	0.0134699
Sostdc1	0.0126939	0.174312	0.460372	0.0907456	0.0437777	0.0236985
Meox2	0.00760371	0.0117053	0.0741677	0.00133568	0.0125763	0.00421533
Hectd1	2.83653	2.13607	2.16023	2.92102	3.10351	2.65729
Nkx2-1	0.000765725	0.0910027	0.523341	0.0144371	0.00466783	0.000454902
Foxa1	0.0136736	0.41677	1.45856	0.26771	0.0129902	0.0424477
Sav1	0.0436394	0.104746	0.0627733	0.103618	0.042362	0.065365
Frmd6	0.487646	1.28954	1.50868	1.88215	1.83553	1.57916
Arid4a	2.27473	2.418	2.25539	1.81796	2.21893	1.94902
Dact1	0.819586	0.503873	0.945611	0.697219	0.458618	0.364297
Six1	0.948257	1.56323	1.22234	1.27026	1.26248	1.12599
Six4	1.69087	1.27435	0.939852	0.709513	0.698841	1.13321
Hif1a	2.52041	2.11322	2.36615	2.23741	1.99869	1.98311
Esr2	0.00833027	0.167806	0.203059	0.0864666	0.164099	0.187562
Mthfd1	2.78424	1.69509	1.11828	1.88073	1.99092	1.63397
Arg2	0.0095988	0.0319466	0.116088	0.0643614	0.0315453	0.0279038
Rad51b	1.0553	0.863975	0.468885	0.555837	0.610952	0.555057
Zfp36l1	0.80883	0.679657	0.689831	1.32214	1.33505	1.2879
Psen1	1.84346	1.28857	1.2772	0.712223	1.01842	1.21755
Numb	1.15089	1.3387	1.5179	1.66275	1.49351	1.41274
Pgf	0.180371	0.669046	0.96966	0.684301	0.333424	0.563532
Ttc8	1.07836	0.947155	0.743289	0.730926	0.702085	0.665761
Ccdc88c	0.592059	1.51165	1.82579	1.95839	1.86967	2.04039
Itpk1	2.03532	1.35414	1.60896	1.45948	1.38293	1.37325
Btbd7	2.08473	2.67446	2.56169	2.48741	2.93743	2.82081
Asb2	0.61519	0.407811	0.600434	0.117461	0.0857003	0.120622
Gsc	0.0743506	0.691152	1.47257	2.05186	1.37475	0.547452
Dicer1	2.04858	1.67569	1.79676	2.02468	2.01706	2.11447
Bcl11b	0.240568	0.522155	0.975075	0.342139	0.122096	0.223224
Akt1	1.95185	0.895819	1.2467	1.1954	0.908601	1.4239
Jag2	0.162222	0.788339	1.13796	0.781089	0.495585	0.777504
Dab2	0.114916	0.424762	1.27538	0.54453	0.211476	0.655315
Gdnf	0.00843086	0.0966998	0.442587	0.159087	0.0668125	0.122237
Prlr	0.26925	0.15659	0.449737	0.222008	0.18148	0.141908
Basp1	0.848136	0.12706	0.353524	0.285789	0.226409	0.724894
Sema5a	0.174978	0.23846	0.621988	0.469362	0.243985	0.356397
Stk3	1.63957	1.03139	0.75972	1.21394	1.18346	1.26877
Grhl2	0.141876	1.5551	1.83065	1.36153	1.06993	0.850711
Fzd6	0.193592	0.488836	0.506017	0.439712	0.246404	0.277161
Cthrc1	1.34072	1.46867	1.18713	1.09984	0.518779	1.12131
Angpt1	0.0137299	0.0244713	0.183523	0.0461512	0.00748441	0.0146006
Rspo2	0.0182709	0.242543	0.394945	0.208934	0.943464	0.977149
Trps1	0.0817574	0.27779	1.05532	0.206323	0.120519	0.146865
Ext1	0.965157	1.07863	1.52644	1.42607	1.18445	1.28153
Mtss1	2.32315	1.63593	1.86332	1.70289	1.85011	1.79432
Myc	0.216779	0.267937	0.614455	0.638355	0.337045	0.221289
Gsdmc2	0	0.0616244	0.12711	0.0506074	0.0206938	0.0142499
Scrib	1.78607	1.74424	1.62206	1.73987	1.75149	1.85582
Plec	0.243905	1.9565	2.0368	1.92585	1.2861	1.38003
Sharpin	1.78534	1.31407	1.14929	1.32093	1.43681	1.3816
Scx	0.086946	0.0733569	0.107127	0.171455	0.140932	0.3014
Foxh1	0.119382	0.015777	0.00442141	0.00526905	0.00781177	0.00717747
Commd5	0.0284307	0.0207343	0.0148326	0.00968335	0.0205973	0.0186724
Tst	2.55697	2.43091	1.81744	1.8551	0.7814	0.862806
Sh3bp1	0.546134	0.329236	0.313127	0.650678	0.931176	0.794389
Triobp	1.57625	1.83633	1.78051	1.69421	1.63666	1.598
Sox10	0.0213485	0.0940088	0.321731	0.144006	0.161126	0.334336
Cby1	2.27619	1.95389	2.23345	2.1743	2.22294	2.36748
Pdgfb	0.204001	0.289415	0.566962	1.73008	1.54117	1.34761
Atf4	2.70078	1.9218	1.83926	1.91614	2.177	2.3968
Ep300	1.71507	1.62823	1.31654	1.43073	1.18724	1.3634
Nup50	2.64172	2.68737	2.8068	2.82508	2.8012	2.82563
Upk3a	0.00518298	0.20044	0.938359	0.139657	0.120588	0.116104
Wnt7b	0.0444089	0.0716021	0.109613	0.0857093	0.108973	0.190099
Celsr1	0.0654282	0.0863599	0.24464	0.154367	0.0692399	0.088993
Plxnb2	0.605172	0.754947	1.08661	0.781725	0.684368	0.640591
Shank3	0.00277303	0.11861	0.355508	0.450145	0.234599	0.2781
Alg10b	1.07916	0.966831	0.996569	1.13353	1.05983	1.10092
Pphln1	1.91232	2.03806	1.85993	2.87906	3.02225	3.02869
Prickle1	1.30804	1.4141	1.6192	1.00728	0.93525	0.699384
Rapgef3	0.143255	0.290842	0.644313	1.15451	0.797903	0.501055
Vdr	0.0132264	0.336536	1.10267	0.533731	0.178971	0.128901
Col2a1	0.239279	0.492473	1.32461	0.701776	0.236463	0.141898
Wnt10b	0.00396061	0.00679543	0.122873	0.00030711	0.00211046	0.00198063
Wnt1	0.00252775	0.0613874	0.0767898	0.0214449	0.00617643	0.000432166
Acvrl1	0.0332213	0.311332	0.422713	0.331529	0.138832	0.161838
Acvr1b	0.647734	0.594624	0.443459	0.473599	0.366901	0.419554
Krt80	0	0.0384722	0.174669	0.041684	0.00483791	0.000333292
Krt7	0.76086	0.726072	2.00388	1.871	0.434397	0.229686
Krt87	0	0.274804	0.864896	0.585237	0.114611	0.0527147
Krt81	0.000820484	0.137651	0.437417	0.0514693	0.00281127	0
Krt86	0	0.112436	0.617805	0.188762	0.0297481	0.0350405
Krt83	0	0.0581198	0.147871	0.0127479	0.00461818	0.00677357
Krt84	0	0.112424	0.54153	0.133409	0.00773695	0.00360971
Krt82	0.000560872	0.0576964	0.355742	0.0743105	0.00817801	0.00158683
Krt90	0	0.0544148	0.217574	0.0215555	0.0007157	0.000332265
Krt75	0	0.0670749	0.541402	0.394443	0.100619	0.0640213
Gm5414	0	0.00381471	0.00415236	0	0	0
Gm5478	0	0.0474126	0.148727	0.00138864	0	0
Krt6b	0	0.0761753	0.543736	0.0924244	0.00599139	0
Krt6a	0	0.140527	0.561711	0.0129643	0	0
Krt5	0.0200368	0.100917	0.159293	0.0250862	0	0
Krt71	0	0.443097	1.44318	0.155564	0.00961787	0.00226473
Krt72	0	0.200239	1.08638	0.202548	0.0103835	0.012591
Krt73	0.140392	0.194773	0.573203	0.250451	0.0843689	0.0605744
Krt2	0.00858679	0.0103904	0.143322	0.00539264	0.00215887	0
Krt1	0.00414572	0.148671	0.741871	0.151452	0.0213619	0.0122955
Krt77	0.00040566	0.025722	0.187433	0.0290232	0	0.00210669
Krt76	0.00103073	0.140551	0.352931	0.0110582	0	0
Krt4	0	0.261956	1.32855	0.115464	0.000424936	0.000263133
Krt79	0.0250936	0.341847	1.39719	0.707395	0.0840847	0.0259938
Krt78	0.00381475	0.029718	0.060874	0.00086632	0.0076264	0
Rarg	0.84435	1.14164	0.80981	0.533997	0.639499	1.37479
Hoxc13	0.0436803	0.176071	0.535695	0.167505	0.208879	0.0601992
Cluap1	1.45694	1.80477	1.93913	1.30257	0.910947	0.968724
Ubn1	1.42475	2.38995	2.67194	2.32316	1.93217	2.10178
Ppl	0.0447657	0.369899	0.869408	0.161263	0.0774258	0.0746376
Pla2g10	2.44237	1.99984	2.06203	1.51159	0.846793	0.392656
Snai2	0.178716	0.511453	0.580536	0.199767	0.0617057	0.113747
Prkdc	1.15482	1.6986	0.906248	0.765895	0.8554	1.01948
Spag6l	0.094091	0.476299	1.36002	0.275241	0.0527391	0.0245452
Mapk1	2.70947	2.4868	2.53424	2.66242	2.37743	2.39229
Tbx1	0.169307	0.363114	1.34742	0.620362	0.178574	0.687447
Dvl3	1.21509	1.04867	1.33353	1.02822	0.856768	1.19869
Clcn2	0.547647	0.659768	0.484688	0.485903	0.374499	0.505184
Chrd	0.0845696	0.293444	0.383634	0.103832	0.0119002	0.0233738
Crygs	1.11315	1.21067	1.79195	2.14018	2.13486	1.38277
Trp63	0.180748	0.772233	1.36641	0.33106	0.0794537	0.0340588
Cldn1	0.00613594	0.0822406	0.146209	0.0609462	0.0372108	0.104847
Opa1	1.85293	1.42028	1.3742	1.31428	1.44436	1.65663
Hes1	1.74651	2.42452	2.77182	3.0423	2.90139	2.49789
Dlg1	1.68466	1.56022	1.56634	1.6217	1.54307	1.57377
Heg1	1.12194	1.30018	1.06584	1.73313	1.23403	1.13107
Csta1	0.00259578	0.0141598	0.168995	0.012443	0.00308783	0.00033233
Stfa2l1	0	0.0102395	0.347367	0.0743231	0.00438144	0
Stfa1	0.00805073	0.119386	0.691108	0.004336	0.0280105	0.0143954
Stfa2	0.0337031	0.0216815	0.264055	0.0200047	0.00380316	0
Stfa3	0.0256809	0.0692933	0.378841	0.0145043	0	0
Casr	0.00304394	0.0810654	0.318443	0.14856	0.0236359	0.0139104
Fstl1	1.42677	1.83002	2.57063	2.25834	1.42338	1.24231
Poglut1	1.58366	1.25266	0.754786	1.11303	1.34807	1.53262
Upk1b	0.0174777	0.145149	0.660514	1.27303	0.348934	0.166267
Ift57	1.21762	1.34048	1.53573	0.968516	0.701171	0.79103
Nfkbiz	1.76048	0.689995	0.624866	0.706979	0.509061	0.402337
Arl13b	1.04219	1.37307	1.7028	1.3215	0.927255	0.941877
Robo1	0.381866	1.18129	1.73737	1.20964	1.03026	1.11472
Robo2	0.0352382	0.178657	1.07493	0.342926	0.0686161	0.0484023
Krtap6-5	0	0	0	0	0	0
Krtap21-1	0	0	0	0	0	0
Krtap6-2	0	0	0	0	0	0
Sod1	3.86792	3.96353	4.00157	4.14335	4.11576	4.25729
Kcne1	0.0758189	0.207174	0.549575	0.854854	0.581614	0.465558
Runx1	0.0542508	0.692249	2.00053	1.94664	1.21181	0.974264
Ripk4	0.526662	1.76213	1.92913	1.61757	1.55255	1.64625
Ezr	2.23911	1.31387	1.56956	1.30218	1.33354	1.36781
T	0.105312	1.07296	1.80693	1.47228	0.894976	0.272502
Afdn	2.62162	2.0727	2.01474	2.2518	2.14516	2.15365
Dact2	0.108521	0.26397	0.735654	0.431219	0.355988	0.203276
Dll1	0.482814	0.297856	0.351734	0.155926	0.0186102	0.0713701
Pdpk1	1.82913	1.63791	1.8846	1.42549	1.55891	1.55121
Dnase1l2	0.0142484	0.0367413	0.0851759	0.0464131	0.0611123	0.0439101
Pkd1	0.163023	0.200559	0.276788	0.708921	0.733997	0.892777
Tsc2	1.40273	1.28622	1.04275	1.18407	1.36231	1.4104
Ift140	1.30277	1.62778	1.29672	0.899997	0.953721	0.931011
Sox8	0.0566053	0.0519218	0.42165	0.616826	0.425013	0.447404
Ccdc78	0.0282553	0.0387977	0.0794373	0.0356252	0.145073	0.10057
Nkx2-5	0.0456611	0.217671	0.805165	0.492541	0.139675	0.154156
Spdef	0.035357	0.116777	0.424891	0.143464	0.032529	0.042266
Ppard	0.398042	0.573126	0.673046	0.679516	0.411693	0.346247
Lhfpl5	0.1077	0.147005	0.880019	0.315489	0.030548	0.00712022
Pnpla1	0.065907	0.191288	0.630917	0.983927	0.284482	0.102332
Cdkn1a	2.73261	2.02569	1.05563	2.959	2.297	1.87682
Cryaa	0.00126251	0.310118	0.738144	0.123594	0.00733424	0.00474662
Slc39a7	2.55788	2.46423	2.25547	2.46803	2.5804	2.73385
Brd2	2.93251	3.2619	3.63059	3.16483	3.01219	3.05512
Notch4	0.2666	0.218959	0.738693	0.539041	0.535757	0.518703
Csnk2b	3.24436	2.99521	3.37364	3.66507	3.4969	3.38796
Cdsn	0.0142374	0.0660845	0.25864	0.306028	0.150894	0.0981545
Ddr1	0.502602	2.43678	2.26355	1.28563	1.16066	1.03521
Tubb5	4.4756	4.36998	3.83677	4.10779	4.20516	4.21464
Cd2ap	2.5112	2.09148	2.13767	2.29392	2.44115	2.58761
Clic5	0.0548906	0.143929	0.500021	0.238392	0.0834467	0.101921
Vegfa	0.364532	0.450963	0.842057	0.461478	0.173502	0.170426
Srf	1.11649	1.23756	1.52623	1.56589	1.30693	1.3359
Ptk7	0.78952	1.18047	1.39244	1.66846	1.7033	1.52243
Foxp4	0.595292	1.1719	0.961193	0.638368	0.295859	0.38459
Lrg1	0.00698153	0.00326513	0.0870795	0.061449	0.0196272	0.0067124
Ptprs	0.647826	1.65683	1.95196	1.92535	1.61299	1.7638
Safb2	2.49248	2.48551	2.47099	2.45749	2.63165	2.62657
Pspn	0.00479108	0.014971	0.0122669	0.000545508	0	0.00457235
Crb3	1.3445	1.36513	1.8203	0.502427	0.600227	0.39172
C3	0.114661	1.3086	2.56356	0.855018	0.107301	0.230644
Lama1	0.0904411	0.607483	0.785144	0.665565	0.316949	0.328729
Tgif1	1.99747	2.37664	1.48636	1.95444	1.61079	1.38876
Lbh	0.494856	0.656313	0.96937	1.57795	1.3469	0.980718
Sos1	1.14263	1.14745	1.02008	0.967268	0.922945	0.997069
Slc8a1	0.0156725	0.0326228	0.0653037	0.0264307	0.0058514	0.0741563
Six3	0.00943014	0.018759	0.358774	0.0981151	0.00570121	0.00588465
Six2	0.117764	0.34778	1.03059	0.293263	0.0508859	0.0813189
Epas1	0.734075	1.0976	0.775033	1.30361	1.29994	1.1381
Epcam	3.59438	2.88564	2.64699	3.25203	3.30651	3.11765
Fshr	0	0.0122924	0.0688374	0.028511	0.0297014	0.0660158
Arhgap12	1.2934	1.37284	1.16812	1.26612	1.14175	1.26245
Rock1	2.45953	2.22224	2.6456	2.55959	2.32843	2.44566
Greb1l	0.0409833	0.227314	0.688422	0.35949	0.0982752	0.156691
Mib1	1.25578	1.25822	1.22223	1.18005	1.02257	1.16886
Gata6	0.107263	0.210395	0.621319	0.344652	0.158682	0.371436
Cdh2	0.262747	0.959213	1.42142	1.22385	0.720247	0.673528
Dsg4	0	0	0.0140246	0	0.0038976	0
Ercc3	1.96453	2.24959	1.88	2.13481	2.16412	2.07607
Apc	1.83469	1.66778	1.6059	1.80164	1.63824	1.80292
Hbegf	0.603874	0.622177	1.52717	1.51233	1.29533	1.05487
Hdac3	2.1654	1.7575	1.72296	2.23775	2.23262	2.0906
Fgf1	0.0569401	0.0597966	0.0562142	0.076709	0.0344238	0.0112003
Nr3c1	0.648435	1.35725	2.14176	1.7274	1.4981	1.53245
Grxcr2	0	0.0547991	0.505973	0.0615158	0.0047092	0
Pou4f3	0.0111182	0.0476433	0.283742	0.0212033	0.00642355	0.0100471
Spink5	0	0.206654	0.704037	0.0159972	0	0.00419109
Hsd17b4	2.49084	2.91678	2.69407	2.24919	2.23521	2.25503
Slc12a2	1.8377	2.3073	1.97466	1.7515	1.68024	1.74028
Apcdd1	0.0121567	0.0277686	0.0123323	0.00239195	0.0014371	0.00379827
Onecut2	0.00569292	0.571916	1.24457	0.199464	0.0757097	0.4731
Smad4	1.41395	1.44449	1.06595	1.18473	1.10756	1.08
Smad7	1.48915	1.03032	1.3004	1.23279	1.24351	1.14876
Smad2	2.13249	1.78212	2.08702	2.25283	2.32094	2.49272
Nfatc1	0.144491	0.386721	0.963593	0.437046	0.189626	0.198525
Lrp5	0.257499	0.179251	0.24103	0.385244	0.541888	0.335629
Ppp1ca	1.89656	1.60465	1.57794	2.18118	2.41293	2.01217
Kdm2a	1.86142	3.02323	3.92666	3.70249	3.83841	3.43736
Rbm4	0.529063	0.430899	0.524433	0.605097	0.616706	0.742811
Cfl1	4.34777	3.77104	3.4499	4.03343	4.24922	4.22976
Ovol1	0.200129	0.496186	1.28122	0.800228	0.282278	0.428446
Kat5	0.171996	0.0847996	0.130175	0.194078	0.23602	0.247703
Rela	1.32563	1.24066	1.34871	2.00635	1.84078	1.88868
Sipa1	1.09151	1.95846	2.54525	2.24063	2.52564	2.31545
Men1	1.56531	1.31415	1.18614	1.8301	1.93689	1.99514
Anxa1	0.0680004	0.480911	0.881664	0.151441	0.176748	0.296892
Aldh1a1	0.225687	0.672524	1.37369	1.07553	1.15813	1.66591
Tmc1	0.0136407	0.1907	0.399644	0.090722	0.0127662	0.00992614
Tjp2	2.215	1.51624	1.8901	2.19172	2.0348	1.7144
Dmrt1	2.25962	2.07496	2.7478	3.00493	3.18637	3.45814
Dmrt2	0	0.0459809	0.344594	0.360486	0.356447	0.315338
Rfx3	0.57016	0.698115	0.561324	0.598133	0.487012	0.621756
Jak2	0.330045	0.957629	1.307	0.945093	0.529359	0.631165
Dkk1	0.0866539	0.0623198	0.168744	0.00183632	0.00583556	0
Lipa	0.870326	1.80957	2.30051	1.66314	0.811442	0.81239
Kif20b	3.41712	3.04574	2.38653	2.81578	3.32474	3.12226
Hhex	0.540868	0.93085	1.50536	2.4773	2.52143	2.07024
Sfrp5	0.00219736	0.0139077	0.262211	1.27712	0.577563	0.192155
Chuk	1.47352	1.81059	2.01024	1.90436	1.68768	1.9239
Pax2	0.001255	0.1284	0.309474	0.038277	0.00641368	0.00212458
Lzts2	0.316727	1.08516	0.353628	0.187573	0.449381	0.632359
Pdzd7	0	0.00854057	0.0373903	0.0140104	0.0110609	0.00807136
Lbx1	0.0063943	0.000970633	0.00941426	0.0179756	0.00244194	0.000313491
Btrc	1.47728	2.08988	1.98196	1.86121	1.70013	1.6082
Fgf8	0.183447	0.809676	0.878556	0.169492	0.0878946	0.177129
Ldb1	1.46767	2.04189	1.88817	1.93224	1.62896	1.74243
Pitx3	0	0.00497517	0.034692	0.0309175	0.00813876	0.030625
Sufu	0.314721	0.551747	0.62278	0.783439	0.769335	0.955315
Tcf7l2	0.209465	0.617553	1.93729	2.70136	2.37588	2.19248
Vax1	0.0389426	0.00844228	0.0553051	0.0366574	0	0.000497467

## Sheet: Actin cytoskeleton
	Mitotic.PGCs	Mitotic.arrest.PGCs	Q.ProSPG	T.ProSPG	Undiff.ed.SPG	Diff.ing.SPG
Dst	2.02024	2.44971	2.34635	2.41725	1.90478	2.0354
Ankrd23	0.108141	0.053571	0.151074	0.223338	0.175017	0.382642
Myo1b	2.54598	1.86134	1.68822	2.24862	2.12436	2.13214
Stk17b	2.44779	2.35313	2.5521	2.33424	1.92137	1.84757
Mpp4	0.0344835	0.168913	0.144928	0.266352	0.0717436	0.102038
Abi2	1.91667	1.96017	1.8792	1.80498	1.57236	1.58019
Map2	0.369949	0.440113	0.885538	0.473081	0.151864	0.303438
Myl1	0.0402186	0.172348	0.903914	0.0347898	0.00363822	0.0149866
Arpc2	3.66702	3.10013	3.1593	3.72511	3.69674	3.58989
Catip	0.589714	0.448822	0.701445	0.68163	0.422815	0.360819
Vil1	0.0546017	0.423216	1.26631	0.40858	0.179545	0.121158
Inpp5d	0.772427	0.331008	0.657345	0.633226	0.300594	0.308217
Mlph	0.488956	0.681241	0.337182	0.145792	0.057225	0.068009
Hdac4	1.3431	1.33723	1.26851	1.46161	1.20996	1.34844
Actr3	3.01805	2.89612	2.91925	3.06014	3.03279	3.0208
Lmod1	0.032749	0.212273	0.515388	0.167521	0.123375	0.151207
Csrp1	1.07397	0.722354	1.32169	1.84698	1.55312	1.21927
Tnni1	0.152137	0.493324	1.17706	1.08451	0.249988	0.213559
Lad1	0.0664028	0.429631	0.777804	1.44457	1.08543	0.507705
Tnnt2	0.0820524	0.156576	0.413217	1.72053	0.74838	0.412095
Arpc5	2.92067	2.97685	2.83715	3.47445	3.40448	3.50142
Dhx9	2.56136	2.47649	1.92052	2.09875	2.36326	2.32535
Abl2	2.18674	2.42409	1.95085	2.30981	1.90005	1.90557
Ddr2	0.0168238	0.340039	0.643373	0.22029	0.116686	0.071292
Vangl2	0.524533	1.34105	1.43702	1.0586	1.04482	0.946087
Tagln2	1.65564	2.60657	3.50548	3.60191	3.39104	2.99645
Spta1	0.00267733	0.0977904	0.22375	0.0734339	0.0925856	0.127706
Fmn2	0.466872	0.614417	0.641352	0.537746	1.10622	0.61111
Cdc42bpa	1.52432	1.80638	2.13062	2.04838	1.70525	1.99076
Enah	1.93883	2.7086	2.75836	2.19668	2.07726	2.18521
Nebl	0.030522	0.261803	0.855869	0.270134	0.0907382	0.166347
Arhgap21	1.63678	1.21071	1.60159	1.46398	1.27278	1.24606
Myo3a	0.0263771	0.109534	0.213679	0.0290924	0.0199737	0.007028
Tsc1	1.86831	2.6914	2.6043	1.81097	1.60702	1.6115
Sptan1	2.91363	3.47475	3.10069	2.63246	2.39101	2.56165
Abl1	1.56357	1.79007	1.34113	1.04256	0.981588	1.07029
Aif1l	1.99793	0.533354	1.44216	0.65508	0.284965	0.227655
Gsn	0.17667	1.55208	2.72323	1.6151	0.827499	0.811544
Arpc5l	3.06203	2.94544	2.74646	3.54653	3.39468	3.2049
Neb	1.07537	2.77606	2.89063	2.92465	2.32425	2.24479
Xirp2	0.00041648	0.0110397	0.136811	0.0146391	0.0101726	0.00237487
Myo3b	0	0.0855218	0.237002	0.0835996	0.0214657	0.0140352
Wipf1	0.243231	0.68534	1.06392	1.18006	0.678293	0.449561
Pjvk	0	0.162373	0.646727	0.1309	0.0104951	0.0208854
Ttn	0.20107	2.24499	2.79474	2.81234	1.94393	1.8755
Nckap1	2.28583	1.81741	1.5944	1.52292	1.11733	0.957332
Smtnl1	0.195136	0.206744	0.680576	0.264793	0.211562	0.105856
Ttc17	0.711099	1.32059	0.947855	1.0335	1.08014	1.13122
Fmn1	0.270091	1.08364	1.01724	0.700166	0.447943	0.386445
Actc1	0.0888491	0.745848	1.20945	0.0713216	0.00618986	0.014134
Bmf	0.493691	0.731665	0.500517	0.490533	0.57835	0.547263
Vps18	0.691586	0.79426	0.543411	0.828953	0.916872	1.00632
Itpka	0.0243528	0.198993	0.565094	0.588223	0.39628	0.445299
Bloc1s6	1.42363	1.52856	1.42142	1.88091	1.70018	1.76791
Vps16	2.10788	1.91426	1.60621	2.07974	2.43378	2.39395
Snap25	0.0056925	0.371423	0.815909	1.04915	0.577164	0.213832
Dstn	3.34837	3.53673	3.65849	3.96843	3.83215	3.77746
Hck	0.0225088	0.66266	0.956054	0.388802	0.228126	0.405641
Bpifb4	0.0451068	0.910901	1.83901	1.00146	0.383402	0.285169
Myh7b	0.033257	0.0721154	0.488365	0.240747	0.191542	0.195524
Myl9	0.450244	1.26337	1.43649	1.59872	1.5465	1.63191
Src	0.0637218	0.768687	1.04202	0.99515	0.810182	0.855171
Tnnc2	0	0.00574607	0.00464301	0.00318151	0	0.000332266
Ncoa5	0.89392	1.03325	1.01977	0.914391	0.791564	0.929252
Rab22a	1.49036	1.53528	1.4199	1.65945	1.39477	1.55605
Shroom4	0.607193	0.726634	0.56177	0.588066	0.459708	0.446451
Was	0.218104	0.509353	0.964939	0.884126	0.688799	0.411179
Flna	1.15302	1.02545	0.459969	0.91782	1.00657	1.22285
Pls3	1.66911	0.590179	0.812151	1.36371	1.48521	1.51052
Ophn1	0.0787483	0.500814	0.912454	0.609284	0.619144	1.27489
Gdpd2	0.066395	0.0419207	0.189073	0.026729	0.00281402	0.00838126
Pof1b	0.0374602	0.0167484	0.118825	0.0135387	0.021885	0.00157272
Diaph2	0.370908	0.496614	0.34132	0.465285	0.213742	0.39057
Tmsb15l	0.0293328	0.0783327	0.052728	0.0339482	0.0273298	0.0558891
Tmsb15b2	0.112474	0.0571929	0.0551177	0.0521191	0.071273	0.0793759
Amot	0.926413	0.994536	0.340125	1.07978	0.982295	0.786438
Shroom2	1.04844	0.865243	0.910056	0.604549	0.526659	0.541038
Arhgap6	0.0289846	0.107167	0.323675	0.133085	0.0398279	0.0589133
Fhdc1	0.0184622	0.501299	1.27232	0.454235	0.0944062	0.0971651
Arhgef2	2.07186	1.60225	2.04848	2.23815	2.02467	1.74564
Hax1	3.04781	2.59945	2.30152	2.70312	3.14482	3.19356
Tpm3	3.72711	3.1954	3.2339	3.90468	3.78011	3.64119
Cgn	0.994717	2.10651	1.94813	1.10904	1.15898	1.3314
Tmod4	0.0168104	0.141951	0.275935	0.077764	0.0545142	0.048732
Capza1	2.42027	2.61121	2.52968	2.48935	2.44175	2.25741
Cttnbp2nl	1.48098	1.90879	2.02958	1.58162	1.76213	1.69556
Vcam1	0.0339898	0.0727367	0.256222	0.0772777	0.13585	0.213809
Cnn3	3.42078	2.76647	3.17927	3.39244	3.225	3.21285
Myoz2	0.00315842	0.0491525	0.332463	0.218615	0.0983859	0.0568695
Synpo2	0.0354204	0.128523	0.542109	0.373249	0.184047	0.183696
Arsj	0.0195835	0.0124969	0.128774	0.0766852	0.0692099	0.0425272
Trmt10a	2.26495	2.20985	2.75478	2.78973	2.54695	2.39953
Tspan5	0.719434	1.0927	1.55371	1.47753	1.00913	1.06021
Pdlim5	0.969757	0.90951	1.19341	1.06863	0.893219	1.05151
Gbp2b	0.00377191	0.0450133	0.17308	0.0244332	0.0218702	0.0403573
Gbp2	0.0100861	0.172802	0.0857106	0.0277997	0.114353	0.360594
Nexn	0.593773	0.460831	1.31686	0.660286	0.405776	0.61769
Lrrc7	0.00976769	0.0612877	0.264619	0.03899	0.00730085	0.0346821
Calb1	0.0443926	0.232278	0.98665	0.219178	0.110116	0.120313
Cnr1	0.14437	0.340521	0.639493	0.69879	0.358761	0.211514
Dctn3	3.03952	2.35267	2.90592	2.63205	2.74216	2.68935
Stoml2	3.49362	2.8573	2.64534	2.92105	3.24105	3.26786
Tpm2	0.168044	0.30893	1.97454	1.18458	0.454572	0.533063
Tmod1	0.000654344	0.0194824	0.0530767	0.132757	0.0222032	0.0207079
Fkbp15	0.956004	1.10632	1.17487	1.005	0.882761	0.963204
Whrn	0.547927	0.826583	1.10785	0.603084	0.369103	0.525516
Tek	0.265116	0.444925	0.605727	0.271966	0.149576	0.157792
Ror1	0.0452571	0.0731929	0.243539	0.0867672	0.036084	0.0676355
Ndc1	2.13669	1.89612	1.52341	2.43461	2.60779	2.4748
Kncn	0	0.0184195	0.0868238	0.193815	0.234827	0.284786
Lurap1	0.540007	0.338909	0.262228	0.36036	0.224898	0.460454
Slc2a1	2.22324	1.99508	1.78782	2.50875	2.06979	2.08219
Cap1	1.01891	0.906719	0.88599	1.05533	1.19683	1.09784
Macf1	1.82495	1.68436	1.94664	2.30124	1.71321	1.68559
Fhl3	0.303858	0.381657	0.880062	1.35284	0.982419	0.892828
Epb41	0.904918	1.32904	1.691	1.7345	1.32644	1.5159
Fgr	0.0554729	0.266779	0.454476	0.311781	0.151088	0.102002
Capzb	3.05478	2.80895	3.10442	3.41067	3.28745	3.12692
Crocc	1.13611	1.12513	0.876753	0.678352	0.606732	0.679241
Hspb7	0.000622035	0.0799759	0.578542	0.376379	0.0654091	0.00675129
Fblim1	2.25892	1.53304	2.21909	2.07335	1.70429	1.21931
Espn	1.68938	1.66268	1.90404	1.56955	1.92195	1.78274
Prkcz	2.11966	2.15619	2.54838	2.82932	2.18031	2.17964
Ptpn12	1.4256	1.84087	2.00346	1.97874	1.57884	1.5046
Yes1	0.873593	1.03968	1.32668	1.23972	1.02474	1.17978
Maea	2.44509	2.2507	2.09728	2.14266	2.35959	2.4751
Add1	1.47652	1.75281	1.6721	1.72274	1.67032	1.7627
Ablim2	0.401139	0.403993	0.575959	0.181341	0.21281	0.244617
Afap1	2.10644	0.792138	0.37252	1.1415	1.10139	1.0113
Crmp1	0.0585637	0.390617	1.11884	0.678767	0.30758	0.0698451
Wdr1	1.87052	2.39069	2.32616	3.02162	2.94529	2.90876
Med28	3.70719	3.62017	3.50725	3.709	3.68821	3.61411
Limch1	0.0994068	0.618876	0.993038	0.529575	0.146368	0.21062
Corin	0.00494613	0.0986246	0.344845	0.0974964	0.0182614	0.0156063
Npffr2	0.0645492	0.117161	0.29299	0.00106152	0	0
Shroom3	1.64164	2.17488	1.95789	1.67661	1.34554	1.11649
Myo18b	0.0106992	0.925235	1.56006	0.834968	0.280942	0.202846
Coro1c	2.01989	1.3587	1.48475	2.59405	2.31122	2.25195
Myo1h	0.0370492	0.10655	0.112663	0.287494	0.238786	0.32245
Trpv4	0.0697478	0.803377	1.03817	1.68923	0.926268	0.833762
Pxn	0.355421	0.770804	1.0275	1.41082	1.39991	1.31271
Cit	2.29529	2.09164	1.9471	2.30494	2.24601	2.23582
Ptpn11	2.32191	2.13828	2.31498	2.41236	2.29458	2.19905
Myl2	0	0.120911	0.260725	0.250199	0.085075	0.064062
Arpc3	2.19152	1.87731	2.20565	2.82219	2.69346	2.21371
Kntc1	1.69738	1.1773	0.81665	1.17481	1.2333	1.08247
Rflna	1.02345	0.634413	0.44411	0.160347	0.101627	0.236964
Auts2	1.65171	2.74075	2.75931	2.1685	1.93899	2.20864
Stx1a	0.157851	0.625979	1.57571	1.04569	0.758183	0.831599
Sh2b2	0.03167	0.490299	0.930038	0.197854	0.0973348	0.20236
Trip6	0.352467	0.652976	0.834798	0.784126	0.872472	1.14674
Micall2	0.0609791	0.420886	0.506011	0.137015	0.15038	0.224426
Actb	4.64678	4.53736	4.39258	4.78021	4.81053	4.93294
Fscn1	2.3334	1.23547	1.58834	1.76157	1.97211	2.14205
Rac1	2.84757	2.39045	2.72476	3.00518	3.0236	3.18335
Ocm	0.00491073	0.344779	0.35139	0.119612	0.0264167	0.00686855
Baiap2l1	0.112103	0.456402	1.37888	1.03593	0.554145	0.633759
Arpc1a	2.80284	3.77721	4.10158	3.66247	3.50212	3.50201
Arpc1b	3.2817	2.08315	2.90407	3.31981	3.05963	3.07512
Flt1	0.205695	0.949624	1.78698	1.55488	0.941768	0.806373
Ppp1r9a	0.684767	1.05273	1.50955	0.995942	0.756401	0.899705
Capza2	2.82994	2.46913	3.00283	3.19917	3.16328	3.06099
Cttnbp2	0.181883	0.46886	0.800062	0.200209	0.0568018	0.119945
Lmod2	0	0.131997	0.53545	0.121402	0.038734	0.00367777
Wasl	2.83724	2.94734	3.09256	2.94174	2.98523	3.0554
Fscn3	0.00685405	0.0656274	0.289274	0.0929172	0.0429267	0.0282789
Flnc	0.12826	0.832688	1.44155	1.08864	0.808441	0.599686
Cald1	1.36615	0.835948	1.33395	0.747612	0.547872	0.682043
Mtpn	2.55851	2.13888	2.2377	2.86196	2.842	2.78976
Dennd2a	0.918066	1.55368	1.82475	1.39025	0.817599	0.836649
Zyx	0.936996	1.53474	2.36367	2.41453	1.91029	1.83098
Lancl2	1.52188	0.862739	1.12049	1.39115	1.30869	1.16601
Snca	0.117665	0.402987	0.836473	0.528951	0.288589	0.522936
Gng12	2.84564	2.18894	2.38389	3.24065	3.35003	3.40461
Capg	2.19362	2.12964	3.29838	3.72637	3.22668	2.61799
Ctnna2	0.0854286	0.860413	1.71889	1.02695	0.401467	0.417178
Rtkn	0.00264261	0.0150691	0.0837135	0.0669049	0.0303147	0.02133
Add2	0.0271344	0.227502	0.645995	0.314163	0.15953	0.150691
Lmod3	0.081038	0.411836	0.715526	0.564276	0.192346	0.170651
Arpc4	2.38115	1.84156	2.10594	2.76439	2.49869	2.22516
Ankrd26	2.46233	2.8431	2.76584	2.50537	2.51748	2.60076
Scnn1a	0.0747896	0.0979488	0.192272	0.239664	0.216215	0.229546
Capza3	0	0	0.0124729	0.00137365	0.00211887	0
Gys2	0.0331984	0.39589	1.55325	0.28945	0.0344569	0.0299702
Stk38l	2.03984	2.00724	2.2536	2.13611	2.20757	2.37417
Myadm	1.27188	1.02504	1.0814	1.72962	1.52951	1.34064
Tfpt	1.59711	2.14119	2.14016	1.77243	1.70888	1.84365
Tnnt1	2.145	2.8143	2.47305	1.97369	1.08337	0.697377
Tnni3	0.734	1.22639	1.41392	1.28968	1.00571	1.43066
Kptn	1.36309	1.47352	0.824401	1.2446	1.43443	1.39894
Arhgap35	1.17607	1.69442	1.7739	1.64201	1.33074	1.1459
Foxa3	0.0187087	0.131858	0.104354	0.0483556	0.052543	0.0549465
Axl	0.126592	0.592767	1.05679	1.06861	0.610081	0.80248
Sptbn4	0.685134	0.356363	0.846641	0.533038	0.345768	0.141064
Rinl	0.925781	0.636688	0.473905	0.940629	0.851268	0.627778
Actn4	2.82973	2.16843	2.01332	2.34186	2.1505	2.10152
Sipa1l3	0.625117	1.28841	1.42377	1.39577	1.53622	1.31946
Arhgap33	0.0409403	0.511698	1.68039	1.30724	1.0497	0.794479
Myh14	0.329354	1.50092	1.46046	1.15389	0.944973	0.86804
Gas2	1.00973	0.841355	1.23577	0.838905	0.755964	0.790851
Akap13	1.68597	2.7567	2.63378	2.43408	2.38283	2.44336
Iqgap1	2.28688	1.62035	1.67637	2.04917	1.52144	1.42776
Tlnrd1	1.13705	0.120196	0.203336	0.789658	0.574615	0.592609
Nox4	0.183731	0.400642	0.560335	0.443499	0.192474	0.397807
Pak1	1.75765	2.15709	2.4591	2.43989	2.03817	2.14422
Myo7a	0.825283	1.28599	1.5828	1.09534	0.727587	0.96666
Ilk	0	0.000291279	0.000202321	0.000562689	0	0
Swap70	2.0181	1.90982	1.70122	1.71528	1.70982	1.83973
Mical2	0.13212	0.109742	0.205879	0.405718	0.310875	0.273717
Parva	0.156168	0.435511	1.2797	1.18037	0.709689	0.627009
Dctn5	2.29272	2.4778	2.29882	2.40654	2.44978	2.43337
Prkcb	0.305843	0.839763	1.11988	0.654249	0.308977	0.218469
Coro1a	0.288696	1.30228	2.16406	2.48416	2.05291	1.42753
Aldoa	4.06824	3.64311	3.83888	3.99379	4.05658	4.01305
Taok2	1.30428	1.24168	1.19488	1.35356	1.39259	1.3916
Mylpf	2.02988	1.7219	2.51918	1.50828	0.987908	0.951706
D7Ertd443e	0.0130802	0.0747949	0.269869	0.0722459	0.0124669	0.00739409
Adam8	0.125928	0.241386	0.302477	0.227771	0.0934817	0.0809
Tnni2	0.0683622	0.93722	0.925373	0.838321	0.888353	0.816856
Tnnt3	0.185435	0.179738	0.423137	0.0760301	0.011739	0.0155865
Cttn	2.28152	1.47932	1.13829	2.14089	2.21447	2.20746
Epb41l2	2.45721	2.254	1.70819	2.35442	2.06348	2.18265
Marcks	1.15915	0.987222	1.15735	0.904898	0.765516	1.21517
Fyn	0.500805	1.03857	1.64691	2.47687	2.06524	1.90083
Mical1	0.000998445	0.0369389	0.0639282	0.0293307	0.0366542	0.0234989
Specc1l	1.60817	1.9065	1.25414	1.58125	1.37325	1.36209
Misp	0.0684556	0.267114	1.16375	0.684827	0.212524	0.215468
Cnn2	1.59656	1.14741	1.4714	2.38127	2.01603	1.45001
Apc2	0	0.111493	0.214849	0.161593	0.113554	0.211192
Sppl2b	0.63579	0.659434	0.499454	0.586076	0.587603	0.717628
Dapk3	1.18805	1.59415	1.3498	0.987593	1.02567	1.37456
Gas2l3	1.28083	1.36226	1.41849	1.69383	1.76792	1.33367
Ppp1r12a	2.41236	2.26908	2.24649	2.29262	2.31077	2.45393
Pawr	0.308	0.136179	0.439418	0.36787	0.273237	0.279673
Avil	0.00488592	0.48111	1.80801	0.542698	0.0716625	0.0399028
Dctn2	2.54686	1.96636	1.86871	1.84264	1.83191	1.94312
Myo1a	0.0369984	1.7451	2.99857	1.76021	0.771586	0.404288
Ptges3	3.93123	3.76329	3.31535	3.55165	3.6105	3.68202
Myl6	3.45994	3.08741	3.03263	3.53441	3.39589	3.27315
Myl6b	0.117322	0.224928	0.669639	0.321515	0.27387	0.225947
Myo16	0.00312324	0.276706	0.58975	0.136051	0.0179544	0.0334444
Dctn6	2.13713	2.57947	2.99274	2.87272	2.67121	2.57903
Dlc1	1.26155	0.841219	1.17237	0.99936	0.871954	0.896199
Pdlim3	2.10041	1.89847	1.71146	0.785928	0.514551	0.695999
Palld	2.0019	2.72349	2.71689	2.02332	1.43171	1.37264
Klhl2	0.752155	0.800792	0.855852	0.813053	0.532718	0.770039
Myo9b	1.14862	1.21009	1.06104	1.26396	1.06014	1.11301
Tpm4	0.429945	0.453057	0.952099	1.24496	1.04581	1.17782
Mylk3	0.0397902	0.243211	0.781595	0.665821	0.319043	0.131373
Ccdc102a	0.0855808	0.596035	1.0934	0.774822	0.455314	0.414033
Fhod1	0.369706	0.559589	0.66394	0.373513	0.28654	0.243924
Carmil2	0.0550011	0.0284468	0.0703315	0.0585341	0.0529234	0.0182043
Cdh1	1.83883	1.4708	0.7046	1.36627	1.23208	0.7578
Calb2	0.493698	0.460251	0.825489	0.69024	0.737362	0.614013
Bcar1	1.07317	1.35535	1.4656	1.22348	1.27041	1.33487
Cotl1	1.69773	1.22933	1.47251	2.16517	1.71618	1.35374
Cyba	1.11024	1.92425	3.11136	2.75496	2.22478	2.32469
Acta1	0.0322475	0.130929	0.464785	0.146239	0.0190052	0.0185835
Flnb	0.691918	0.468545	0.371622	0.753592	0.865435	1.00859
Fam107a	0.0783068	0.0696704	0.122245	0.157326	0.0620674	0.0722961
Myoz1	0.0155573	0.130831	0.761168	0.413649	0.0924565	0.0532924
Synpo2l	0	0.0156095	0.100151	0.0207687	0.0335291	0.0291702
Vcl	0.437634	0.354409	0.374571	0.458563	0.41133	0.356049
Tnnc1	0.0230807	0.144359	0.386724	0.237113	0.144153	0.0732303
Mapk8	1.54171	1.92394	1.8602	1.77872	1.59933	1.72591
Ldb3	0.0266961	0.311905	0.794565	0.785223	0.334053	0.157869
Ang5	0	0	0.00166695	0	0	0
Ang6	0	0	0.0046472	0	0.00645797	0
Fermt2	2.4364	2.29092	2.58284	2.58671	2.47348	2.63557
Ang	0.0072558	0.125536	0.0903837	0.0266114	0.0281543	0.181636
Ang2	0	0.0113996	0.0108742	0	0	0
Ang4	0	0.00907111	0.0295653	0	0	0
Hnrnpc	4.14783	3.80406	3.48058	3.69264	3.96251	3.98184
Myh6	0.00754724	0.50592	1.45751	0.799139	0.705427	0.857768
Myh7	0.00113882	0.471913	0.976195	0.314996	0.0993895	0.230627
Atp12a	0.0400047	0.248052	0.705204	0.158387	0.0420018	0.0901438
Gjb6	0	0.22022	1.05543	0.316368	0.064289	0.0988632
Ints6	1.71121	2.56337	2.93089	2.53218	2.29822	2.31877
Msra	1.31363	1.03365	1.05341	1.31067	1.22619	1.0974
Dock5	0.765141	0.355466	0.766836	1.05896	0.896739	0.927071
Bin3	1.13123	2.10933	1.80824	1.6695	1.31577	1.38664
Pdlim2	0.261404	0.133955	0.336874	0.472901	0.257878	0.134514
Dmtn	0.268903	0.627368	0.816576	0.451875	0.345855	0.283727
Lcp1	0.381638	0.480928	1.14582	1.02451	0.469504	0.569535
Dgkh	0.22145	1.1238	1.40752	1.53577	1.01713	1.05977
Diaph3	1.72519	0.976415	0.599322	1.00503	1.17124	1.27659
Spry2	1.07941	0.707652	1.09573	0.61603	0.262159	0.334242
Tpm3-rs7	2.68849	2.02193	2.10097	2.9969	2.81026	2.5987
Keap1	0.931896	0.514567	0.54942	0.744733	0.876819	0.895957
Cnn1	0.0102853	0.547054	1.72766	0.572666	0.149924	0.136869
Anln	2.6537	2.43629	1.89823	2.1983	2.53619	2.49396
Jam3	0.341883	0.83734	1.16724	1.42281	1.46406	1.75913
Barx2	0.00786028	0.170529	0.430891	0.145998	0.0319478	0.0610446
Arhgap32	1.52424	1.59207	1.89645	1.50216	1.21746	1.19749
Pknox2	0.0614418	0.147853	0.358609	0.079656	0.0323218	0.0644481
Vps11	1.86447	2.52515	2.67543	2.08561	1.94633	1.93429
Cryab	0.111984	0.718993	2.1658	1.15069	0.453985	0.441917
Rdx	3.32615	2.26609	1.83529	2.40058	2.6312	2.7417
Cib2	0.304999	1.25371	2.27576	1.98238	1.30007	1.30365
Pstpip1	0.169048	0.453068	0.881411	0.474966	0.339422	0.1633
Peak1	0.330919	0.881634	1.09655	1.12715	1.13174	1.13804
Myo9a	1.6781	2.25643	2.22837	2.08062	1.82827	1.98295
Coro2b	0.572077	0.453202	1.08082	0.391908	0.171394	0.206532
Tpm1	2.60639	2.38752	2.93344	3.22468	2.61445	2.43647
Anxa2	1.27741	1.77572	2.45392	2.68959	1.89695	1.85757
Myo1e	0.702545	2.08664	2.42015	2.33984	1.48923	1.07462
Myzap	0.117871	0.798636	0.696359	1.22631	0.924211	0.996848
Cgnl1	0.845831	1.37909	1.76316	1.34916	1.19004	1.04296
Myo5a	0.847804	1.05828	1.08474	1.15817	0.906417	1.11244
Myo5c	0.586418	1.04922	0.997988	0.638774	0.899307	0.798839
Tmod3	1.33048	1.74936	2.04635	2.27717	2.34398	2.23874
Tmod2	0.87809	1.33591	1.63306	1.48975	1.6502	1.94422
Gfral	0.000604624	0.0296824	0.269588	0	0.000995839	0.000618885
Eef1a1	4.87057	4.99084	4.79599	4.44628	4.57254	4.81051
Filip1	0.102572	0.608796	1.11258	0.452095	0.109476	0.0847594
Myo6	0.443937	0.999456	1.27265	1.00943	0.713735	0.743918
Pls1	1.57236	1.03099	1.18441	1.40754	1.55985	1.61689
Topbp1	2.49492	1.94384	2.02789	2.36848	2.30484	2.14912
Twf2	2.0524	1.90896	2.04251	2.46005	2.26272	2.04174
Mst1r	0.0223577	0.0545195	0.154839	0.0374386	0.0166761	0.0330517
Kif9	0.0917298	0.614452	0.927165	0.51883	0.328455	0.400822
Myl3	0.0163275	0.0356124	0.0969491	0.0596332	0.0281998	0.0480251
Pdcd6ip	2.27982	2.06202	2.21914	2.22176	2.14693	2.04281
Vill	1.02679	1.83132	2.40302	2.13774	2.00404	1.86581
Xirp1	0.000272258	0.0341984	0.0201559	0.00140328	0	0.000449297
Myrip	0.0247751	0.279452	0.671076	0.77123	0.385706	0.307897
Ackr2	0.027731	0.0710364	0.0410915	0.0520884	0.059208	0.00562749
Smtn	1.07596	0.911213	0.72307	1.40433	0.841266	0.56806
Nf2	2.15995	2.35184	2.65258	1.82941	1.29516	1.38424
Gas2l1	1.54189	1.12967	0.79763	1.62704	1.65121	1.51151
Dbnl	2.14131	2.03315	1.71137	2.51235	2.703	2.67287
Myl7	0.502755	0.951635	2.34367	2.17157	1.98182	1.43882
Gck	0.042008	0.190916	0.502205	0.376546	0.1411	0.169948
Myo1g	0.044438	0.266166	0.543999	0.0499094	0.053173	0.0490634
Tns3	0.658061	0.814182	0.894739	0.988993	1.03046	1.11618
Cobl	0.127197	0.759131	1.35311	0.904153	0.394896	0.544676
Actr2	2.21126	1.76201	1.68564	2.55045	2.50333	2.61517
Sptbn1	1.78797	2.21964	2.15622	2.62367	2.50659	2.33865
Sh3pxd2b	0.105767	0.160438	0.294001	0.276875	0.163055	0.187928
Shroom1	0.0635997	0.0931829	1.39143	1.22396	0.527876	0.312924
Pdlim4	1.57931	2.34056	3.20894	2.00254	1.34089	1.54916
Mprip	1.82688	1.84799	2.21021	2.29383	2.05931	2.0671
Llgl1	1.05493	1.8455	1.46109	1.30545	1.56782	1.74616
Flii	0.818185	0.922959	1.58014	1.17987	1.11776	1.23698
Specc1	0.502136	1.58475	1.78006	1.55293	1.59552	1.74136
Myh3	0.0217281	0.679888	1.95052	1.08229	0.762781	0.810423
Myh2	0.00416505	0.235715	1.44957	0.490878	0.0905216	0.0167544
Myh1	0	0.207722	1.31053	0.221366	0.0186604	0.014638
Myh4	0.0115201	0.64257	1.53667	0.557675	0.151053	0.0992182
Myh8	0	0.5566	1.90188	0.43426	0.0489042	0.0491401
Myh13	0.482507	0.826137	1.57081	0.634937	0.114471	0.045231
Gas7	0.161838	0.630895	1.43621	0.926885	0.581209	0.769608
Ntn1	0.907261	0.736216	0.484846	0.589484	0.36445	0.218051
Myh10	1.10294	1.25231	1.38308	1.53075	1.61898	1.45629
Gabarap	3.08763	3.41482	3.24346	3.13267	3.2415	3.3491
Smtnl2	1.07427	0.800065	0.817753	0.718904	0.937853	1.08455
Tax1bp3	1.75471	2.18164	2.13387	2.74403	2.76372	2.46886
Myo1c	0.204206	1.12285	1.81902	1.27616	1.32781	1.28875
Crk	1.5083	1.25534	1.02576	1.46234	1.34822	1.38644
Rflnb	0.0954841	0.47684	1.27127	0.930288	0.515304	0.479612
Myo18a	0.199024	0.703396	1.46049	2.11687	1.91429	1.54431
Flot2	1.40674	1.99161	2.1587	1.9842	1.96067	1.99888
Myo1d	0.131314	0.414893	0.410751	0.427833	0.29016	0.34814
Gas2l2	0.00530668	0.0189171	0.0689163	0.0154317	0.0278495	0
Acaca	1.13775	2.01656	1.95728	1.69907	1.45623	1.50085
Myo19	0.276827	0.274522	0.250276	0.354871	0.343461	0.387103
Dynll2	2.78145	2.57959	2.87857	2.8079	2.94755	3.16342
Ppp1r9b	0.557171	0.706939	0.543965	1.11466	0.80636	0.624939
Samd14	0.0303246	0.314308	1.23738	0.903709	0.316692	0.275454
Srcin1	0.0447922	0.48765	0.735566	0.424397	0.462272	0.414218
Lasp1	1.98447	1.08183	1.65012	2.32455	1.87336	1.60063
Rara	1.30622	1.62567	1.21955	1.36269	1.30589	1.49527
Krt19	0.28644	0.741865	1.86413	1.16468	0.713141	0.452717
Jup	0.411389	0.607904	0.980315	0.706106	0.884742	0.856799
Myl4	0.405811	0.842862	1.89281	2.27244	1.41904	0.829239
Limd2	1.19746	2.19439	2.77158	3.00739	3.17114	2.70885
Cdc42ep4	2.05802	1.95371	0.728706	1.24326	1.62077	1.7982
Ush1g	0	0.021979	0.0494367	0.0163222	0.0123742	0.00548827
Llgl2	1.31929	0.642691	0.935744	1.06147	0.863995	0.858922
Baiap2	1.47589	2.78412	3.0312	2.38292	1.93379	1.80775
Actg1	4.159	3.58064	3.44101	4.03536	3.87031	3.9547
Fscn2	0.0190231	0.046742	0.0646216	0.0274342	0.00442564	0.0666029
Rac3	0.199175	1.53797	2.46854	0.780136	0.310088	0.465835
Actn2	2.52394	2.70548	0.960653	1.40674	1.01855	1.07109
Hfe	0.0155691	0.155889	0.266904	0.191525	0.123641	0.18638
Carmil1	1.39787	1.11066	1.53096	1.73603	1.11021	1.16204
Dusp22	0.563843	1.64023	2.20246	1.81876	1.16544	1.30239
Dbn1	0.417573	2.06644	2.02233	1.36646	1.30983	1.62638
Pdlim7	2.06266	3.31361	3.49741	3.4166	2.99201	3.04725
Dapk1	1.35379	1.95576	2.38274	1.59361	0.52751	0.453317
Actbl2	0	0.0108624	0.0391751	0.143122	0.0428964	0.0167614
Map3k1	1.63009	1.53842	2.21338	2.15242	1.90498	2.2729
Efr3b	0.782193	0.377483	0.717314	1.50707	0.548852	0.477656
Adam17	1.32504	1.39372	1.4446	1.57491	1.61617	1.50444
Scin	0.00855088	0.0241595	0.257889	0.0421904	0.0117022	0.0275744
Cfl2	2.57995	2.0346	2.07526	2.50085	2.55622	2.72095
Actr10	2.92187	3.29365	3.46893	3.29923	3.34895	3.08692
Daam1	1.22633	1.22672	1.36952	1.21864	0.897085	0.872624
Sgpp1	1.27741	0.498206	0.789351	0.750444	0.710421	0.694016
Sptb	0.345207	1.03956	1.28332	0.677542	0.473278	0.387415
Actn1	1.86102	1.54598	1.08962	1.17468	1.07592	1.08517
Sipa1l1	2.09876	2.37376	2.57615	2.44609	2.40405	2.41384
Cdc42bpb	0.203199	0.149632	0.0950244	0.152854	0.143379	0.172951
Myo10	2.49985	2.61422	2.17656	2.12628	1.49949	1.46339
Rgs22	0.102849	0.529396	1.02206	0.282907	0.0919559	0.159608
Abra	0.13221	0.0719449	0.170582	0.0678299	0.0360754	0.057501
Mtss1	2.32315	1.63593	1.86332	1.70289	1.85011	1.79432
Asap1	2.03507	3.16805	3.75168	3.30615	3.03041	2.89413
Adcy8	0.000521863	0.107947	0.284162	0.0065339	0.00720552	0.00376908
Ptk2	2.19614	2.29918	1.72891	2.20803	2.25566	2.26108
Arc	0.0737523	0.170325	0.427388	0.991973	1.07636	0.965083
Myh9	2.20015	2.27362	2.31905	2.03878	1.60766	1.4532
Pvalb	0.0514835	0.623737	1.56631	0.122172	0.0439866	0.134346
Rac2	0.0257766	0.526419	0.49809	0.526916	0.353549	0.227015
Pdxp	1.58935	1.29951	1.2242	1.49207	1.63519	1.70883
Triobp	1.57625	1.83633	1.78051	1.69421	1.63666	1.598
H1f0	1.28984	1.03016	1.39749	2.22353	2.23305	2.37311
Parvb	0.263399	0.231222	0.302334	0.194458	0.333023	0.160686
Parvg	0.00100734	0.0687495	0.142703	0.00970557	0.0319686	0.0507735
Twf1	1.86401	1.35334	1.37446	1.79138	1.9173	2.0539
Rapgef3	0.143255	0.290842	0.644313	1.15451	0.797903	0.501055
Kansl2	2.96875	2.62948	2.56382	2.89522	2.84107	2.86967
Rnd1	0.246057	0.518346	0.623152	0.565388	0.425855	0.398703
Lima1	2.68685	2.09285	1.85342	2.58928	2.37302	2.13751
Bin2	0.82863	2.67011	2.44447	2.45581	2.29305	2.27732
Dnaja3	2.70029	2.55953	1.87938	2.33118	2.30418	2.2258
Myh11	0.00487472	0.37429	0.764218	0.428236	0.175896	0.292907
Cldn5	1.14927	0.451648	0.270955	0.681499	0.217644	0.195491
Lpp	0.114807	1.05207	1.83769	1.64262	1.332	1.53518
Iqcg	1.16369	2.09859	1.56493	1.28971	1.21387	0.888037
Mylk	0.072083	0.315863	0.561967	0.573338	0.454093	0.631096
Hcls1	0.00668422	0.242316	0.375501	0.32119	0.129256	0.114925
Tagln3	0.828904	0.559646	1.70382	1.34104	0.532514	0.163346
Myh15	0	0.198638	0.593901	0.121365	0.00237337	0.0100176
Epha3	0.00846729	0.0592835	0.440898	0.0673732	0.0110863	0.0155624
Itsn1	1.75453	1.51457	1.5296	1.3322	1.31028	1.36831
Dyrk1a	1.67684	2.00286	2.02171	1.47914	1.41601	1.50761
Snx9	1.56735	1.48315	1.51006	1.95455	1.47229	1.42509
Ezr	2.23911	1.31387	1.56956	1.30218	1.33354	1.36781
Msrb1	0.931135	1.32087	1.38516	1.15088	1.16632	1.21107
Neurl1b	0.0229806	0.336629	0.654562	0.518947	0.36009	0.508668
Actl9	0	0	0.0112441	0	0	0.000508692
Myo1f	0.0363675	0.696228	1.41106	0.769486	0.228401	0.198263
Aif1	0.00368903	0.0281	0.0919968	0.099341	0.0682083	0.478977
Flot1	1.7244	2.63254	2.72694	2.11454	1.69993	1.44367
Cenpq	2.46139	2.40187	2.19853	2.27947	2.36551	2.28682
Cd2ap	2.5112	2.09148	2.13767	2.29392	2.44115	2.58761
Clic5	0.0548906	0.143929	0.500021	0.238392	0.0834467	0.101921
Tmem63b	1.38741	2.4055	2.58348	1.39507	0.701945	0.787424
Prickle4	0.00705246	0.0415006	0.0508889	0.0555046	0.0403443	0.0861019
Rab5a	0.956294	0.583299	0.682141	0.936898	1.03684	1.23266
Kat2b	1.19099	1.02978	0.567163	0.774395	0.77288	0.675964
Fer	2.10728	1.95665	1.4321	1.75039	2.03283	2.22508
Myl12b	3.06887	2.90588	2.74535	3.23924	3.27332	3.2438
Myl12a	4.04358	3.6683	3.55499	4.04502	3.88008	3.83911
Cdc42ep3	0.474731	1.01795	2.08498	2.37848	2.27968	1.61336
Plekhh2	0.500639	0.899954	1.52604	0.799821	0.487115	0.870566
Rhoq	0.244238	0.457502	0.50857	0.464694	0.440879	0.450452
Svil	0.984301	0.652481	1.27667	1.31145	0.886986	0.947212
Cdh2	0.262747	0.959213	1.42142	1.22385	0.720247	0.673528
Klhl14	0.0122008	0.0230358	0.321026	0.0195706	0.0109386	0.0309391
Fhod3	0.459076	0.616442	0.921793	0.374478	0.0981046	0.0631184
Myo7b	0.0141738	0.336622	0.848514	0.104873	0.020842	0.0110715
Ctnna1	2.59931	1.76641	1.83217	2.49963	2.35935	2.21041
Diaph1	2.19503	1.51127	1.30255	1.36686	1.14986	1.01672
Fchsd1	0.0842289	0.334304	0.405604	0.460314	0.502764	0.512
Dpysl3	0.0548024	0.718783	1.51052	0.51496	0.340804	1.18643
Dctn4	1.67001	2.40903	2.37967	2.49532	2.53726	2.62259
Myoz3	0.00535383	0.00897231	0.161159	0.0779043	0.0307831	0.0097783
Synpo	0.0102733	0.183302	0.386728	0.255118	0.124509	0.147011
Ablim3	0.0028773	1.10399	1.97989	1.0959	0.802351	0.685252
Onecut2	0.00569292	0.571916	1.24457	0.199464	0.0757097	0.4731
Myo5b	0.365351	0.644972	0.787699	0.375231	0.169939	0.131823
Pstpip2	0.0350089	0.234478	0.231828	0.145086	0.114446	0.220641
Coro1b	2.969	2.57171	2.2562	2.57598	2.53328	2.28601
Sptbn2	2.39783	1.95188	1.98467	1.42748	0.977474	0.840606
Actn3	0.226819	1.88417	2.6068	1.32661	0.849102	0.881177
Cfl1	4.34777	3.77104	3.4499	4.03343	4.24922	4.22976
Fermt3	1.04045	0.180272	0.563253	0.0426951	0.00591643	0.0731608
Mark2	2.09469	1.84885	1.71862	2.09285	1.95433	2.0991
Ahnak	0.0529518	0.340445	0.845731	0.51119	0.332276	0.440574
Lpxn	0.107127	0.380655	0.924057	0.185964	0.119524	0.0781433
Anxa1	0.0680004	0.480911	0.881664	0.151441	0.176748	0.296892
Pgm5	0.000447915	0.119926	0.187728	0.0262052	0.026332	0.0510698
Cd274	0.124407	0.274304	0.304199	0.406973	0.564988	0.823189
Acta2	0.0995036	0.506484	1.92897	1.22282	0.870771	1.19153
Pdlim1	2.79057	1.83363	1.72205	1.98871	0.983022	0.767046
Sorbs1	1.43028	1.1032	1.26724	1.32736	1.06858	1.11217
Pkd2l1	0.0267536	1.25186	1.70475	1.57099	1.44662	1.1459
Npm3	1.69846	1.20083	0.678873	1.08293	1.34181	1.4341
Taf5	1.69669	1.56694	1.72056	1.67984	1.48712	1.4662
Sh3pxd2a	0.81702	0.7007	0.767477	0.776129	0.605431	0.664766
Ablim1	0.386904	1.10644	1.22889	1.18573	0.635694	0.431899

[truncated: 1 more sheets: Actin filament organization]
