# Supplementary material for: Dynamic transcriptomic and regulatory networks underpinning the transition from fetal primordial germ cells to spermatogonia in mice
Source: Cell Prolif. 2024 Sep 27;58(2):e13755. doi: 10.1111/cpr.13755 (PMC11839193; doi:10.1111/cpr.13755)
Supplement: Supplementary file 4 — Data S2. Regulon activities and clustering results. [file CPR-58-e13755-s009.xlsx]

## Sheet: regulators
IDs	Mitotic.PGCs	Mitotic.arrest.PGCs	Q-ProSPG	T-ProSPG	Undiff.ed.SPG	Diff.ing.SPG	cluster	cluster	canonical TF
Pum3	1.65339	0.037125	0.23104	0.155197	-0.913855	-1.1629	Mitotic PGCs	1	no
Rpp25	1.90757	-0.463367	-0.944118	0.148408	-0.217398	-0.431092	Mitotic PGCs	1	no
Exosc3	1.57616	-0.729703	-1.37229	0.111541	0.237322	0.176972	Mitotic PGCs	1	no
Bmyc	1.64722	-1.03075	-1.06918	0.104418	0.105258	0.243039	Mitotic PGCs	1	no
Gtf2a2	1.67181	-0.708565	-1.29021	0.0757674	0.148564	0.102634	Mitotic PGCs	1	no
Gm10053	1.67286	-0.475442	-1.39891	0.0581091	0.0222555	0.121125	Mitotic PGCs	1	no
Klf6	1.95988	-0.736263	-0.24178	0.0521635	-0.619519	-0.414484	Mitotic PGCs	1	yes
Mycn	1.70653	-0.701321	-1.25338	0.0285679	0.112725	0.10688	Mitotic PGCs	1	yes
Tgif1	1.33006	1.08206	-1.08625	-0.00149442	-0.622346	-0.702027	Mitotic PGCs	1	yes
Cpeb1	1.73493	0.53791	-0.61551	-0.0381374	-0.740706	-0.878483	Mitotic PGCs	1	yes
Tpi1	1.71033	-0.637546	-1.2748	-0.055293	0.187905	0.0694094	Mitotic PGCs	1	no
Mthfd1	1.79929	-0.530021	-1.20232	-0.079532	0.128078	-0.115494	Mitotic PGCs	1	no
Got1	1.97515	-0.364088	-0.817609	-0.0811851	-0.219217	-0.493049	Mitotic PGCs	1	no
Rbm17	1.83157	-0.373566	-1.21534	-0.0877403	-0.144748	-0.0101684	Mitotic PGCs	1	no
Tfap2c	2.01893	-0.414341	-0.586554	-0.134819	-0.441485	-0.441728	Mitotic PGCs	1	yes
Hspa5	1.8997	-0.987312	-0.59082	-0.198374	0.0392323	-0.162431	Mitotic PGCs	1	no
Rest	1.70731	-0.28712	-1.39077	-0.222913	0.0984023	0.0950935	Mitotic PGCs	1	yes
Rps10	1.39704	-0.029985	-1.68346	-0.240869	0.28387	0.273407	Mitotic PGCs	1	no
Las1l	1.68092	-0.967859	-0.997144	-0.284862	0.269209	0.299734	Mitotic PGCs	1	no
Pml	1.97439	0.0575356	-0.560418	-0.28745	-0.572035	-0.612018	Mitotic PGCs	1	no
Sox2	1.96392	0.100965	-0.609007	-0.293846	-0.566585	-0.59545	Mitotic PGCs	1	yes
Zmat2	1.4861	-0.0343371	-1.60273	-0.323884	0.281801	0.193056	Mitotic PGCs	1	no
Atf4	1.78036	-0.607514	-1.12256	-0.33758	-0.00778273	0.295076	Mitotic PGCs	1	yes
Spag7	1.81169	-0.197905	-1.24869	-0.344312	0.00696398	-0.0277498	Mitotic PGCs	1	no
Nmral1	1.96649	-0.38871	-0.889809	-0.35396	-0.0999602	-0.234051	Mitotic PGCs	1	no
Sox15	2.02763	-0.258215	-0.605807	-0.376097	-0.351974	-0.435539	Mitotic PGCs	1	yes
Rhox6	2.03078	-0.327641	-0.266787	-0.398334	-0.520693	-0.517323	Mitotic PGCs	1	yes
Zfp422	1.93534	-0.559452	-0.861555	-0.409915	-0.165567	0.0611463	Mitotic PGCs	1	yes
Duxbl1	1.76156	0.608311	-0.417685	-0.416883	-0.762899	-0.772401	Mitotic PGCs	1	yes
Mybl2	1.89784	-0.101	-1.07858	-0.426839	-0.146034	-0.145395	Mitotic PGCs	1	yes
Peg3	1.99273	0.00909156	-0.629047	-0.44338	-0.513444	-0.415955	Mitotic PGCs	1	yes
Mkx	2.01123	-0.0710984	-0.553946	-0.443969	-0.439013	-0.503202	Mitotic PGCs	1	yes
Grhpr	2.00167	-0.0157262	-0.565419	-0.455807	-0.47068	-0.494037	Mitotic PGCs	1	no
Pitx2	1.97196	0.0994826	-0.661964	-0.468203	-0.447712	-0.493567	Mitotic PGCs	1	yes
Esrrb	2.01618	-0.0961861	-0.522943	-0.477292	-0.48721	-0.432552	Mitotic PGCs	1	yes
Prdm14	1.90294	0.326693	-0.496432	-0.47782	-0.559433	-0.695953	Mitotic PGCs	1	yes
Clk1	1.98745	-0.482224	-0.57048	-0.484753	-0.504137	0.0541489	Mitotic PGCs	1	no
Zscan10	1.96798	0.130839	-0.603121	-0.49194	-0.5166	-0.487153	Mitotic PGCs	1	yes
Tet1	1.93573	0.100289	-0.882433	-0.500244	-0.31059	-0.342756	Mitotic PGCs	1	no
Nanog	1.92325	-0.0234592	-0.973506	-0.51489	-0.166191	-0.245202	Mitotic PGCs	1	yes
Xrcc4	1.84609	-0.120636	-1.1378	-0.523371	-0.0905931	0.0263178	Mitotic PGCs	1	no
Zic3	2.00011	-0.0141353	-0.400607	-0.523404	-0.553739	-0.508225	Mitotic PGCs	1	yes
Duxbl2	1.83786	0.47921	-0.426844	-0.531371	-0.728682	-0.63017	Mitotic PGCs	1	yes
Zswim1	1.70033	0.319746	-1.30363	-0.538519	-0.115079	-0.0628486	Mitotic PGCs	1	no
Ing4	1.6665	0.331322	-1.31938	-0.601439	0.0229824	-0.0999889	Mitotic PGCs	1	no
Zfp444	1.38972	0.855675	-1.38185	-0.613503	-0.223357	-0.0266797	Mitotic PGCs	1	yes
Zfp771	1.74856	0.412691	-1.14656	-0.614178	-0.210217	-0.1903	Mitotic PGCs	1	yes
Lrrfip1	1.87152	0.281367	-0.915422	-0.625137	-0.337742	-0.274582	Mitotic PGCs	1	yes
Pou5f1	1.58722	0.939485	-0.647257	-0.630938	-0.595064	-0.653441	Mitotic PGCs	1	yes
Hmg20b	1.81527	0.427688	-0.9263	-0.660068	-0.407652	-0.24894	Mitotic PGCs	1	yes
Cycs	1.59349	0.0349903	-1.36662	-0.700083	0.165354	0.272869	Mitotic PGCs	1	no
Zfp42	1.70336	0.754891	-0.542759	-0.7199	-0.573914	-0.621677	Mitotic PGCs	1	yes
Snd1	1.2783	1.25074	-0.951867	-0.725192	-0.48386	-0.368124	Mitotic PGCs	1	no
Med30	1.8377	-0.23525	0.328994	-0.752047	-0.904508	-0.27489	Mitotic PGCs	1	no
Ppp5c	1.97837	0.0134524	-0.480427	-0.753528	-0.38561	-0.372255	Mitotic PGCs	1	no
Trip10	1.8054	0.419969	-0.645056	-0.914609	-0.544953	-0.120749	Mitotic PGCs	1	no
Ssrp1	1.48111	0.760677	-1.05698	-1.04666	-0.121133	-0.0170105	Mitotic PGCs	1	yes
Timm44	-0.450944	2.02658	-0.223136	-0.581511	-0.432875	-0.338109	Mitotic arrest PGCs	2	no
Tfdp2	-1.11188	1.11614	0.673539	0.90063	-0.850178	-0.728252	Mitotic arrest PGCs	2	yes
Kat2a	-0.709414	1.97437	-0.404844	-0.405723	0.0616356	-0.516026	Mitotic arrest PGCs	2	no
Sall4	0.824451	1.25001	0.0240673	0.226092	-1.11679	-1.20783	Mitotic arrest PGCs	2	yes
Arntl2	-1.31639	1.56013	0.66251	-0.0540279	-0.30755	-0.544674	Mitotic arrest PGCs	2	yes
Parp1	0.0568315	1.8229	-0.228642	-1.23791	-0.249954	-0.163221	Mitotic arrest PGCs	2	no
Uqcrb	-0.731357	1.82201	-0.54584	0.523517	-0.497434	-0.570901	Mitotic arrest PGCs	2	no
Ruvbl1	0.394677	1.75795	-0.0911584	-1.15191	-0.504836	-0.404721	Mitotic arrest PGCs	2	no
Xrcc1	-0.284832	1.53947	0.948278	-0.865844	-0.72383	-0.61324	Mitotic arrest PGCs	2	no
Nelfa	-0.00208665	1.52065	0.877486	-0.830975	-0.817056	-0.74802	Mitotic arrest PGCs	2	no
Cnot3	0.506183	1.49113	0.478626	-1.23166	-0.630019	-0.614257	Mitotic arrest PGCs	2	no
Nmi	1.04503	1.48765	-0.882069	-0.590108	-0.585931	-0.474573	Mitotic arrest PGCs	2	no
Dmap1	-0.707192	1.48328	1.07182	-0.528255	-0.683827	-0.63583	Mitotic arrest PGCs	2	no
Zbtb20	-0.61473	1.84003	0.484471	-0.600448	-0.668383	-0.440936	Mitotic arrest PGCs	2	yes
Smarcb1	1.03433	1.48312	-0.621534	-0.940554	-0.51779	-0.437569	Mitotic arrest PGCs	2	no
Zscan21	-0.652149	1.84776	0.385884	-0.779942	-0.603274	-0.198282	Mitotic arrest PGCs	2	yes
Hesx1	1.21496	1.25198	-0.0462199	-0.785531	-0.82975	-0.805441	Mitotic arrest PGCs	2	yes
Zfp414	0.201459	1.78318	-1.05108	-0.79453	-0.199859	0.0608384	Mitotic arrest PGCs	2	yes
Rpl6	0.392329	1.34621	0.871308	-0.917679	-0.86568	-0.826488	Mitotic arrest PGCs	2	no
Dus3l	-0.444259	1.32874	1.16881	-0.26419	-0.9134	-0.875706	Mitotic arrest PGCs	2	no
Pqbp1	-0.747853	1.32745	1.24361	-0.500565	-0.719466	-0.603178	Mitotic arrest PGCs	2	no
Foxr1	0.0694716	1.32232	-1.76537	-0.0945627	0.310222	0.157923	Mitotic arrest PGCs	2	no
Zfp667	0.0187486	1.82891	0.280247	-0.874291	-0.740877	-0.51274	Mitotic arrest PGCs	2	yes
Zscan18	-0.797386	1.26731	1.30184	-0.510804	-0.691271	-0.569687	Mitotic arrest PGCs	2	no
Ash2l	0.124722	1.22621	1.16387	-0.824496	-0.939753	-0.750553	Mitotic arrest PGCs	2	no
Nr1h2	0.832874	1.22034	-1.13858	-1.12613	-0.233515	0.445015	Mitotic arrest PGCs	2	yes
Rps4x	1.08673	1.20639	0.312831	-0.831698	-0.891806	-0.882453	Mitotic arrest PGCs	2	no
Pkm	1.11702	1.18171	0.284832	-0.730499	-0.816717	-1.03635	Mitotic arrest PGCs	2	no
Anxa11	0.356726	1.13681	-0.406783	1.02711	-1.30773	-0.806124	Mitotic arrest PGCs	2	no
Mef2c	-0.602051	0.166548	1.92761	-0.190881	-0.724999	-0.576231	Q-ProSPG	3	yes
Esx1	-0.810438	0.0839944	1.90908	-0.00982913	-0.62947	-0.543338	Q-ProSPG	3	yes
Pbx3	-0.616255	0.0137984	1.83531	0.293713	-0.752717	-0.773846	Q-ProSPG	3	yes
Zbtb38	-0.678697	0.482549	1.82069	-0.27058	-0.706994	-0.646965	Q-ProSPG	3	yes
Klf10	-1.21935	-0.419028	1.81386	0.0824476	-0.190023	-0.0679013	Q-ProSPG	3	yes
Aspscr1	-1.0583	0.202496	1.80473	0.116771	-0.518025	-0.54768	Q-ProSPG	3	no
Hmga1	-1.1137	0.362743	1.80069	-0.260722	-0.450992	-0.338015	Q-ProSPG	3	yes
Zfp622	-0.77783	0.203314	1.78156	0.225022	-0.943684	-0.488381	Q-ProSPG	3	yes
Aggf1	-0.933225	0.601679	1.74223	-0.271441	-0.637065	-0.502177	Q-ProSPG	3	no
Irf6	-0.955834	0.139615	1.73287	0.416507	-0.697389	-0.635773	Q-ProSPG	3	yes
Suclg1	-0.909549	0.553439	1.71477	0.0020736	-0.670186	-0.690543	Q-ProSPG	3	no
Dusp26	-0.789448	0.709611	1.71099	-0.352565	-0.684343	-0.594241	Q-ProSPG	3	no
Dmrtc2	-1.13731	0.203999	1.7056	0.351438	-0.540007	-0.583723	Q-ProSPG	3	yes
Tcf7	-1.05484	0.635181	1.68292	-0.144868	-0.61039	-0.508004	Q-ProSPG	3	yes
Klf7	-1.14178	0.512428	1.67872	0.0521	-0.606939	-0.494527	Q-ProSPG	3	yes
Luzp1	-1.45987	-0.0636913	1.67802	0.0241999	-0.216642	0.0379865	Q-ProSPG	3	no
Foxp1	-1.34218	0.425321	1.66271	-0.127724	-0.460211	-0.157914	Q-ProSPG	3	yes
Rab2a	-0.50466	-0.32579	1.62873	0.816473	-0.897059	-0.717693	Q-ProSPG	3	no
Mrpl1	-1.24996	0.644361	1.62322	-0.171245	-0.428322	-0.41805	Q-ProSPG	3	no
Figla	-1.48502	-0.26883	1.62304	-0.0005121	-0.133809	0.265125	Q-ProSPG	3	yes
Dnmt3a	-1.10495	0.718623	1.61877	-0.111418	-0.587717	-0.533309	Q-ProSPG	3	no
Ddx20	-1.41496	0.394645	1.60727	-0.504932	-0.0570495	-0.0249651	Q-ProSPG	3	no
Vamp3	-1.13918	0.469654	1.58199	0.378911	-0.617296	-0.674077	Q-ProSPG	3	no
Mdm2	-1.13022	0.646551	1.57484	0.170017	-0.618983	-0.642205	Q-ProSPG	3	no
Gm10269	-0.307431	0.924261	1.56574	-0.688385	-0.678078	-0.816105	Q-ProSPG	3	no
Pbx4	-1.05507	-0.474947	1.56549	0.88635	-0.460298	-0.46153	Q-ProSPG	3	yes
Dbx2	-0.994727	0.900177	1.56177	-0.321054	-0.597248	-0.548914	Q-ProSPG	3	yes
Grhl2	-1.41929	0.465428	1.55563	0.189539	-0.396855	-0.394452	Q-ProSPG	3	yes
Tbp	-1.03106	0.899859	1.55198	-0.326522	-0.628365	-0.465896	Q-ProSPG	3	no
Cxxc1	-1.45615	0.554152	1.55135	-0.268039	-0.293902	-0.0874099	Q-ProSPG	3	no
Spats2	-1.1441	0.837399	1.55116	-0.2669	-0.620424	-0.357137	Q-ProSPG	3	no
Phlda2	-0.107381	-1.34374	1.55091	0.42344	-0.741879	0.21865	Q-ProSPG	3	no
Gtf2f1	-1.12236	0.873869	1.54648	-0.362509	-0.557476	-0.378006	Q-ProSPG	3	no
Zfp467	-1.34342	-0.0687581	1.54587	0.676799	-0.320739	-0.48975	Q-ProSPG	3	yes
Zrsr1	-1.55691	0.229624	1.54255	0.213415	-0.157604	-0.271076	Q-ProSPG	3	no
Bhlhe41	-1.19495	-0.417802	1.53402	0.807124	-0.111622	-0.616769	Q-ProSPG	3	yes
Tsn	-1.11799	0.893304	1.52568	-0.247029	-0.590073	-0.463886	Q-ProSPG	3	no
Prdx5	-1.47011	-0.037904	1.52462	0.578733	-0.316612	-0.278732	Q-ProSPG	3	no
Yeats4	-1.43665	0.563041	1.52084	0.116849	-0.397918	-0.366164	Q-ProSPG	3	yes
Psmc2	-0.899876	0.970687	1.51022	-0.230429	-0.707508	-0.643092	Q-ProSPG	3	no
Rnf138	-1.54102	0.438386	1.48376	0.214403	-0.361867	-0.233666	Q-ProSPG	3	no
Gtf3c2	-0.860051	1.05203	1.47007	-0.34475	-0.713202	-0.604097	Q-ProSPG	3	no
Deaf1	-1.06136	1.0521	1.43484	-0.505352	-0.580636	-0.339589	Q-ProSPG	3	yes
Cers3	-0.919945	1.01628	1.428	-0.0585601	-0.777619	-0.688159	Q-ProSPG	3	no
Bbx	0.29196	0.780658	1.42793	-0.488588	-1.0487	-0.963262	Q-ProSPG	3	yes
Abcf2	-1.51724	0.70786	1.4207	-0.0169438	-0.325525	-0.268849	Q-ProSPG	3	no
Gtf2b	-0.779311	1.13184	1.40705	-0.470323	-0.844062	-0.445189	Q-ProSPG	3	no
Trmo	-1.48811	0.499879	1.38403	0.483296	-0.447442	-0.431656	Q-ProSPG	3	no
Ywhaz	-1.43926	-0.360065	1.36986	0.89879	-0.187727	-0.281593	Q-ProSPG	3	no
Psmd12	-1.07522	1.04928	1.36704	-0.0195115	-0.645728	-0.67586	Q-ProSPG	3	no
Pik3c3	-1.09478	1.10505	1.36115	-0.202168	-0.624306	-0.544947	Q-ProSPG	3	no
Zbtb43	-0.98113	1.15464	1.35707	-0.279955	-0.658083	-0.592541	Q-ProSPG	3	yes
Diablo	-1.52419	0.728522	1.3539	0.186208	-0.397653	-0.346783	Q-ProSPG	3	no
Arntl	-0.922271	0.301324	1.34074	0.934926	-0.732742	-0.921976	Q-ProSPG	3	yes
Tsnax	-1.60398	-0.53671	1.33352	0.491507	-0.0286123	0.344269	Q-ProSPG	3	no
Rpl35	0.0202024	1.10225	1.33053	-0.742897	-0.866676	-0.8434	Q-ProSPG	3	no
Zfp787	-0.874291	-0.64807	1.32373	1.22876	-0.408027	-0.622105	Q-ProSPG	3	yes
Zcchc14	-0.668182	1.27236	1.29813	-0.534626	-0.802931	-0.564757	Q-ProSPG	3	no
Pdcd11	-1.40639	1.02723	1.29685	-0.262576	-0.354957	-0.300166	Q-ProSPG	3	no
Tagln2	-1.37148	-0.550078	1.29318	1.01625	-0.0594626	-0.32841	Q-ProSPG	3	no
Gm2000	0.265501	1.06608	1.24569	-0.744424	-0.977295	-0.85555	Q-ProSPG	3	no
Prdm16	-1.73413	0.378942	1.24388	0.481478	-0.213366	-0.156804	Q-ProSPG	3	yes
Lef1	-0.0541874	1.21207	1.23424	-0.54545	-0.954657	-0.892021	Q-ProSPG	3	yes
Kdm2a	-1.77888	-0.237486	1.21984	0.455775	0.283041	0.0577125	Q-ProSPG	3	no
Rhox13	-1.65683	-0.523826	1.21698	0.676103	0.121124	0.166452	Q-ProSPG	3	yes
Sft2d1	-1.41142	-0.336778	1.20273	1.12029	-0.169845	-0.404976	Q-ProSPG	3	no
Tsc22d4	-1.56991	-0.716817	1.18829	0.736328	0.151181	0.210933	Q-ProSPG	3	yes
Cat	-1.87641	-0.0482518	1.12112	0.217949	0.271855	0.313735	Q-ProSPG	3	no
Git2	-1.79421	-0.358553	1.10225	0.527448	0.367135	0.155932	Q-ProSPG	3	no
Tgif2	0.640665	0.938148	1.0792	-0.553776	-1.16204	-0.942206	Q-ProSPG	3	yes
Htatip2	-1.47117	-0.978176	1.0495	0.615967	0.178936	0.604941	Q-ProSPG	3	no
Tbpl1	-1.83495	0.575585	1.02456	-0.130448	-0.107373	0.472625	Q-ProSPG	3	no
Ddx4	-1.7119	0.965055	0.983902	0.233603	-0.187023	-0.283635	Q-ProSPG	3	no
Hdac6	-1.93948	0.116201	0.963774	0.19999	0.190867	0.468647	Q-ProSPG	3	no
Thap1	-1.52691	-0.900696	0.909286	0.729526	0.0884751	0.700321	Q-ProSPG	3	yes
Msi1	-1.64299	-0.799403	0.899621	0.414928	0.41551	0.712331	Q-ProSPG	3	no
Rbm22	-1.77248	-0.383904	0.827249	0.478745	-0.0416103	0.892	Q-ProSPG	3	no
Zfp131	-1.82329	-0.474049	0.789569	0.536338	0.670057	0.301377	Q-ProSPG	3	yes
Magoh	-1.98869	0.57908	0.751826	0.225238	0.205376	0.227174	Q-ProSPG	3	no
Psma6	-1.96609	0.392523	0.696254	0.683888	0.164686	0.0287365	Q-ProSPG	3	no
Gsc	-0.723246	-0.686625	0.566414	1.74132	-0.0958207	-0.80204	T-ProSPG	4	yes
Rora	-1.23642	-0.542063	-0.0319861	1.74048	0.303983	-0.233994	T-ProSPG	4	yes
Zfp296	0.673411	-0.588852	-0.422003	1.70565	-0.387093	-0.981117	T-ProSPG	4	yes
Id4	-0.858067	-0.934246	-0.55857	1.61386	0.686901	0.0501166	T-ProSPG	4	yes
Esrp1	-0.457941	-1.40385	-0.341997	1.58455	0.312707	0.30653	T-ProSPG	4	no
Zcchc17	-1.36106	-0.717594	0.342181	1.58226	0.0724664	0.0817497	T-ProSPG	4	no
Dlx3	-0.936449	-0.887358	-0.662044	1.47734	0.825402	0.183108	T-ProSPG	4	yes
Csnk2b	-0.783266	-1.39256	-0.0202655	1.47304	0.449882	0.273164	T-ProSPG	4	no
Etv4	-0.298166	-1.05857	-1.00758	1.44519	0.82311	0.0960138	T-ProSPG	4	yes
Tcf7l2	-0.663818	-1.2542	-0.590336	1.4277	0.628631	0.452031	T-ProSPG	4	yes
Egr2	-0.861981	-0.939483	-0.762099	1.38843	0.883683	0.291454	T-ProSPG	4	yes
Rela	-0.809502	-1.15179	-0.621271	1.38185	0.629891	0.570823	T-ProSPG	4	yes
Ubxn1	0.298596	-0.0673377	0.285747	1.36323	-1.71427	-0.165968	T-ProSPG	4	no
Bcl6b	-1.29736	-0.770878	-0.287178	1.32751	0.932016	0.0958927	T-ProSPG	4	yes
Hmgn3	-1.24578	-1.10469	0.0558124	1.3225	0.52492	0.447233	T-ProSPG	4	no
Ube2k	-1.42731	-0.929384	0.143492	1.27597	0.543241	0.393997	T-ProSPG	4	no
Nucb1	-0.910278	-0.575147	-1.14063	1.26369	0.766702	0.595658	T-ProSPG	4	no
Akr1a1	-1.55489	-0.785249	0.591432	1.20339	0.370347	0.174967	T-ProSPG	4	no
Gm12166	-1.39543	-0.396168	1.13757	1.19486	-0.152507	-0.388333	T-ProSPG	4	no
Rbm3	-0.309447	-1.22294	-1.03101	1.13832	0.8438	0.581285	T-ProSPG	4	no
Srp9	-0.409497	-1.29285	-0.890374	1.13436	0.823828	0.634533	T-ProSPG	4	no
Hhex	-1.13119	-0.969731	-0.534595	1.12187	0.969045	0.544607	T-ProSPG	4	yes
Ovol2	-1.62358	-0.525498	-0.0301969	1.10802	0.913406	0.15784	T-ProSPG	4	yes
Snapc5	-1.76374	-0.292904	-0.156072	1.03081	0.495899	0.686009	T-ProSPG	4	no
Egr4	-1.9272	0.105538	0.411023	1.01318	0.186139	0.21132	T-ProSPG	4	yes
Ccdc25	-1.90447	0.476969	-0.00439772	1.01063	0.0776702	0.343598	T-ProSPG	4	no
Nfe2l2	-0.8473	-1.32465	-0.455884	0.982899	0.839374	0.805557	T-ProSPG	4	yes
Sod1	-1.77582	-0.540937	0.497451	0.974407	0.421821	0.423077	T-ProSPG	4	no
Usf1	-0.763875	-0.753452	-1.18526	0.966478	0.830283	0.905825	T-ProSPG	4	yes
Nelfb	-0.59698	-1.10505	-0.990869	0.96039	0.959821	0.77269	T-ProSPG	4	no
Mtf1	-1.81338	-0.429325	0.604354	0.956371	0.254735	0.427249	T-ProSPG	4	yes
Rab14	-0.0426361	-1.4753	-0.908292	0.897726	0.657977	0.87053	T-ProSPG	4	no
Magea5	-1.54047	-0.936664	0.267371	0.889984	0.746875	0.572907	T-ProSPG	4	no
Rbm7	-0.0564102	-1.49829	-0.877334	0.860866	0.726952	0.844212	T-ProSPG	4	no
Foxc2	-1.21643	-0.773506	-0.604315	1.04367	1.13956	0.411028	Undiff.ed SPG	5	yes
Nelfe	-1.04681	-0.593578	-1.05862	0.856197	0.913626	0.929187	Undiff.ed SPG	5	no
Pou3f1	-1.1159	-0.978741	-0.601423	0.811402	0.962118	0.922542	Undiff.ed SPG	5	yes
Zfp410	-1.18667	-1.02967	-0.41647	0.793569	1.05566	0.783576	Undiff.ed SPG	5	yes
Snai3	-1.2133	-0.730259	-0.711757	0.765112	1.18613	0.70407	Undiff.ed SPG	5	yes
Pole4	0.156961	-1.18179	-1.31923	0.726439	0.843023	0.774589	Undiff.ed SPG	5	no
Gabpa	-0.380668	-1.30904	-0.909852	0.667988	0.997251	0.934321	Undiff.ed SPG	5	yes
Zbtb16	-0.881087	-0.850573	-0.977666	0.648896	1.04793	1.0125	Undiff.ed SPG	5	yes
Ncbp2	-0.318315	-0.660494	-1.51776	0.600228	0.964284	0.932054	Undiff.ed SPG	5	no
Magea10	-1.63409	-0.652583	-0.00875377	0.475957	1.01468	0.804788	Undiff.ed SPG	5	no
Nfyb	-0.341923	-1.12562	-1.0325	0.341643	1.30718	0.851215	Undiff.ed SPG	5	yes
Supt20	-1.23061	-0.217035	-0.970231	0.202232	1.137	1.07865	Undiff.ed SPG	5	no
Zfp207	-0.749719	-0.977901	-0.956129	1.00801	0.566471	1.10927	Diff.ing SPG	6	yes
Dmrt1	-0.936103	-1.16814	-0.572385	0.787916	0.827945	1.06077	Diff.ing SPG	6	yes
Usp39	-0.360901	-1.14978	-0.905375	0.157352	0.853277	1.40542	Diff.ing SPG	6	no
Mef2b	-1.5402	-0.744881	-0.16917	0.662077	0.892291	0.899882	Diff.ing SPG	6	yes
P4hb	-0.235535	0.380635	-1.0992	-1.11341	0.706326	1.36118	Diff.ing SPG	6	no
Hp1bp3	-0.0883594	-1.20273	-1.10059	0.288561	0.910972	1.19214	Diff.ing SPG	6	no
Mrpl2	0.223585	-0.933416	-1.40981	0.0824897	0.950067	1.08708	Diff.ing SPG	6	no
Banp	-0.424915	-0.978606	-1.04203	0.100754	1.26393	1.08087	Diff.ing SPG	6	no
Timm8a1	-0.151847	-1.26418	-1.07862	0.539369	0.897362	1.05792	Diff.ing SPG	6	no
Smad2	-0.643888	-1.34362	-0.457163	0.440925	0.572223	1.43152	Diff.ing SPG	6	yes
Polr3g	-0.1717	-1.06279	-1.26373	0.503481	0.974835	1.0199	Diff.ing SPG	6	no
Tead2	-1.27833	-1.05472	0.078203	0.342103	0.568464	1.34429	Diff.ing SPG	6	yes
Eef1d	0.138301	-0.277204	-1.74992	-0.0281276	0.915726	1.00123	Diff.ing SPG	6	no
Ascl2	-1.33786	-0.827391	-0.183681	0.254028	0.706169	1.38874	Diff.ing SPG	6	yes
Dmrtb1	-1.06691	-1.32268	0.423348	0.224704	0.442949	1.29858	Diff.ing SPG	6	yes
Mrps25	0.463546	-0.803668	-1.55074	0.0288343	0.926008	0.936018	Diff.ing SPG	6	no
Gtf2h3	0.224225	-0.62668	-1.70219	0.359238	0.812418	0.932989	Diff.ing SPG	6	no
Vps4b	-0.11786	-1.3226	-1.06312	0.741652	0.834143	0.927782	Diff.ing SPG	6	no
Zbtb32	-1.15187	-0.672536	-0.627256	0.08456	1.08683	1.28027	Diff.ing SPG	6	yes
2310011J03Rik	0.316418	-0.904985	-1.56868	0.525596	0.736008	0.895641	Diff.ing SPG	6	no
Ilf2	0.17566	-0.231463	-1.83101	0.128188	0.870013	0.888609	Diff.ing SPG	6	no
Eif5a2	-1.71686	-0.698952	0.550383	0.550391	0.44151	0.873533	Diff.ing SPG	6	no
Irf8	-1.40752	-0.839026	0.407004	-0.116524	0.644412	1.31165	Diff.ing SPG	6	yes
Thap11	-0.715897	-0.0592642	-1.32685	-0.140315	0.813163	1.42917	Diff.ing SPG	6	yes
Sox3	-0.75226	-1.04198	0.0317512	-0.280791	0.253187	1.79009	Diff.ing SPG	6	yes
Zfp266	-0.691148	-0.432813	-0.728719	-0.53308	0.612426	1.77333	Diff.ing SPG	6	yes
Boll	-1.76962	-0.540786	0.18235	0.595383	0.683452	0.849217	Diff.ing SPG	6	no
E2f5	0.976862	-1.51646	0.771383	0.721659	-0.773145	-0.180299	Mitotic PGCs and Q-ProSPG	7	yes
Hes6	1.27172	-1.30109	1.05806	-0.0511889	-0.700915	-0.276583	Mitotic PGCs and Q-ProSPG	7	yes
Arid5b	1.7153	-0.166354	0.575032	-0.348427	-0.858473	-0.917078	Mitotic PGCs and Q-ProSPG	7	yes
Etfb	1.2051	0.553443	0.920275	-0.879721	-0.933057	-0.866039	Mitotic PGCs and Q-ProSPG	7	no
Egr1	0.260992	-1.36215	-0.871389	1.48209	0.256051	0.234402	Mitotic PGCs and T-ProSPG	8	yes
Churc1	0.656332	-0.762385	0.906399	1.1339	-0.896156	-1.03809	Mitotic PGCs and T-ProSPG	8	no
Xbp1	0.535037	-1.6136	-0.839858	0.916582	0.32385	0.677988	Mitotic PGCs and T-ProSPG	8	yes
U2af1	1.20513	-1.35558	0.345111	0.908663	-0.271794	-0.831528	Mitotic PGCs and T-ProSPG	8	no
Creb3	1.22028	-1.49178	-0.606259	0.87956	-0.269545	0.267745	Mitotic PGCs and T-ProSPG	8	yes
Hdac3	0.542439	-1.2499	-1.30919	0.843191	0.70932	0.46414	Mitotic PGCs and T-ProSPG	8	no
Nup107	1.39567	0.231637	-1.20602	0.834749	-0.457243	-0.798803	Mitotic PGCs and T-ProSPG	8	no
Trmt1	1.15808	-0.263756	-1.71304	0.746426	0.254098	-0.181812	Mitotic PGCs and T-ProSPG	8	no
Cers5	0.982497	-1.28461	-1.24035	0.662285	0.540116	0.340069	Mitotic PGCs and T-ProSPG	8	no
Tfam	1.40782	-0.989398	-1.25465	0.66016	0.170683	0.00538731	Mitotic PGCs and T-ProSPG	8	yes
Gar1	1.04914	-1.18004	-1.32893	0.627241	0.397305	0.435278	Mitotic PGCs and T-ProSPG	8	no
Cers2	1.7036	-1.08512	-0.597162	0.602699	-0.258483	-0.365536	Mitotic PGCs and T-ProSPG	8	no
Traf4	1.28822	-1.23055	-1.15991	0.592206	0.248687	0.261349	Mitotic PGCs and T-ProSPG	8	no
Etv5	1.29189	-0.874961	-1.44089	0.550678	0.429083	0.0441952	Mitotic PGCs and T-ProSPG	8	yes
Lhx1	0.655435	-1.1417	-1.33177	0.802794	0.915953	0.0992903	Mitotic PGCs and Undiff.ed SPG	9	yes
Tfdp1	0.810705	-1.12853	-1.43006	0.578259	0.638236	0.53139	Mitotic PGCs and Undiff.ed SPG	9	yes
Hmgb3	0.307527	-1.37037	-1.13145	0.427207	0.925334	0.841761	Mitotic PGCs and Undiff.ed SPG	9	yes
Timeless	0.718263	-0.999791	-1.51225	0.327568	0.820885	0.645329	Mitotic PGCs and Undiff.ed SPG	9	no
Lsm6	0.6595	-0.758188	-1.67893	0.320234	0.787283	0.670102	Mitotic PGCs and Undiff.ed SPG	9	no
Rab7	1.28627	-1.02966	-1.36729	0.31613	0.408252	0.386302	Mitotic PGCs and Undiff.ed SPG	9	no
Vps72	0.769881	-1.22247	-1.31766	0.307553	0.809803	0.652889	Mitotic PGCs and Undiff.ed SPG	9	no
Rfc2	0.678706	-0.94477	-1.5408	0.291284	0.898074	0.617507	Mitotic PGCs and Undiff.ed SPG	9	no
Tmem33	0.557081	-1.0313	-1.4728	0.290035	0.832523	0.824458	Mitotic PGCs and Undiff.ed SPG	9	no
Ywhae	1.06898	-0.80222	-1.60254	0.264675	0.566335	0.504776	Mitotic PGCs and Undiff.ed SPG	9	no
Pold2	0.777954	-1.10265	-1.40651	0.213129	0.797662	0.720414	Mitotic PGCs and Undiff.ed SPG	9	no
Dnmt1	1.0722	-0.952071	-1.47976	0.211455	0.732826	0.415345	Mitotic PGCs and Undiff.ed SPG	9	no
Ran	1.12982	-0.686377	-1.64129	0.181302	0.575373	0.441175	Mitotic PGCs and Undiff.ed SPG	9	no
Rfc3	1.00697	-0.856525	-1.55894	0.176079	0.74202	0.490391	Mitotic PGCs and Undiff.ed SPG	9	no
Fubp1	0.816595	-0.186302	-1.90025	0.109433	0.613074	0.547444	Mitotic PGCs and Undiff.ed SPG	9	no
Snrnp70	1.32655	-0.88392	-1.4331	0.106749	0.482511	0.401213	Mitotic PGCs and Undiff.ed SPG	9	no
H2afz	1.33346	-0.843728	-1.44173	0.0841831	0.588483	0.279338	Mitotic PGCs and Undiff.ed SPG	9	no
Hdac1	1.08847	-0.978456	-1.43603	0.0770173	0.694354	0.554641	Mitotic PGCs and Undiff.ed SPG	9	no
Hnrnph3	1.4765	-1.22078	-1.02894	0.0482887	0.416518	0.308418	Mitotic PGCs and Undiff.ed SPG	9	no
Brca1	1.36404	-0.758225	-1.47431	0.0186826	0.546317	0.303493	Mitotic PGCs and Undiff.ed SPG	9	no
E2f3	0.698092	-0.934742	-1.47472	0.0167585	0.965606	0.729006	Mitotic PGCs and Undiff.ed SPG	9	yes
Gm10093	1.39623	-0.971641	-1.30849	0.00438538	0.501002	0.378515	Mitotic PGCs and Undiff.ed SPG	9	no
Dtl	1.46809	-0.663077	-1.45912	-0.0669696	0.436487	0.284585	Mitotic PGCs and Undiff.ed SPG	9	no
Trp53	1.46508	-0.627859	-1.47703	-0.0861181	0.421369	0.304552	Mitotic PGCs and Undiff.ed SPG	9	yes
Hmgb2	1.31722	-0.651343	-1.53518	-0.0879516	0.573539	0.383714	Mitotic PGCs and Undiff.ed SPG	9	yes
Foxm1	0.638416	-0.767715	-1.52702	-0.106979	1.11101	0.652287	Mitotic PGCs and Undiff.ed SPG	9	yes
E2f8	1.23769	-0.727951	-1.49364	-0.109474	0.767511	0.325864	Mitotic PGCs and Undiff.ed SPG	9	yes
Nrf1	0.610658	-0.900706	-1.43813	-0.110669	1.06891	0.769932	Mitotic PGCs and Undiff.ed SPG	9	yes
Hmgb1	1.09138	-0.581234	-1.63468	-0.126461	0.639413	0.611586	Mitotic PGCs and Undiff.ed SPG	9	yes
Hnrnpc	1.3265	-0.556974	-1.56366	-0.161941	0.508706	0.447368	Mitotic PGCs and Undiff.ed SPG	9	no
Mxd3	1.16051	-0.677942	-1.52627	-0.16621	0.833562	0.37635	Mitotic PGCs and Undiff.ed SPG	9	yes
Rnaseh2c	1.31322	-0.687202	-1.49407	-0.169539	0.563201	0.474387	Mitotic PGCs and Undiff.ed SPG	9	no
Ewsr1	0.844658	-0.666525	-1.55747	-0.261351	0.854651	0.786036	Mitotic PGCs and Undiff.ed SPG	9	no
Hsf1	0.624083	-0.588636	-1.56116	-0.325578	0.865827	0.985466	Mitotic PGCs and Undiff.ed SPG	9	yes
Terf1	1.34546	-0.27161	-1.60969	-0.349802	0.514605	0.371037	Mitotic PGCs and Undiff.ed SPG	9	yes
Gm6871	0.511857	0.0995229	-1.46719	-0.959293	0.970373	0.844733	Mitotic PGCs and Undiff.ed SPG	9	yes
Sohlh2	0.469086	-1.13917	-1.40438	0.477642	0.739703	0.857121	Mitotic PGCs and Diff.ing SPG	10	yes
Nfyc	0.98155	-1.33363	-1.19992	0.469948	0.463846	0.618205	Mitotic PGCs and Diff.ing SPG	10	yes
Cfl2	0.878326	-1.20365	-1.29832	0.214481	0.538384	0.870783	Mitotic PGCs and Diff.ing SPG	10	no
Pole3	0.763064	-0.714751	-1.65118	0.0695922	0.757061	0.776209	Mitotic PGCs and Diff.ing SPG	10	no
Tia1	1.32518	-0.649902	-1.56351	0.0695797	0.273295	0.545363	Mitotic PGCs and Diff.ing SPG	10	no
Zfp706	1.09154	-1.00348	-1.41231	0.057201	0.611432	0.655622	Mitotic PGCs and Diff.ing SPG	10	yes
Nono	0.797676	-0.765484	-1.5978	0.00241097	0.742977	0.820219	Mitotic PGCs and Diff.ing SPG	10	no
Bax	1.15829	-0.67593	-1.59485	-0.0333918	0.560749	0.58513	Mitotic PGCs and Diff.ing SPG	10	no
Rab18	1.19361	-0.727858	-1.55	-0.0422381	0.505118	0.621366	Mitotic PGCs and Diff.ing SPG	10	no
Gabpb1	0.99232	-1.05021	-1.33645	-0.0859047	0.632128	0.848115	Mitotic PGCs and Diff.ing SPG	10	yes
Snrpb2	1.41654	-0.739742	-1.39236	-0.23125	0.419355	0.527457	Mitotic PGCs and Diff.ing SPG	10	no
Acaa1a	0.562046	-0.540203	-1.60236	-0.261934	0.749767	1.09269	Mitotic PGCs and Diff.ing SPG	10	no
Kif22	1.18333	-0.265231	-1.65015	-0.384595	0.69066	0.425985	Mitotic PGCs and Diff.ing SPG	10	no
Irf1	1.07976	-0.18458	-1.63136	-0.536403	0.492683	0.779901	Mitotic PGCs and Diff.ing SPG	10	yes
Ak6	0.540617	-0.568181	-1.30634	-0.70226	0.781195	1.25497	Mitotic PGCs and Diff.ing SPG	10	no
Lin28a	0.683958	0.271018	-1.66206	-0.705337	0.388914	1.0235	Mitotic PGCs and Diff.ing SPG	10	yes
Myef2	1.43239	-0.411415	-0.856654	-1.16263	0.186799	0.811509	Mitotic PGCs and Diff.ing SPG	10	yes
Rbm42	0.593391	-0.107175	-0.254991	-1.48452	-0.2628	1.51609	Mitotic PGCs and Diff.ing SPG	10	no
Rnf114	-1.06819	0.883369	-1.41499	0.163408	0.623145	0.813266	Mitotic arrest PGCs and Diff.ing SPG	11	no
Taf7	-1.57495	0.676521	-0.842944	0.104175	0.807656	0.829541	Mitotic arrest PGCs and Diff.ing SPG	11	no
Fiz1	0.69259	1.1609	-1.6296	-0.519041	-0.17185	0.467008	Mitotic arrest PGCs and Diff.ing SPG	11	yes
Cdc5l	-0.73115	1.22398	-0.709721	-1.17874	0.473889	0.92174	Mitotic arrest PGCs and Diff.ing SPG	11	yes

## Sheet: GO term analysis
GO	Description	LogP_PGC-related	LogP_PGC to SPG transition-related	LogP_SPG-related
GO:0000278	mitotic cell cycle	-4.00162	0	-3.94339
GO:0097525	spliceosomal snRNP complex	-4.82422	0	-5.1751
GO:0010332	response to gamma radiation	-6.77478	0	-2.91801
R-MMU-110314	Recognition of DNA damage by PCNA-containing replication complex	-6.53859	0	-8.69868
GO:0007548	sex differentiation	-2.27497	0	-3.38766
GO:0000280	nuclear division	-2.26213	0	-3.37158
GO:0071479	cellular response to ionizing radiation	-2.09184	0	-3.3865
GO:0034504	protein localization to nucleus	-2.49853	0	-3.70769
R-MMU-2173793	Transcriptional activity of SMAD2/SMAD3:SMAD4 heterotrimer	-3.09344	0	-3.30279
GO:0008156	negative regulation of DNA replication	-3.77296	0	-3.98597
GO:0006301	postreplication repair	-3.40863	0	-3.61993
GO:0032728	positive regulation of interferon-beta production	-2.66277	0	-4.17533
WP413	G1 to S cell cycle control	-2.48527	0	-2.68908
GO:0007281	germ cell development	-2.09929	0	-2.49075
GO:0051276	chromosome organization	-3.4887	0	-2.61392
GO:0097718	disordered domain specific binding	0	0	-3.3382
GO:0048339	paraxial mesoderm development	0	0	-3.86992
WP1263	Mitochondrial gene expression	0	0	-4.18322
GO:0008285	negative regulation of cell population proliferation	-3.3465	0	0
GO:0045666	positive regulation of neuron differentiation	-3.55582	0	0
GO:2000737	negative regulation of stem cell differentiation	-3.32179	0	0
GO:0071514	genomic imprinting	-3.32179	0	0
GO:0090092	regulation of transmembrane receptor protein serine/threonine kinase signaling pathway	-2.6813	0	0
GO:0001666	response to hypoxia	-2.39958	0	0
GO:2000036	regulation of stem cell population maintenance	-5.68132	0	0
GO:0060260	regulation of transcription initiation by RNA polymerase II	-5.64782	0	0
GO:0043280	positive regulation of cysteine-type endopeptidase activity involved in apoptotic process	-4.5551	0	0
GO:0070059	intrinsic apoptotic signaling pathway in response to endoplasmic reticulum stress	-4.26321	0	0
GO:0008301	DNA binding, bending	-5.78684	-3.51812	-6.07494
GO:1990841	promoter-specific chromatin binding	-4.34538	-2.5422	-4.69193
GO:0046982	protein heterodimerization activity	-8.30292	-2.04172	-9.20834
GO:0051052	regulation of DNA metabolic process	-13.017	-2.24365	-9.33595
GO:0040029	epigenetic regulation of gene expression	-10.1037	-2.18372	-4.3725
WP1763	Mechanisms associated with pluripotency	-15.5275	-4.16198	-3.64408
GO:0043073	germ cell nucleus	-3.66309	-4.73411	-5.16239
GO:0080135	regulation of cellular response to stress	-4.97187	-5.71952	-4.17532
GO:0016604	nuclear body	-3.86942	-5.18928	-8.43843
GO:0042826	histone deacetylase binding	-2.25467	-9.11299	-4.51254
R-MMU-212436	Generic Transcription Pathway	-5.73724	-11.1616	-5.98603
GO:0006351	DNA-templated transcription	-4.9885	-9.48568	-3.47631
GO:0001046	core promoter sequence-specific DNA binding	-5.2376	-9.8103	-2.86849
mmu05203	Viral carcinogenesis - Mus musculus (house mouse)	-3.87909	-6.88031	-2.58167
R-MMU-8953854	Metabolism of RNA	-3.84125	-6.44839	-2.51538
GO:0007623	circadian rhythm	-3.96212	-5.67849	-2.41585
GO:0043021	ribonucleoprotein complex binding	-5.21283	-3.15825	-2.84171
GO:0048598	embryonic morphogenesis	-5.44456	-4.57308	-2.81435
GO:0017053	transcription repressor complex	-5.58222	-3.51035	-3.46842
GO:1901653	cellular response to peptide	-3.39873	-3.00882	-3.84272
R-MMU-3108232	SUMO E3 ligases SUMOylate target proteins	-4.92036	-2.96642	-2.38567
GO:0043068	positive regulation of programmed cell death	-4.54472	-2.78578	-2.13365
GO:2001242	regulation of intrinsic apoptotic signaling pathway	-3.3893	-2.47537	-2.87113
GO:0003712	transcription coregulator activity	-3.05184	-2.85036	-2.28045
GO:0001650	fibrillar center	-2.14247	-3.80495	-2.39565
GO:0046824	positive regulation of nucleocytoplasmic transport	-2.19733	-3.58891	-2.3973
GO:0043484	regulation of RNA splicing	-3.43742	-3.25126	-2.91118
GO:0035770	ribonucleoprotein granule	-2.67315	-3.05037	-3.04333
GO:0014013	regulation of gliogenesis	-2.25467	-2.3612	-2.51063
GO:0001227	DNA-binding transcription repressor activity, RNA polymerase II-specific	-10.7786	-12.1229	-8.44134
GO:0003682	chromatin binding	-7.9859	-10.8328	-6.65901
GO:0001216	DNA-binding transcription activator activity	-16.9624	-19.2724	-11.0873
GO:0005667	transcription regulator complex	-13.4619	-19.8615	-13.9772
GO:0000785	chromatin	-9.65209	-8.37621	-8.44706
WP310	mRNA processing	-7.26512	-4.42909	-6.3664
GO:0045322	unmethylated CpG binding	0	-4.33163	0
GO:0001568	blood vessel development	0	-5.16728	0
GO:0034599	cellular response to oxidative stress	0	-5.41351	0
GO:0001741	XY body	0	-4.55511	0
GO:0035264	multicellular organism growth	0	-4.75232	0
GO:0008270	zinc ion binding	0	-4.03713	0
GO:0050291	sphingosine N-acyltransferase activity	0	-4.85961	0
GO:0010944	negative regulation of transcription by competitive promoter binding	0	-4.07315	0
GO:0000995	RNA polymerase III general transcription initiation factor activity	0	-4.19571	0
GO:0016922	nuclear receptor binding	0	-4.6702	0
GO:0021915	neural tube development	0	-5.68303	0
GO:0045995	regulation of embryonic development	0	-5.30955	0
GO:0071498	cellular response to fluid shear stress	0	-5.18728	0
R-MMU-201722	Formation of the beta-catenin:TCF transactivating complex	0	-6.09194	0
R-MMU-8878159	Transcriptional regulation by RUNX3	0	-7.01705	0
GO:0030855	epithelial cell differentiation	0	-3.40365	0
GO:0034660	ncRNA metabolic process	0	-3.90361	0
GO:1903573	negative regulation of response to endoplasmic reticulum stress	0	-3.66076	0
GO:0070848	response to growth factor	0	-3.55509	0
GO:0033151	V(D)J recombination	0	-3.37765	0
GO:0007517	muscle organ development	0	-3.1721	0
GO:0051153	regulation of striated muscle cell differentiation	0	-3.80267	0
GO:0071837	HMG box domain binding	0	-3.25177	0
GO:0001890	placenta development	0	-3.33436	0
R-MMU-3247509	Chromatin modifying enzymes	0	-3.87365	0
GO:0070888	E-box binding	0	-3.01107	0
GO:0045682	regulation of epidermis development	0	-2.90418	0
R-MMU-674695	RNA Polymerase II Pre-transcription Events	0	-4.69308	-2.41348
GO:0007420	brain development	-3.12124	-3.57182	0
GO:0001701	in utero embryonic development	-5.38919	-2.98311	0
GO:0050673	epithelial cell proliferation	-2.33978	-2.23044	0
GO:0000791	euchromatin	-2.29671	-2.73431	0
GO:0031625	ubiquitin protein ligase binding	-2.84429	-5.062	0
GO:0034399	nuclear periphery	-2.34277	-4.16283	0
GO:0048732	gland development	-2.68105	-5.01721	0
GO:0140296	general transcription initiation factor binding	-3.65368	-7.84084	0
GO:0019827	stem cell population maintenance	-10.962	-2.27389	0
