# Supplementary material for: Dynamic transcriptomic and regulatory networks underpinning the transition from fetal primordial germ cells to spermatogonia in mice
Source: Cell Prolif. 2024 Sep 27;58(2):e13755. doi: 10.1111/cpr.13755 (PMC11839193; doi:10.1111/cpr.13755)
Supplement: Supplementary file 5 — Data S3. Genes related to metabolism used in SOM plot. [file CPR-58-e13755-s007.xlsx]

## Sheet: all
	name	code_class
1	Pfkfb2	1
2	Kcnt2	1
3	Kcnk2	1
4	Scn3a	1
5	Scn7a	1
6	Kcna4	1
7	Sord	1
8	Cdc25b	1
9	Smox	1
10	Kcnn3	1
11	Kcna2	1
12	Ahcyl1	1
13	Aqp7	1
14	Npr2	1
15	Cyp2j9	1
16	Kcnq4	1
17	B3glct	1
18	Stard13	1
19	Itpr2	1
20	Cpt1c	1
21	Fut2	1
22	Kcne3	1
23	Inpp5a	1
24	Iyd	1
25	Grik2	1
26	Gnptab	1
27	Osbpl8	1
28	Cers1	1
29	Inpp4b	1
30	Cacna1d	1
31	Uggt2	1
32	Abhd14b	1
33	Kcnmb1	1
34	Abca9	1
35	Slc17a3	1
36	Slc8a3	1
37	P2rx6	1
38	Slc5a7	1
39	St6gal2	1
40	Camkmt	1
41	Gykl1	1
42	Atp8b1	1
43	Dagla	1
44	Pnliprp1	1
45	Lyg1	2
46	Slc9a2	2
47	Akp3	2
48	Neu4	2
49	Slco6c1	2
50	Cacna1s	2
51	Gm4847	2
52	Kynu	2
53	Kcnh7	2
54	Scn9a	2
55	Nr1h3	2
56	Bbox1	2
57	Awat1	2
58	Glra2	2
59	Asmt	2
60	Fabp12	2
61	Car13	2
62	Car3	2
63	Aadacl2	2
64	Sis	2
65	Gria2	2
66	Selenbp2	2
67	Hsd3b6	2
68	Amy2a4	2
69	Amy2a3	2
70	Amy2a2	2
71	Amy1	2
72	Etnppl	2
73	Clca4b	2
74	Slc44a5	2
75	Slc7a13	2
76	Atp6v0d2	2
77	Aldob	2
78	Cyp2j12	2
79	Cyp2j11	2
80	Cyp4a29	2
81	Cyp4a14	2
82	Nt5c1a	2
83	Tecrl	2
84	Ugt2b37	2
85	Ugt2a3	2
86	Sult1e1	2
87	Oas1e	2
88	Oas1f	2
89	Oas1h	2
90	Cyp3a13	2
91	Cyp3a57	2
92	Cyp3a44	2
93	Cyp3a11	2
94	Cyp3a59	2
95	Gngt1	2
96	Pon1	2
97	Hyal6	2
98	Hyal5	2
99	Try10	2
100	Inmt	2
101	Fabp1	2
102	Slco1a1	2
103	Gm6614	2
104	Gys2	2
105	Sult2a3	2
106	Sult2a6	2
107	Cblc	2
108	Cyp2b13	2
109	Cyp2a4	2
110	Cyp2a5	2
111	Aspdh	2
112	Slc17a6	2
113	Gabra5	2
114	Me3	2
115	Cnga4	2
116	Acsm1	2
117	Acsm4	2
118	Grin3b	2
119	Trhde	2
120	Tph2	2
121	Cyp27b1	2
122	Rdh16f2	2
123	Chrna6	2
124	Msr1	2
125	Glra3	2
126	Best2	2
127	Ces1g	2
128	Ces2f	2
129	Ces2h	2
130	Ces3a	2
131	Kctd19	2
132	Smpd3	2
133	Gzme	2
134	Gzmd	2
135	Gzmg	2
136	Scn3b	2
137	Slc37a4	2
138	A4gnt	2
139	Inpp5j	2
140	Atp10b	2
141	Epx	2
142	Acot12	2
143	Ckmt2	2
144	Hcn1	2
145	Slc25a21	2
146	Kcnh5	2
147	Kcnk10	2
148	Kcnv1	2
149	Kcnk9	2
150	Cacng2	2
151	Cyp2d11	2
152	Cyp2d9	2
153	Slc9c1	2
154	Kcnh8	2
155	Aqp4	2
156	Grxcr2	2
157	Chsy3	2
158	Catsper1	2
159	Slc22a12	2
160	Slc22a30	2
161	Gif	2
162	Lipf	2
163	Lipn	2
164	Slc16a12	2
165	Ankrd1	2
166	Cyp2c65	2
167	Cyp2c54	2
168	Gucy2g	2
169	Ndufa8	3
170	Adh7	3
171	Gckr	3
172	Srp72	3
173	Sult1b1	3
174	Slc8b1	3
175	Kcnj11	3
176	Smpdl3a	3
177	Rdh19	3
178	Aadat	3
179	Kcnma1	3
180	Tkt	3
181	Hacl1	3
182	Slc35f4	3
183	Hephl1	3
184	Ddc	3
185	Fasn	3
186	Fn3k	3
187	Akr1c6	3
188	Nqo2	3
189	Slc35b3	3
190	Fbp2	3
191	Ak7	3
192	Ndufb10	3
193	Enpp5	3
194	Kcnn2	3
195	Ganc	4
196	Sqor	4
197	Kcnd1	4
198	Atp6ap2	4
199	Slc2a7	4
200	Idua	4
201	Nat8f3	4
202	Lpcat3	4
203	Slc7a10	4
204	Kcnj14	4
205	Thrsp	4
206	Rbl2	4
207	Mlycd	4
208	Gmpr2	4
209	Pccb	4
210	Gabra6	4
211	Aldh3a1	4
212	Abca5	4
213	Sirt5	4
214	Mccc2	4
215	Slc25a29	4
216	Slc25a47	4
217	Aqp2	4
218	Slc12a8	4
219	Slc35a5	4
220	Pigp	4
221	Tap2	4
222	Acer1	4
223	B3gat3	4
224	Lipm	4
225	Lipa	4
226	Sfxn4	4
227	Inpp1	5
228	Mia3	5
229	Upp2	5
230	Kcnb1	5
231	Nudt17	5
232	Slc39a8	5
233	Rab2a	5
234	B4galt2	5
235	Kcnh2	5
236	Ache	5
237	Edem1	5
238	Abcc9	5
239	Nox4	5
240	Dctn6	5
241	Sec24c	5
242	Scn2b	5
243	Cyb5d2	5
244	AK157302	5
245	Mboat1	5
246	Gfod1	5
247	Pcbd2	5
248	Isca1	5
249	Asic1	5
250	Mpc1	5
251	Ppargc1b	5
252	Tcirg1	5
253	Fads3	5
254	Galnt5	6
255	B3galt1	6
256	Slc43a1	6
257	Car14	6
258	Srd5a3	6
259	Slc4a4	6
260	Alox5ap	6
261	Hist4h4	6
262	Cacng7	6
263	Ethe1	6
264	Kctd15	6
265	Glt8d2	6
266	Ctdsp2	6
267	Slc9a5	6
268	Nt5dc2	6
269	Hykk	6
270	Stt3b	6
271	Glra1	6
272	Aldh5a1	6
273	Cacnb3	6
274	Ephx3	6
275	Galm	6
276	Kcnj3	7
277	Dhrs9	7
278	Cpa3	7
279	Kcnab1	7
280	Gucy1b1	7
281	Gucy1a1	7
282	Hist2h4	7
283	Chil3	7
284	Hacd4	7
285	Gabra4	7
286	Pde3a	7
287	Kcnj8	7
288	Mical2	7
289	Chst15	7
290	Cox8b	7
291	Dse	7
292	Man1a	7
293	Lyz1	7
294	Ndufa4l2	7
295	Csgalnact1	7
296	Large1	7
297	B3gnt9	7
298	Hsd11b2	7
299	Galnt2	7
300	Cma1	7
301	Acod1	7
302	Gucy1a2	7
303	Trpc6	7
304	Smad3	7
305	Hist1h4k	7
306	Pik3r1	7
307	Apol8	7
308	Grin2a	7
309	Tpsb2	7
310	Rhag	7
311	Cul7	7
312	Cyp1b1	7
313	Slc25a2	7
314	Ch25h	7
315	B3gat2	8
316	Kcne4	8
317	Dsel	8
318	Atp2b4	8
319	Inpp5e	8
320	Rxra	8
321	Abl1	8
322	Ggta1	8
323	Cybrd1	8
324	Slc24a3	8
325	Sstr4	8
326	Stard8	8
327	Prdx4	8
328	Cyp7b1	8
329	Naaladl2	8
330	Ptgfrn	8
331	Slc25a24	8
332	Pde5a	8
333	Enpep	8
334	Man1c1	8
335	H6pd	8
336	Col26a1	8
337	Kcnd2	8
338	Aqp1	8
339	Csgalnact2	8
340	Kcna5	8
341	Hif3a	8
342	St8sia2	8
343	Ampd3	8
344	Galnt4	8
345	Proz	8
346	Gpat4	8
347	Adcy4	8
348	Gria4	8
349	Slc36a4	8
350	Loxl1	8
351	Gpx3	8
352	Hs3st3b1	8
353	Hs3st3a1	8
354	P2rx1	8
355	Stxbp4	8
356	Pycr1	8
357	Adcy2	8
358	Adcy3	8
359	Kcns3	8
360	Has2	8
361	Mgat3	8
362	Hdac7	8
363	Adcy6	8
364	B3gnt5	8
365	Slc8a1	8
366	Fau	8
367	Vldlr	8
368	Aldh18a1	8
369	Hpse2	8
370	Fhl2	9
371	Cyp27a1	9
372	Ugt1a6a	9
373	Fmo1	9
374	Atp1a2	9
375	Galnt13	9
376	Slc2a10	9
377	Sulf2	9
378	Ptgis	9
379	Maob	9
380	Slc16a2	9
381	Rbbp7	9
382	Cp	9
383	Mme	9
384	Kcnd3	9
385	Arsj	9
386	Bdh2	9
387	Plpp3	9
388	Plod1	9
389	Sod3	9
390	Orai2	9
391	Prkar1b	9
392	Slc1a5	9
393	B3gnt8	9
394	Car11	9
395	Chsy1	9
396	Sult1a1	9
397	Trpm5	9
398	Ggt5	9
399	Dcn	9
400	Msrb3	9
401	F7	9
402	Tusc3	9
403	Hpgd	9
404	Adcy7	9
405	Dpep1	9
406	Rps24	9
407	Thtpa	9
408	Kctd12	9
409	Fbxl3	9
410	Naalad2	9
411	Atp2a3	9
412	P4hb	9
413	Inhba	9
414	Plpp1	9
415	Abcb5	9
416	Plcxd3	9
417	Slc1a3	9
418	C1qtnf3	9
419	Npr3	9
420	Kcns2	9
421	Kctd17	9
422	A4galt	9
423	Igfbp6	9
424	Adcy5	9
425	Angptl4	9
426	Slc29a1	9
427	Dpysl3	9
428	Lox	9
429	Arsi	9
430	Pygm	9
431	Aox2	10
432	Gmppa	10
433	Ugt1a7c	10
434	Gal3st2	10
435	Gal3st2b	10
436	Entpd2	10
437	Dbh	10
438	Gbgt1	10
439	Scn2a	10
440	Nox1	10
441	Acot11	10
442	Selenoi	10
443	Hvcn1	10
444	Ghrl	10
445	Eno2	10
446	Slc8a2	10
447	Rps16	10
448	Folh1	10
449	Chrna10	10
450	Scnn1b	10
451	Gdpd3	10
452	Hsd3b7	10
453	Slc2a12	10
454	Mical1	10
455	Slc16a9	10
456	Atp2b1	10
457	Acss3	10
458	Wwox	10
459	Nalcn	10
460	Kcnj5	10
461	Apoa5	10
462	Rpl4	10
463	Aqp9	10
464	Ip6k1	10
465	Gabrb2	10
466	P4ha2	10
467	Ace	10
468	Scn4a	10
469	Acot6	10
470	Kctd16	10
471	Cyb561a3	10
472	Entpd1	10
473	Rxrg	11
474	Sccpdh	11
475	Aadac	11
476	Rpe65	11
477	Baat	11
478	Slc46a2	11
479	Slc6a9	11
480	Ugt2b35	11
481	Cyp2w1	11
482	Gfpt1	11
483	Pparg	11
484	Hcst	11
485	Slc17a7	11
486	Gabrg3	11
487	Smpd2	11
488	Slc6a2	11
489	Dhrs2	11
490	Htr3b	11
491	Aloxe3	11
492	Alox12b	11
493	Catsper3	11
494	Slc24a4	11
495	Slc25a41	11
496	Slc15a3	11
497	Trpa1	12
498	Uap1	12
499	Gad2	12
500	Pip5kl1	12
501	Slco4a1	12
502	Kcnc4	12
503	Pla2g12a	12
504	Car8	12
505	Ppp1cb	12
506	Chrna9	12
507	Acacb	12
508	Gadd45a	12
509	Slc2a3	12
510	Bcat1	12
511	Amdhd1	12
512	Ido2	12
513	Pnp2	12
514	Chrna3	12
515	Cyb5r4	12
516	Gal3st1	12
517	Pgam2	12
518	B3gnt2	12
519	Dhrs7c	12
520	Acot4	12
521	Rims2	12
522	Plcxd2	12
523	Lipi	12
524	Abca12	13
525	Plcd4	13
526	Mogat1	13
527	Acmsd	13
528	Fmo4	13
529	Fmo2	13
530	Fmo6	13
531	Atp1a4	13
532	9130409I23Rik	13
533	Entpd8	13
534	Slc4a10	13
535	Scn1a	13
536	Pde11a	13
537	Slc5a12	13
538	Pla2g4d	13
539	Slc12a1	13
540	Sptlc3	13
541	Slc32a1	13
542	Hnf4a	13
543	Dgat2l6	13
544	Trpc4	13
545	Tdo2	13
546	Asic5	13
547	Them5	13
548	Clca1	13
549	Clca2	13
550	Mcoln3	13
551	Sdr16c5	13
552	Cngb3	13
553	Acnat2	13
554	Cyp4a30b	13
555	Cyp4b1	13
556	Clcnkb	13
557	Abcb4	13
558	Cyp3a25	13
559	Hyal4	13
560	Grid2	13
561	Cidec	13
562	Alox5	13
563	A2m	13
564	Grin2b	13
565	Plcz1	13
566	Slco1c1	13
567	Nat14	13
568	Slc27a5	13
569	Kcnn4	13
570	Cyp2a22	13
571	Cyp2f2	13
572	Ffar1	13
573	Klk1b1	13
574	Klk1b9	13
575	Klk1b11	13
576	Klk1b26	13
577	Klk1b16	13
578	Sult2b1	13
579	Gdpd4	13
580	Cyb5r2	13
581	Scnn1g	13
582	Cacng3	13
583	Muc2	13
584	Aldh8a1	13
585	Hs3st5	13
586	Hal	13
587	9530003J23Rik	13
588	Slc10a2	13
589	Chrnb3	13
590	Galntl6	13
591	Ucp1	13
592	Mgat4d	13
593	Ces1f	13
594	Bco1	13
595	Kcnk16	13
596	Slc39a2	13
597	Atp12a	13
598	Gucy1b2	13
599	Chrna2	13
600	Cpb2	13
601	B3gat1	13
602	Htr3a	13
603	Lctl	13
604	Rbp2	13
605	Acsl6	13
606	Gria1	13
607	Alox12	13
608	Slc17a1	13
609	Slc6a3	13
610	Gcnt4	13
611	Prps1l1	13
612	Slc10a1	13
613	Dio2	13
614	Tshr	13
615	Catsperb	13
616	Degs2	13
617	Adssl1	13
618	Adcy8	13
619	Slc39a4	13
620	Apol7c	13
621	Cpt1b	13
622	Trp63	13
623	Atp13a4	13
624	Gabrr3	13
625	Kcne2	13
626	Slc22a2	13
627	Cyp4f39	13
628	Cyp4f15	13
629	Sult1c1	13
630	C3	13
631	Abcg5	13
632	Lyzl1	13
633	Grp	13
634	Slc22a19	13
635	Slc22a27	13
636	Slc22a29	13
637	Trpm6	13
638	Trpm3	13
639	Cyp2c23	13
640	Kcnk18	13
641	Gal3st2c	14
642	Atp6v1g3	14
643	Hao1	14
644	Otc	14
645	Gyg	14
646	Slc44a3	14
647	Plch2	14
648	Bst1	14
649	Nat8f7	14
650	Klk1b21	14
651	Acsm5	14
652	Hkdc1	14
653	Slc5a8	14
654	Gm5426	14
655	Nr3c2	14
656	Slc25a37	14
657	Kdm4d	14
658	Kcnj12	14
659	Nos2	14
660	Gaa	14
661	Apol7a	14
662	Cyp2d40	14
663	Slc25a23	14
664	Atp6v1e2	14
665	Slc22a28	14
666	Lipk	14
667	Sv2a	15
668	Ercc1	15
669	Kcnq1	15
670	Plpp2	15
671	Lta4h	15
672	Suox	15
673	Ndst2	15
674	Glt8d1	15
675	Abca8b	15
676	Hexdc	15
677	Pde4d	15
678	Gphn	15
679	Nek9	15
680	Cyp2d22	15
681	Cyp2d26	15
682	Pigz	15
683	Msrb1	15
684	Sulf1	16
685	Ptgs2	16
686	Colgalt2	16
687	Pld5	16
688	Acvr1c	16
689	Dpp4	16
690	Cox4i2	16
691	Cybb	16
692	Car1	16
693	Mecom	16
694	Kcnmb2	16
695	Pklr	16
696	Ndst3	16
697	St6galnac5	16
698	Car9	16
699	Grin3a	16
700	Tek	16
701	Abcb1a	16
702	Il6	16
703	Slc2a9	16
704	Mgam	16
705	Cyp2s1	16
706	Hbb-bt	16
707	Pde7b	16
708	Slc35f1	16
709	Cnep1r1	16
710	Ces1e	16
711	Cideb	16
712	Aldh1a2	16
713	Slc25a36	16
714	4930438A08Rik	16
715	Asic2	16
716	Slc4a1	16
717	Fn3krp	16
718	Akr1c18	16
719	Dgkb	16
720	Rdh12	16
721	Serpina1e	16
722	Oxct1	16
723	Has1	16
724	Kcnk7	16
725	Kcnk4	16
726	Gcnt1	16
727	Slc18a2	16
728	Rdh10	17
729	Gm28551	17
730	Chst1	17
731	Ak5	17
732	Pde4b	17
733	Edn2	17
734	A3galt2	17
735	Gabrb1	17
736	Mad1l1	17
737	P4ha3	17
738	Hbb-bs	17
739	Fabp7	17
740	Nsd3	17
741	Slc7a2	17
742	Cacna1g	17
743	Phf2	17
744	Kcnf1	17
745	Serpina1d	17
746	Slc45a2	17
747	Ext1	17
748	Gpihbp1	17
749	Apol10b	17
750	Gxylt1	17
751	Gsk3b	17
752	Grik1	17
753	Pkmyt1	17
754	Ppard	17
755	Pgm5	17
756	Entpd7	17
757	Hjurp	18
758	Ehmt1	18
759	Atp7a	18
760	Hist2h3c1	18
761	St6galnac3	18
762	Tgs1	18
763	Mogs	18
764	Foxm1	18
765	Tead2	18
766	Stard5	18
767	Lyz2	18
768	Gins2	18
769	Egln1	18
770	Fut4	18
771	Ip6k2	18
772	Kdm6b	18
773	Tk1	18
774	Afmid	18
775	Csnk1d	18
776	Hist1h4j	18
777	Hist1h4i	18
778	Hist1h3e	18
779	St3gal1	18
780	Sun2	18
781	Tymp	18
782	Alg10b	18
783	Nde1	18
784	Lmnb1	18
785	Chpf	19
786	Yod1	19
787	Nek7	19
788	Pla2g4a	19
789	Pter	19
790	Slc43a3	19
791	Chst14	19
792	Manbal	19
793	Hs6st2	19
794	Ids	19
795	Heph	19
796	Gdpd2	19
797	Selenbp1	19
798	Slc22a15	19
799	Nfkb1	19
800	Manea	19
801	Gpx7	19
802	Cacna2d1	19
803	Ctbp1	19
804	Psapl1	19
805	Ugdh	19
806	Mthfd2l	19
807	Pkd2	19
808	Actb	19
809	Fkbp9	19
810	Loxl3	19
811	Sirt2	19
812	Ftl1	19
813	Idh2	19
814	Gstt1	19
815	Lrp1	19
816	Rdh5	19
817	Alg11	19
818	Fto	19
819	Ces2g	19
820	Galns	19
821	Pck2	19
822	Anxa2	19
823	Slc17a5	19
824	Rbp1	19
825	Ppp2r3a	19
826	Kctd11	19
827	Slc2a4	19
828	Ska2	19
829	Xylt2	19
830	Rfng	19
831	Ncoa1	19
832	Pdia6	19
833	Pxdn	19
834	Ddah2	19
835	Rpl17	19
836	Sfxn2	19
837	Pde6d	20
838	Pam	20
839	Cacnb4	20
840	Cat	20
841	Slc30a4	20
842	Pck1	20
843	Lmna	20
844	Extl2	20
845	Slc9a1	20
846	Chpf2	20
847	Kctd7	20
848	Nagk	20
849	Gns	20
850	Tmco3	20
851	Cox4i1	20
852	Cyba	20
853	Hyal1	20
854	P4htm	20
855	Slc36a1	20
856	Exoc7	20
857	Nsd1	20
858	Cdc14b	20
859	Arsb	20
860	L3hypdh	20
861	Tap1	20
862	Atp6v1g2	20
863	Cyp39a1	20
864	Abcc10	20
865	Prdx5	20
866	Kcnq5	21
867	Ugt1a5	21
868	Chit1	21
869	Cacna1e	21
870	Stxbp1	21
871	Cerkl	21
872	Prg3	21
873	Cyp24a1	21
874	Fga	21
875	Chrnb2	21
876	Tyrp1	21
877	Dio1	21
878	Lao1	21
879	Gabrd	21
880	Asic3	21
881	Gabra2	21
882	Hsd17b13	21
883	Pdx1	21
884	Kl	21
885	Smyd1	21
886	Slc6a11	21
887	Slc6a1	21
888	Cacna1c	21
889	Cacng8	21
890	Sult2a7	21
891	Ckm	21
892	Grik5	21
893	Grin2d	21
894	Gabrb3	21
895	Trpm1	21
896	Apobr	21
897	Urah	21
898	Moxd1	21
899	Pah	21
900	Tpte	21
901	Ido1	21
902	Mboat4	21
903	Ces2c	21
904	Fa2h	21
905	Car5a	21
906	Rarb	21
907	Chat	21
908	Cyp19a1	21
909	Cyp1a2	21
910	Cyp1a1	21
911	Cacna2d2	21
912	Pla2g3	21
913	Fabp6	21
914	Pik3r6	21
915	Alox15	21
916	Car10	21
917	Eci3	21
918	Hk3	21
919	Trpc7	21
920	Elovl7	21
921	Apob	21
922	Slc26a3	21
923	Slc26a4	21
924	Arg2	21
925	Cyp46a1	21
926	Amn	21
927	Slc16a8	21
928	Hgd	21
929	Plg	21
930	Cyp4f40	21
931	Clic5	21
932	Galnt14	21
933	Abcg8	21
934	Ftmt	21
935	St8sia3	21
936	Glyat	21
937	A1cf	21
938	Pde6c	21
939	Cyp2c68	21
940	Cyp2c70	21
941	Plcl1	22
942	Aox3	22
943	Cps1	22
944	Gm4846	22
945	Kcnj9	22
946	Grin1	22
947	Ak8	22
948	Gad1	22
949	Prdx6b	22
950	Slc1a2	22
951	Duox2	22
952	Slc9a7	22
953	Alas2	22
954	Kcnmb3	22
955	Chia1	22
956	Slc6a17	22
957	Gabrr2	22
958	Clcnka	22
959	Zbtb17	22
960	Slc45a1	22
961	Slc5a1	22
962	Slc10a6	22
963	Abcg3	22
964	Galnt17	22
965	Atp6v0a4	22
966	Uroc1	22
967	Atp2b2	22
968	Far2	22
969	Klk1b4	22
970	Kcnc3	22
971	Gucy2d	22
972	Hs3st4	22
973	Enpp1	22
974	Pla2g12b	22
975	Gstt4	22
976	Ftcd	22
977	Chst11	22
978	Kcnu1	22
979	Acox2	22
980	Cacna2d3	22
981	Hs6st3	22
982	Hcn4	22
983	Lipc	22
984	Parp3	22
985	Slc35e4	22
986	Adcy1	22
987	Alox12e	22
988	Chrne	22
989	Mpo	22
990	Kcnh4	22
991	Lyzl6	22
992	Cacng4	22
993	Mgat5b	22
994	Slc34a1	22
995	Atp6v1c2	22
996	Pik3cg	22
997	Acot5	22
998	Slc30a8	22
999	Abcd2	22
1000	Slc2a13	22
1001	Slc38a4	22
1002	Scn8a	22
1003	Synj1	22
1004	Kcnj6	22
1005	Slc22a3	22
1006	Slc22a1	22
1007	Prdm9	22
1008	Ip6k3	22
1009	Slc25a27	22
1010	Chst9	22
1011	Slc4a9	22
1012	Prdm6	22
1013	Cyp2c55	22
1014	Scd3	22
1015	Slc9a4	23
1016	Slc19a3	23
1017	Chrng	23
1018	Fmo3	23
1019	Ckmt1	23
1020	Atp8b4	23
1021	Satl1	23
1022	Gucy2f	23
1023	Trpc5	23
1024	Plch1	23
1025	Lrat	23
1026	Hsd3b4	23
1027	Abca4	23
1028	Gabrr1	23
1029	Slc35d1	23
1030	Cyp4a10	23
1031	Galntl5	23
1032	Slc34a2	23
1033	Grxcr1	23
1034	Nudt9	23
1035	Galnt9	23
1036	Hpd	23
1037	Cyp3a41b	23
1038	Cyp3a41a	23
1039	Lep	23
1040	Sfxn5	23
1041	Sult2a1	23
1042	Sult2a4	23
1043	Cyp2b10	23
1044	Cyp2a12	23
1045	Kcnc1	23
1046	Stard10	23
1047	Acsm2	23
1048	Aqp8	23
1049	Plpp4	23
1050	Sumo3	23
1051	Mknk2	23
1052	Nat3	23
1053	Slc18a1	23
1054	Kcnn1	23
1055	Cyp4f18	23
1056	Abcc12	23
1057	Pla2g15	23
1058	Atp2c2	23
1059	Chrnb4	23
1060	Trpc1	23
1061	Abca13	23
1062	Trpv1	23
1063	Cacng1	23
1064	St6galnac1	23
1065	Akr1c20	23
1066	Idi2	23
1067	Gpx6	23
1068	Slc17a2	23
1069	Slc17a4	23
1070	Cmah	23
1071	Bhmt2	23
1072	Dmgdh	23
1073	Ugt3a1	23
1074	Agxt2	23
1075	Apol9b	23
1076	Cyp2d12	23
1077	Txnrd2	23
1078	Adipoq	23
1079	B3galt5	23
1080	Haao	23
1081	Mocos	23
1082	Slc14a2	23
1083	Slc22a6	23
1084	Gda	23
1085	Agxt	24
1086	Slco6d1	24
1087	Cacna1f	24
1088	Slc25a14	24
1089	Rhbg	24
1090	Chil6	24
1091	Mttp	24
1092	Cyp7a1	24
1093	Cyp2j8	24
1094	Cyp4a31	24
1095	Kdm4a	24
1096	Ugt2b38	24
1097	Slc13a1	24
1098	Slc6a13	24
1099	Gucy2c	24
1100	Slco1a6	24
1101	Slco1a5	24
1102	Egln2	24
1103	Klk1b27	24
1104	Acsm3	24
1105	Nmrk2	24
1106	Glipr1	24
1107	Cacna1a	24
1108	Gzmf	24
1109	Gabrg2	24
1110	Akr1c21	24
1111	Kdm1b	24
1112	Slc6a19	24
1113	Dnmt3a	24
1114	Tpo	24
1115	Apol11a	24
1116	Pnpla5	24
1117	Ehmt2	24
1118	Slc44a4	24
1119	Slc6a7	24
1120	Cndp1	24
1121	Naaladl1	24
1122	Cyp2c66	24
1123	Cyp2c40	24
1124	Alppl2	25
1125	Slc26a9	25
1126	Fshb	25
1127	Awat2	25
1128	Phf8	25
1129	Fabp4	25
1130	Adh4	25
1131	Gne	25
1132	Kctd8	25
1133	Ugt2b36	25
1134	P2rx7	25
1135	Aass	25
1136	Trpv6	25
1137	Atp6v1b1	25
1138	Slco1a4	25
1139	Chst8	25
1140	Folr2	25
1141	Crym	25
1142	Phkg2	25
1143	Slc5a2	25
1144	Fig4	25
1145	Apoc3	25
1146	Gcnt3	25
1147	Slc38a3	25
1148	Chrnb1	25
1149	Slc13a5	25
1150	Nags	25
1151	Cacng5	25
1152	Abca6	25
1153	Galc	25
1154	Kcnq3	25
1155	Vdr	25
1156	Ahsg	25
1157	Nox3	25
1158	Mppe1	25
1159	Hoga1	25
1160	Pnlip	25
1161	Gpd2	26
1162	Itpka	26
1163	Plcb1	26
1164	Trpc3	26
1165	Manba	26
1166	Clip1	26
1167	Mical3	26
1168	Kcna7	26
1169	Tarsl2	26
1170	Man2a2	26
1171	Cox6a2	26
1172	Pcbd1	26
1173	Kcnmb4	26
1174	Gsta1	26
1175	Gm3776	26
1176	Plcd3	26
1177	Ywhaz	26
1178	Naprt	26
1179	Gbe1	26
1180	Cidea	26
1181	Pign	27
1182	Pygb	27
1183	Mapre1	27
1184	Prps1	27
1185	Prps2	27
1186	Clcc1	27
1187	Mad2l2	27
1188	Pigg	27
1189	Orai1	27
1190	Hk2	27
1191	Gapdhs	27
1192	Pik3c2a	27
1193	Slc4a7	27
1194	Yap1	27
1195	Pole2	27
1196	Pdia5	27
1197	B4galt4	27
1198	Dtymk	28
1199	H3f3a	28
1200	Degs1	28
1201	St6galnac4	28
1202	Lcmt2	28
1203	Atp5e	28
1204	Smc1a	28
1205	B4galt1	28
1206	Txn1	28
1207	Alg6	28
1208	Dynll1	28
1209	Setd1b	28
1210	Rps9	28
1211	Rps5	28
1212	Rps19	28
1213	Iqgap1	28
1214	Rps17	28
1215	Rps3	28
1216	Rpl27a	28
1217	Cdk4	28
1218	Cars2	28
1219	Slc20a2	28
1220	Colgalt1	28
1221	Rpl13	28
1222	Extl3	28
1223	H2afx	28
1224	Rpl23	28
1225	Hist1h4f	28
1226	Ywhaq	28
1227	Acp1	28
1228	Rps29	28
1229	Rpl3	28
1230	Xxylt1	28
1231	Nrip1	28
1232	Slc4a3	29
1233	Slc35f5	29
1234	B4galt3	29
1235	Ppox	29
1236	Crat	29
1237	Ext2	29
1238	Pdia3	29
1239	Gpcpd1	29
1240	Clcn5	29
1241	Ocrl	29
1242	B3galnt1	29
1243	Ash1l	29
1244	Fktn	29
1245	Klf4	29
1246	Plin2	29
1247	Akr1a1	29
1248	Kmt2e	29
1249	Ywhah	29
1250	Naaa	29
1251	Tpcn1	29
1252	Fkbp14	29
1253	Tet3	29
1254	Ech1	29
1255	Trpm4	29
1256	Ldha	29
1257	Hddc3	29
1258	Oat	29
1259	Abhd8	29
1260	Dpysl2	29
1261	Srr	29
1262	Stat5b	29
1263	H3f3b	29
1264	Cant1	29
1265	Eci2	29
1266	Arsk	29
1267	Slc30a5	29
1268	Mocs2	29
1269	Atp6v0c	29
1270	Clic1	29
1271	Ndst1	29
1272	Cpt1a	29
1273	Fth1	29
1274	Hdac4	30
1275	St8sia4	30
1276	Sardh	30
1277	Slc39a13	30
1278	Maoa	30
1279	Bche	30
1280	Dpyd	30
1281	Tet2	30
1282	Cyp2j6	30
1283	St3gal3	30
1284	Acox3	30
1285	Asl	30
1286	Cav1	30
1287	Slc6a6	30
1288	Blvrb	30
1289	Smpd1	30
1290	Chst3	30
1291	Slc16a7	30
1292	Cers4	30
1293	Gpt2	30
1294	Lcat	30
1295	Slc12a4	30
1296	Dad1	30
1297	Sec61g	30
1298	Acyp2	30
1299	Gabra1	30
1300	Mgat1	30
1301	Acot2	30
1302	Amacr	30
1303	Myc	30
1304	Pfkm	30
1305	Slc25a46	30
1306	Acaa2	30
1307	Pold4	30
1308	Aldh9a1	31
1309	Glt28d2	31
1310	Pip5k1a	31
1311	Gstm5	31
1312	Abcb1b	31
1313	Nos3	31
1314	Slc29a4	31
1315	Thnsl2	31
1316	Kcnk6	31
1317	Aqp11	31
1318	Mtmr6	31
1319	Nudt18	31
1320	Dnajc3	31
1321	Slco2a1	31
1322	Slc25a20	31
1323	Slc6a20a	31
1324	Sar1b	31
1325	Nt5m	31
1326	Nr1d1	31
1327	Vat1	31
1328	Ern1	31
1329	Atp6v1d	31
1330	Pla2g6	31
1331	Kctd1	31
1332	Stard6	31
1333	Lgsn	32
1334	Acbd6	32
1335	Cubn	32
1336	Pax8	32
1337	Cacna1b	32
1338	Slc27a2	32
1339	Psmf1	32
1340	Eef1a2	32
1341	Dgkk	32
1342	Slc2a2	32
1343	Prdm2	32
1344	Exosc10	32
1345	Acot7	32
1346	Napepld	32
1347	Slc4a1ap	32
1348	Rbks	32
1349	Slc12a9	32
1350	Slc13a4	32
1351	Pyroxd1	32
1352	Fut1	32
1353	Abcc8	32
1354	Tph1	32
1355	Pgm2l1	32
1356	Kctd13	32
1357	Hcn2	32
1358	Kif5a	32
1359	Car7	32
1360	Tat	32
1361	Chrna5	32
1362	Elovl4	32
1363	Rsad1	32
1364	Cacnb1	32
1365	Gpx5	32
1366	Col4a3bp	32
1367	Aspg	32
1368	Pld4	32
1369	Foxred2	32
1370	Mfng	32
1371	Kcnj4	32
1372	Soat2	32
1373	Cxxc1	32
1374	Rbp4	32
1375	Gsto2	32
1376	Eno4	32
1377	Tram1	33
1378	Mdh1b	33
1379	Lancl1	33
1380	Slc28a2	33
1381	Fabp9	33
1382	Txnip	33
1383	Slc24a2	33
1384	Clcn6	33
1385	Slc2a5	33
1386	Mmel1	33
1387	Gk2	33
1388	Abcb9	33
1389	Clcn1	33
1390	Pde1c	33
1391	Kdm3a	33
1392	Cacna2d4	33
1393	Slc6a12	33
1394	Cacng6	33
1395	Cyp2b19	33
1396	Kmt2b	33
1397	Klk1b24	33
1398	Ldhc	33
1399	Cers3	33
1400	Tyr	33
1401	Slc22a18	33
1402	Slc22a16	33
1403	Slc5a4b	33
1404	Rap1b	33
1405	Rdh16	33
1406	Atp11a	33
1407	Nat1	33
1408	Ces2a	33
1409	Dpep3	33
1410	Chst4	33
1411	Mat1a	33
1412	Ddhd1	33
1413	Glyctk	33
1414	Abhd14a	33
1415	Lyzl4	33
1416	Trpv3	33
1417	Mfsd11	33
1418	Sptlc2	33
1419	Cacna1i	33
1420	Senp1	33
1421	Atp13a5	33
1422	Abca3	33
1423	Tnf	33
1424	Cox7a2l	33
1425	Pigf	33
1426	Nme5	33
1427	Pnliprp2	33
1428	Inpp4a	34
1429	Neu2	34
1430	Dgkd	34
1431	Ugt1a10	34
1432	Fcer1a	34
1433	G6pc2	34
1434	Slc4a11	34
1435	Myt1	34
1436	Cept1	34
1437	Kcna10	34
1438	Slc44a1	34
1439	Slc5a9	34
1440	Kdm1a	34
1441	Gabrg1	34
1442	Ugt2b5	34
1443	Trpv5	34
1444	Mtmr14	34
1445	Slco1b2	34
1446	Gm5724	34
1447	Hsd17b14	34
1448	Dnmt3l	34
1449	Hsd17b6	34
1450	Ces1b	34
1451	Gulo	34
1452	Bco2	34
1453	Skp1a	34
1454	Galnt16	34
1455	Apol9a	34
1456	Apol10a	34
1457	Csnk1e	34
1458	Crebbp	34
1459	Dyrk1a	34
1460	Slc14a1	34
1461	Slc22a26	34
1462	Cyp2c29	34
1463	Cyp2c38	34
1464	Cyp2c37	34
1465	Slc23a3	35
1466	Clasp1	35
1467	Dhtkd1	35
1468	Crabp2	35
1469	Arnt2	35
1470	Atp2a1	35
1471	Slc35e3	35
1472	Apoa4	35
1473	Gk5	35
1474	Tmem104	35
1475	Kctd2	35
1476	Synj2	35
1477	Ppp2r1a	35
1478	Aldh3b3	35
1479	Gstp3	35
1480	Sgpp2	36
1481	Atp1b1	36
1482	Slc20a1	36
1483	Ddah1	36
1484	Ptgr1	36
1485	Hpdl	36
1486	Dpysl5	36
1487	Akr1b3	36
1488	Bckdha	36
1489	Echdc1	36
1490	Hddc2	36
1491	Nudt4	36
1492	Gfod2	36
1493	Slc7a5	36
1494	Xylb	36
1495	Aanat	36
1496	Nxnl2	36
1497	Pigh	36
1498	Lgmn	36
1499	Abcc1	36
1500	Hacd2	36
1501	Slc39a6	36
1502	Carns1	36
1503	Asic4	37
1504	Aqp12	37
1505	Npl	37
1506	Clic3	37
1507	Ptgds	37
1508	Glt6d1	37
1509	Ptges	37
1510	Gatm	37
1511	Slc52a3	37
1512	Lpin3	37
1513	Rgn	37
1514	Mtm1	37
1515	Plp1	37
1516	Slc27a3	37
1517	Npr1	37
1518	Hsd3b5	37
1519	Hsd3b2	37
1520	Gstm7	37
1521	Gstm6	37
1522	Slc26a7	37
1523	Mfsd2a	37
1524	Slc4a2	37
1525	Cnga1	37
1526	P2rx2	37
1527	Dao	37
1528	Sdsl	37
1529	Mlxipl	37
1530	Cycs	37
1531	Kcna6	37
1532	Lsr	37
1533	Kctd14	37
1534	Pde2a	37
1535	Galnt18	37
1536	Xylt1	37
1537	Dpysl4	37
1538	Sirt3	37
1539	Slc1a6	37
1540	Csl	37
1541	Rdh7	37
1542	Vdac3	37
1543	Lpl	37
1544	Sin3b	37
1545	Lpcat2	37
1546	Slc25a30	37
1547	Glb1l3	37
1548	St3gal4	37
1549	Nnmt	37
1550	Nt5e	37
1551	Slc13a2	37
1552	Stard3	37
1553	Pnmt	37
1554	Hsd17b1	37
1555	Elovl2	37
1556	Edn1	37
1557	Hsd17b3	37
1558	Flvcr2	37
1559	Kcnk13	37
1560	Enpp2	37
1561	Slc45a4	37
1562	Miox	37
1563	Clcn2	37
1564	Kcne1	37
1565	Gnmt	37
1566	Slc27a6	37
1567	Kcng2	37
1568	Slc25a45	37
1569	Plce1	37
1570	Scd4	37
1571	Elovl3	37
1572	Slc38a5	38
1573	Slc6a8	38
1574	Impa1	38
1575	Gstm2	38
1576	Gstm1	38
1577	Ppt1	38
1578	Cdk5	38
1579	Slc26a1	38
1580	Lfng	38
1581	Nt5c3	38
1582	Mat2a	38
1583	Slc41a3	38
1584	St8sia1	38
1585	Ucp2	38
1586	Fuca2	38
1587	Ces1h	38
1588	Abcb10	38
1589	Kctd9	38
1590	Slc44a2	38
1591	Stra6	38
1592	Sat2	38
1593	Nt5c3b	38
1594	Hif1a	38
1595	Syne2	38
1596	Entpd5	38
1597	Dglucy	38
1598	Pcyt1a	38
1599	St3gal6	38
1600	Agpat4	38
1601	Galnt1	38
1602	Atp9b	38
1603	Chka	38
1604	Sfxn3	38
1605	Ankrd23	39
1606	Slc40a1	39
1607	Atp5c1	39
1608	Dpm2	39
1609	Ctsa	39
1610	Polr3k	39
1611	Emd	39
1612	Taz	39
1613	Angptl3	39
1614	B3galt6	39
1615	Gatc	39
1616	Atp2a2	39
1617	Ncor2	39
1618	Ndufa4	39
1619	Sumf1	39
1620	Dera	39
1621	Inppl1	39
1622	Calr	39
1623	Vdac2	39
1624	Cep57	39
1625	Keap1	39
1626	Glod4	39
1627	Ptdss1	39
1628	Tbca	39
1629	Gpaa1	39
1630	Atp5j	39
1631	Cryzl1	39
1632	Hdac3	39
1633	Pigc	40
1634	Sdhc	40
1635	Gorasp2	40
1636	Itgav	40
1637	Acp2	40
1638	Naa20	40
1639	Ogt	40
1640	Magt1	40
1641	Cers2	40
1642	Wars2	40
1643	Sec24b	40
1644	Ctbs	40
1645	Slc35a1	40
1646	Cdc26	40
1647	Txndc12	40
1648	Mfsd10	40
1649	Pgm1	40
1650	Plod3	40
1651	Ndufa5	40
1652	Pcyox1	40
1653	Itpr1	40
1654	Tpi1	40
1655	Ndufa3	40
1656	Clcn4	40
1657	Pomk	40
1658	Rab8a	40
1659	Prdx2	40
1660	Rft1	40
1661	Stt3a	40
1662	Dpagt1	40
1663	Xbp1	40
1664	Vdac1	40
1665	Acbd4	40
1666	B4galt7	40
1667	Gpx8	40
1668	Sec23a	40
1669	Isca2	40
1670	Cox6c	40
1671	Pycrl	40
1672	Slc25a17	40
1673	Comt	40
1674	Slc35b2	40
1675	Ndufa2	40
1676	Hars2	40
1677	Lman1	40
1678	Zadh2	40
1679	Kcnj10	41
1680	Lpgat1	41
1681	Olah	41
1682	St8sia6	41
1683	Fut7	41
1684	Galnt3	41
1685	Slc25a12	41
1686	Ryr3	41
1687	Duox1	41
1688	Acoxl	41
1689	Il1b	41
1690	Kcnk15	41
1691	Slc13a3	41
1692	Kcnq2	41
1693	Glod5	41
1694	Slc7a14	41
1695	Glrb	41
1696	Sgms2	41
1697	Adh6b	41
1698	Klb	41
1699	Hpse	41
1700	Ephx4	41
1701	Lpcat2b	41
1702	Chst13	41
1703	Gxylt2	41
1704	Pde6h	41
1705	Ryr1	41
1706	Klk1b8	41
1707	B3gnt6	41
1708	Syne1	41
1709	Ak9	41
1710	Sult5a1	41
1711	Slc35f3	41
1712	Fitm1	41
1713	Dgkh	41
1714	Grik4	41
1715	Scn4b	41
1716	Slc24a1	41
1717	Hmgcll1	41
1718	Scn10a	41
1719	Sfi1	41
1720	Gck	41
1721	Npc1l1	41
1722	Pld2	41
1723	Eno3	41
1724	Aspa	41
1725	Lpo	41
1726	B4galnt2	41
1727	Stat5a	41
1728	Sv2c	41
1729	Nt5c1b	41
1730	Pygl	41
1731	Apol7b	41
1732	Apol7e	41
1733	Pde1b	41
1734	Pde6a	41
1735	Best1	41
1736	Kcnv2	41
1737	Loxl4	41
1738	Cpn1	41
1739	B3gnt7	42
1740	Nmnat2	42
1741	Med22	42
1742	Cel	42
1743	Slc35c2	42
1744	Atp9a	42
1745	Pik3ca	42
1746	Atp11b	42
1747	Ampd1	42
1748	Slc26a5	42
1749	Gltp	42
1750	Oas3	42
1751	Cftr	42
1752	Pla2g4c	42
1753	Abcc6	42
1754	Arntl	42
1755	Acsl1	42
1756	Atp6v0d1	42
1757	Gch1	42
1758	Slc9a9	42
1759	Scn11a	42
1760	Gip	42
1761	Ryr2	42
1762	Abhd12b	42
1763	Kcnh3	42
1764	Slc26a8	42
1765	Cyp4f16	42
1766	Sult6b1	42
1767	Rnls	42
1768	Atp6v1h	43
1769	Lipt1	43
1770	Iars2	43
1771	Slc2a6	43
1772	Edem2	43
1773	Ndufb6	43
1774	Abcb8	43
1775	Coq5	43
1776	Ahcyl2	43
1777	Suclg1	43
1778	Nat8f4	43
1779	Rpn1	43
1780	Atp6v1e1	43
1781	Acp4	43
1782	Sv2b	43
1783	Gcsh	43
1784	Slc36a2	43
1785	Acaca	43
1786	Acot13	43
1787	Bdh1	43
1788	Ndufv3	43
1789	Sult1c2	43
1790	Alpi	44
1791	Lct	44
1792	Chil1	44
1793	Fmo9	44
1794	Kmo	44
1795	Slc39a12	44
1796	Pnpla7	44
1797	Abcb11	44
1798	Lrp2	44
1799	Chil4	44
1800	Kyat3	44
1801	Cryz	44
1802	Cyp4a12a	44
1803	Zc3h12a	44
1804	Aadacl4	44
1805	Ugt2b34	44
1806	Oas2	44
1807	Dguok	44
1808	Tmem86b	44
1809	Cyp2b9	44
1810	Klk1b5	44
1811	Slc5a4a	44
1812	Atp4b	44
1813	Atp7b	44
1814	Ces5a	44
1815	Ces3b	44
1816	Hsd17b2	44
1817	Grid1	44
1818	Kcnj1	44
1819	Treh	44
1820	Ggt6	44
1821	Apoh	44
1822	Lalba	44
1823	Slc51a	44
1824	Slc22a8	44
1825	Cyp2c39	44
1826	Cyp2c50	44
1827	Ugt1a9	45
1828	Ndufaf1	45
1829	Them4	45
1830	Polr3gl	45
1831	Slc16a4	45
1832	Cyp2j13	45
1833	Bsnd	45
1834	Cyp4a12b	45
1835	Cyp4a32	45
1836	Ugt2b1	45
1837	Oas1d	45
1838	Cyp3a16	45
1839	Spam1	45
1840	Sult2a5	45
1841	Apoc2	45
1842	Klk1b22	45
1843	4933405O20Rik	45
1844	Sec11a	45
1845	Numa1	45
1846	Orai3	45
1847	Th	45
1848	Rdh9	45
1849	Ces1c	45
1850	Slc22a13	45
1851	Ctns	45
1852	G6pc3	45
1853	Slc6a18	45
1854	Nudt14	45
1855	Prkdc	45
1856	Abcc5	45
1857	Slc15a2	45
1858	Cyb5r1	46
1859	Slc30a1	46
1860	Nudt11	46
1861	Atp8b2	46
1862	Gstcd	46
1863	Cdk6	46
1864	Polr1a	46
1865	Arg1	46
1866	Isyna1	46
1867	St3gal2	46
1868	Hsdl1	46
1869	Pkm	46
1870	B3gntl1	46
1871	Kmt2d	46
1872	Acat3	46
1873	Nudt3	46
1874	Lpin2	46
1875	Uxs1	47
1876	Kdsr	47
1877	Blvra	47
1878	Pigu	47
1879	Gba	47
1880	Alad	47
1881	Zmpste24	47
1882	Ak2	47
1883	Akr7a5	47
1884	Galnt11	47
1885	Nudt19	47
1886	Polr2l	47
1887	Galnt7	47
1888	Slc25a42	47
1889	Cryl1	47
1890	Idh3a	47
1891	Nmnat3	47
1892	Dhrs13	47
1893	Sptlc1	47
1894	Serpina1b	47
1895	Slc11a2	47
1896	Osbpl11	47
1897	Vapa	47
1898	Minpp1	47
1899	mt-Nd1	47
1900	mt-Co1	47
1901	mt-Co2	47
1902	mt-Atp6	47
1903	mt-Co3	47
1904	Itpkb	48
1905	Msrb2	48
1906	St6galnac6	48
1907	Slc25a43	48
1908	Mtmr1	48
1909	Abcd3	48
1910	Slc31a1	48
1911	Ttyh3	48
1912	Akr1b10	48
1913	Ldhb	48
1914	Mboat7	48
1915	Bcat2	48
1916	Slc18b1	48
1917	P4ha1	48
1918	Slc29a3	48
1919	Pfkl	48
1920	Gamt	48
1921	Cpe	48
1922	Nudt13	48
1923	Comtd1	48
1924	Slc22a17	48
1925	Pigyl	48
1926	Aldh3a2	48
1927	Atp1b2	48
1928	Sgsh	48
1929	Slc26a11	48
1930	Slc16a3	48
1931	Slc22a23	48
1932	Nnt	48
1933	Nfkbia	48
1934	Fbxo4	48
1935	Slc38a2	48
1936	Lmf1	48
1937	Tnxb	48
1938	Kif5b	48
1939	Cyb5a	48
1940	Fxn	48
1941	Sgms1	48
1942	Ndufs2	49
1943	Lyplal1	49
1944	Phpt1	49
1945	Pomt1	49
1946	Rpn2	49
1947	Slc25a5	49
1948	Ndufb5	49
1949	Ndufc1	49
1950	Man1a2	49
1951	Slc25a51	49
1952	Atp6v1g1	49
1953	Pomgnt1	49
1954	Pigv	49
1955	Hmgcl	49
1956	Aldh4a1	49
1957	Suclg2	49
1958	Cox6b1	49
1959	Slc25a16	49
1960	Gpx4	49
1961	Ndufa12	49
1962	Slc35e1	49
1963	Gcdh	49
1964	Dhodh	49
1965	Sdhd	49
1966	Pigb	49
1967	Atp1b3	49
1968	Gmppb	49
1969	Acaa1a	49
1970	Uqcr10	49
1971	Uqcrq	49
1972	Sco1	49
1973	Slc25a11	49
1974	Hist1h4h	49
1975	Adi1	49
1976	Gstz1	49
1977	Txn2	49
1978	Nudt16l1	49
1979	Ndufb4	49
1980	Poglut1	49
1981	B3galt4	49
1982	Slc39a7	49
1983	Ndufv2	49
1984	Rab18	49
1985	Slc35a4	49
1986	Atp5a1	49
1987	Dbi	50
1988	Pigm	50
1989	Uck1	50
1990	Slc10a3	50
1991	Dpm3	50
1992	Hist2h3c2	50
1993	Uqcrh	50
1994	Nfyc	50
1995	Pafah2	50
1996	Atp5k	50
1997	Cox19	50
1998	Pdia4	50
1999	Sec13	50
[truncated: 1,797 more rows]

## Sheet: PGC mitosis-related
Chrnd
Slc34a3
Rpl35
Pla2g4f
B4galt5
Slc10a5
Tbl1xr1
Setd7
Mgst2
Gatb
Polr1e
Park7
Gc
Pde6b
Eif3b
Xrcc1
Ptdss2
Hdac2
Sirt1
Dot1l
Cdc37
Gadl1
Lars2
Gcnt2
Lpcat1
Prodh
Apom
Dus3l
Gal3st3
Tkfc
Rpl7
Cyp20a1
Rpl7a
Renbp
Rpl6
Rps15a
Rps12
Slc38a7
Acsf3
Carm1
Rpl14
Rpl26
Rpl19
Rpl27
Rpl8
Sp1
Rps2
Rps28
Rps18
Aars2
Eef1g
Pgap1
Dars2
Nme7
Acbd7
Optn
Nat10
Bub1
Polr1b
Nudt10
Pde7a
Setdb1
Polr3c
Sars
Ctps
Aasdh
Pole
Cct7
Ruvbl1
Rimklb
Sars2
Nup62
Glrx3
Cars
Nup43
Trmt11
Ipmk
Ndufs7
Thop1
Cct2
Ddhd2
Dctd
Farsa
Ogdhl
Eif3g
Dlat
Sin3a
Cct4
Atp5g1
Mettl2
Kcnh6
Psmc5
Dus1l
Hsp90aa1
Cct5
Cct8
Tcp1
Abcf1
Enpp4
Pi4k2a
Smc3
Inpp5d
Slco4c1
Kyat1
Ptges2
Arfgef2
Slc17a9
Aqp3
Acnat1
G6pd2
Slc30a9
Gpat3
Cds1
Asns
Aoc1
Cox7a1
Klk1b3
Rlbp1
Ddo
Ggt1
Gls2
Slc5a5
Ces2e
Slc7a7
Gabrp
Engase
Aoah
Gpld1
Nup153
Acot3
Pla2g10
Tfb1m
Plcl2
Hspa9
Abcc2
Ppip5k2
Ptgs1
Plcg1
Abcd1
Atp8a1
Nat8f2
Ube2s
Trim28
Tead1
Kpnb1
Odc1
Acot1
Lnpep
Tnfrsf21
Cndp2
Tnks2
Slc39a10
Acss1
Kdm6a
Pgk1
Kdm5c
Ctps2
Car2
Ppa2
Kdm4c
E2f2
C1galt1
Eogt
Rpl13a
Ube3a
Slc25a4
Got2
Dhrs4
Canx
Alkbh1
Agpat1
Kdm4b
Uty
B3galt2
Kctd3
Alg13
Pfkfb1
Acer2
Plk3
Cad
Nsd2
Coq2
Vkorc1l1
Sun1
Mad2l1
Slc25a26
Etnk1
Rdh13
Eif3k
Ears2
Ptges3
Kcnk5
Galnt15
Acy1
Mlh1
Pfas
Polr2a
Rpa1
Nxn
Mtmr4
Itgb3
Ndufs6
Abcd4
Rad1
Ubr5
Ep300
Pmm1
Mcat
Liph
Amdhd2
Abcg1
Npc1
Hars
Lars
Impa2
Cep192
Kmt5b
Lypla1
Slco5a1
Slc11a1
Pfkfb3
Pla2g4b
Pla2g4e
Slc7a3
Gstm3
Clca4a
Fut9
Aadacl3
Paics
Ugt2a2
Plcxd1
Glt1d1
B4galnt3
Cyp2b23
Scn1b
Prmt1
Slc6a5
Atp10a
Mogat2
Ucp3
Slc5a11
Slc35d3
Enpp3
Hk1
Aldh1l2
Pnpla6
Ntpcr
Rab27a
Igfbp1
Pfkp
Tert
Hexb
Itpk1
Dpys
Pdxdc1
Ehhadh
Cbs
Acsbg2
Trip10
B4galt6
Asrgl1
Nmrk1
Gldc
Pycr2
Sephs1
Set
Ak1
Gk
Echdc2
Srm
Pdk4
Rpa3
Cox6b2
Ppp5c
Ruvbl2
Spns1
Tet1
Gnpat
Glud1
Amt
Plcd1
Slc25a38
Adprm
St6galnac2
Ckb
Csad
Atp5g2
Nmral1
Pla1a
Tiam2
Carnmt1
Pten
Ndufa10
Flvcr1
Idh3b
Crls1
Acot8
Slc35a3
Asph
Urod
Maneal
Hsd17b11
Sirt4
Hibadh
Etfb
Slc28a1
Paox
Mcoln1
Fnta
Chdh
Slc1a4
Uqcrfs1
Auh
Coq6
Dlst
Cpox
Cbr1
Plcb3
Terf1
Tyw5
Farsb
Dars
Uck2
Ahctf1
Coq4
Mocs3
Abcb7
Pdha1
Pisd
Chfr
Tigar
Aldh16a1
Dctpp1
Dohh
Polr2c
Rdh8
Pik3cb
Xpo1
Pnpt1
Slc22a4
Pnpo
Nup85
Iah1
Egln3
Prps1l3
Yars2
Tfrc
Kctd5
Vars
Med20
Adss
Dut
Cep152
Nop56
Pank2
Dido1
Pola1
Alpl
Dbf4
Cd38
Ulk1
Med21
Ccne1
Hirip3
Amd2
Amd1
Dna2
Tfam
Slc7a6
Naa30
Parp2
Slc39a14
Zwilch
Atp2c1
Cdc25a
Npm1
Dhfr
L2hgdh
Fntb
Max
Rangap1
Kdm3b
Eif3a
Ncoa2
Sms
Ugcg
Oxct2a
Slc25a40
Uros
Ins2
Mif
Kcnk1
Ube2e1
Pnp
Car12
Pipox
Sgpp1
Mthfd1
Gart
Gfer
Pigq
Ndufb3
Pecr
Dpm1
Cox7b
Rars2
Galt
Ppcs
Slc25a13
Ndufb2
Nr1h2
Atp5b
Cbr4
Ndufa13
Slc10a7
Has3
Aasdhppt
Adpgk
Gpx1
Pigl
Slc25a39
Psma2
Cox7c
Wars
Ndufa6
Alg3
Aldh7a1
Got1
Ndufs1
Nit1
Bpnt1
Pdss1
Aifm1
Elovl6
Uox
Ndufs5
Cox18
Chek2
Adipor2
Ndufab1
Slc25a22
Pnpla2
Ddt
Cyb5b
Pdhb
Kctd4
Mthfs
Slc5a10
Kcnj2
Uqcrb
Ndufs4
Nadk2
Pnpla3
Cox17
Acat2
Sod2
Slc37a1
Ndufa7
mt-Nd4l
Spc25
Ckap5
Snap23
Rbl1
Ube2c
Smc2
Mtap
Rbbp4
Tyms
Rfc2
Ezh2
Pafah1b3
Wee1
Plk1
Fbxo5
Ado
Cdk1
Sirt6
Cdc16
E2f4
Terf2
Spc24
Kif23
Setd2
Ncor1
Aurkb
Ywhae
Top2a
Cdc27
Sumo2
Birc5
Hist1h3i
Hist1h2ag
Hist1h2af
Hist1h3g
Rrm2
Vrk1
Skp2
Cenpm
Nfya
Khsrp
Cdc25c
Ska1
Rpe
Trpm7
Naa10
Mmachc
Enoph1
Bud23
Ywhag
Agk
Tpk1
Gapdh
Psmc4
Sephs2
Mri1
Psmd7
Psme1
Cox7a2
Srp68
Ak6
Tsta3
Tbcc
Ganab
Atic
Mcm6
Nuf2
Lbr
Nek2
Mcm10
Nudt5
Trdmt1
Nup214
Nup35
Kif18a
Bub1b
Gins1
Csnk2a1
Aurka
Ccna2
Plk4
Pole3
Hdac1
Rcc1
Cenpa
Cdc7
Dgkq
Nrf1
Uba2
Rrm1
Nfyb
Orc6
Kars
Pde12
Mettl6
Dnmt1
Ttk
Pafah1b1
Gmnn
Cdk7
Ccnb1
Tars
Aco2
Cyp2d34
Naa50
Ube2i
Banf1
Incenp

## Sheet: PGC to SPG transition-related
Pfkfb2
Kcnt2
Kcnk2
Scn3a
Scn7a
Kcna4
Sord
Cdc25b
Smox
Kcnn3
Kcna2
Ahcyl1
Aqp7
Npr2
Cyp2j9
Kcnq4
B3glct
Stard13
Itpr2
Cpt1c
Fut2
Kcne3
Inpp5a
Iyd
Grik2
Gnptab
Osbpl8
Cers1
Inpp4b
Cacna1d
Uggt2
Abhd14b
Kcnmb1
Abca9
Slc17a3
Slc8a3
P2rx6
Slc5a7
St6gal2
Camkmt
Gykl1
Atp8b1
Dagla
Pnliprp1
Lyg1
Slc9a2
Akp3
Neu4
Slco6c1
Cacna1s
Gm4847
Kynu
Kcnh7
Scn9a
Nr1h3
Bbox1
Awat1
Glra2
Asmt
Fabp12
Car13
Car3
Aadacl2
Sis
Gria2
Selenbp2
Hsd3b6
Amy2a4
Amy2a3
Amy2a2
Amy1
Etnppl
Clca4b
Slc44a5
Slc7a13
Atp6v0d2
Aldob
Cyp2j12
Cyp2j11
Cyp4a29
Cyp4a14
Nt5c1a
Tecrl
Ugt2b37
Ugt2a3
Sult1e1
Oas1e
Oas1f
Oas1h
Cyp3a13
Cyp3a57
Cyp3a44
Cyp3a11
Cyp3a59
Gngt1
Pon1
Hyal6
Hyal5
Try10
Inmt
Fabp1
Slco1a1
Gm6614
Gys2
Sult2a3
Sult2a6
Cblc
Cyp2b13
Cyp2a4
Cyp2a5
Aspdh
Slc17a6
Gabra5
Me3
Cnga4
Acsm1
Acsm4
Grin3b
Trhde
Tph2
Cyp27b1
Rdh16f2
Chrna6
Msr1
Glra3
Best2
Ces1g
Ces2f
Ces2h
Ces3a
Kctd19
Smpd3
Gzme
Gzmd
Gzmg
Scn3b
Slc37a4
A4gnt
Inpp5j
Atp10b
Epx
Acot12
Ckmt2
Hcn1
Slc25a21
Kcnh5
Kcnk10
Kcnv1
Kcnk9
Cacng2
Cyp2d11
Cyp2d9
Slc9c1
Kcnh8
Aqp4
Grxcr2
Chsy3
Catsper1
Slc22a12
Slc22a30
Gif
Lipf
Lipn
Slc16a12
Ankrd1
Cyp2c65
Cyp2c54
Gucy2g
Ndufa8
Adh7
Gckr
Srp72
Sult1b1
Slc8b1
Kcnj11
Smpdl3a
Rdh19
Aadat
Kcnma1
Tkt
Hacl1
Slc35f4
Hephl1
Ddc
Fasn
Fn3k
Akr1c6
Nqo2
Slc35b3
Fbp2
Ak7
Ndufb10
Enpp5
Kcnn2
Ganc
Sqor
Kcnd1
Atp6ap2
Slc2a7
Idua
Nat8f3
Lpcat3
Slc7a10
Kcnj14
Thrsp
Rbl2
Mlycd
Gmpr2
Pccb
Gabra6
Aldh3a1
Abca5
Sirt5
Mccc2
Slc25a29
Slc25a47
Aqp2
Slc12a8
Slc35a5
Pigp
Tap2
Acer1
B3gat3
Lipm
Lipa
Sfxn4
Inpp1
Mia3
Upp2
Kcnb1
Nudt17
Slc39a8
Rab2a
B4galt2
Kcnh2
Ache
Edem1
Abcc9
Nox4
Dctn6
Sec24c
Scn2b
Cyb5d2
AK157302
Mboat1
Gfod1
Pcbd2
Isca1
Asic1
Mpc1
Ppargc1b
Tcirg1
Fads3
Rxrg
Sccpdh
Aadac
Rpe65
Baat
Slc46a2
Slc6a9
Ugt2b35
Cyp2w1
Gfpt1
Pparg
Hcst
Slc17a7
Gabrg3
Smpd2
Slc6a2
Dhrs2
Htr3b
Aloxe3
Alox12b
Catsper3
Slc24a4
Slc25a41
Slc15a3
Trpa1
Uap1
Gad2
Pip5kl1
Slco4a1
Kcnc4
Pla2g12a
Car8
Ppp1cb
Chrna9
Acacb
Gadd45a
Slc2a3
Bcat1
Amdhd1
Ido2
Pnp2
Chrna3
Cyb5r4
Gal3st1
Pgam2
B3gnt2
Dhrs7c
Acot4
Rims2
Plcxd2
Lipi
Abca12
Plcd4
Mogat1
Acmsd
Fmo4
Fmo2
Fmo6
Atp1a4
9130409I23Rik
Entpd8
Slc4a10
Scn1a
Pde11a
Slc5a12
Pla2g4d
Slc12a1
Sptlc3
Slc32a1
Hnf4a
Dgat2l6
Trpc4
Tdo2
Asic5
Them5
Clca1
Clca2
Mcoln3
Sdr16c5
Cngb3
Acnat2
Cyp4a30b
Cyp4b1
Clcnkb
Abcb4
Cyp3a25
Hyal4
Grid2
Cidec
Alox5
A2m
Grin2b
Plcz1
Slco1c1
Nat14
Slc27a5
Kcnn4
Cyp2a22
Cyp2f2
Ffar1
Klk1b1
Klk1b9
Klk1b11
Klk1b26
Klk1b16
Sult2b1
Gdpd4
Cyb5r2
Scnn1g
Cacng3
Muc2
Aldh8a1
Hs3st5
Hal
9530003J23Rik
Slc10a2
Chrnb3
Galntl6
Ucp1
Mgat4d
Ces1f
Bco1
Kcnk16
Slc39a2
Atp12a
Gucy1b2
Chrna2
Cpb2
B3gat1
Htr3a
Lctl
Rbp2
Acsl6
Gria1
Alox12
Slc17a1
Slc6a3
Gcnt4
Prps1l1
Slc10a1
Dio2
Tshr
Catsperb
Degs2
Adssl1
Adcy8
Slc39a4
Apol7c
Cpt1b
Trp63
Atp13a4
Gabrr3
Kcne2
Slc22a2
Cyp4f39
Cyp4f15
Sult1c1
C3
Abcg5
Lyzl1
Grp
Slc22a19
Slc22a27
Slc22a29
Trpm6
Trpm3
Cyp2c23
Kcnk18
Gal3st2c
Atp6v1g3
Hao1
Otc
Gyg
Slc44a3
Plch2
Bst1
Nat8f7
Klk1b21
Acsm5
Hkdc1
Slc5a8
Gm5426
Nr3c2
Slc25a37
Kdm4d
Kcnj12
Nos2
Gaa
Apol7a
Cyp2d40
Slc25a23
Atp6v1e2
Slc22a28
Lipk
Sv2a
Ercc1
Kcnq1
Plpp2
Lta4h
Suox
Ndst2
Glt8d1
Abca8b
Hexdc
Pde4d
Gphn
Nek9
Cyp2d22
Cyp2d26
Pigz
Msrb1
Sulf1
Ptgs2
Colgalt2
Pld5
Acvr1c
Dpp4
Cox4i2
Cybb
Car1
Mecom
Kcnmb2
Pklr
Ndst3
St6galnac5
Car9
Grin3a
Tek
Abcb1a
Il6
Slc2a9
Mgam
Cyp2s1
Hbb-bt
Pde7b
Slc35f1
Cnep1r1
Ces1e
Cideb
Aldh1a2
Slc25a36
4930438A08Rik
Asic2
Slc4a1
Fn3krp
Akr1c18
Dgkb
Rdh12
Serpina1e
Oxct1
Has1
Kcnk7
Kcnk4
Gcnt1
Slc18a2
Kcnq5
Ugt1a5
Chit1
Cacna1e
Stxbp1
Cerkl
Prg3
Cyp24a1
Fga
Chrnb2
Tyrp1
Dio1
Lao1
Gabrd
Asic3
Gabra2
Hsd17b13
Pdx1
Kl
Smyd1
Slc6a11
Slc6a1
Cacna1c
Cacng8
Sult2a7
Ckm
Grik5
Grin2d
Gabrb3
Trpm1
Apobr
Urah
Moxd1
Pah
Tpte
Ido1
Mboat4
Ces2c
Fa2h
Car5a
Rarb
Chat
Cyp19a1
Cyp1a2
Cyp1a1
Cacna2d2
Pla2g3
Fabp6
Pik3r6
Alox15
Car10
Eci3
Hk3
Trpc7
Elovl7
Apob
Slc26a3
Slc26a4
Arg2
Cyp46a1
Amn
Slc16a8
Hgd
Plg
Cyp4f40
Clic5
Galnt14
Abcg8
Ftmt
St8sia3
Glyat
A1cf
Pde6c
Cyp2c68
Cyp2c70
Plcl1
Aox3
Cps1
Gm4846
Kcnj9
Grin1
Ak8
Gad1
Prdx6b
Slc1a2
Duox2
Slc9a7
Alas2
Kcnmb3
Chia1
Slc6a17
Gabrr2
Clcnka
Zbtb17
Slc45a1
Slc5a1
Slc10a6
Abcg3
Galnt17
Atp6v0a4
Uroc1
Atp2b2
Far2
Klk1b4
Kcnc3
Gucy2d
Hs3st4
Enpp1
Pla2g12b
Gstt4
Ftcd
Chst11
Kcnu1
Acox2
Cacna2d3
Hs6st3
Hcn4
Lipc
Parp3
Slc35e4
Adcy1
Alox12e
Chrne
Mpo
Kcnh4
Lyzl6
Cacng4
Mgat5b
Slc34a1
Atp6v1c2
Pik3cg
Acot5
Slc30a8
Abcd2
Slc2a13
Slc38a4
Scn8a
Synj1
Kcnj6
Slc22a3
Slc22a1
Prdm9
Ip6k3
Slc25a27
Chst9
Slc4a9
Prdm6
Cyp2c55
Scd3
Slc9a4
Slc19a3
Chrng
Fmo3
Ckmt1
Atp8b4
Satl1
Gucy2f
Trpc5
Plch1
Lrat
Hsd3b4
Abca4
Gabrr1
Slc35d1
Cyp4a10
Galntl5
Slc34a2
Grxcr1
Nudt9
Galnt9
Hpd
Cyp3a41b
Cyp3a41a
Lep
Sfxn5
Sult2a1
Sult2a4
Cyp2b10
Cyp2a12
Kcnc1
Stard10
Acsm2
Aqp8
Plpp4
Sumo3
Mknk2
Nat3
Slc18a1
Kcnn1
Cyp4f18
Abcc12
Pla2g15
Atp2c2
Chrnb4
Trpc1
Abca13
Trpv1
Cacng1
St6galnac1
Akr1c20
Idi2
Gpx6
Slc17a2
Slc17a4
Cmah
Bhmt2
Dmgdh
Ugt3a1
Agxt2
Apol9b
Cyp2d12
Txnrd2
Adipoq
B3galt5
Haao
Mocos
Slc14a2
Slc22a6
Gda
Agxt
Slco6d1
Cacna1f
Slc25a14
Rhbg
Chil6
Mttp
Cyp7a1
Cyp2j8
Cyp4a31
Kdm4a
Ugt2b38
Slc13a1
Slc6a13
Gucy2c
Slco1a6
Slco1a5
Egln2
Klk1b27
Acsm3
Nmrk2
Glipr1
Cacna1a
Gzmf
Gabrg2
Akr1c21
Kdm1b
Slc6a19
Dnmt3a
Tpo
Apol11a
Pnpla5
Ehmt2
Slc44a4
Slc6a7
Cndp1
Naaladl1
Cyp2c66
Cyp2c40
Alppl2
Slc26a9
Fshb
Awat2
Phf8
Fabp4
Adh4
Gne
Kctd8
Ugt2b36
P2rx7
Aass
Trpv6
Atp6v1b1
Slco1a4
Chst8
Folr2
Crym
Phkg2
Slc5a2
Fig4
Apoc3
Gcnt3
Slc38a3
Chrnb1
Slc13a5
Nags
Cacng5
Abca6
Galc
Kcnq3
Vdr
Ahsg
Nox3
Mppe1
Hoga1
Pnlip
Aldh9a1
Glt28d2
Pip5k1a
Gstm5
Abcb1b
Nos3
Slc29a4
Thnsl2
Kcnk6
Aqp11
Mtmr6
Nudt18
Dnajc3
Slco2a1
Slc25a20
Slc6a20a
Sar1b
Nt5m
Nr1d1
Vat1
Ern1
Atp6v1d
Pla2g6
Kctd1
Stard6
Lgsn
Acbd6
Cubn
Pax8
Cacna1b
Slc27a2
Psmf1
Eef1a2
Dgkk
Slc2a2
Prdm2
Exosc10
Acot7
Napepld
Slc4a1ap
Rbks
Slc12a9
Slc13a4
Pyroxd1
Fut1
Abcc8
Tph1
Pgm2l1
Kctd13
Hcn2
Kif5a
Car7
Tat
Chrna5
Elovl4
Rsad1
Cacnb1
Gpx5
Col4a3bp
Aspg
Pld4
Foxred2
Mfng
Kcnj4
Soat2
Cxxc1
Rbp4
Gsto2
Eno4
Tram1
Mdh1b
Lancl1
Slc28a2
Fabp9
Txnip
Slc24a2
Clcn6
Slc2a5
Mmel1
Gk2
Abcb9
Clcn1
Pde1c
Kdm3a
Cacna2d4
Slc6a12
Cacng6
Cyp2b19
Kmt2b
Klk1b24
Ldhc
Cers3
Tyr
Slc22a18
Slc22a16
Slc5a4b
Rap1b
Rdh16
Atp11a
Nat1
Ces2a
Dpep3
Chst4
Mat1a
Ddhd1
Glyctk
Abhd14a
Lyzl4
Trpv3
Mfsd11
Sptlc2
Cacna1i
Senp1
Atp13a5
Abca3
Tnf
Cox7a2l
Pigf
Nme5
Pnliprp2
Inpp4a
Neu2
Dgkd
Ugt1a10
Fcer1a
G6pc2
Slc4a11
Myt1
Cept1
Kcna10
Slc44a1
Slc5a9
Kdm1a
Gabrg1
Ugt2b5
Trpv5
Mtmr14
Slco1b2
Gm5724
Hsd17b14
Dnmt3l
Hsd17b6
Ces1b
Gulo
Bco2
Skp1a
Galnt16
Apol9a
Apol10a
Csnk1e
Crebbp
Dyrk1a
Slc14a1
Slc22a26
Cyp2c29
Cyp2c38
Cyp2c37
Kcnj10
Lpgat1
Olah
St8sia6
Fut7
Galnt3
Slc25a12
Ryr3
Duox1
Acoxl
Il1b
Kcnk15
Slc13a3
Kcnq2
Glod5
Slc7a14
Glrb
Sgms2
Adh6b
Klb
Hpse
Ephx4
Lpcat2b
Chst13
Gxylt2
Pde6h
Ryr1
Klk1b8
B3gnt6
Syne1
Ak9
Sult5a1
Slc35f3
Fitm1
Dgkh
Grik4
Scn4b
Slc24a1
Hmgcll1
Scn10a
Sfi1
Gck
Npc1l1
Pld2
Eno3
Aspa
Lpo
B4galnt2
Stat5a
Sv2c
Nt5c1b
Pygl
Apol7b
Apol7e
Pde1b
Pde6a
Best1
Kcnv2
Loxl4
Cpn1
B3gnt7
Nmnat2
Med22
Cel
Slc35c2
Atp9a
Pik3ca
Atp11b
Ampd1
Slc26a5
Gltp
Oas3
Cftr
Pla2g4c
Abcc6
Arntl
Acsl1
Atp6v0d1
Gch1
Slc9a9
Scn11a
Gip
Ryr2
Abhd12b
Kcnh3
Slc26a8
Cyp4f16
Sult6b1
Rnls
Atp6v1h
Lipt1
Iars2
Slc2a6
Edem2
Ndufb6
Abcb8
Coq5
Ahcyl2
Suclg1
Nat8f4
Rpn1
Atp6v1e1
Acp4
Sv2b
Gcsh
Slc36a2
Acaca
Acot13
Bdh1
Ndufv3
Sult1c2
Alpi
Lct
Chil1
Fmo9
Kmo
Slc39a12
Pnpla7
Abcb11
Lrp2
Chil4
Kyat3
Cryz
Cyp4a12a
Zc3h12a
Aadacl4
Ugt2b34
Oas2
Dguok
Tmem86b
Cyp2b9
Klk1b5
Slc5a4a
Atp4b
Atp7b
Ces5a
Ces3b
Hsd17b2
Grid1
Kcnj1
Treh
Ggt6
Apoh
Lalba
Slc51a
Slc22a8
Cyp2c39
Cyp2c50
Ugt1a9
Ndufaf1
Them4
Polr3gl
Slc16a4
Cyp2j13
Bsnd
Cyp4a12b
Cyp4a32
Ugt2b1
Oas1d
Cyp3a16
Spam1
Sult2a5
Apoc2
Klk1b22
4933405O20Rik
Sec11a
Numa1
Orai3
Th
Rdh9
Ces1c
Slc22a13
Ctns
G6pc3
Slc6a18
Nudt14
Prkdc
Abcc5
Slc15a2
Ugt1a6b
Ugt1a2
Ugt1a1
Apoa2
Dgkz
Snap25
Chst7
Pld1
Cyp2u1
Cth
Lypla2
Pla2g2e
Plb1
Trpv4
Tead4
Plaur
Tgfb1
Prodh2
Art2b
Qprt
Mthfd1l
Gstt2
Agap2
Ces2b
Plcg2
Sdr42e1
Fhit
Slc18a3
Sdr39u1
Enox1
Apoa1
Gucy2e
P2rx5
Car4
Abcc3
Gmpr
Ank
Dgkg
Kcnj15
Pnpla1
Glp1r
Pde9a
Cyp4f37
Pla2g7
Ccnd3
Slc26a2
Pcyox1l
Acy3
Nkx2-3
Uggt1
Gls
Aox4
Trpm8
Acbd3
Slc30a10
Chrna1
Chac1
Tubgcp4
Catsper2
Ggt7
Hccs
Nudt6
Ampd2
Mcoln2
Faah
Pla2g2c
Kcnab2
Oasl1
Nos1
Oas1c
Kdm2b
Psph
Slc6a16
Tomt
Pde3b
Inpp5f
B4galnt4
Abca7
Best3
Pip4k2c
Rdh1
Agpat5
Got1l1
Acpp
Hyal3
Slc26a6
Slc6a20b
Ltc4s
Trpv2
Pgs1
Ndufaf2
Aldoart2
Camk4
Kdm2a
Keg1
Slc1a1
Pkd2l1
Mgat4a
Abcb6
Crp
P2rx3
Gpat2
Kcns1
Acot9
Adad1
Pi4kb
Acp6
Prdm16
Kmt2c
Slc30a3
Txnrd3
Sec1
Kctd21
Lcmt1
Dgka
Slc12a3
Nupl1
Siae
Pemt
Pik3r5
Ezh1
Slc25a32
Sult4a1
Glyr1
Pi4ka
Abcf3
Pigx
Cbr3
Nt5c2
Kdm5b
Slc27a4
Slc12a6
Ppip5k1
Acad12
Slc15a4
Nat8f6
Itpkc
Setd1a
Pcm1
Atp6v1b2
Atp13a1
Adad2
Alg9
Pik3r4
Mtmr3
Slc43a2
Nat9
Mtr
B3galnt2
Fars2
Kif2a
Gpx2
Dync1h1
Apol11b
Vars2
Plin4
Pik3c3
Hsd17b4
Slc12a2
Asnsd1
Kcnj13
Thnsl1
Uap1l1
Eif3j1
Xrn2
Gcnt7
Apoo
Car5b
Ugt8a
Pik3r3
Abcf2
Nat8l
Lap3
Polr2b
Mlxip
Polr2j
Pot1a
Tbxas1
Cul1
Gars
Hpgds
Alms1
Dyrk1b
Polr2i
Med25
Eif3c
Mdm2
Kctd6
Rb1
Abcc4
Pde4a
Gclc
Atr
Slc22a14
Rars
Med31
Pip4k2b
Slc25a19
Stard3nl
Naa35
Nampt
Dio3
Eif5
Atp6v1c1
Aqp6
Eif3j2
Me2
Ehd1
Cnga3
Pikfyve
Pip4k2a
Fpgs
Gtdc1
E2f1
Kcng1
Gmps
Tars2
Slc2a1
Pik3cd
Slc25a33
Cmas
Alg8
Nup107
Abhd13
Mmaa
Csnk2a2
Slc15a1
Slc35f2
Bckdhb
Tfdp2
Acad11
Nme6
Slc9a3r1
Jmjd6
Med6
Polr2h
Clcn7
Chrnd
Slc34a3
Rpl35
Pla2g4f
B4galt5
Slc10a5
Tbl1xr1
Setd7
Mgst2
Gatb
Polr1e
Park7
Gc
Pde6b
Eif3b
Xrcc1
Ptdss2
Hdac2
Sirt1
Dot1l
Cdc37
Gadl1
Lars2
Gcnt2
Lpcat1
Prodh
Apom
Dus3l
Gal3st3
Tkfc
Pgap1
Dars2
Nme7
Acbd7
Optn
Nat10
Bub1
Polr1b
Nudt10
Pde7a
Setdb1
Polr3c
Sars
Ctps
Aasdh
Pole
Cct7
Ruvbl1
Rimklb
Sars2
Nup62
Glrx3
Cars
Nup43
Trmt11
Ipmk
Ndufs7
Thop1
Cct2
Ddhd2
Dctd
Farsa
Ogdhl
Eif3g
Dlat
Sin3a
Cct4
Atp5g1
Mettl2
Kcnh6
Psmc5
Dus1l
Hsp90aa1
Cct5
Cct8
Tcp1
Abcf1
Enpp4
Pi4k2a
Smc3
Inpp5d
Slco4c1
Kyat1
Ptges2
Arfgef2
Slc17a9
Aqp3
Acnat1
G6pd2
Slc30a9
Gpat3
Cds1
Asns
Aoc1
Cox7a1
Klk1b3
Rlbp1
Ddo
Ggt1
Gls2
Slc5a5
Ces2e
Slc7a7
Gabrp
Engase
Aoah
Gpld1
Nup153
Acot3
Pla2g10
Tfb1m
Plcl2
Hspa9
Abcc2
Ppip5k2
Ptgs1
Plcg1
Abcd1
Atp8a1
Nat8f2
Ube2s
Trim28
Tead1
Kpnb1
Odc1
Acot1
Lnpep
Tnfrsf21
Cndp2
Tnks2

## Sheet: SPG-related
Pik3c2b
Adcy10
Smyd2
Hsd11b1
Crb2
Entpd6
Acad9
Inpp5b
Pank4
Hilpda
Tpcn2
B4galnt1
Cdk2
Hmox1
Acd
Ppcdc
Hyal2
Kcnab3
Med11
Acsf2
Hist1h4c
Hist1h2ba
Slc35d2
Atp5s
Csnk2b
Cyp26c1
mt-Nd3
Mpc2
Abca2
F2
Ywhab
Hdac6
Atp11c
Tktl1
Fmo5
Phgdh
Slc30a7
Pdha2
Pgm2
Rimkla
Grik3
Cox7b2
Kctd10
Gal3st4
Chst12
Dgat2
Atp8b3
Slc41a2
Gnpnat1
Acp5
Glb1l2
Scn5a
Upp1
Pld6
Cox10
Slc16a11
Pigw
Gdpd1
Tubg1
Dus4l
Hmox2
Alg1
Aifm3
Slc5a3
Clic6
Cacna1h
Slc22a7
Esco1
Mars2
Slc16a1
Cmpk1
Slc5a6
Sepsecs
Ndufa9
Lhpp
Slc16a10
Cs
Hemk1
Qars
Guk1
Slc35b1
Slc16a5
Pnpla8
Glrx5
Gcat
Srebf2
Atp6v1a
Sod1
Stard4
Nars
mt-Atp8
Orc2
Pask
Eprs
Suv39h2
Abo
Rpl12
Pdk1
Cyct
Psmc3
Polr3f
Slc9a8
Rae1
Pdk3
Gclm
Hs2st1
Nans
Rpa2
Nudc
Icmt
Dck
Pgam5
Rpia
Rad18
Sae1
Pold1
Pold3
Nup98
Coq7
Kdm8
Ppa1
Pdxk
Polr2e
Polr3b
Nup37
Gsr
Mtmr7
Nudt21
Ogfod1
Nup93
Adk
Polr3a
Setdb2
Med17
Chek1
Impdh2
Hus1
Mat2b
Shmt1
Prpsap2
Nup88
Nme1
Mtrr
Nln
Polr2k
Pdxp
Adsl
Smpd4
Fgfr1op
Itpr3
Kctd20
Polr1c
Kcng3
Slc3a1
Polr2g
Slc16a14
Phyhd1
Cers6
Gm21985
Slc9a6
Uprt
Slc25a53
Arnt
Chil5
Kcna3
Oxct2b
Ddost
Pi4k2b
Sult2a8
Nipa1
Neu3
Pip5k1c
Pik3r2
Loxl2
Cyb5d1
Cbr2
Slc38a6
Hspa2
Serpina1a
Serpina1c
Nme4
Lclat1
Smyd3
Large2
Apip
Adal
Nanp
Dnmt3b
Pigt
Suv39h1
Prune1
Prdx1
Dhdds
Pitpnb
Slc35b4
Setmar
Tbcb
Uevld
Nt5dc1
Nus1
Atp5d
Shmt2
Tktl2
Pde4c
Abce1
Tinf2
Pafah1b2
Acaa1b
Mis12
Med1
Prpsap1
Ggps1
Hist1h2ai
Hist1h4m
Hist1h4n
Hist1h3a
Polr3g
Akap5
Polr3h
Nagpa
Umps
Pkd1
Ndc80
Polr2d
Rad9a
Slc29a2
Cyp26a1
Hif1an
Mcm3
Slc19a2
Agps
Itpa
Pcna
Ahcy
Ncoa3
Hprt
Atp13a2
Fbxl5
Ppat
Psmd9
Nudt1
Pole4
Slc7a9
Lipt2
Sgpl1
Txnrd1
Prim1
Tfdp1
Cdt1
Aprt
Ppp2r2a
Gpd1l
Acadvl
Cdc6
Ippk
Cinp
Cdc45
Atp13a3
Gabpa
Cdkn1a
Pola2
Psat1
Atic
Mcm6
Nuf2
Lbr
Nek2
Mcm10
Nudt5
Trdmt1
Nup214
Nup35
Kif18a
Bub1b
Gins1
Csnk2a1
Aurka
Ccna2
Plk4
Pole3
Hdac1
Rcc1
Cenpa
Cdc7
Dgkq
Nrf1
Uba2
Rrm1
Nfyb
Orc6
Kars
Pde12
Mettl6
Dnmt1
Ttk
Pafah1b1
Gmnn
Cdk7
Ccnb1
Tars
Aco2
Cyp2d34
Naa50
Ube2i
Banf1
Incenp
Glul
Man1b1
Rps21
Cenpe
Pars2
Cdc20
Clic4
Rps11
Anpep
Eif3f
Far1
Bub3
Rplp2
Rps15
Fut10
Cenpt
Rps25
Eif5a
Rpl38
Anapc11
Mfsd5
Kcnj10
Lpgat1
Olah
St8sia6
Fut7
Galnt3
Slc25a12
Ryr3
Duox1
Acoxl
Il1b
Kcnk15
Slc13a3
Kcnq2
Glod5
Slc7a14
Glrb
Sgms2
Adh6b
Klb
Hpse
Ephx4
Lpcat2b
Chst13
Gxylt2
Pde6h
Ryr1
Klk1b8
B3gnt6
Syne1
Ak9
Sult5a1
Slc35f3
Fitm1
Dgkh
Grik4
Scn4b
Slc24a1
Hmgcll1
Scn10a
Sfi1
Gck
Npc1l1
Pld2
Eno3
Aspa
Lpo
B4galnt2
Stat5a
Sv2c
Nt5c1b
Pygl
Apol7b
Apol7e
Pde1b
Pde6a
Best1
Kcnv2
Loxl4
Cpn1
B3gnt7
Nmnat2
Med22
Cel
Slc35c2
Atp9a
Pik3ca
Atp11b
Ampd1
Slc26a5
Gltp
Oas3
Cftr
Pla2g4c
Abcc6
Arntl
Acsl1
Atp6v0d1
Gch1
Slc9a9
Scn11a
Gip
Ryr2
Abhd12b
Kcnh3
Slc26a8
Cyp4f16
Sult6b1
Rnls
Ugt1a6b
Ugt1a2
Ugt1a1
Apoa2
Dgkz
Snap25
Chst7
Pld1
Cyp2u1
Cth
Lypla2
Pla2g2e
Plb1
Trpv4
Tead4
Plaur
Tgfb1
Prodh2
Art2b
Qprt
Mthfd1l
Gstt2
Agap2
Ces2b
Plcg2
Sdr42e1
Fhit
Slc18a3
Sdr39u1
Enox1
Apoa1
Gucy2e
P2rx5
Car4
Abcc3
Gmpr
Ank
Dgkg
Kcnj15
Pnpla1
Glp1r
Pde9a
Cyp4f37
Pla2g7
Ccnd3
Slc26a2
Pcyox1l
Acy3
Nkx2-3
Uggt1
Gls
Aox4
Trpm8
Acbd3
Slc30a10
Chrna1
Chac1
Tubgcp4
Catsper2
Ggt7
Hccs
Nudt6
Ampd2
Mcoln2
Faah
Pla2g2c
Kcnab2
Oasl1
Nos1
Oas1c
Kdm2b
Psph
Slc6a16
Tomt
Pde3b
Inpp5f
B4galnt4
Abca7
Best3
Pip4k2c
Rdh1
Agpat5
Got1l1
Acpp
Hyal3
Slc26a6
Slc6a20b
Ltc4s
Trpv2
Pgs1
Ndufaf2
Aldoart2
Camk4
Kdm2a
Keg1
Slc1a1
Pkd2l1

## Sheet: Somatic cell -related
Galnt5
B3galt1
Slc43a1
Car14
Srd5a3
Slc4a4
Alox5ap
Hist4h4
Cacng7
Ethe1
Kctd15
Glt8d2
Ctdsp2
Slc9a5
Nt5dc2
Hykk
Stt3b
Glra1
Aldh5a1
Cacnb3
Ephx3
Galm
Kcnj3
Dhrs9
Cpa3
Kcnab1
Gucy1b1
Gucy1a1
Hist2h4
Chil3
Hacd4
Gabra4
Pde3a
Kcnj8
Mical2
Chst15
Cox8b
Dse
Man1a
Lyz1
Ndufa4l2
Csgalnact1
Large1
B3gnt9
Hsd11b2
Galnt2
Cma1
Acod1
Gucy1a2
Trpc6
Smad3
Hist1h4k
Pik3r1
Apol8
Grin2a
Tpsb2
Rhag
Cul7
Cyp1b1
Slc25a2
Ch25h
B3gat2
Kcne4
Dsel
Atp2b4
Inpp5e
Rxra
Abl1
Ggta1
Cybrd1
Slc24a3
Sstr4
Stard8
Prdx4
Cyp7b1
Naaladl2
Ptgfrn
Slc25a24
Pde5a
Enpep
Man1c1
H6pd
Col26a1
Kcnd2
Aqp1
Csgalnact2
Kcna5
Hif3a
St8sia2
Ampd3
Galnt4
Proz
Gpat4
Adcy4
Gria4
Slc36a4
Loxl1
Gpx3
Hs3st3b1
Hs3st3a1
P2rx1
Stxbp4
Pycr1
Adcy2
Adcy3
Kcns3
Has2
Mgat3
Hdac7
Adcy6
B3gnt5
Slc8a1
Fau
Vldlr
Aldh18a1
Hpse2
Fhl2
Cyp27a1
Ugt1a6a
Fmo1
Atp1a2
Galnt13
Slc2a10
Sulf2
Ptgis
Maob
Slc16a2
Rbbp7
Cp
Mme
Kcnd3
Arsj
Bdh2
Plpp3
Plod1
Sod3
Orai2
Prkar1b
Slc1a5
B3gnt8
Car11
Chsy1
Sult1a1
Trpm5
Ggt5
Dcn
Msrb3
F7
Tusc3
Hpgd
Adcy7
Dpep1
Rps24
Thtpa
Kctd12
Fbxl3
Naalad2
Atp2a3
P4hb
Inhba
Plpp1
Abcb5
Plcxd3
Slc1a3
C1qtnf3
Npr3
Kcns2
Kctd17
A4galt
Igfbp6
Adcy5
Angptl4
Slc29a1
Dpysl3
Lox
Arsi
Pygm
Aox2
Gmppa
Ugt1a7c
Gal3st2
Gal3st2b
Entpd2
Dbh
Gbgt1
Scn2a
Nox1
Acot11
Selenoi
Hvcn1
Ghrl
Eno2
Slc8a2
Rps16
Folh1
Chrna10
Scnn1b
Gdpd3
Hsd3b7
Slc2a12
Mical1
Slc16a9
Atp2b1
Acss3
Wwox
Nalcn
Kcnj5
Apoa5
Rpl4
Aqp9
Ip6k1
Gabrb2
P4ha2
Ace
Scn4a
Acot6
Kctd16
Cyb561a3
Entpd1
Rdh10
Gm28551
Chst1
Ak5
Pde4b
Edn2
A3galt2
Gabrb1
Mad1l1
P4ha3
Hbb-bs
Fabp7
Nsd3
Slc7a2
Cacna1g
Phf2
Kcnf1
Serpina1d
Slc45a2
Ext1
Gpihbp1
Apol10b
Gxylt1
Gsk3b
Grik1
Pkmyt1
Ppard
Pgm5
Entpd7
Hjurp
Ehmt1
Atp7a
Hist2h3c1
St6galnac3
Tgs1
Mogs
Foxm1
Tead2
Stard5
Lyz2
Gins2
Egln1
Fut4
Ip6k2
Kdm6b
Tk1
Afmid
Csnk1d
Hist1h4j
Hist1h4i
Hist1h3e
St3gal1
Sun2
Tymp
Alg10b
Nde1
Lmnb1
Chpf
Yod1
Nek7
Pla2g4a
Pter
Slc43a3
Chst14
Manbal
Hs6st2
Ids
Heph
Gdpd2
Selenbp1
Slc22a15
Nfkb1
Manea
Gpx7
Cacna2d1
Ctbp1
Psapl1
Ugdh
Mthfd2l
Pkd2
Actb
Fkbp9
Loxl3
Sirt2
Ftl1
Idh2
Gstt1
Lrp1
Rdh5
Alg11
Fto
Ces2g
Galns
Pck2
Anxa2
Slc17a5
Rbp1
Ppp2r3a
Kctd11
Slc2a4
Ska2
Xylt2
Rfng
Ncoa1
Pdia6
Pxdn
Ddah2
Rpl17
Sfxn2
Pde6d
Pam
Cacnb4
Cat
Slc30a4
Pck1
Lmna
Extl2
Slc9a1
Chpf2
Kctd7
Nagk
Gns
Tmco3
Cox4i1
Cyba
Hyal1
P4htm
Slc36a1
Exoc7
Nsd1
Cdc14b
Arsb
L3hypdh
Tap1
Atp6v1g2
Cyp39a1
Abcc10
Prdx5
Gpd2
Itpka
Plcb1
Trpc3
Manba
Clip1
Mical3
Kcna7
Tarsl2
Man2a2
Cox6a2
Pcbd1
Kcnmb4
Gsta1
Gm3776
Plcd3
Ywhaz
Naprt
Gbe1
Cidea
Pign
Pygb
Mapre1
Prps1
Prps2
Clcc1
Mad2l2
Pigg
Orai1
Hk2
Gapdhs
Pik3c2a
Slc4a7
Yap1
Pole2
Pdia5
B4galt4
Dtymk
H3f3a
Degs1
St6galnac4
Lcmt2
Atp5e
Smc1a
B4galt1
Txn1
Alg6
Dynll1
Setd1b
Rps9
Rps5
Rps19
Iqgap1
Rps17
Rps3
Rpl27a
Cdk4
Cars2
Slc20a2
Colgalt1
Rpl13
Extl3
H2afx
Rpl23
Hist1h4f
Ywhaq
Acp1
Rps29
Rpl3
Xxylt1
Nrip1
Slc4a3
Slc35f5
B4galt3
Ppox
Crat
Ext2
Pdia3
Gpcpd1
Clcn5
Ocrl
B3galnt1
Ash1l
Fktn
Klf4
Plin2
Akr1a1
Kmt2e
Ywhah
Naaa
Tpcn1
Fkbp14
Tet3
Ech1
Trpm4
Ldha
Hddc3
Oat
Abhd8
Dpysl2
Srr
Stat5b
H3f3b
Cant1
Eci2
Arsk
Slc30a5
Mocs2
Atp6v0c
Clic1
Ndst1
Cpt1a
Fth1
Hdac4
St8sia4
Sardh
Slc39a13
Maoa
Bche
Dpyd
Tet2
Cyp2j6
St3gal3
Acox3
Asl
Cav1
Slc6a6
Blvrb
Smpd1
Chst3
Slc16a7
Cers4
Gpt2
Lcat
Slc12a4
Dad1
Sec61g
Acyp2
Gabra1
Mgat1
Acot2
Amacr
Myc
Pfkm
Slc25a46
Acaa2
Pold4
Slc23a3
Clasp1
Dhtkd1
Crabp2
Arnt2
Atp2a1
Slc35e3
Apoa4
Gk5
Tmem104
Kctd2
Synj2
Ppp2r1a
Aldh3b3
Gstp3
Sgpp2
Atp1b1
Slc20a1
Ddah1
Ptgr1
Hpdl
Dpysl5
Akr1b3
Bckdha
Echdc1
Hddc2
Nudt4
Gfod2
Slc7a5
Xylb
Aanat
Nxnl2
Pigh
Lgmn
Abcc1
Hacd2
Slc39a6
Carns1
Asic4
Aqp12
Npl
Clic3
Ptgds
Glt6d1
Ptges
Gatm
Slc52a3
Lpin3
Rgn
Mtm1
Plp1
Slc27a3
Npr1
Hsd3b5
Hsd3b2
Gstm7
Gstm6
Slc26a7
Mfsd2a
Slc4a2
Cnga1
P2rx2
Dao
Sdsl
Mlxipl
Cycs
Kcna6
Lsr
Kctd14
Pde2a
Galnt18
Xylt1
Dpysl4
Sirt3
Slc1a6
Csl
Rdh7
Vdac3
Lpl
Sin3b
Lpcat2
Slc25a30
Glb1l3
St3gal4
Nnmt
Nt5e
Slc13a2
Stard3
Pnmt
Hsd17b1
Elovl2
Edn1
Hsd17b3
Flvcr2
Kcnk13
Enpp2
Slc45a4
Miox
Clcn2
Kcne1
Gnmt
Slc27a6
Kcng2
Slc25a45
Plce1
Scd4
Elovl3
Slc38a5
Slc6a8
Impa1
Gstm2
Gstm1
Ppt1
Cdk5
Slc26a1
Lfng
Nt5c3
Mat2a
Slc41a3
St8sia1
Ucp2
Fuca2
Ces1h
Abcb10
Kctd9
Slc44a2
Stra6
Sat2
Nt5c3b
Hif1a
Syne2
Entpd5
Dglucy
Pcyt1a
St3gal6
Agpat4
Galnt1
Atp9b
Chka
Sfxn3
Ankrd23
Slc40a1
Atp5c1
Dpm2
Ctsa
Polr3k
Emd
Taz
Angptl3
B3galt6
Gatc
Atp2a2
Ncor2
Ndufa4
Sumf1
Dera
Inppl1
Calr
Vdac2
Cep57
Keap1
Glod4
Ptdss1
Tbca
Gpaa1
Atp5j
Cryzl1
Hdac3
Pigc
Sdhc
Gorasp2
Itgav
Acp2
Naa20
Ogt
Magt1
Cers2
Wars2
Sec24b
Ctbs
Slc35a1
Cdc26
Txndc12
Mfsd10
Pgm1
Plod3
Ndufa5
Pcyox1
Itpr1
Tpi1
Ndufa3
Clcn4
Pomk
Rab8a
Prdx2
Rft1
Stt3a
Dpagt1
Xbp1
Vdac1
Acbd4
B4galt7
Gpx8
Sec23a
Isca2
Cox6c
Pycrl
Slc25a17
Comt
Slc35b2
Ndufa2
Hars2
Lman1
Zadh2
Cyb5r1
Slc30a1
Nudt11
Atp8b2
Gstcd
Cdk6
Polr1a
Arg1
Isyna1
St3gal2
Hsdl1
Pkm
B3gntl1
Kmt2d
Acat3
Nudt3
Lpin2
Uxs1
Kdsr
Blvra
Pigu
Gba
Alad
Zmpste24
Ak2
Akr7a5
Galnt11
Nudt19
Polr2l
Galnt7
Slc25a42
Cryl1
Idh3a
Nmnat3
Dhrs13
Sptlc1
Serpina1b
Slc11a2
Osbpl11
Vapa
Minpp1
mt-Nd1
mt-Co1
mt-Co2
mt-Atp6
mt-Co3
Itpkb
Msrb2
St6galnac6
Slc25a43
Mtmr1
Abcd3
Slc31a1
Ttyh3
Akr1b10
Ldhb
Mboat7
Bcat2
Slc18b1
P4ha1
Slc29a3
Pfkl
Gamt
Cpe
Nudt13
Comtd1
Slc22a17
Pigyl
Aldh3a2
Atp1b2
Sgsh
Slc26a11
Slc16a3
Slc22a23
Nnt
Nfkbia
Fbxo4
Slc38a2
Lmf1
Tnxb
Kif5b
Cyb5a
Fxn
Sgms1
Ndufs2
Lyplal1
Phpt1
Pomt1
Rpn2
Slc25a5
Ndufb5
Ndufc1
Man1a2
Slc25a51
Atp6v1g1
Pomgnt1
Pigv
Hmgcl
Aldh4a1
Suclg2
Cox6b1
Slc25a16
Gpx4
Ndufa12
Slc35e1
Gcdh
Dhodh
Sdhd
Pigb
Atp1b3
Gmppb
Acaa1a
Uqcr10
Uqcrq
Sco1
Slc25a11
Hist1h4h
Adi1
Gstz1
Txn2
Nudt16l1
Ndufb4
Poglut1
B3galt4
Slc39a7
Ndufv2
Rab18
Slc35a4
Atp5a1
Dbi
Pigm
Uck1
Slc10a3
Dpm3
Hist2h3c2
Uqcrh
Nfyc
Pafah2
Atp5k
Cox19
Pdia4
Sec13
Acer3
Vkorc1
Chid1
Slc19a1
Ebpl
Mtmr2
Srpr
Mpi
Pold2
Atp5h
Galk1
Slc52a2
Cers5
Glo1
Srp19
Gstp1
Gstp2
B4gat1
Rab1b
Men1
Cox8a
Hs6st1
Mgat5
Qsox2
Slc24a5
Pcyt1b
Gm38392
Pigo
Mthfr
Klk1
Sphk2
Rsf1
Sdr9c7
Sacm1l
Cerk
Cdo1
Pip5k1b
Adhfe1
Insig2
Etnk2
Adipor1
Kcnt1
Plcb2
Slc6a14
Atp1a1
Frrs1
Pla2g5
Kmt5a
Akr1b8
St3gal5
Slc25a18
Atp4a
Slco3a1
Ndufc2
Clcn3
Cngb1
Abhd6
Atp8a2
Dhrs11
Mboat2
Oplah
Slc38a1
Aqp5
Adcy9
Slc7a4
St6gal1
Pgp
Cyp4f14
Cyp4f13
Abhd3
Pla2g16
Pgam1
Slc25a28
Gsta3
D2hgdh
Prdx6
Mgst3
Kcnh1
Slc35c1
Alg5
Dbt
Hadh
Gba2
Gnpda2
Slc7a1
Atp6v0e2
Mgst1
Folr1
Aldoa
Vnn1
Psap
Hgsnat
Nudt7
Abhd4
Slc37a2
Gsta4
Gsta2
Me1
Plod2
Mgat4b
Gm2a
Pigs
Slc46a1
Naglu
Ttyh2
Nt5c
Slc25a10
Abat
Atp6v0e
Slc3a2
Aldh1a1
Scd2
mt-Nd2
mt-Nd4
mt-Nd5
mt-Nd6
mt-Cytb
Glb1l
Dolk
Ass1
Pde1a
Ivd
Galk2
Pofut1
Uckl1
Slc35a2
C1galt1c1
Atp6ap1
Hsd17b10
Slc25a44
Slc39a1
Hist2h2be
Hmgcs2
Gstm4
Sec24d
Papss1
Pigk
Decr1
Alg2
Slc31a2
Smpdl3b
Dhrs3
Khk
Aldh2
Sumf2
Gusb
Pon2
Ggcx
Tnfrsf1a
Fkrp
Apoe
Mcee
Fah
Cdipt
Acadsb
Echs1
Pofut2
Agpat3
Bsg
Plpp5
Aga
Mthfsd
Cdadc1
Msra
Chst2
Ugp2
Vrk2
Pank3
Vamp2
Bphl
Sfxn1
Idnk
Mgat2
Rdh11
Aldh6a1
Npc2
Naga
Chkb
Arsa
Pmm2
Haghl
Decr2
Ppt2
Mocs1
Plin3
Fech
Ak3
Coq10b
Slc23a2
Cds2
Vapb
Cetn2
Galnt12
Ak4
Cyb5rl
Cda
Pla2g2d
Car6
Uso1
Svop
Alkbh2
Daglb
Mthfd2
Scnn1a
Chrna7
Lrrc51
Pstk
Upb1
Slc25a15
Chst5
Vat1l
Trf
Entpd3
Abhd5
Dhrs7b
Cyb561
Slc39a11
Pde6g
Gmds
Lpin1
Cox8c
Acot10
Hagh
Cep76
Prim2
Chst10
Kctd18
Lpcat4
Sdc4
Enox2
Slc25a31
Mfsd1
Fpgt
Mtf1
Hscb
Oas1g
Oas1a
Acad10
Fkbp6
Slc4a5
Xpc
Kcna1
Cyp2r1
Nadsyn1
Qrsl1
Adarb1
Mars
Gins4
Cenpj
Polr3d
Med4
Nudt15
Kmt2a
Glce
Usp4
Dgke
Pctp
Ccnh
Polr2f
Nup50
Galnt6
Hs3st6
Ndufv1
Rce1
Naa40
Soat1
Dolpp1
Mmadhc
Fahd2a
Idh3g
Mccc1
Adh5
Grhpr
Eno1
Atp5j2
Kmt5c
Uqcrc2
Ilvbl
Slc39a3
Slc27a1
Pgls
Tecr
Oxa1l
Sucla2
Etfa
Man2c1
Apeh
Pomgnt2
Mdh1
Akr1e1
Glrx
Dhrs7
Tst
Mpst
Tspo
H2-Ke6
Mut
Kdm5d
Eno1b
Acsl5
Idh1
Acadl
Phyh
Echdc3
Acbd5
Slc2a8
Hdc
Ebp
Ndufa1
Atp2b3
G6pdx
Acsl4
Nudt2
Aldh1b1
Aldoart1
Fabp3
Slc30a2
Acads
Cox6a1
Ogfod2
Scarb1
Pon3
Akr1b7
Retsat
Spr
Abhd2
Asah1
Nat2
Tk2
Ldhd
Clybl
Acad8
Pts
Acsbg1
Pgm3
Mthfsl
Phykpl
Atp6v0a1
Fads6
Pcyt2
Dcxr
Dld
Acyp1
Mfsd3
Eci1
Gnptg
Neu1
Srd5a2
Aldh3b1
Nudt22
Fads1
Osbp
Aldh1a7
Pank1
As3mt
Prdx3
Tmlhe
Aox1
Scly
Edem3
Qsox1
Hacd1
Cacnb2
Hnmt
Agpat2
Stard7
Plcb4
Abhd12
Ndufb11
Pir
Slc33a1
Hcn3
Pmvk
Aco1
Elovl1
Azin2
Mvk
Slc46a3
Cpa1
Gstk1
Cyp26b1
Gdpd5
Cyp4v3
Enpp6
Nqo1
Agt
Fut11
Btd
Tgds
Acat1
Glb1
Shpk
Pdk2
Aoc3
Arsg
Acox1
Fut8
Cyb5r3
Pde10a
Guca1a
Bscl2
Asah2
Papss2
Gsto1
Bcs1l
Acsl3
Psmd1
Gss
Foxo1
Flad1
Psmd4
Coq3
Gale
Mdh2
Cdk8
Atp6v1f
Ggct
Gpi1
Polg
Taldo1
Dhps
Fuk
Ap3m1
Hmbs
Mtfmt
Nbr1
Iars
Ndufb9
Dgat1
Pam16
Abhd10
Plin5
Ndufa11
Hibch
Fitm2
Ada
Hdac8
Acadm
Cyp2j5
Atp6v0a2
Pld3
Pepd
Tpp1
Dhrs1
Pcca
Hexa
Hacd3
Tcn2
Chac2
Rdh14
Cox5b
Slc41a1
Slc45a3
Ren1
Hsd17b7
Ephx1
Ndufs3
Srxn1
Nsdhl
Gla
Ace2
Nceh1
Mfsd8
Fdps
Hsd3b1
Hao2
Adh1
Ggh
Abca1
Pla2g2f
Sdhb
Slc25a34
Cyp51
Cd36
Hadha
Kcnk3
Hs3st1
Alb
Mmab
Por
Urad
Impdh1
Akr1d1
Nat8f5
Nat8
Nat8f1
Aldh1l1
Apoc4
Apoc1
Dhdh
Rhcg
Plin1
Pde8a
Slco2b1
Gde1
Dhcr7
Vnn3
Pdss2
Lss
Nt5dc3
Slc25a3
Mgat4c
Star
Msmo1
Rab3a
B3gnt3
Ces1d
Coq9
Kcng4
Mvd
Oxsm
Slc7a8
Ephx2
Ldlr
Sc5d
Abcg4
Fdx1
Cyp11a1
Slc51b
Elovl5
Alas1
Cyp8b1
Ogdh
Slc22a5
Galnt10
Slc25a35
Aoc2
G6pc
Slc16a6
Kcnj16
Fbp1
Hmgcr
Hmgcs1
Cmpk2
Cox16
Cmbl
Sqle
Cyp11b1
Cyp11b2
Nit2
Clps
Cyp4f17
Cyp21a1
Kcnk12
Lipg
Aldh3b2
Tm7sf2
Fads2
Gm4952
Scd1
Cyp17a1
Ndor1
Agl
Slc1a7
Cyp4x1
Nmnat1
P2rx4
Phkg1
Kdm5a
Aldh1a3
Cyp2e1
Trpm2
Chpt1
Kcnc2
Dpep2
Terf2ip
Dct
Gfpt2
Sec24a
Alox8
Cox11
Nme2
Phospho1
Sphk1
Tpmt
Slc28a3
Allc
Hlcs
Pgk2
Slc23a1
Atp5g3
Yars
Mecr
Hadhb
Gys1
Fdft1
Atp5l
Uqcrc1
Ndel1
Acly
Coasy
Srd5a1
Ugt3a2
St8sia5
Rfk
Btrc
Slc7a11
Etfdh
Ndst4
Cpt2
Agmat
Man2b2
Sds
Dgki
Snca
Cav3
Pik3c2g
Atp1a3
Lipe
Oca2
Hs3st2
Ust
Aifm2
Kifc3
Pfkfb4
Slc36a3
Slc47a1
Slc6a4
Grin2c
Slc9a3
Bhmt
Pde8b
Agmo
Gpt
Ppara
Gpd1
Slc4a8
Slc25a1
Xdh
Pcx
Fh1
Scp2
Trit1
Nadk
Qdpr
Lias
Abhd11
Polr1d
Nars2
Uqcr11
Ndufb7
Pin1
Foxred1
Cox5a
Cyc1
Slc30a6
Gnpda1
Cox15
Ndufb8
Igfbp2
Pdhx
Srp14
Acss2
Nfs1
Chrna4
Alg14
Dhcr24
Atp6v0b
Extl1
Pgd
Crot
Insig1
Pla2g1b
Aacs
Bpgm
Mgll
Htatip2
Aars
Entpd4
Entpd4b
Slc16a13
Aldoc
Idi1
Sdha
Dnajb9
Ptgr2
Alg12
Naa60
Nudt12
Ndufs8
Gpam
Slc25a25
Phospho2
Hsd17b12
Slc12a5
Sat1
Piga
Hsd3b3
Hsdl2
Fuca1
Il4i1
Gstt3
Man2b1
Esd
Rora
Nudt16
Atrip
Scap
Srebf1
Inpp5k
Cnp
Sirt7
Slc12a7
Srp54a
Srp54b
Slc39a9
Pomt2
Rrm2b
Fahd1
Man2a1
