# Supplementary material for: Dynamic transcriptomic and regulatory networks underpinning the transition from fetal primordial germ cells to spermatogonia in mice
Source: Cell Prolif. 2024 Sep 27;58(2):e13755. doi: 10.1111/cpr.13755 (PMC11839193; doi:10.1111/cpr.13755)
Supplement: Supplementary file 6 — Data S4. Cell–cell interaction analysis results. [file CPR-58-e13755-s011.xlsx]

## Sheet: Cell-cell interaction analysis
	V1	source	target	ligand	receptor	prob	pval	interaction_name	interaction_name_2	pathway_name	annotation	evidence
1	time_E11.5	Progenitors	Progenitors	Wnt4	FZD4_LRP6	0.000574327	0	WNT4_FZD4_LRP6	Wnt4 - (Fzd4+Lrp6)	WNT	Secreted Signaling	KEGG: mmu04310; PMID: 23209147
2	time_E11.5	Sertoli cells	Progenitors	Wnt4	FZD4_LRP6	0.00254474	0	WNT4_FZD4_LRP6	Wnt4 - (Fzd4+Lrp6)	WNT	Secreted Signaling	KEGG: mmu04310; PMID: 23209147
3	time_E11.5	Progenitors	Sertoli cells	Wnt4	FZD4_LRP6	0.000136372	0.03	WNT4_FZD4_LRP6	Wnt4 - (Fzd4+Lrp6)	WNT	Secreted Signaling	KEGG: mmu04310; PMID: 23209147
4	time_E11.5	Sertoli cells	Sertoli cells	Wnt4	FZD4_LRP6	0.000621458	0	WNT4_FZD4_LRP6	Wnt4 - (Fzd4+Lrp6)	WNT	Secreted Signaling	KEGG: mmu04310; PMID: 23209147
5	time_E11.5	Sertoli cells	Progenitors	Wnt6	FZD4_LRP6	0.00900962	0	WNT6_FZD4_LRP6	Wnt6 - (Fzd4+Lrp6)	WNT	Secreted Signaling	KEGG: mmu04310; PMID: 23209147
6	time_E11.5	Sertoli cells	Sertoli cells	Wnt6	FZD4_LRP6	0.00243353	0.01	WNT6_FZD4_LRP6	Wnt6 - (Fzd4+Lrp6)	WNT	Secreted Signaling	KEGG: mmu04310; PMID: 23209147
7	time_E11.5	Mitotic PGCs	Progenitors	Wnt5a	Fzd4	0.00654397	0	WNT5A_FZD4	Wnt5a - Fzd4	ncWNT	Secreted Signaling	KEGG: mmu04310
8	time_E11.5	Progenitors	Progenitors	Wnt5a	Fzd4	0.187773	0	WNT5A_FZD4	Wnt5a - Fzd4	ncWNT	Secreted Signaling	KEGG: mmu04310
9	time_E11.5	Sertoli cells	Progenitors	Wnt5a	Fzd4	0.054793	0	WNT5A_FZD4	Wnt5a - Fzd4	ncWNT	Secreted Signaling	KEGG: mmu04310
10	time_E11.5	Progenitors	Sertoli cells	Wnt5a	Fzd4	0.00654586	0	WNT5A_FZD4	Wnt5a - Fzd4	ncWNT	Secreted Signaling	KEGG: mmu04310
11	time_E11.5	Sertoli cells	Sertoli cells	Wnt5a	Fzd4	0.00164947	0.01	WNT5A_FZD4	Wnt5a - Fzd4	ncWNT	Secreted Signaling	KEGG: mmu04310
12	time_E11.5	Mitotic PGCs	Progenitors	Pdgfc	Pdgfra	0.000678049	0	PDGFC_PDGFRA	Pdgfc - Pdgfra	PDGF	Secreted Signaling	PMID: 15207812
13	time_E11.5	Progenitors	Progenitors	Pdgfc	Pdgfra	0.0167938	0	PDGFC_PDGFRA	Pdgfc - Pdgfra	PDGF	Secreted Signaling	PMID: 15207812
14	time_E11.5	Sertoli cells	Progenitors	Pdgfc	Pdgfra	0.00546167	0	PDGFC_PDGFRA	Pdgfc - Pdgfra	PDGF	Secreted Signaling	PMID: 15207812
15	time_E11.5	Mitotic PGCs	Sertoli cells	Pdgfc	Pdgfra	0.000152024	0	PDGFC_PDGFRA	Pdgfc - Pdgfra	PDGF	Secreted Signaling	PMID: 15207812
16	time_E11.5	Progenitors	Sertoli cells	Pdgfc	Pdgfra	0.00407791	0	PDGFC_PDGFRA	Pdgfc - Pdgfra	PDGF	Secreted Signaling	PMID: 15207812
17	time_E11.5	Sertoli cells	Sertoli cells	Pdgfc	Pdgfra	0.00125222	0	PDGFC_PDGFRA	Pdgfc - Pdgfra	PDGF	Secreted Signaling	PMID: 15207812
18	time_E11.5	Sertoli cells	Mitotic PGCs	Igf1	Igf1r	0.000385158	0	IGF1_IGF1R	Igf1 - Igf1r	IGF	Secreted Signaling	PMID: 14604834
19	time_E11.5	Sertoli cells	Progenitors	Igf1	Igf1r	0.00183707	0	IGF1_IGF1R	Igf1 - Igf1r	IGF	Secreted Signaling	PMID: 14604834
20	time_E11.5	Progenitors	Sertoli cells	Igf1	Igf1r	0.000283896	0	IGF1_IGF1R	Igf1 - Igf1r	IGF	Secreted Signaling	PMID: 14604834
21	time_E11.5	Sertoli cells	Sertoli cells	Igf1	Igf1r	0.00410017	0	IGF1_IGF1R	Igf1 - Igf1r	IGF	Secreted Signaling	PMID: 14604834
22	time_E11.5	Sertoli cells	Mitotic PGCs	Igf1	ITGAV_ITGB3	0.00958746	0	IGF1_ITGAV_ITGB3	Igf1 - (Itgav+Itgb3)	IGF	Secreted Signaling	PMID: 28190785; PMID: 28873464
23	time_E11.5	Sertoli cells	Progenitors	Igf1	ITGA6_ITGB4	0.000329797	0	IGF1_ITGA6_ITGB4	Igf1 - (Itga6+Itgb4)	IGF	Secreted Signaling	PMID: 28190785; PMID: 28873464
24	time_E11.5	Sertoli cells	Progenitors	Dhh	PTCH1_SMO	0.0047234	0	DHH_PTCH1	Dhh - Ptch1	HH	Secreted Signaling	KEGG: mmu04340; PMID: 25701396
25	time_E11.5	Sertoli cells	Sertoli cells	Dhh	PTCH1_SMO	0.00478263	0	DHH_PTCH1	Dhh - Ptch1	HH	Secreted Signaling	KEGG: mmu04340; PMID: 25701396
26	time_E11.5	Mitotic PGCs	Mitotic PGCs	Spp1	ITGAV_ITGB3	0.0327016	0	SPP1_ITGAV_ITGB3	Spp1 - (Itgav+Itgb3)	SPP1	Secreted Signaling	PMID: 21907263
27	time_E11.5	Sertoli cells	Mitotic PGCs	Spp1	ITGAV_ITGB3	0.144109	0	SPP1_ITGAV_ITGB3	Spp1 - (Itgav+Itgb3)	SPP1	Secreted Signaling	PMID: 21907263
28	time_E11.5	Sertoli cells	Mitotic PGCs	Spp1	ITGAV_ITGB5	0.0370962	0	SPP1_ITGAV_ITGB5	Spp1 - (Itgav+Itgb5)	SPP1	Secreted Signaling	PMID: 21907263
29	time_E11.5	Mitotic PGCs	Progenitors	Spp1	ITGAV_ITGB5	0.0260374	0	SPP1_ITGAV_ITGB5	Spp1 - (Itgav+Itgb5)	SPP1	Secreted Signaling	PMID: 21907263
30	time_E11.5	Sertoli cells	Progenitors	Spp1	ITGAV_ITGB5	0.117499	0	SPP1_ITGAV_ITGB5	Spp1 - (Itgav+Itgb5)	SPP1	Secreted Signaling	PMID: 21907263
31	time_E11.5	Mitotic PGCs	Sertoli cells	Spp1	ITGAV_ITGB5	0.0456503	0	SPP1_ITGAV_ITGB5	Spp1 - (Itgav+Itgb5)	SPP1	Secreted Signaling	PMID: 21907263
32	time_E11.5	Sertoli cells	Sertoli cells	Spp1	ITGAV_ITGB5	0.192397	0	SPP1_ITGAV_ITGB5	Spp1 - (Itgav+Itgb5)	SPP1	Secreted Signaling	PMID: 21907263
33	time_E11.5	Mitotic PGCs	Progenitors	Spp1	ITGA9_ITGB1	0.0339767	0	SPP1_ITGA9_ITGB1	Spp1 - (Itga9+Itgb1)	SPP1	Secreted Signaling	PMID: 21907263
34	time_E11.5	Sertoli cells	Progenitors	Spp1	ITGA9_ITGB1	0.149059	0	SPP1_ITGA9_ITGB1	Spp1 - (Itga9+Itgb1)	SPP1	Secreted Signaling	PMID: 21907263
35	time_E11.5	Mitotic PGCs	Progenitors	Spp1	ITGA8_ITGB1	0.028739	0	SPP1_ITGA8_ITGB1	Spp1 - (Itga8+Itgb1)	SPP1	Secreted Signaling	PMID: 21907263
36	time_E11.5	Sertoli cells	Progenitors	Spp1	ITGA8_ITGB1	0.128439	0	SPP1_ITGA8_ITGB1	Spp1 - (Itga8+Itgb1)	SPP1	Secreted Signaling	PMID: 21907263
37	time_E11.5	Mitotic PGCs	Sertoli cells	Spp1	ITGA8_ITGB1	0.009011	0.02	SPP1_ITGA8_ITGB1	Spp1 - (Itga8+Itgb1)	SPP1	Secreted Signaling	PMID: 21907263
38	time_E11.5	Sertoli cells	Sertoli cells	Spp1	ITGA8_ITGB1	0.0433245	0	SPP1_ITGA8_ITGB1	Spp1 - (Itga8+Itgb1)	SPP1	Secreted Signaling	PMID: 21907263
39	time_E11.5	Progenitors	Mitotic PGCs	Angptl4	ITGAV_ITGB3	0.0386349	0.01	ANGPTL4_ITGAV_ITGB3	Angptl4 - (Itgav+Itgb3)	ANGPTL	Secreted Signaling	PMID: 30049845
40	time_E11.5	Sertoli cells	Mitotic PGCs	Angptl4	ITGAV_ITGB3	0.149228	0	ANGPTL4_ITGAV_ITGB3	Angptl4 - (Itgav+Itgb3)	ANGPTL	Secreted Signaling	PMID: 30049845
41	time_E11.5	Mitotic PGCs	Progenitors	Angptl4	Cdh11	0.00773439	0	ANGPTL4_CDH11	Angptl4 - Cdh11	ANGPTL	Secreted Signaling	PMID: 30049845
42	time_E11.5	Progenitors	Progenitors	Angptl4	Cdh11	0.0740263	0	ANGPTL4_CDH11	Angptl4 - Cdh11	ANGPTL	Secreted Signaling	PMID: 30049845
43	time_E11.5	Sertoli cells	Progenitors	Angptl4	Cdh11	0.258669	0	ANGPTL4_CDH11	Angptl4 - Cdh11	ANGPTL	Secreted Signaling	PMID: 30049845
44	time_E11.5	Mitotic PGCs	Progenitors	Angptl4	Sdc2	0.00493	0	ANGPTL4_SDC2	Angptl4 - Sdc2	ANGPTL	Secreted Signaling	PMID: 29017031
45	time_E11.5	Progenitors	Progenitors	Angptl4	Sdc2	0.0483568	0	ANGPTL4_SDC2	Angptl4 - Sdc2	ANGPTL	Secreted Signaling	PMID: 29017031
46	time_E11.5	Sertoli cells	Progenitors	Angptl4	Sdc2	0.181524	0	ANGPTL4_SDC2	Angptl4 - Sdc2	ANGPTL	Secreted Signaling	PMID: 29017031
47	time_E11.5	Mitotic PGCs	Sertoli cells	Angptl4	Sdc2	0.00423962	0	ANGPTL4_SDC2	Angptl4 - Sdc2	ANGPTL	Secreted Signaling	PMID: 29017031
48	time_E11.5	Progenitors	Sertoli cells	Angptl4	Sdc2	0.0418407	0	ANGPTL4_SDC2	Angptl4 - Sdc2	ANGPTL	Secreted Signaling	PMID: 29017031
49	time_E11.5	Sertoli cells	Sertoli cells	Angptl4	Sdc2	0.160082	0	ANGPTL4_SDC2	Angptl4 - Sdc2	ANGPTL	Secreted Signaling	PMID: 29017031
50	time_E11.5	Mitotic PGCs	Progenitors	Mdk	Sdc2	0.162461	0	MDK_SDC2	Mdk - Sdc2	MK	Secreted Signaling	PMID: 28356350
51	time_E11.5	Progenitors	Progenitors	Mdk	Sdc2	0.265147	0	MDK_SDC2	Mdk - Sdc2	MK	Secreted Signaling	PMID: 28356350
52	time_E11.5	Sertoli cells	Progenitors	Mdk	Sdc2	0.234037	0	MDK_SDC2	Mdk - Sdc2	MK	Secreted Signaling	PMID: 28356350
53	time_E11.5	Mitotic PGCs	Sertoli cells	Mdk	Sdc2	0.142878	0	MDK_SDC2	Mdk - Sdc2	MK	Secreted Signaling	PMID: 28356350
54	time_E11.5	Progenitors	Sertoli cells	Mdk	Sdc2	0.236684	0	MDK_SDC2	Mdk - Sdc2	MK	Secreted Signaling	PMID: 28356350
55	time_E11.5	Sertoli cells	Sertoli cells	Mdk	Sdc2	0.207969	0	MDK_SDC2	Mdk - Sdc2	MK	Secreted Signaling	PMID: 28356350
56	time_E11.5	Progenitors	Mitotic PGCs	Mdk	ITGA6_ITGB1	0.184174	0	MDK_ITGA6_ITGB1	Mdk - (Itga6+Itgb1)	MK	Secreted Signaling	PMID: 28356350
57	time_E11.5	Sertoli cells	Mitotic PGCs	Mdk	ITGA6_ITGB1	0.16049	0	MDK_ITGA6_ITGB1	Mdk - (Itga6+Itgb1)	MK	Secreted Signaling	PMID: 28356350
58	time_E11.5	Mitotic PGCs	Progenitors	Mdk	ITGA6_ITGB1	0.185474	0	MDK_ITGA6_ITGB1	Mdk - (Itga6+Itgb1)	MK	Secreted Signaling	PMID: 28356350
59	time_E11.5	Progenitors	Progenitors	Mdk	ITGA6_ITGB1	0.297539	0	MDK_ITGA6_ITGB1	Mdk - (Itga6+Itgb1)	MK	Secreted Signaling	PMID: 28356350
60	time_E11.5	Sertoli cells	Progenitors	Mdk	ITGA6_ITGB1	0.263994	0	MDK_ITGA6_ITGB1	Mdk - (Itga6+Itgb1)	MK	Secreted Signaling	PMID: 28356350
61	time_E11.5	Mitotic PGCs	Sertoli cells	Mdk	ITGA6_ITGB1	0.265949	0	MDK_ITGA6_ITGB1	Mdk - (Itga6+Itgb1)	MK	Secreted Signaling	PMID: 28356350
62	time_E11.5	Progenitors	Sertoli cells	Mdk	ITGA6_ITGB1	0.402602	0	MDK_ITGA6_ITGB1	Mdk - (Itga6+Itgb1)	MK	Secreted Signaling	PMID: 28356350
63	time_E11.5	Sertoli cells	Sertoli cells	Mdk	ITGA6_ITGB1	0.363339	0	MDK_ITGA6_ITGB1	Mdk - (Itga6+Itgb1)	MK	Secreted Signaling	PMID: 28356350
64	time_E11.5	Mitotic PGCs	Progenitors	Mdk	Lrp1	0.121126	0	MDK_LRP1	Mdk - Lrp1	MK	Secreted Signaling	PMID: 28356350
65	time_E11.5	Progenitors	Progenitors	Mdk	Lrp1	0.20405	0	MDK_LRP1	Mdk - Lrp1	MK	Secreted Signaling	PMID: 28356350
66	time_E11.5	Sertoli cells	Progenitors	Mdk	Lrp1	0.178369	0	MDK_LRP1	Mdk - Lrp1	MK	Secreted Signaling	PMID: 28356350
67	time_E11.5	Mitotic PGCs	Sertoli cells	Mdk	Lrp1	0.0909168	0	MDK_LRP1	Mdk - Lrp1	MK	Secreted Signaling	PMID: 28356350
68	time_E11.5	Progenitors	Sertoli cells	Mdk	Lrp1	0.156851	0	MDK_LRP1	Mdk - Lrp1	MK	Secreted Signaling	PMID: 28356350
69	time_E11.5	Sertoli cells	Sertoli cells	Mdk	Lrp1	0.136094	0	MDK_LRP1	Mdk - Lrp1	MK	Secreted Signaling	PMID: 28356350
70	time_E11.5	Mitotic PGCs	Progenitors	Ptn	Sdc2	0.0039888	0	PTN_SDC2	Ptn - Sdc2	PTN	Secreted Signaling	PMID: 28356350; PMID: 25620911
71	time_E11.5	Progenitors	Progenitors	Ptn	Sdc2	0.13722	0	PTN_SDC2	Ptn - Sdc2	PTN	Secreted Signaling	PMID: 28356350; PMID: 25620911
72	time_E11.5	Sertoli cells	Progenitors	Ptn	Sdc2	0.00737472	0	PTN_SDC2	Ptn - Sdc2	PTN	Secreted Signaling	PMID: 28356350; PMID: 25620911
73	time_E11.5	Mitotic PGCs	Sertoli cells	Ptn	Sdc2	0.00342977	0	PTN_SDC2	Ptn - Sdc2	PTN	Secreted Signaling	PMID: 28356350; PMID: 25620911
74	time_E11.5	Progenitors	Sertoli cells	Ptn	Sdc2	0.120243	0	PTN_SDC2	Ptn - Sdc2	PTN	Secreted Signaling	PMID: 28356350; PMID: 25620911
75	time_E11.5	Sertoli cells	Sertoli cells	Ptn	Sdc2	0.00634417	0	PTN_SDC2	Ptn - Sdc2	PTN	Secreted Signaling	PMID: 28356350; PMID: 25620911
76	time_E11.5	Progenitors	Mitotic PGCs	Ptn	ITGAV_ITGB3	0.11173	0	PTN_ITGAV_ITGB3	Ptn - (Itgav+Itgb3)	PTN	Secreted Signaling	PMID: 28356350; PMID: 25620911
77	time_E11.5	Progenitors	Mitotic PGCs	Edn2	Ednra	0.00118764	0	EDN2_EDNRA	Edn2 - Ednra	EDN	Secreted Signaling	KEGG: mmu04080
78	time_E11.5	Progenitors	Progenitors	Edn2	Ednra	0.0326957	0	EDN2_EDNRA	Edn2 - Ednra	EDN	Secreted Signaling	KEGG: mmu04080
79	time_E11.5	Progenitors	Sertoli cells	Edn2	Ednra	0.00249978	0	EDN2_EDNRA	Edn2 - Ednra	EDN	Secreted Signaling	KEGG: mmu04080
80	time_E11.5	Sertoli cells	Mitotic PGCs	Kitl	Kit	0.345407	0	KITL_KIT	Kitl - Kit	KIT	Secreted Signaling	KEGG: mmu04080
81	time_E11.5	Sertoli cells	Sertoli cells	Kitl	Kit	0.100974	0	KITL_KIT	Kitl - Kit	KIT	Secreted Signaling	KEGG: mmu04080
82	time_E11.5	Mitotic PGCs	Mitotic PGCs	Ntf5	Ntrk2	0.00302748	0.03	NTF5_NTRK2	Ntf5 - Ntrk2	NT	Secreted Signaling	PMID: 27908981
83	time_E11.5	Progenitors	Mitotic PGCs	Ntf5	Ntrk2	0.0182984	0	NTF5_NTRK2	Ntf5 - Ntrk2	NT	Secreted Signaling	PMID: 27908981
84	time_E11.5	Sertoli cells	Mitotic PGCs	Ntf5	Ntrk2	0.0518364	0	NTF5_NTRK2	Ntf5 - Ntrk2	NT	Secreted Signaling	PMID: 27908981
85	time_E11.5	Mitotic PGCs	Sertoli cells	Sema3c	NRP1_PLXNA2	0.000717257	0	SEMA3C_NRP1_PLXNA2	Sema3c - (Nrp1+Plxna2)	SEMA3	Secreted Signaling	PMID: 27533782
86	time_E11.5	Progenitors	Sertoli cells	Sema3c	NRP1_PLXNA2	0.0130906	0	SEMA3C_NRP1_PLXNA2	Sema3c - (Nrp1+Plxna2)	SEMA3	Secreted Signaling	PMID: 27533782
87	time_E11.5	Sertoli cells	Sertoli cells	Sema3c	NRP1_PLXNA2	0.0047119	0	SEMA3C_NRP1_PLXNA2	Sema3c - (Nrp1+Plxna2)	SEMA3	Secreted Signaling	PMID: 27533782
88	time_E11.5	Sertoli cells	Mitotic PGCs	Gas6	Axl	0.00831705	0	GAS6_AXL	Gas6 - Axl	GAS	Secreted Signaling	PMID: 27801848
89	time_E11.5	Mitotic PGCs	Progenitors	Gas6	Axl	0.0190827	0	GAS6_AXL	Gas6 - Axl	GAS	Secreted Signaling	PMID: 27801848
90	time_E11.5	Sertoli cells	Progenitors	Gas6	Axl	0.232543	0	GAS6_AXL	Gas6 - Axl	GAS	Secreted Signaling	PMID: 27801848
91	time_E11.5	Mitotic PGCs	Sertoli cells	Gas6	Axl	0.0288712	0	GAS6_AXL	Gas6 - Axl	GAS	Secreted Signaling	PMID: 27801848
92	time_E11.5	Progenitors	Sertoli cells	Gas6	Axl	0.0129307	0.03	GAS6_AXL	Gas6 - Axl	GAS	Secreted Signaling	PMID: 27801848
93	time_E11.5	Sertoli cells	Sertoli cells	Gas6	Axl	0.316498	0	GAS6_AXL	Gas6 - Axl	GAS	Secreted Signaling	PMID: 27801848
94	time_E11.5	Mitotic PGCs	Progenitors	Gas6	Mertk	0.00518229	0	GAS6_MERTK	Gas6 - Mertk	GAS	Secreted Signaling	PMID: 27801848
95	time_E11.5	Progenitors	Progenitors	Gas6	Mertk	0.00229017	0.01	GAS6_MERTK	Gas6 - Mertk	GAS	Secreted Signaling	PMID: 27801848
96	time_E11.5	Sertoli cells	Progenitors	Gas6	Mertk	0.0750481	0	GAS6_MERTK	Gas6 - Mertk	GAS	Secreted Signaling	PMID: 27801848
97	time_E11.5	Mitotic PGCs	Sertoli cells	Gas6	Mertk	0.000364173	0.02	GAS6_MERTK	Gas6 - Mertk	GAS	Secreted Signaling	PMID: 27801848
98	time_E11.5	Progenitors	Sertoli cells	Gas6	Mertk	0.000160503	0.03	GAS6_MERTK	Gas6 - Mertk	GAS	Secreted Signaling	PMID: 27801848
99	time_E11.5	Sertoli cells	Sertoli cells	Gas6	Mertk	0.00564224	0	GAS6_MERTK	Gas6 - Mertk	GAS	Secreted Signaling	PMID: 27801848
100	time_E11.5	Sertoli cells	Progenitors	Gas6	Tyro3	0.0313679	0	GAS6_TYRO3	Gas6 - Tyro3	GAS	Secreted Signaling	PMID: 27801848
101	time_E11.5	Mitotic PGCs	Sertoli cells	Gas6	Tyro3	0.0160704	0	GAS6_TYRO3	Gas6 - Tyro3	GAS	Secreted Signaling	PMID: 27801848
102	time_E11.5	Progenitors	Sertoli cells	Gas6	Tyro3	0.00714554	0.01	GAS6_TYRO3	Gas6 - Tyro3	GAS	Secreted Signaling	PMID: 27801848
103	time_E11.5	Sertoli cells	Sertoli cells	Gas6	Tyro3	0.202802	0	GAS6_TYRO3	Gas6 - Tyro3	GAS	Secreted Signaling	PMID: 27801848
104	time_E11.5	Progenitors	Mitotic PGCs	Lama5	ITGA6_ITGB1	0.023803	0	LAMA5_ITGA6_ITGB1	Lama5 - (Itga6+Itgb1)	LAMININ	ECM-Receptor	KEGG: mmu04512
105	time_E11.5	Sertoli cells	Mitotic PGCs	Lama5	ITGA6_ITGB1	0.0022184	0.04	LAMA5_ITGA6_ITGB1	Lama5 - (Itga6+Itgb1)	LAMININ	ECM-Receptor	KEGG: mmu04512
106	time_E11.5	Progenitors	Progenitors	Lama5	ITGA6_ITGB1	0.0437477	0	LAMA5_ITGA6_ITGB1	Lama5 - (Itga6+Itgb1)	LAMININ	ECM-Receptor	KEGG: mmu04512
107	time_E11.5	Sertoli cells	Progenitors	Lama5	ITGA6_ITGB1	0.00415419	0.01	LAMA5_ITGA6_ITGB1	Lama5 - (Itga6+Itgb1)	LAMININ	ECM-Receptor	KEGG: mmu04512
108	time_E11.5	Progenitors	Sertoli cells	Lama5	ITGA6_ITGB1	0.0678517	0	LAMA5_ITGA6_ITGB1	Lama5 - (Itga6+Itgb1)	LAMININ	ECM-Receptor	KEGG: mmu04512
109	time_E11.5	Sertoli cells	Sertoli cells	Lama5	ITGA6_ITGB1	0.00659346	0	LAMA5_ITGA6_ITGB1	Lama5 - (Itga6+Itgb1)	LAMININ	ECM-Receptor	KEGG: mmu04512
110	time_E11.5	Progenitors	Mitotic PGCs	Lamb1	ITGA6_ITGB1	0.103772	0	LAMB1_ITGA6_ITGB1	Lamb1 - (Itga6+Itgb1)	LAMININ	ECM-Receptor	KEGG: mmu04512
111	time_E11.5	Sertoli cells	Mitotic PGCs	Lamb1	ITGA6_ITGB1	0.0871755	0	LAMB1_ITGA6_ITGB1	Lamb1 - (Itga6+Itgb1)	LAMININ	ECM-Receptor	KEGG: mmu04512
112	time_E11.5	Mitotic PGCs	Progenitors	Lamb1	ITGA6_ITGB1	0.0795636	0.03	LAMB1_ITGA6_ITGB1	Lamb1 - (Itga6+Itgb1)	LAMININ	ECM-Receptor	KEGG: mmu04512
113	time_E11.5	Progenitors	Progenitors	Lamb1	ITGA6_ITGB1	0.178474	0	LAMB1_ITGA6_ITGB1	Lamb1 - (Itga6+Itgb1)	LAMININ	ECM-Receptor	KEGG: mmu04512
114	time_E11.5	Sertoli cells	Progenitors	Lamb1	ITGA6_ITGB1	0.151955	0	LAMB1_ITGA6_ITGB1	Lamb1 - (Itga6+Itgb1)	LAMININ	ECM-Receptor	KEGG: mmu04512
115	time_E11.5	Mitotic PGCs	Sertoli cells	Lamb1	ITGA6_ITGB1	0.120906	0	LAMB1_ITGA6_ITGB1	Lamb1 - (Itga6+Itgb1)	LAMININ	ECM-Receptor	KEGG: mmu04512
116	time_E11.5	Progenitors	Sertoli cells	Lamb1	ITGA6_ITGB1	0.256868	0	LAMB1_ITGA6_ITGB1	Lamb1 - (Itga6+Itgb1)	LAMININ	ECM-Receptor	KEGG: mmu04512
117	time_E11.5	Sertoli cells	Sertoli cells	Lamb1	ITGA6_ITGB1	0.221847	0	LAMB1_ITGA6_ITGB1	Lamb1 - (Itga6+Itgb1)	LAMININ	ECM-Receptor	KEGG: mmu04512
118	time_E11.5	Progenitors	Progenitors	Col1a1	ITGA9_ITGB1	0.0722967	0	COL1A1_ITGA9_ITGB1	Col1a1 - (Itga9+Itgb1)	COLLAGEN	ECM-Receptor	KEGG: mmu04512
119	time_E11.5	Mitotic PGCs	Progenitors	Col1a2	ITGA9_ITGB1	0.00236339	0	COL1A2_ITGA9_ITGB1	Col1a2 - (Itga9+Itgb1)	COLLAGEN	ECM-Receptor	KEGG: mmu04512
120	time_E11.5	Progenitors	Progenitors	Col1a2	ITGA9_ITGB1	0.131338	0	COL1A2_ITGA9_ITGB1	Col1a2 - (Itga9+Itgb1)	COLLAGEN	ECM-Receptor	KEGG: mmu04512
121	time_E11.5	Sertoli cells	Progenitors	Col1a2	ITGA9_ITGB1	0.00821453	0	COL1A2_ITGA9_ITGB1	Col1a2 - (Itga9+Itgb1)	COLLAGEN	ECM-Receptor	KEGG: mmu04512
122	time_E11.5	Progenitors	Progenitors	Col4a1	ITGA9_ITGB1	0.0683234	0	COL4A1_ITGA9_ITGB1	Col4a1 - (Itga9+Itgb1)	COLLAGEN	ECM-Receptor	KEGG: mmu04512
123	time_E11.5	Sertoli cells	Progenitors	Col4a1	ITGA9_ITGB1	0.0851456	0	COL4A1_ITGA9_ITGB1	Col4a1 - (Itga9+Itgb1)	COLLAGEN	ECM-Receptor	KEGG: mmu04512
124	time_E11.5	Progenitors	Progenitors	Col4a2	ITGA9_ITGB1	0.0327893	0	COL4A2_ITGA9_ITGB1	Col4a2 - (Itga9+Itgb1)	COLLAGEN	ECM-Receptor	KEGG: mmu04512
125	time_E11.5	Sertoli cells	Progenitors	Col4a2	ITGA9_ITGB1	0.0389022	0	COL4A2_ITGA9_ITGB1	Col4a2 - (Itga9+Itgb1)	COLLAGEN	ECM-Receptor	KEGG: mmu04512
126	time_E11.5	Progenitors	Progenitors	Col4a5	ITGA9_ITGB1	0.0229579	0	COL4A5_ITGA9_ITGB1	Col4a5 - (Itga9+Itgb1)	COLLAGEN	ECM-Receptor	KEGG: mmu04512
127	time_E11.5	Sertoli cells	Progenitors	Col4a5	ITGA9_ITGB1	0.00718388	0	COL4A5_ITGA9_ITGB1	Col4a5 - (Itga9+Itgb1)	COLLAGEN	ECM-Receptor	KEGG: mmu04512
128	time_E11.5	Progenitors	Progenitors	Col6a1	ITGA9_ITGB1	0.00670557	0	COL6A1_ITGA9_ITGB1	Col6a1 - (Itga9+Itgb1)	COLLAGEN	ECM-Receptor	KEGG: mmu04512
129	time_E11.5	Sertoli cells	Progenitors	Col6a1	ITGA9_ITGB1	0.0239144	0	COL6A1_ITGA9_ITGB1	Col6a1 - (Itga9+Itgb1)	COLLAGEN	ECM-Receptor	KEGG: mmu04512
130	time_E11.5	Progenitors	Progenitors	Lama5	ITGA9_ITGB1	0.0310695	0	LAMA5_ITGA9_ITGB1	Lama5 - (Itga9+Itgb1)	LAMININ	ECM-Receptor	KEGG: mmu04512
131	time_E11.5	Sertoli cells	Progenitors	Lama5	ITGA9_ITGB1	0.00291531	0	LAMA5_ITGA9_ITGB1	Lama5 - (Itga9+Itgb1)	LAMININ	ECM-Receptor	KEGG: mmu04512
132	time_E11.5	Mitotic PGCs	Progenitors	Lamb1	ITGA9_ITGB1	0.0571258	0	LAMB1_ITGA9_ITGB1	Lamb1 - (Itga9+Itgb1)	LAMININ	ECM-Receptor	KEGG: mmu04512
133	time_E11.5	Progenitors	Progenitors	Lamb1	ITGA9_ITGB1	0.132147	0	LAMB1_ITGA9_ITGB1	Lamb1 - (Itga9+Itgb1)	LAMININ	ECM-Receptor	KEGG: mmu04512
134	time_E11.5	Sertoli cells	Progenitors	Lamb1	ITGA9_ITGB1	0.111577	0	LAMB1_ITGA9_ITGB1	Lamb1 - (Itga9+Itgb1)	LAMININ	ECM-Receptor	KEGG: mmu04512
135	time_E11.5	Progenitors	Progenitors	Lama5	ITGA6_ITGB4	0.00540398	0	LAMA5_ITGA6_ITGB4	Lama5 - (Itga6+Itgb4)	LAMININ	ECM-Receptor	KEGG: mmu04512
136	time_E11.5	Sertoli cells	Progenitors	Lama5	ITGA6_ITGB4	0.000495179	0.01	LAMA5_ITGA6_ITGB4	Lama5 - (Itga6+Itgb4)	LAMININ	ECM-Receptor	KEGG: mmu04512
137	time_E11.5	Progenitors	Progenitors	Lamb1	ITGA6_ITGB4	0.025152	0	LAMB1_ITGA6_ITGB4	Lamb1 - (Itga6+Itgb4)	LAMININ	ECM-Receptor	KEGG: mmu04512
138	time_E11.5	Sertoli cells	Progenitors	Lamb1	ITGA6_ITGB4	0.020837	0	LAMB1_ITGA6_ITGB4	Lamb1 - (Itga6+Itgb4)	LAMININ	ECM-Receptor	KEGG: mmu04512
139	time_E11.5	Progenitors	Progenitors	Cdh2	Cdh2	0.0603701	0	CDH2_CDH2	Cdh2 - Cdh2	CDH	Cell-Cell Contact	KEGG: mmu04514
140	time_E11.5	Sertoli cells	Progenitors	Cdh2	Cdh2	0.0667106	0	CDH2_CDH2	Cdh2 - Cdh2	CDH	Cell-Cell Contact	KEGG: mmu04514
141	time_E11.5	Progenitors	Sertoli cells	Cdh2	Cdh2	0.0667106	0	CDH2_CDH2	Cdh2 - Cdh2	CDH	Cell-Cell Contact	KEGG: mmu04514
142	time_E11.5	Sertoli cells	Sertoli cells	Cdh2	Cdh2	0.0736648	0	CDH2_CDH2	Cdh2 - Cdh2	CDH	Cell-Cell Contact	KEGG: mmu04514
143	time_E11.5	Mitotic PGCs	Mitotic PGCs	Cdh1	Cdh1	0.102274	0	CDH1_CDH1	Cdh1 - Cdh1	CDH	Cell-Cell Contact	KEGG: mmu04514
144	time_E11.5	Sertoli cells	Sertoli cells	Cldn11	Cldn11	0.00880539	0	CLDN11_CLDN11	Cldn11 - Cldn11	CLDN	Cell-Cell Contact	KEGG: mmu04514
145	time_E11.5	Mitotic PGCs	Mitotic PGCs	Jam2	Jam2	0.0271687	0	JAM2_JAM2	Jam2 - Jam2	JAM	Cell-Cell Contact	KEGG: mmu04514
146	time_E11.5	Progenitors	Progenitors	Ncam1	Ncam1	0.145066	0	NCAM1_NCAM1	Ncam1 - Ncam1	NCAM	Cell-Cell Contact	KEGG: mmu04514
147	time_E11.5	Sertoli cells	Progenitors	Ncam1	Ncam1	0.0964796	0	NCAM1_NCAM1	Ncam1 - Ncam1	NCAM	Cell-Cell Contact	KEGG: mmu04514
148	time_E11.5	Progenitors	Sertoli cells	Ncam1	Ncam1	0.0964796	0	NCAM1_NCAM1	Ncam1 - Ncam1	NCAM	Cell-Cell Contact	KEGG: mmu04514
149	time_E11.5	Sertoli cells	Sertoli cells	Ncam1	Ncam1	0.0629674	0	NCAM1_NCAM1	Ncam1 - Ncam1	NCAM	Cell-Cell Contact	KEGG: mmu04514
150	time_E11.5	Mitotic PGCs	Mitotic PGCs	Pecam1	Pecam1	0.233398	0	PECAM1_PECAM1	Pecam1 - Pecam1	PECAM1	Cell-Cell Contact	KEGG: mmu04514
151	time_E12.5	Sertoli cells	Mitotic PGCs	Amh	AMHR2_ACVR1	0.00938026	0	AMH_AMHR2_ACVR1	Amh - (Amhr2+Acvr1)	AMH	Secreted Signaling	KEGG: mmu04060
152	time_E12.5	Mitotic PGCs	Progenitors	Amh	AMHR2_ACVR1	0.000858767	0	AMH_AMHR2_ACVR1	Amh - (Amhr2+Acvr1)	AMH	Secreted Signaling	KEGG: mmu04060
153	time_E12.5	Sertoli cells	Progenitors	Amh	AMHR2_ACVR1	0.0811006	0	AMH_AMHR2_ACVR1	Amh - (Amhr2+Acvr1)	AMH	Secreted Signaling	KEGG: mmu04060
154	time_E12.5	Sertoli cells	Mitotic PGCs	Amh	AMHR2_BMPR1A	0.0384267	0	AMH_AMHR2_BMPR1A	Amh - (Amhr2+Bmpr1a)	AMH	Secreted Signaling	KEGG: mmu04060
155	time_E12.5	Mitotic PGCs	Progenitors	Amh	AMHR2_BMPR1A	0.00179064	0	AMH_AMHR2_BMPR1A	Amh - (Amhr2+Bmpr1a)	AMH	Secreted Signaling	KEGG: mmu04060
156	time_E12.5	Sertoli cells	Progenitors	Amh	AMHR2_BMPR1A	0.15555	0	AMH_AMHR2_BMPR1A	Amh - (Amhr2+Bmpr1a)	AMH	Secreted Signaling	KEGG: mmu04060
157	time_E12.5	Mitotic PGCs	Sertoli cells	Amh	AMHR2_BMPR1A	0.00179398	0.01	AMH_AMHR2_BMPR1A	Amh - (Amhr2+Bmpr1a)	AMH	Secreted Signaling	KEGG: mmu04060
158	time_E12.5	Sertoli cells	Sertoli cells	Amh	AMHR2_BMPR1A	0.155795	0	AMH_AMHR2_BMPR1A	Amh - (Amhr2+Bmpr1a)	AMH	Secreted Signaling	KEGG: mmu04060
159	time_E12.5	Mitotic PGCs	Mitotic PGCs	Wnt3	FZD2_LRP5	0.00301271	0	WNT3_FZD2_LRP5	Wnt3 - (Fzd2+Lrp5)	WNT	Secreted Signaling	KEGG: mmu04310; PMID: 23209147
160	time_E12.5	Mitotic PGCs	Mitotic PGCs	Wnt3	FZD9_LRP5	0.00186522	0	WNT3_FZD9_LRP5	Wnt3 - (Fzd9+Lrp5)	WNT	Secreted Signaling	KEGG: mmu04310; PMID: 23209147
161	time_E12.5	Mitotic PGCs	Sertoli cells	Wnt3	FZD9_LRP5	0.00374326	0	WNT3_FZD9_LRP5	Wnt3 - (Fzd9+Lrp5)	WNT	Secreted Signaling	KEGG: mmu04310; PMID: 23209147
162	time_E12.5	Sertoli cells	Mitotic PGCs	Wnt6	FZD2_LRP5	0.00468132	0	WNT6_FZD2_LRP5	Wnt6 - (Fzd2+Lrp5)	WNT	Secreted Signaling	KEGG: mmu04310; PMID: 23209147
163	time_E12.5	Sertoli cells	Sertoli cells	Wnt6	FZD2_LRP5	0.00360939	0	WNT6_FZD2_LRP5	Wnt6 - (Fzd2+Lrp5)	WNT	Secreted Signaling	KEGG: mmu04310; PMID: 23209147
164	time_E12.5	Sertoli cells	Mitotic PGCs	Wnt6	FZD9_LRP5	0.00291276	0	WNT6_FZD9_LRP5	Wnt6 - (Fzd9+Lrp5)	WNT	Secreted Signaling	KEGG: mmu04310; PMID: 23209147
165	time_E12.5	Progenitors	Sertoli cells	Wnt6	FZD9_LRP5	0.000419034	0.03	WNT6_FZD9_LRP5	Wnt6 - (Fzd9+Lrp5)	WNT	Secreted Signaling	KEGG: mmu04310; PMID: 23209147
166	time_E12.5	Sertoli cells	Sertoli cells	Wnt6	FZD9_LRP5	0.00568988	0	WNT6_FZD9_LRP5	Wnt6 - (Fzd9+Lrp5)	WNT	Secreted Signaling	KEGG: mmu04310; PMID: 23209147
167	time_E12.5	Mitotic PGCs	Mitotic PGCs	Wnt3	FZD2_LRP6	0.0121995	0	WNT3_FZD2_LRP6	Wnt3 - (Fzd2+Lrp6)	WNT	Secreted Signaling	KEGG: mmu04310; PMID: 23209147
168	time_E12.5	Mitotic PGCs	Progenitors	Wnt3	FZD2_LRP6	0.0112329	0.01	WNT3_FZD2_LRP6	Wnt3 - (Fzd2+Lrp6)	WNT	Secreted Signaling	KEGG: mmu04310; PMID: 23209147
169	time_E12.5	Mitotic PGCs	Mitotic PGCs	Wnt3	FZD9_LRP6	0.00760122	0	WNT3_FZD9_LRP6	Wnt3 - (Fzd9+Lrp6)	WNT	Secreted Signaling	KEGG: mmu04310; PMID: 23209147
170	time_E12.5	Mitotic PGCs	Sertoli cells	Wnt3	FZD9_LRP6	0.0132079	0	WNT3_FZD9_LRP6	Wnt3 - (Fzd9+Lrp6)	WNT	Secreted Signaling	KEGG: mmu04310; PMID: 23209147
171	time_E12.5	Sertoli cells	Mitotic PGCs	Wnt6	FZD2_LRP6	0.0182309	0	WNT6_FZD2_LRP6	Wnt6 - (Fzd2+Lrp6)	WNT	Secreted Signaling	KEGG: mmu04310; PMID: 23209147
172	time_E12.5	Sertoli cells	Progenitors	Wnt6	FZD2_LRP6	0.01486	0	WNT6_FZD2_LRP6	Wnt6 - (Fzd2+Lrp6)	WNT	Secreted Signaling	KEGG: mmu04310; PMID: 23209147
173	time_E12.5	Sertoli cells	Sertoli cells	Wnt6	FZD2_LRP6	0.0122273	0.01	WNT6_FZD2_LRP6	Wnt6 - (Fzd2+Lrp6)	WNT	Secreted Signaling	KEGG: mmu04310; PMID: 23209147
174	time_E12.5	Sertoli cells	Mitotic PGCs	Wnt6	FZD9_LRP6	0.0115811	0	WNT6_FZD9_LRP6	Wnt6 - (Fzd9+Lrp6)	WNT	Secreted Signaling	KEGG: mmu04310; PMID: 23209147
175	time_E12.5	Progenitors	Sertoli cells	Wnt6	FZD9_LRP6	0.00151099	0.04	WNT6_FZD9_LRP6	Wnt6 - (Fzd9+Lrp6)	WNT	Secreted Signaling	KEGG: mmu04310; PMID: 23209147
176	time_E12.5	Sertoli cells	Sertoli cells	Wnt6	FZD9_LRP6	0.0184643	0	WNT6_FZD9_LRP6	Wnt6 - (Fzd9+Lrp6)	WNT	Secreted Signaling	KEGG: mmu04310; PMID: 23209147
177	time_E12.5	Progenitors	Mitotic PGCs	Wnt5a	Fzd2	0.0300245	0	WNT5A_FZD2	Wnt5a - Fzd2	ncWNT	Secreted Signaling	KEGG: mmu04310
178	time_E12.5	Progenitors	Progenitors	Wnt5a	Fzd2	0.199677	0	WNT5A_FZD2	Wnt5a - Fzd2	ncWNT	Secreted Signaling	KEGG: mmu04310
179	time_E12.5	Progenitors	Sertoli cells	Wnt5a	Fzd2	0.0626625	0	WNT5A_FZD2	Wnt5a - Fzd2	ncWNT	Secreted Signaling	KEGG: mmu04310
180	time_E12.5	Progenitors	Mitotic PGCs	Wnt5a	Fzd9	0.0116775	0	WNT5A_FZD9	Wnt5a - Fzd9	ncWNT	Secreted Signaling	KEGG: mmu04310
181	time_E12.5	Mitotic PGCs	Sertoli cells	Wnt5a	Fzd9	0.00436316	0.01	WNT5A_FZD9	Wnt5a - Fzd9	ncWNT	Secreted Signaling	KEGG: mmu04310
182	time_E12.5	Progenitors	Sertoli cells	Wnt5a	Fzd9	0.14706	0	WNT5A_FZD9	Wnt5a - Fzd9	ncWNT	Secreted Signaling	KEGG: mmu04310
183	time_E12.5	Sertoli cells	Sertoli cells	Wnt5a	Fzd9	0.00636531	0	WNT5A_FZD9	Wnt5a - Fzd9	ncWNT	Secreted Signaling	KEGG: mmu04310
184	time_E12.5	Progenitors	Mitotic PGCs	Igf1	Igf1r	0.000215971	0	IGF1_IGF1R	Igf1 - Igf1r	IGF	Secreted Signaling	PMID: 14604834
185	time_E12.5	Progenitors	Progenitors	Igf1	Igf1r	0.000718596	0	IGF1_IGF1R	Igf1 - Igf1r	IGF	Secreted Signaling	PMID: 14604834
186	time_E12.5	Progenitors	Sertoli cells	Igf1	Igf1r	0.000371008	0	IGF1_IGF1R	Igf1 - Igf1r	IGF	Secreted Signaling	PMID: 14604834
187	time_E12.5	Mitotic PGCs	Progenitors	Dhh	PTCH1_SMO	0.00550805	0	DHH_PTCH1	Dhh - Ptch1	HH	Secreted Signaling	KEGG: mmu04340; PMID: 25701396
188	time_E12.5	Sertoli cells	Progenitors	Dhh	PTCH1_SMO	0.291333	0	DHH_PTCH1	Dhh - Ptch1	HH	Secreted Signaling	KEGG: mmu04340; PMID: 25701396
189	time_E12.5	Mitotic PGCs	Sertoli cells	Dhh	PTCH1_SMO	0.00266491	0.02	DHH_PTCH1	Dhh - Ptch1	HH	Secreted Signaling	KEGG: mmu04340; PMID: 25701396
190	time_E12.5	Sertoli cells	Sertoli cells	Dhh	PTCH1_SMO	0.165506	0	DHH_PTCH1	Dhh - Ptch1	HH	Secreted Signaling	KEGG: mmu04340; PMID: 25701396
191	time_E12.5	Mitotic PGCs	Progenitors	Dhh	PTCH2_SMO	0.000792404	0.01	DHH_PTCH2	Dhh - Ptch2	HH	Secreted Signaling	KEGG: mmu04340; PMID: 25701396
192	time_E12.5	Sertoli cells	Progenitors	Dhh	PTCH2_SMO	0.0555906	0	DHH_PTCH2	Dhh - Ptch2	HH	Secreted Signaling	KEGG: mmu04340; PMID: 25701396
193	time_E12.5	Sertoli cells	Mitotic PGCs	Spp1	ITGAV_ITGB5	0.0856738	0	SPP1_ITGAV_ITGB5	Spp1 - (Itgav+Itgb5)	SPP1	Secreted Signaling	PMID: 21907263
194	time_E12.5	Mitotic PGCs	Progenitors	Spp1	ITGAV_ITGB5	0.0416044	0	SPP1_ITGAV_ITGB5	Spp1 - (Itgav+Itgb5)	SPP1	Secreted Signaling	PMID: 21907263
195	time_E12.5	Sertoli cells	Progenitors	Spp1	ITGAV_ITGB5	0.174801	0	SPP1_ITGAV_ITGB5	Spp1 - (Itgav+Itgb5)	SPP1	Secreted Signaling	PMID: 21907263
196	time_E12.5	Mitotic PGCs	Sertoli cells	Spp1	ITGAV_ITGB5	0.0373902	0	SPP1_ITGAV_ITGB5	Spp1 - (Itgav+Itgb5)	SPP1	Secreted Signaling	PMID: 21907263
197	time_E12.5	Sertoli cells	Sertoli cells	Spp1	ITGAV_ITGB5	0.159338	0	SPP1_ITGAV_ITGB5	Spp1 - (Itgav+Itgb5)	SPP1	Secreted Signaling	PMID: 21907263
198	time_E12.5	Sertoli cells	Mitotic PGCs	Spp1	ITGA9_ITGB1	0.0512203	0	SPP1_ITGA9_ITGB1	Spp1 - (Itga9+Itgb1)	SPP1	Secreted Signaling	PMID: 21907263
199	time_E12.5	Mitotic PGCs	Progenitors	Spp1	ITGA9_ITGB1	0.0711918	0	SPP1_ITGA9_ITGB1	Spp1 - (Itga9+Itgb1)	SPP1	Secreted Signaling	PMID: 21907263
200	time_E12.5	Sertoli cells	Progenitors	Spp1	ITGA9_ITGB1	0.272209	0	SPP1_ITGA9_ITGB1	Spp1 - (Itga9+Itgb1)	SPP1	Secreted Signaling	PMID: 21907263
201	time_E12.5	Mitotic PGCs	Progenitors	Spp1	ITGA8_ITGB1	0.0518928	0	SPP1_ITGA8_ITGB1	Spp1 - (Itga8+Itgb1)	SPP1	Secreted Signaling	PMID: 21907263
202	time_E12.5	Sertoli cells	Progenitors	Spp1	ITGA8_ITGB1	0.210784	0	SPP1_ITGA8_ITGB1	Spp1 - (Itga8+Itgb1)	SPP1	Secreted Signaling	PMID: 21907263
203	time_E12.5	Mitotic PGCs	Progenitors	Spp1	ITGA5_ITGB1	0.0450465	0	SPP1_ITGA5_ITGB1	Spp1 - (Itga5+Itgb1)	SPP1	Secreted Signaling	PMID: 21907263
204	time_E12.5	Progenitors	Progenitors	Spp1	ITGA5_ITGB1	0.00541341	0.02	SPP1_ITGA5_ITGB1	Spp1 - (Itga5+Itgb1)	SPP1	Secreted Signaling	PMID: 21907263
205	time_E12.5	Sertoli cells	Progenitors	Spp1	ITGA5_ITGB1	0.187112	0	SPP1_ITGA5_ITGB1	Spp1 - (Itga5+Itgb1)	SPP1	Secreted Signaling	PMID: 21907263
206	time_E12.5	Progenitors	Progenitors	Angptl2	ITGA5_ITGB1	0.0258603	0	ANGPTL2_ITGA5_ITGB1	Angptl2 - (Itga5+Itgb1)	ANGPTL	Secreted Signaling	PMID: 24478758
207	time_E12.5	Sertoli cells	Progenitors	Angptl2	ITGA5_ITGB1	0.0778832	0	ANGPTL2_ITGA5_ITGB1	Angptl2 - (Itga5+Itgb1)	ANGPTL	Secreted Signaling	PMID: 24478758
208	time_E12.5	Mitotic PGCs	Progenitors	Mdk	Sdc2	0.102357	0	MDK_SDC2	Mdk - Sdc2	MK	Secreted Signaling	PMID: 28356350
209	time_E12.5	Progenitors	Progenitors	Mdk	Sdc2	0.222836	0	MDK_SDC2	Mdk - Sdc2	MK	Secreted Signaling	PMID: 28356350
210	time_E12.5	Sertoli cells	Progenitors	Mdk	Sdc2	0.198981	0	MDK_SDC2	Mdk - Sdc2	MK	Secreted Signaling	PMID: 28356350
211	time_E12.5	Progenitors	Sertoli cells	Mdk	Sdc2	0.159055	0	MDK_SDC2	Mdk - Sdc2	MK	Secreted Signaling	PMID: 28356350
212	time_E12.5	Sertoli cells	Sertoli cells	Mdk	Sdc2	0.140791	0.01	MDK_SDC2	Mdk - Sdc2	MK	Secreted Signaling	PMID: 28356350
213	time_E12.5	Progenitors	Mitotic PGCs	Mdk	ITGA6_ITGB1	0.159882	0	MDK_ITGA6_ITGB1	Mdk - (Itga6+Itgb1)	MK	Secreted Signaling	PMID: 28356350
214	time_E12.5	Sertoli cells	Mitotic PGCs	Mdk	ITGA6_ITGB1	0.141538	0.03	MDK_ITGA6_ITGB1	Mdk - (Itga6+Itgb1)	MK	Secreted Signaling	PMID: 28356350
215	time_E12.5	Mitotic PGCs	Progenitors	Mdk	ITGA6_ITGB1	0.128657	0	MDK_ITGA6_ITGB1	Mdk - (Itga6+Itgb1)	MK	Secreted Signaling	PMID: 28356350
216	time_E12.5	Progenitors	Progenitors	Mdk	ITGA6_ITGB1	0.270756	0	MDK_ITGA6_ITGB1	Mdk - (Itga6+Itgb1)	MK	Secreted Signaling	PMID: 28356350
217	time_E12.5	Sertoli cells	Progenitors	Mdk	ITGA6_ITGB1	0.243377	0	MDK_ITGA6_ITGB1	Mdk - (Itga6+Itgb1)	MK	Secreted Signaling	PMID: 28356350
218	time_E12.5	Mitotic PGCs	Sertoli cells	Mdk	ITGA6_ITGB1	0.147051	0.01	MDK_ITGA6_ITGB1	Mdk - (Itga6+Itgb1)	MK	Secreted Signaling	PMID: 28356350
219	time_E12.5	Progenitors	Sertoli cells	Mdk	ITGA6_ITGB1	0.302414	0	MDK_ITGA6_ITGB1	Mdk - (Itga6+Itgb1)	MK	Secreted Signaling	PMID: 28356350
220	time_E12.5	Sertoli cells	Sertoli cells	Mdk	ITGA6_ITGB1	0.273032	0	MDK_ITGA6_ITGB1	Mdk - (Itga6+Itgb1)	MK	Secreted Signaling	PMID: 28356350
221	time_E12.5	Mitotic PGCs	Progenitors	Mdk	Lrp1	0.156944	0	MDK_LRP1	Mdk - Lrp1	MK	Secreted Signaling	PMID: 28356350
222	time_E12.5	Progenitors	Progenitors	Mdk	Lrp1	0.318853	0	MDK_LRP1	Mdk - Lrp1	MK	Secreted Signaling	PMID: 28356350
223	time_E12.5	Sertoli cells	Progenitors	Mdk	Lrp1	0.288535	0	MDK_LRP1	Mdk - Lrp1	MK	Secreted Signaling	PMID: 28356350
224	time_E12.5	Progenitors	Sertoli cells	Mdk	Lrp1	0.1424	0	MDK_LRP1	Mdk - Lrp1	MK	Secreted Signaling	PMID: 28356350
225	time_E12.5	Sertoli cells	Sertoli cells	Mdk	Lrp1	0.125762	0.01	MDK_LRP1	Mdk - Lrp1	MK	Secreted Signaling	PMID: 28356350
226	time_E12.5	Progenitors	Mitotic PGCs	Ptn	Sdc2	0.0184633	0	PTN_SDC2	Ptn - Sdc2	PTN	Secreted Signaling	PMID: 28356350; PMID: 25620911
227	time_E12.5	Mitotic PGCs	Progenitors	Ptn	Sdc2	0.0131323	0	PTN_SDC2	Ptn - Sdc2	PTN	Secreted Signaling	PMID: 28356350; PMID: 25620911
228	time_E12.5	Progenitors	Progenitors	Ptn	Sdc2	0.137851	0	PTN_SDC2	Ptn - Sdc2	PTN	Secreted Signaling	PMID: 28356350; PMID: 25620911
229	time_E12.5	Progenitors	Sertoli cells	Ptn	Sdc2	0.0954088	0	PTN_SDC2	Ptn - Sdc2	PTN	Secreted Signaling	PMID: 28356350; PMID: 25620911
230	time_E12.5	Progenitors	Mitotic PGCs	Kitl	Kit	0.0735232	0	KITL_KIT	Kitl - Kit	KIT	Secreted Signaling	KEGG: mmu04080
231	time_E12.5	Sertoli cells	Mitotic PGCs	Kitl	Kit	0.275294	0	KITL_KIT	Kitl - Kit	KIT	Secreted Signaling	KEGG: mmu04080
232	time_E12.5	Sertoli cells	Progenitors	Kitl	Kit	0.0864506	0.01	KITL_KIT	Kitl - Kit	KIT	Secreted Signaling	KEGG: mmu04080
233	time_E12.5	Progenitors	Progenitors	Pros1	Axl	0.0349954	0	PROS1_AXL	Pros1 - Axl	PROS	Secreted Signaling	PMID: 29531161
234	time_E12.5	Progenitors	Sertoli cells	Pros1	Axl	0.0461828	0	PROS1_AXL	Pros1 - Axl	PROS	Secreted Signaling	PMID: 29531161
235	time_E12.5	Progenitors	Mitotic PGCs	Pros1	Tyro3	0.00135138	0	PROS1_TYRO3	Pros1 - Tyro3	PROS	Secreted Signaling	PMID: 30501104
236	time_E12.5	Progenitors	Progenitors	Pros1	Tyro3	0.00300965	0	PROS1_TYRO3	Pros1 - Tyro3	PROS	Secreted Signaling	PMID: 30501104
237	time_E12.5	Progenitors	Sertoli cells	Pros1	Tyro3	0.0319056	0	PROS1_TYRO3	Pros1 - Tyro3	PROS	Secreted Signaling	PMID: 30501104
238	time_E12.5	Progenitors	Progenitors	Lama1	ITGA3_ITGB1	0.0143954	0	LAMA1_ITGA3_ITGB1	Lama1 - (Itga3+Itgb1)	LAMININ	ECM-Receptor	KEGG: mmu04512
239	time_E12.5	Progenitors	Progenitors	Lama4	ITGA3_ITGB1	0.00398605	0	LAMA4_ITGA3_ITGB1	Lama4 - (Itga3+Itgb1)	LAMININ	ECM-Receptor	KEGG: mmu04512
240	time_E12.5	Sertoli cells	Progenitors	Lama4	ITGA3_ITGB1	0.0584222	0	LAMA4_ITGA3_ITGB1	Lama4 - (Itga3+Itgb1)	LAMININ	ECM-Receptor	KEGG: mmu04512
241	time_E12.5	Mitotic PGCs	Progenitors	Lamb1	ITGA3_ITGB1	0.0454081	0	LAMB1_ITGA3_ITGB1	Lamb1 - (Itga3+Itgb1)	LAMININ	ECM-Receptor	KEGG: mmu04512
242	time_E12.5	Progenitors	Progenitors	Lamb1	ITGA3_ITGB1	0.0876119	0	LAMB1_ITGA3_ITGB1	Lamb1 - (Itga3+Itgb1)	LAMININ	ECM-Receptor	KEGG: mmu04512
243	time_E12.5	Sertoli cells	Progenitors	Lamb1	ITGA3_ITGB1	0.0588818	0	LAMB1_ITGA3_ITGB1	Lamb1 - (Itga3+Itgb1)	LAMININ	ECM-Receptor	KEGG: mmu04512
244	time_E12.5	Mitotic PGCs	Progenitors	Col1a1	ITGA3_ITGB1	0.00220622	0	COL1A1_ITGA3_ITGB1	Col1a1 - (Itga3+Itgb1)	COLLAGEN	ECM-Receptor	KEGG: mmu04512
245	time_E12.5	Progenitors	Progenitors	Col1a1	ITGA3_ITGB1	0.080015	0	COL1A1_ITGA3_ITGB1	Col1a1 - (Itga3+Itgb1)	COLLAGEN	ECM-Receptor	KEGG: mmu04512
246	time_E12.5	Mitotic PGCs	Progenitors	Col1a2	ITGA3_ITGB1	0.00748341	0	COL1A2_ITGA3_ITGB1	Col1a2 - (Itga3+Itgb1)	COLLAGEN	ECM-Receptor	KEGG: mmu04512
247	time_E12.5	Progenitors	Progenitors	Col1a2	ITGA3_ITGB1	0.117665	0	COL1A2_ITGA3_ITGB1	Col1a2 - (Itga3+Itgb1)	COLLAGEN	ECM-Receptor	KEGG: mmu04512
248	time_E12.5	Sertoli cells	Progenitors	Col1a2	ITGA3_ITGB1	0.00601845	0.03	COL1A2_ITGA3_ITGB1	Col1a2 - (Itga3+Itgb1)	COLLAGEN	ECM-Receptor	KEGG: mmu04512
249	time_E12.5	Sertoli cells	Progenitors	Col2a1	ITGA3_ITGB1	0.0263132	0	COL2A1_ITGA3_ITGB1	Col2a1 - (Itga3+Itgb1)	COLLAGEN	ECM-Receptor	KEGG: mmu04512
250	time_E12.5	Mitotic PGCs	Progenitors	Col4a1	ITGA3_ITGB1	0.00742391	0	COL4A1_ITGA3_ITGB1	Col4a1 - (Itga3+Itgb1)	COLLAGEN	ECM-Receptor	KEGG: mmu04512
251	time_E12.5	Progenitors	Progenitors	Col4a1	ITGA3_ITGB1	0.087501	0	COL4A1_ITGA3_ITGB1	Col4a1 - (Itga3+Itgb1)	COLLAGEN	ECM-Receptor	KEGG: mmu04512
252	time_E12.5	Sertoli cells	Progenitors	Col4a1	ITGA3_ITGB1	0.0623181	0	COL4A1_ITGA3_ITGB1	Col4a1 - (Itga3+Itgb1)	COLLAGEN	ECM-Receptor	KEGG: mmu04512
253	time_E12.5	Mitotic PGCs	Progenitors	Col4a2	ITGA3_ITGB1	0.00745971	0	COL4A2_ITGA3_ITGB1	Col4a2 - (Itga3+Itgb1)	COLLAGEN	ECM-Receptor	KEGG: mmu04512
254	time_E12.5	Progenitors	Progenitors	Col4a2	ITGA3_ITGB1	0.0754887	0	COL4A2_ITGA3_ITGB1	Col4a2 - (Itga3+Itgb1)	COLLAGEN	ECM-Receptor	KEGG: mmu04512
255	time_E12.5	Sertoli cells	Progenitors	Col4a2	ITGA3_ITGB1	0.079289	0	COL4A2_ITGA3_ITGB1	Col4a2 - (Itga3+Itgb1)	COLLAGEN	ECM-Receptor	KEGG: mmu04512
256	time_E12.5	Progenitors	Progenitors	Col4a5	ITGA3_ITGB1	0.0275067	0	COL4A5_ITGA3_ITGB1	Col4a5 - (Itga3+Itgb1)	COLLAGEN	ECM-Receptor	KEGG: mmu04512
257	time_E12.5	Sertoli cells	Progenitors	Col4a5	ITGA3_ITGB1	0.0192585	0	COL4A5_ITGA3_ITGB1	Col4a5 - (Itga3+Itgb1)	COLLAGEN	ECM-Receptor	KEGG: mmu04512
258	time_E12.5	Mitotic PGCs	Progenitors	Col6a1	ITGA3_ITGB1	0.00185147	0.03	COL6A1_ITGA3_ITGB1	Col6a1 - (Itga3+Itgb1)	COLLAGEN	ECM-Receptor	KEGG: mmu04512
259	time_E12.5	Progenitors	Progenitors	Col6a1	ITGA3_ITGB1	0.0734473	0	COL6A1_ITGA3_ITGB1	Col6a1 - (Itga3+Itgb1)	COLLAGEN	ECM-Receptor	KEGG: mmu04512
260	time_E12.5	Sertoli cells	Progenitors	Col6a1	ITGA3_ITGB1	0.0597334	0	COL6A1_ITGA3_ITGB1	Col6a1 - (Itga3+Itgb1)	COLLAGEN	ECM-Receptor	KEGG: mmu04512
261	time_E12.5	Mitotic PGCs	Progenitors	Col6a2	ITGA3_ITGB1	0.00147501	0.04	COL6A2_ITGA3_ITGB1	Col6a2 - (Itga3+Itgb1)	COLLAGEN	ECM-Receptor	KEGG: mmu04512
262	time_E12.5	Progenitors	Progenitors	Col6a2	ITGA3_ITGB1	0.0701178	0	COL6A2_ITGA3_ITGB1	Col6a2 - (Itga3+Itgb1)	COLLAGEN	ECM-Receptor	KEGG: mmu04512
263	time_E12.5	Sertoli cells	Progenitors	Col6a2	ITGA3_ITGB1	0.0209827	0	COL6A2_ITGA3_ITGB1	Col6a2 - (Itga3+Itgb1)	COLLAGEN	ECM-Receptor	KEGG: mmu04512
264	time_E12.5	Progenitors	Progenitors	Col6a3	ITGA3_ITGB1	0.0226334	0	COL6A3_ITGA3_ITGB1	Col6a3 - (Itga3+Itgb1)	COLLAGEN	ECM-Receptor	KEGG: mmu04512
265	time_E12.5	Mitotic PGCs	Progenitors	Col9a2	ITGA3_ITGB1	0.00483746	0	COL9A2_ITGA3_ITGB1	Col9a2 - (Itga3+Itgb1)	COLLAGEN	ECM-Receptor	KEGG: mmu04512
266	time_E12.5	Sertoli cells	Progenitors	Col9a2	ITGA3_ITGB1	0.083236	0	COL9A2_ITGA3_ITGB1	Col9a2 - (Itga3+Itgb1)	COLLAGEN	ECM-Receptor	KEGG: mmu04512
267	time_E12.5	Mitotic PGCs	Progenitors	Col9a3	ITGA3_ITGB1	0.00169803	0	COL9A3_ITGA3_ITGB1	Col9a3 - (Itga3+Itgb1)	COLLAGEN	ECM-Receptor	KEGG: mmu04512
268	time_E12.5	Sertoli cells	Progenitors	Col9a3	ITGA3_ITGB1	0.101487	0	COL9A3_ITGA3_ITGB1	Col9a3 - (Itga3+Itgb1)	COLLAGEN	ECM-Receptor	KEGG: mmu04512
269	time_E12.5	Progenitors	Mitotic PGCs	Lama1	ITGA6_ITGB1	0.0155854	0	LAMA1_ITGA6_ITGB1	Lama1 - (Itga6+Itgb1)	LAMININ	ECM-Receptor	KEGG: mmu04512
270	time_E12.5	Progenitors	Progenitors	Lama1	ITGA6_ITGB1	0.0299624	0	LAMA1_ITGA6_ITGB1	Lama1 - (Itga6+Itgb1)	LAMININ	ECM-Receptor	KEGG: mmu04512
271	time_E12.5	Progenitors	Sertoli cells	Lama1	ITGA6_ITGB1	0.0348096	0	LAMA1_ITGA6_ITGB1	Lama1 - (Itga6+Itgb1)	LAMININ	ECM-Receptor	KEGG: mmu04512
272	time_E12.5	Progenitors	Mitotic PGCs	Lama4	ITGA6_ITGB1	0.00431935	0.01	LAMA4_ITGA6_ITGB1	Lama4 - (Itga6+Itgb1)	LAMININ	ECM-Receptor	KEGG: mmu04512
273	time_E12.5	Sertoli cells	Mitotic PGCs	Lama4	ITGA6_ITGB1	0.0630193	0	LAMA4_ITGA6_ITGB1	Lama4 - (Itga6+Itgb1)	LAMININ	ECM-Receptor	KEGG: mmu04512
274	time_E12.5	Progenitors	Progenitors	Lama4	ITGA6_ITGB1	0.00839237	0	LAMA4_ITGA6_ITGB1	Lama4 - (Itga6+Itgb1)	LAMININ	ECM-Receptor	KEGG: mmu04512
275	time_E12.5	Sertoli cells	Progenitors	Lama4	ITGA6_ITGB1	0.115996	0	LAMA4_ITGA6_ITGB1	Lama4 - (Itga6+Itgb1)	LAMININ	ECM-Receptor	KEGG: mmu04512
276	time_E12.5	Progenitors	Sertoli cells	Lama4	ITGA6_ITGB1	0.00978526	0	LAMA4_ITGA6_ITGB1	Lama4 - (Itga6+Itgb1)	LAMININ	ECM-Receptor	KEGG: mmu04512
277	time_E12.5	Sertoli cells	Sertoli cells	Lama4	ITGA6_ITGB1	0.132855	0	LAMA4_ITGA6_ITGB1	Lama4 - (Itga6+Itgb1)	LAMININ	ECM-Receptor	KEGG: mmu04512
278	time_E12.5	Progenitors	Mitotic PGCs	Lamb1	ITGA6_ITGB1	0.0942759	0	LAMB1_ITGA6_ITGB1	Lamb1 - (Itga6+Itgb1)	LAMININ	ECM-Receptor	KEGG: mmu04512
279	time_E12.5	Mitotic PGCs	Progenitors	Lamb1	ITGA6_ITGB1	0.0914017	0	LAMB1_ITGA6_ITGB1	Lamb1 - (Itga6+Itgb1)	LAMININ	ECM-Receptor	KEGG: mmu04512
280	time_E12.5	Progenitors	Progenitors	Lamb1	ITGA6_ITGB1	0.168795	0	LAMB1_ITGA6_ITGB1	Lamb1 - (Itga6+Itgb1)	LAMININ	ECM-Receptor	KEGG: mmu04512
281	time_E12.5	Sertoli cells	Progenitors	Lamb1	ITGA6_ITGB1	0.116852	0	LAMB1_ITGA6_ITGB1	Lamb1 - (Itga6+Itgb1)	LAMININ	ECM-Receptor	KEGG: mmu04512
282	time_E12.5	Mitotic PGCs	Sertoli cells	Lamb1	ITGA6_ITGB1	0.105111	0.01	LAMB1_ITGA6_ITGB1	Lamb1 - (Itga6+Itgb1)	LAMININ	ECM-Receptor	KEGG: mmu04512
283	time_E12.5	Progenitors	Sertoli cells	Lamb1	ITGA6_ITGB1	0.191664	0	LAMB1_ITGA6_ITGB1	Lamb1 - (Itga6+Itgb1)	LAMININ	ECM-Receptor	KEGG: mmu04512
284	time_E12.5	Sertoli cells	Sertoli cells	Lamb1	ITGA6_ITGB1	0.133817	0	LAMB1_ITGA6_ITGB1	Lamb1 - (Itga6+Itgb1)	LAMININ	ECM-Receptor	KEGG: mmu04512
285	time_E12.5	Progenitors	Mitotic PGCs	Col1a1	ITGA9_ITGB1	0.0320847	0	COL1A1_ITGA9_ITGB1	Col1a1 - (Itga9+Itgb1)	COLLAGEN	ECM-Receptor	KEGG: mmu04512
286	time_E12.5	Mitotic PGCs	Progenitors	Col1a1	ITGA9_ITGB1	0.00580454	0	COL1A1_ITGA9_ITGB1	Col1a1 - (Itga9+Itgb1)	COLLAGEN	ECM-Receptor	KEGG: mmu04512
287	time_E12.5	Progenitors	Progenitors	Col1a1	ITGA9_ITGB1	0.186765	0	COL1A1_ITGA9_ITGB1	Col1a1 - (Itga9+Itgb1)	COLLAGEN	ECM-Receptor	KEGG: mmu04512
288	time_E12.5	Progenitors	Mitotic PGCs	Col1a2	ITGA9_ITGB1	0.0483674	0	COL1A2_ITGA9_ITGB1	Col1a2 - (Itga9+Itgb1)	COLLAGEN	ECM-Receptor	KEGG: mmu04512
289	time_E12.5	Mitotic PGCs	Progenitors	Col1a2	ITGA9_ITGB1	0.0195204	0	COL1A2_ITGA9_ITGB1	Col1a2 - (Itga9+Itgb1)	COLLAGEN	ECM-Receptor	KEGG: mmu04512
290	time_E12.5	Progenitors	Progenitors	Col1a2	ITGA9_ITGB1	0.260426	0	COL1A2_ITGA9_ITGB1	Col1a2 - (Itga9+Itgb1)	COLLAGEN	ECM-Receptor	KEGG: mmu04512
291	time_E12.5	Sertoli cells	Mitotic PGCs	Col2a1	ITGA9_ITGB1	0.0101947	0	COL2A1_ITGA9_ITGB1	Col2a1 - (Itga9+Itgb1)	COLLAGEN	ECM-Receptor	KEGG: mmu04512
292	time_E12.5	Sertoli cells	Progenitors	Col2a1	ITGA9_ITGB1	0.0666052	0	COL2A1_ITGA9_ITGB1	Col2a1 - (Itga9+Itgb1)	COLLAGEN	ECM-Receptor	KEGG: mmu04512
293	time_E12.5	Progenitors	Mitotic PGCs	Col4a1	ITGA9_ITGB1	0.0352583	0	COL4A1_ITGA9_ITGB1	Col4a1 - (Itga9+Itgb1)	COLLAGEN	ECM-Receptor	KEGG: mmu04512
294	time_E12.5	Sertoli cells	Mitotic PGCs	Col4a1	ITGA9_ITGB1	0.0247039	0.01	COL4A1_ITGA9_ITGB1	Col4a1 - (Itga9+Itgb1)	COLLAGEN	ECM-Receptor	KEGG: mmu04512
295	time_E12.5	Mitotic PGCs	Progenitors	Col4a1	ITGA9_ITGB1	0.0193671	0	COL4A1_ITGA9_ITGB1	Col4a1 - (Itga9+Itgb1)	COLLAGEN	ECM-Receptor	KEGG: mmu04512
296	time_E12.5	Progenitors	Progenitors	Col4a1	ITGA9_ITGB1	0.202045	0	COL4A1_ITGA9_ITGB1	Col4a1 - (Itga9+Itgb1)	COLLAGEN	ECM-Receptor	KEGG: mmu04512
297	time_E12.5	Sertoli cells	Progenitors	Col4a1	ITGA9_ITGB1	0.149289	0	COL4A1_ITGA9_ITGB1	Col4a1 - (Itga9+Itgb1)	COLLAGEN	ECM-Receptor	KEGG: mmu04512
298	time_E12.5	Progenitors	Mitotic PGCs	Col4a2	ITGA9_ITGB1	0.0301808	0	COL4A2_ITGA9_ITGB1	Col4a2 - (Itga9+Itgb1)	COLLAGEN	ECM-Receptor	KEGG: mmu04512
299	time_E12.5	Sertoli cells	Mitotic PGCs	Col4a2	ITGA9_ITGB1	0.0317786	0	COL4A2_ITGA9_ITGB1	Col4a2 - (Itga9+Itgb1)	COLLAGEN	ECM-Receptor	KEGG: mmu04512
300	time_E12.5	Mitotic PGCs	Progenitors	Col4a2	ITGA9_ITGB1	0.0194593	0	COL4A2_ITGA9_ITGB1	Col4a2 - (Itga9+Itgb1)	COLLAGEN	ECM-Receptor	KEGG: mmu04512
301	time_E12.5	Progenitors	Progenitors	Col4a2	ITGA9_ITGB1	0.177364	0	COL4A2_ITGA9_ITGB1	Col4a2 - (Itga9+Itgb1)	COLLAGEN	ECM-Receptor	KEGG: mmu04512
302	time_E12.5	Sertoli cells	Progenitors	Col4a2	ITGA9_ITGB1	0.185265	0	COL4A2_ITGA9_ITGB1	Col4a2 - (Itga9+Itgb1)	COLLAGEN	ECM-Receptor	KEGG: mmu04512
303	time_E12.5	Progenitors	Mitotic PGCs	Col4a5	ITGA9_ITGB1	0.0106651	0	COL4A5_ITGA9_ITGB1	Col4a5 - (Itga9+Itgb1)	COLLAGEN	ECM-Receptor	KEGG: mmu04512
304	time_E12.5	Sertoli cells	Mitotic PGCs	Col4a5	ITGA9_ITGB1	0.00742848	0.01	COL4A5_ITGA9_ITGB1	Col4a5 - (Itga9+Itgb1)	COLLAGEN	ECM-Receptor	KEGG: mmu04512
305	time_E12.5	Progenitors	Progenitors	Col4a5	ITGA9_ITGB1	0.0694959	0	COL4A5_ITGA9_ITGB1	Col4a5 - (Itga9+Itgb1)	COLLAGEN	ECM-Receptor	KEGG: mmu04512
306	time_E12.5	Sertoli cells	Progenitors	Col4a5	ITGA9_ITGB1	0.0492949	0	COL4A5_ITGA9_ITGB1	Col4a5 - (Itga9+Itgb1)	COLLAGEN	ECM-Receptor	KEGG: mmu04512
307	time_E12.5	Progenitors	Mitotic PGCs	Col6a1	ITGA9_ITGB1	0.0293258	0	COL6A1_ITGA9_ITGB1	Col6a1 - (Itga9+Itgb1)	COLLAGEN	ECM-Receptor	KEGG: mmu04512
308	time_E12.5	Sertoli cells	Mitotic PGCs	Col6a1	ITGA9_ITGB1	0.0236399	0.01	COL6A1_ITGA9_ITGB1	Col6a1 - (Itga9+Itgb1)	COLLAGEN	ECM-Receptor	KEGG: mmu04512
309	time_E12.5	Mitotic PGCs	Progenitors	Col6a1	ITGA9_ITGB1	0.00487404	0.04	COL6A1_ITGA9_ITGB1	Col6a1 - (Itga9+Itgb1)	COLLAGEN	ECM-Receptor	KEGG: mmu04512
310	time_E12.5	Progenitors	Progenitors	Col6a1	ITGA9_ITGB1	0.173084	0	COL6A1_ITGA9_ITGB1	Col6a1 - (Itga9+Itgb1)	COLLAGEN	ECM-Receptor	KEGG: mmu04512
311	time_E12.5	Sertoli cells	Progenitors	Col6a1	ITGA9_ITGB1	0.14365	0	COL6A1_ITGA9_ITGB1	Col6a1 - (Itga9+Itgb1)	COLLAGEN	ECM-Receptor	KEGG: mmu04512
312	time_E12.5	Progenitors	Mitotic PGCs	Col6a2	ITGA9_ITGB1	0.0279361	0	COL6A2_ITGA9_ITGB1	Col6a2 - (Itga9+Itgb1)	COLLAGEN	ECM-Receptor	KEGG: mmu04512
313	time_E12.5	Mitotic PGCs	Progenitors	Col6a2	ITGA9_ITGB1	0.00388538	0.02	COL6A2_ITGA9_ITGB1	Col6a2 - (Itga9+Itgb1)	COLLAGEN	ECM-Receptor	KEGG: mmu04512
314	time_E12.5	Progenitors	Progenitors	Col6a2	ITGA9_ITGB1	0.166047	0	COL6A2_ITGA9_ITGB1	Col6a2 - (Itga9+Itgb1)	COLLAGEN	ECM-Receptor	KEGG: mmu04512
315	time_E12.5	Sertoli cells	Progenitors	Col6a2	ITGA9_ITGB1	0.0535614	0	COL6A2_ITGA9_ITGB1	Col6a2 - (Itga9+Itgb1)	COLLAGEN	ECM-Receptor	KEGG: mmu04512
316	time_E12.5	Progenitors	Mitotic PGCs	Col6a3	ITGA9_ITGB1	0.00874874	0	COL6A3_ITGA9_ITGB1	Col6a3 - (Itga9+Itgb1)	COLLAGEN	ECM-Receptor	KEGG: mmu04512
317	time_E12.5	Progenitors	Progenitors	Col6a3	ITGA9_ITGB1	0.0576241	0	COL6A3_ITGA9_ITGB1	Col6a3 - (Itga9+Itgb1)	COLLAGEN	ECM-Receptor	KEGG: mmu04512
318	time_E12.5	Sertoli cells	Mitotic PGCs	Col9a2	ITGA9_ITGB1	0.0334464	0	COL9A2_ITGA9_ITGB1	Col9a2 - (Itga9+Itgb1)	COLLAGEN	ECM-Receptor	KEGG: mmu04512
319	time_E12.5	Mitotic PGCs	Progenitors	Col9a2	ITGA9_ITGB1	0.0126728	0	COL9A2_ITGA9_ITGB1	Col9a2 - (Itga9+Itgb1)	COLLAGEN	ECM-Receptor	KEGG: mmu04512
320	time_E12.5	Sertoli cells	Progenitors	Col9a2	ITGA9_ITGB1	0.19338	0	COL9A2_ITGA9_ITGB1	Col9a2 - (Itga9+Itgb1)	COLLAGEN	ECM-Receptor	KEGG: mmu04512
321	time_E12.5	Sertoli cells	Mitotic PGCs	Col9a3	ITGA9_ITGB1	0.0412718	0	COL9A3_ITGA9_ITGB1	Col9a3 - (Itga9+Itgb1)	COLLAGEN	ECM-Receptor	KEGG: mmu04512
322	time_E12.5	Mitotic PGCs	Progenitors	Col9a3	ITGA9_ITGB1	0.00447122	0	COL9A3_ITGA9_ITGB1	Col9a3 - (Itga9+Itgb1)	COLLAGEN	ECM-Receptor	KEGG: mmu04512
323	time_E12.5	Sertoli cells	Progenitors	Col9a3	ITGA9_ITGB1	0.229731	0	COL9A3_ITGA9_ITGB1	Col9a3 - (Itga9+Itgb1)	COLLAGEN	ECM-Receptor	KEGG: mmu04512
324	time_E12.5	Progenitors	Mitotic PGCs	Lama1	ITGA9_ITGB1	0.00553578	0	LAMA1_ITGA9_ITGB1	Lama1 - (Itga9+Itgb1)	LAMININ	ECM-Receptor	KEGG: mmu04512
325	time_E12.5	Progenitors	Progenitors	Lama1	ITGA9_ITGB1	0.0371342	0	LAMA1_ITGA9_ITGB1	Lama1 - (Itga9+Itgb1)	LAMININ	ECM-Receptor	KEGG: mmu04512
326	time_E12.5	Progenitors	Mitotic PGCs	Lama4	ITGA9_ITGB1	0.00152295	0.01	LAMA4_ITGA9_ITGB1	Lama4 - (Itga9+Itgb1)	LAMININ	ECM-Receptor	KEGG: mmu04512
327	time_E12.5	Sertoli cells	Mitotic PGCs	Lama4	ITGA9_ITGB1	0.0231015	0	LAMA4_ITGA9_ITGB1	Lama4 - (Itga9+Itgb1)	LAMININ	ECM-Receptor	KEGG: mmu04512
328	time_E12.5	Progenitors	Progenitors	Lama4	ITGA9_ITGB1	0.0104568	0	LAMA4_ITGA9_ITGB1	Lama4 - (Itga9+Itgb1)	LAMININ	ECM-Receptor	KEGG: mmu04512
329	time_E12.5	Sertoli cells	Progenitors	Lama4	ITGA9_ITGB1	0.140773	0	LAMA4_ITGA9_ITGB1	Lama4 - (Itga9+Itgb1)	LAMININ	ECM-Receptor	KEGG: mmu04512
330	time_E12.5	Progenitors	Mitotic PGCs	Lamb1	ITGA9_ITGB1	0.0353056	0	LAMB1_ITGA9_ITGB1	Lamb1 - (Itga9+Itgb1)	LAMININ	ECM-Receptor	KEGG: mmu04512
331	time_E12.5	Mitotic PGCs	Progenitors	Lamb1	ITGA9_ITGB1	0.111588	0	LAMB1_ITGA9_ITGB1	Lamb1 - (Itga9+Itgb1)	LAMININ	ECM-Receptor	KEGG: mmu04512
332	time_E12.5	Progenitors	Progenitors	Lamb1	ITGA9_ITGB1	0.202269	0	LAMB1_ITGA9_ITGB1	Lamb1 - (Itga9+Itgb1)	LAMININ	ECM-Receptor	KEGG: mmu04512
333	time_E12.5	Sertoli cells	Progenitors	Lamb1	ITGA9_ITGB1	0.141782	0	LAMB1_ITGA9_ITGB1	Lamb1 - (Itga9+Itgb1)	LAMININ	ECM-Receptor	KEGG: mmu04512
334	time_E12.5	Progenitors	Progenitors	Cdh2	Cdh2	0.0403802	0	CDH2_CDH2	Cdh2 - Cdh2	CDH	Cell-Cell Contact	KEGG: mmu04514
335	time_E12.5	Sertoli cells	Progenitors	Cdh2	Cdh2	0.073649	0	CDH2_CDH2	Cdh2 - Cdh2	CDH	Cell-Cell Contact	KEGG: mmu04514
336	time_E12.5	Progenitors	Sertoli cells	Cdh2	Cdh2	0.073649	0	CDH2_CDH2	Cdh2 - Cdh2	CDH	Cell-Cell Contact	KEGG: mmu04514
337	time_E12.5	Sertoli cells	Sertoli cells	Cdh2	Cdh2	0.130597	0	CDH2_CDH2	Cdh2 - Cdh2	CDH	Cell-Cell Contact	KEGG: mmu04514
338	time_E12.5	Mitotic PGCs	Mitotic PGCs	Cdh1	Cdh1	0.121984	0	CDH1_CDH1	Cdh1 - Cdh1	CDH	Cell-Cell Contact	KEGG: mmu04514
339	time_E12.5	Sertoli cells	Sertoli cells	Cldn11	Cldn11	0.00187144	0	CLDN11_CLDN11	Cldn11 - Cldn11	CLDN	Cell-Cell Contact	KEGG: mmu04514
340	time_E12.5	Progenitors	Mitotic PGCs	Ncam1	Ncam1	0.00586463	0	NCAM1_NCAM1	Ncam1 - Ncam1	NCAM	Cell-Cell Contact	KEGG: mmu04514
341	time_E12.5	Mitotic PGCs	Progenitors	Ncam1	Ncam1	0.00586463	0	NCAM1_NCAM1	Ncam1 - Ncam1	NCAM	Cell-Cell Contact	KEGG: mmu04514
342	time_E12.5	Progenitors	Progenitors	Ncam1	Ncam1	0.240134	0	NCAM1_NCAM1	Ncam1 - Ncam1	NCAM	Cell-Cell Contact	KEGG: mmu04514
343	time_E12.5	Sertoli cells	Progenitors	Ncam1	Ncam1	0.0853098	0	NCAM1_NCAM1	Ncam1 - Ncam1	NCAM	Cell-Cell Contact	KEGG: mmu04514
344	time_E12.5	Progenitors	Sertoli cells	Ncam1	Ncam1	0.0853098	0	NCAM1_NCAM1	Ncam1 - Ncam1	NCAM	Cell-Cell Contact	KEGG: mmu04514
345	time_E12.5	Sertoli cells	Sertoli cells	Ncam1	Ncam1	0.0267881	0.03	NCAM1_NCAM1	Ncam1 - Ncam1	NCAM	Cell-Cell Contact	KEGG: mmu04514
346	time_E12.5	Mitotic PGCs	Mitotic PGCs	Pecam1	Pecam1	0.208209	0	PECAM1_PECAM1	Pecam1 - Pecam1	PECAM1	Cell-Cell Contact	KEGG: mmu04514
347	time_E12.5	Sertoli cells	Mitotic PGCs	Sema4a	Plxnb2	0.00813147	0	SEMA4A_PLXNB2	Sema4a - Plxnb2	SEMA4	Cell-Cell Contact	PMID: 27533782
348	time_E12.5	Sertoli cells	Progenitors	Sema4a	Plxnb2	0.0556743	0	SEMA4A_PLXNB2	Sema4a - Plxnb2	SEMA4	Cell-Cell Contact	PMID: 27533782
349	time_E12.5	Sertoli cells	Sertoli cells	Sema4a	Plxnb2	0.0372516	0	SEMA4A_PLXNB2	Sema4a - Plxnb2	SEMA4	Cell-Cell Contact	PMID: 27533782
350	time_E12.5	Mitotic PGCs	Progenitors	ITGA9_ITGB1	Vcam1	0.00649042	0	ITGA9_ITGB1_VCAM1	Vcam1 - (Itga9+Itgb1)	VCAM	Cell-Cell Contact	KEGG: mmu04514
351	time_E12.5	Progenitors	Progenitors	ITGA9_ITGB1	Vcam1	0.0433007	0	ITGA9_ITGB1_VCAM1	Vcam1 - (Itga9+Itgb1)	VCAM	Cell-Cell Contact	KEGG: mmu04514
352	time_E13.5	Mitotic PGCs	Progenitors	Amh	AMHR2_ACVR1	0.000602028	0	AMH_AMHR2_ACVR1	Amh - (Amhr2+Acvr1)	AMH	Secreted Signaling	KEGG: mmu04060
353	time_E13.5	Mitotic arrest PGCs	Progenitors	Amh	AMHR2_ACVR1	0.000798213	0.04	AMH_AMHR2_ACVR1	Amh - (Amhr2+Acvr1)	AMH	Secreted Signaling	KEGG: mmu04060
354	time_E13.5	Progenitors	Progenitors	Amh	AMHR2_ACVR1	0.0041445	0	AMH_AMHR2_ACVR1	Amh - (Amhr2+Acvr1)	AMH	Secreted Signaling	KEGG: mmu04060
355	time_E13.5	Sertoli cells	Progenitors	Amh	AMHR2_ACVR1	0.0521329	0	AMH_AMHR2_ACVR1	Amh - (Amhr2+Acvr1)	AMH	Secreted Signaling	KEGG: mmu04060
356	time_E13.5	Leydig cells	Progenitors	Amh	AMHR2_ACVR1	0.0176977	0	AMH_AMHR2_ACVR1	Amh - (Amhr2+Acvr1)	AMH	Secreted Signaling	KEGG: mmu04060
357	time_E13.5	Progenitors	Sertoli cells	Amh	AMHR2_ACVR1	0.00355571	0	AMH_AMHR2_ACVR1	Amh - (Amhr2+Acvr1)	AMH	Secreted Signaling	KEGG: mmu04060
358	time_E13.5	Sertoli cells	Sertoli cells	Amh	AMHR2_ACVR1	0.0450349	0	AMH_AMHR2_ACVR1	Amh - (Amhr2+Acvr1)	AMH	Secreted Signaling	KEGG: mmu04060
359	time_E13.5	Leydig cells	Sertoli cells	Amh	AMHR2_ACVR1	0.0152129	0	AMH_AMHR2_ACVR1	Amh - (Amhr2+Acvr1)	AMH	Secreted Signaling	KEGG: mmu04060
360	time_E13.5	Progenitors	Leydig cells	Amh	AMHR2_ACVR1	0.00646411	0.01	AMH_AMHR2_ACVR1	Amh - (Amhr2+Acvr1)	AMH	Secreted Signaling	KEGG: mmu04060
361	time_E13.5	Sertoli cells	Leydig cells	Amh	AMHR2_ACVR1	0.0791755	0	AMH_AMHR2_ACVR1	Amh - (Amhr2+Acvr1)	AMH	Secreted Signaling	KEGG: mmu04060
362	time_E13.5	Leydig cells	Leydig cells	Amh	AMHR2_ACVR1	0.0273941	0.01	AMH_AMHR2_ACVR1	Amh - (Amhr2+Acvr1)	AMH	Secreted Signaling	KEGG: mmu04060
363	time_E13.5	Progenitors	Progenitors	Amh	AMHR2_BMPR1A	0.0137327	0	AMH_AMHR2_BMPR1A	Amh - (Amhr2+Bmpr1a)	AMH	Secreted Signaling	KEGG: mmu04060
364	time_E13.5	Sertoli cells	Progenitors	Amh	AMHR2_BMPR1A	0.155415	0	AMH_AMHR2_BMPR1A	Amh - (Amhr2+Bmpr1a)	AMH	Secreted Signaling	KEGG: mmu04060
365	time_E13.5	Leydig cells	Progenitors	Amh	AMHR2_BMPR1A	0.0568509	0	AMH_AMHR2_BMPR1A	Amh - (Amhr2+Bmpr1a)	AMH	Secreted Signaling	KEGG: mmu04060
366	time_E13.5	Mitotic PGCs	Sertoli cells	Amh	AMHR2_BMPR1A	0.00578677	0	AMH_AMHR2_BMPR1A	Amh - (Amhr2+Bmpr1a)	AMH	Secreted Signaling	KEGG: mmu04060
367	time_E13.5	Mitotic arrest PGCs	Sertoli cells	Amh	AMHR2_BMPR1A	0.00765957	0.03	AMH_AMHR2_BMPR1A	Amh - (Amhr2+Bmpr1a)	AMH	Secreted Signaling	KEGG: mmu04060
368	time_E13.5	Progenitors	Sertoli cells	Amh	AMHR2_BMPR1A	0.0386574	0	AMH_AMHR2_BMPR1A	Amh - (Amhr2+Bmpr1a)	AMH	Secreted Signaling	KEGG: mmu04060
369	time_E13.5	Sertoli cells	Sertoli cells	Amh	AMHR2_BMPR1A	0.347014	0	AMH_AMHR2_BMPR1A	Amh - (Amhr2+Bmpr1a)	AMH	Secreted Signaling	KEGG: mmu04060
370	time_E13.5	Leydig cells	Sertoli cells	Amh	AMHR2_BMPR1A	0.148269	0	AMH_AMHR2_BMPR1A	Amh - (Amhr2+Bmpr1a)	AMH	Secreted Signaling	KEGG: mmu04060
371	time_E13.5	Progenitors	Leydig cells	Amh	AMHR2_BMPR1A	0.014219	0	AMH_AMHR2_BMPR1A	Amh - (Amhr2+Bmpr1a)	AMH	Secreted Signaling	KEGG: mmu04060
372	time_E13.5	Sertoli cells	Leydig cells	Amh	AMHR2_BMPR1A	0.160104	0	AMH_AMHR2_BMPR1A	Amh - (Amhr2+Bmpr1a)	AMH	Secreted Signaling	KEGG: mmu04060
373	time_E13.5	Leydig cells	Leydig cells	Amh	AMHR2_BMPR1A	0.0587731	0	AMH_AMHR2_BMPR1A	Amh - (Amhr2+Bmpr1a)	AMH	Secreted Signaling	KEGG: mmu04060
374	time_E13.5	Progenitors	Leydig cells	Wnt4	FZD2_LRP5	5.67278e-05	0	WNT4_FZD2_LRP5	Wnt4 - (Fzd2+Lrp5)	WNT	Secreted Signaling	KEGG: mmu04310; PMID: 23209147
375	time_E13.5	Sertoli cells	Leydig cells	Wnt6	FZD2_LRP5	0.00145883	0.03	WNT6_FZD2_LRP5	Wnt6 - (Fzd2+Lrp5)	WNT	Secreted Signaling	KEGG: mmu04310; PMID: 23209147
376	time_E13.5	Progenitors	Mitotic PGCs	Wnt4	FZD2_LRP6	0.000205044	0.01	WNT4_FZD2_LRP6	Wnt4 - (Fzd2+Lrp6)	WNT	Secreted Signaling	KEGG: mmu04310; PMID: 23209147
377	time_E13.5	Progenitors	Mitotic arrest PGCs	Wnt4	FZD2_LRP6	0.000372719	0	WNT4_FZD2_LRP6	Wnt4 - (Fzd2+Lrp6)	WNT	Secreted Signaling	KEGG: mmu04310; PMID: 23209147
378	time_E13.5	Progenitors	Progenitors	Wnt4	FZD2_LRP6	0.000183119	0.01	WNT4_FZD2_LRP6	Wnt4 - (Fzd2+Lrp6)	WNT	Secreted Signaling	KEGG: mmu04310; PMID: 23209147
379	time_E13.5	Progenitors	Sertoli cells	Wnt4	FZD2_LRP6	0.000102343	0	WNT4_FZD2_LRP6	Wnt4 - (Fzd2+Lrp6)	WNT	Secreted Signaling	KEGG: mmu04310; PMID: 23209147
380	time_E13.5	Progenitors	Leydig cells	Wnt4	FZD2_LRP6	0.000105891	0	WNT4_FZD2_LRP6	Wnt4 - (Fzd2+Lrp6)	WNT	Secreted Signaling	KEGG: mmu04310; PMID: 23209147
381	time_E13.5	Sertoli cells	Mitotic PGCs	Wnt6	FZD2_LRP6	0.00532924	0	WNT6_FZD2_LRP6	Wnt6 - (Fzd2+Lrp6)	WNT	Secreted Signaling	KEGG: mmu04310; PMID: 23209147
382	time_E13.5	Sertoli cells	Mitotic arrest PGCs	Wnt6	FZD2_LRP6	0.00890488	0	WNT6_FZD2_LRP6	Wnt6 - (Fzd2+Lrp6)	WNT	Secreted Signaling	KEGG: mmu04310; PMID: 23209147
383	time_E13.5	Leydig cells	Mitotic arrest PGCs	Wnt6	FZD2_LRP6	0.00848746	0.01	WNT6_FZD2_LRP6	Wnt6 - (Fzd2+Lrp6)	WNT	Secreted Signaling	KEGG: mmu04310; PMID: 23209147
384	time_E13.5	Sertoli cells	Progenitors	Wnt6	FZD2_LRP6	0.00412619	0.02	WNT6_FZD2_LRP6	Wnt6 - (Fzd2+Lrp6)	WNT	Secreted Signaling	KEGG: mmu04310; PMID: 23209147
385	time_E13.5	Progenitors	Mitotic PGCs	Wnt5a	Fzd2	0.0254694	0	WNT5A_FZD2	Wnt5a - Fzd2	ncWNT	Secreted Signaling	KEGG: mmu04310
386	time_E13.5	Progenitors	Mitotic arrest PGCs	Wnt5a	Fzd2	0.107663	0	WNT5A_FZD2	Wnt5a - Fzd2	ncWNT	Secreted Signaling	KEGG: mmu04310
387	time_E13.5	Leydig cells	Mitotic arrest PGCs	Wnt5a	Fzd2	0.0474434	0.04	WNT5A_FZD2	Wnt5a - Fzd2	ncWNT	Secreted Signaling	KEGG: mmu04310
388	time_E13.5	Progenitors	Progenitors	Wnt5a	Fzd2	0.220039	0	WNT5A_FZD2	Wnt5a - Fzd2	ncWNT	Secreted Signaling	KEGG: mmu04310
389	time_E13.5	Sertoli cells	Progenitors	Wnt5a	Fzd2	0.056054	0	WNT5A_FZD2	Wnt5a - Fzd2	ncWNT	Secreted Signaling	KEGG: mmu04310
390	time_E13.5	Leydig cells	Progenitors	Wnt5a	Fzd2	0.104311	0	WNT5A_FZD2	Wnt5a - Fzd2	ncWNT	Secreted Signaling	KEGG: mmu04310
391	time_E13.5	Progenitors	Sertoli cells	Wnt5a	Fzd2	0.118348	0	WNT5A_FZD2	Wnt5a - Fzd2	ncWNT	Secreted Signaling	KEGG: mmu04310
392	time_E13.5	Progenitors	Leydig cells	Wnt5a	Fzd2	0.161361	0	WNT5A_FZD2	Wnt5a - Fzd2	ncWNT	Secreted Signaling	KEGG: mmu04310
393	time_E13.5	Progenitors	Mitotic PGCs	Wnt5b	Fzd2	0.00628593	0.01	WNT5B_FZD2	Wnt5b - Fzd2	ncWNT	Secreted Signaling	KEGG: mmu04310
394	time_E13.5	Progenitors	Mitotic arrest PGCs	Wnt5b	Fzd2	0.0283741	0	WNT5B_FZD2	Wnt5b - Fzd2	ncWNT	Secreted Signaling	KEGG: mmu04310
395	time_E13.5	Progenitors	Progenitors	Wnt5b	Fzd2	0.0639183	0	WNT5B_FZD2	Wnt5b - Fzd2	ncWNT	Secreted Signaling	KEGG: mmu04310
396	time_E13.5	Sertoli cells	Progenitors	Wnt5b	Fzd2	0.0223054	0.01	WNT5B_FZD2	Wnt5b - Fzd2	ncWNT	Secreted Signaling	KEGG: mmu04310
397	time_E13.5	Leydig cells	Progenitors	Wnt5b	Fzd2	0.0196013	0.02	WNT5B_FZD2	Wnt5b - Fzd2	ncWNT	Secreted Signaling	KEGG: mmu04310
398	time_E13.5	Progenitors	Sertoli cells	Wnt5b	Fzd2	0.0314676	0	WNT5B_FZD2	Wnt5b - Fzd2	ncWNT	Secreted Signaling	KEGG: mmu04310
399	time_E13.5	Progenitors	Leydig cells	Wnt5b	Fzd2	0.044498	0	WNT5B_FZD2	Wnt5b - Fzd2	ncWNT	Secreted Signaling	KEGG: mmu04310
400	time_E13.5	Progenitors	Progenitors	Dhh	PTCH1_SMO	0.0332223	0	DHH_PTCH1	Dhh - Ptch1	HH	Secreted Signaling	KEGG: mmu04340; PMID: 25701396
401	time_E13.5	Sertoli cells	Progenitors	Dhh	PTCH1_SMO	0.316804	0	DHH_PTCH1	Dhh - Ptch1	HH	Secreted Signaling	KEGG: mmu04340; PMID: 25701396
402	time_E13.5	Leydig cells	Progenitors	Dhh	PTCH1_SMO	0.110652	0	DHH_PTCH1	Dhh - Ptch1	HH	Secreted Signaling	KEGG: mmu04340; PMID: 25701396
403	time_E13.5	Progenitors	Sertoli cells	Dhh	PTCH1_SMO	0.0314435	0	DHH_PTCH1	Dhh - Ptch1	HH	Secreted Signaling	KEGG: mmu04340; PMID: 25701396
404	time_E13.5	Sertoli cells	Sertoli cells	Dhh	PTCH1_SMO	0.304626	0	DHH_PTCH1	Dhh - Ptch1	HH	Secreted Signaling	KEGG: mmu04340; PMID: 25701396
405	time_E13.5	Leydig cells	Sertoli cells	Dhh	PTCH1_SMO	0.105179	0	DHH_PTCH1	Dhh - Ptch1	HH	Secreted Signaling	KEGG: mmu04340; PMID: 25701396
406	time_E13.5	Progenitors	Leydig cells	Dhh	PTCH1_SMO	0.0225327	0	DHH_PTCH1	Dhh - Ptch1	HH	Secreted Signaling	KEGG: mmu04340; PMID: 25701396
407	time_E13.5	Sertoli cells	Leydig cells	Dhh	PTCH1_SMO	0.237262	0	DHH_PTCH1	Dhh - Ptch1	HH	Secreted Signaling	KEGG: mmu04340; PMID: 25701396
408	time_E13.5	Leydig cells	Leydig cells	Dhh	PTCH1_SMO	0.0770339	0	DHH_PTCH1	Dhh - Ptch1	HH	Secreted Signaling	KEGG: mmu04340; PMID: 25701396
409	time_E13.5	Progenitors	Progenitors	Dhh	PTCH2_SMO	0.0138328	0	DHH_PTCH2	Dhh - Ptch2	HH	Secreted Signaling	KEGG: mmu04340; PMID: 25701396
410	time_E13.5	Sertoli cells	Progenitors	Dhh	PTCH2_SMO	0.159154	0	DHH_PTCH2	Dhh - Ptch2	HH	Secreted Signaling	KEGG: mmu04340; PMID: 25701396
411	time_E13.5	Leydig cells	Progenitors	Dhh	PTCH2_SMO	0.0483314	0	DHH_PTCH2	Dhh - Ptch2	HH	Secreted Signaling	KEGG: mmu04340; PMID: 25701396
412	time_E13.5	Sertoli cells	Sertoli cells	Dhh	PTCH2_SMO	0.0268891	0.01	DHH_PTCH2	Dhh - Ptch2	HH	Secreted Signaling	KEGG: mmu04340; PMID: 25701396
413	time_E13.5	Leydig cells	Sertoli cells	Dhh	PTCH2_SMO	0.00735951	0.03	DHH_PTCH2	Dhh - Ptch2	HH	Secreted Signaling	KEGG: mmu04340; PMID: 25701396
414	time_E13.5	Progenitors	Leydig cells	Dhh	PTCH2_SMO	0.00839203	0	DHH_PTCH2	Dhh - Ptch2	HH	Secreted Signaling	KEGG: mmu04340; PMID: 25701396
415	time_E13.5	Sertoli cells	Leydig cells	Dhh	PTCH2_SMO	0.102496	0	DHH_PTCH2	Dhh - Ptch2	HH	Secreted Signaling	KEGG: mmu04340; PMID: 25701396
416	time_E13.5	Leydig cells	Leydig cells	Dhh	PTCH2_SMO	0.0297307	0	DHH_PTCH2	Dhh - Ptch2	HH	Secreted Signaling	KEGG: mmu04340; PMID: 25701396
417	time_E13.5	Mitotic PGCs	Progenitors	Spp1	ITGA4_ITGB1	0.0119187	0	SPP1_ITGA4_ITGB1	Spp1 - (Itga4+Itgb1)	SPP1	Secreted Signaling	PMID: 21907263
418	time_E13.5	Progenitors	Progenitors	Spp1	ITGA4_ITGB1	0.0110912	0	SPP1_ITGA4_ITGB1	Spp1 - (Itga4+Itgb1)	SPP1	Secreted Signaling	PMID: 21907263
419	time_E13.5	Sertoli cells	Progenitors	Spp1	ITGA4_ITGB1	0.145588	0	SPP1_ITGA4_ITGB1	Spp1 - (Itga4+Itgb1)	SPP1	Secreted Signaling	PMID: 21907263
420	time_E13.5	Leydig cells	Progenitors	Spp1	ITGA4_ITGB1	0.0381029	0	SPP1_ITGA4_ITGB1	Spp1 - (Itga4+Itgb1)	SPP1	Secreted Signaling	PMID: 21907263
421	time_E13.5	Mitotic PGCs	Sertoli cells	Spp1	ITGA4_ITGB1	0.0146531	0.01	SPP1_ITGA4_ITGB1	Spp1 - (Itga4+Itgb1)	SPP1	Secreted Signaling	PMID: 21907263
422	time_E13.5	Progenitors	Sertoli cells	Spp1	ITGA4_ITGB1	0.0136385	0.03	SPP1_ITGA4_ITGB1	Spp1 - (Itga4+Itgb1)	SPP1	Secreted Signaling	PMID: 21907263
423	time_E13.5	Sertoli cells	Sertoli cells	Spp1	ITGA4_ITGB1	0.173601	0	SPP1_ITGA4_ITGB1	Spp1 - (Itga4+Itgb1)	SPP1	Secreted Signaling	PMID: 21907263
424	time_E13.5	Leydig cells	Sertoli cells	Spp1	ITGA4_ITGB1	0.0465616	0	SPP1_ITGA4_ITGB1	Spp1 - (Itga4+Itgb1)	SPP1	Secreted Signaling	PMID: 21907263
425	time_E13.5	Mitotic PGCs	Leydig cells	Spp1	ITGA4_ITGB1	0.0153865	0.04	SPP1_ITGA4_ITGB1	Spp1 - (Itga4+Itgb1)	SPP1	Secreted Signaling	PMID: 21907263
426	time_E13.5	Progenitors	Leydig cells	Spp1	ITGA4_ITGB1	0.0143218	0.03	SPP1_ITGA4_ITGB1	Spp1 - (Itga4+Itgb1)	SPP1	Secreted Signaling	PMID: 21907263
427	time_E13.5	Sertoli cells	Leydig cells	Spp1	ITGA4_ITGB1	0.18083	0	SPP1_ITGA4_ITGB1	Spp1 - (Itga4+Itgb1)	SPP1	Secreted Signaling	PMID: 21907263
428	time_E13.5	Leydig cells	Leydig cells	Spp1	ITGA4_ITGB1	0.0488127	0.01	SPP1_ITGA4_ITGB1	Spp1 - (Itga4+Itgb1)	SPP1	Secreted Signaling	PMID: 21907263
429	time_E13.5	Sertoli cells	Mitotic arrest PGCs	Spp1	ITGA9_ITGB1	0.0745198	0	SPP1_ITGA9_ITGB1	Spp1 - (Itga9+Itgb1)	SPP1	Secreted Signaling	PMID: 21907263
430	time_E13.5	Mitotic PGCs	Progenitors	Spp1	ITGA9_ITGB1	0.0377726	0	SPP1_ITGA9_ITGB1	Spp1 - (Itga9+Itgb1)	SPP1	Secreted Signaling	PMID: 21907263
431	time_E13.5	Progenitors	Progenitors	Spp1	ITGA9_ITGB1	0.0352142	0	SPP1_ITGA9_ITGB1	Spp1 - (Itga9+Itgb1)	SPP1	Secreted Signaling	PMID: 21907263
432	time_E13.5	Sertoli cells	Progenitors	Spp1	ITGA9_ITGB1	0.356717	0	SPP1_ITGA9_ITGB1	Spp1 - (Itga9+Itgb1)	SPP1	Secreted Signaling	PMID: 21907263
433	time_E13.5	Leydig cells	Progenitors	Spp1	ITGA9_ITGB1	0.114191	0	SPP1_ITGA9_ITGB1	Spp1 - (Itga9+Itgb1)	SPP1	Secreted Signaling	PMID: 21907263
434	time_E13.5	Sertoli cells	Sertoli cells	Spp1	ITGA9_ITGB1	0.253095	0	SPP1_ITGA9_ITGB1	Spp1 - (Itga9+Itgb1)	SPP1	Secreted Signaling	PMID: 21907263
435	time_E13.5	Leydig cells	Sertoli cells	Spp1	ITGA9_ITGB1	0.0730229	0.01	SPP1_ITGA9_ITGB1	Spp1 - (Itga9+Itgb1)	SPP1	Secreted Signaling	PMID: 21907263
436	time_E13.5	Mitotic PGCs	Leydig cells	Spp1	ITGA9_ITGB1	0.039367	0	SPP1_ITGA9_ITGB1	Spp1 - (Itga9+Itgb1)	SPP1	Secreted Signaling	PMID: 21907263
437	time_E13.5	Progenitors	Leydig cells	Spp1	ITGA9_ITGB1	0.0367048	0.02	SPP1_ITGA9_ITGB1	Spp1 - (Itga9+Itgb1)	SPP1	Secreted Signaling	PMID: 21907263
438	time_E13.5	Sertoli cells	Leydig cells	Spp1	ITGA9_ITGB1	0.366645	0	SPP1_ITGA9_ITGB1	Spp1 - (Itga9+Itgb1)	SPP1	Secreted Signaling	PMID: 21907263
439	time_E13.5	Leydig cells	Leydig cells	Spp1	ITGA9_ITGB1	0.118614	0	SPP1_ITGA9_ITGB1	Spp1 - (Itga9+Itgb1)	SPP1	Secreted Signaling	PMID: 21907263
440	time_E13.5	Mitotic PGCs	Progenitors	Spp1	ITGA8_ITGB1	0.0111388	0	SPP1_ITGA8_ITGB1	Spp1 - (Itga8+Itgb1)	SPP1	Secreted Signaling	PMID: 21907263
441	time_E13.5	Mitotic arrest PGCs	Progenitors	Spp1	ITGA8_ITGB1	0.00270473	0	SPP1_ITGA8_ITGB1	Spp1 - (Itga8+Itgb1)	SPP1	Secreted Signaling	PMID: 21907263
442	time_E13.5	Progenitors	Progenitors	Spp1	ITGA8_ITGB1	0.010365	0	SPP1_ITGA8_ITGB1	Spp1 - (Itga8+Itgb1)	SPP1	Secreted Signaling	PMID: 21907263
443	time_E13.5	Sertoli cells	Progenitors	Spp1	ITGA8_ITGB1	0.137277	0	SPP1_ITGA8_ITGB1	Spp1 - (Itga8+Itgb1)	SPP1	Secreted Signaling	PMID: 21907263
444	time_E13.5	Leydig cells	Progenitors	Spp1	ITGA8_ITGB1	0.0356717	0	SPP1_ITGA8_ITGB1	Spp1 - (Itga8+Itgb1)	SPP1	Secreted Signaling	PMID: 21907263
445	time_E13.5	Mitotic PGCs	Progenitors	Spp1	ITGA5_ITGB1	0.0252603	0	SPP1_ITGA5_ITGB1	Spp1 - (Itga5+Itgb1)	SPP1	Secreted Signaling	PMID: 21907263
446	time_E13.5	Progenitors	Progenitors	Spp1	ITGA5_ITGB1	0.0235287	0	SPP1_ITGA5_ITGB1	Spp1 - (Itga5+Itgb1)	SPP1	Secreted Signaling	PMID: 21907263
447	time_E13.5	Sertoli cells	Progenitors	Spp1	ITGA5_ITGB1	0.267977	0	SPP1_ITGA5_ITGB1	Spp1 - (Itga5+Itgb1)	SPP1	Secreted Signaling	PMID: 21907263
448	time_E13.5	Leydig cells	Progenitors	Spp1	ITGA5_ITGB1	0.0784284	0	SPP1_ITGA5_ITGB1	Spp1 - (Itga5+Itgb1)	SPP1	Secreted Signaling	PMID: 21907263
449	time_E13.5	Sertoli cells	Sertoli cells	Spp1	ITGA5_ITGB1	0.131516	0	SPP1_ITGA5_ITGB1	Spp1 - (Itga5+Itgb1)	SPP1	Secreted Signaling	PMID: 21907263
450	time_E13.5	Leydig cells	Sertoli cells	Spp1	ITGA5_ITGB1	0.0340064	0.02	SPP1_ITGA5_ITGB1	Spp1 - (Itga5+Itgb1)	SPP1	Secreted Signaling	PMID: 21907263
451	time_E13.5	Mitotic PGCs	Leydig cells	Spp1	ITGA5_ITGB1	0.0283762	0	SPP1_ITGA5_ITGB1	Spp1 - (Itga5+Itgb1)	SPP1	Secreted Signaling	PMID: 21907263
452	time_E13.5	Progenitors	Leydig cells	Spp1	ITGA5_ITGB1	0.0264368	0.02	SPP1_ITGA5_ITGB1	Spp1 - (Itga5+Itgb1)	SPP1	Secreted Signaling	PMID: 21907263
453	time_E13.5	Sertoli cells	Leydig cells	Spp1	ITGA5_ITGB1	0.292062	0	SPP1_ITGA5_ITGB1	Spp1 - (Itga5+Itgb1)	SPP1	Secreted Signaling	PMID: 21907263
454	time_E13.5	Leydig cells	Leydig cells	Spp1	ITGA5_ITGB1	0.0875139	0	SPP1_ITGA5_ITGB1	Spp1 - (Itga5+Itgb1)	SPP1	Secreted Signaling	PMID: 21907263
455	time_E13.5	Progenitors	Progenitors	Angptl2	ITGA5_ITGB1	0.0885117	0	ANGPTL2_ITGA5_ITGB1	Angptl2 - (Itga5+Itgb1)	ANGPTL	Secreted Signaling	PMID: 24478758
456	time_E13.5	Sertoli cells	Progenitors	Angptl2	ITGA5_ITGB1	0.0622813	0	ANGPTL2_ITGA5_ITGB1	Angptl2 - (Itga5+Itgb1)	ANGPTL	Secreted Signaling	PMID: 24478758
457	time_E13.5	Progenitors	Sertoli cells	Angptl2	ITGA5_ITGB1	0.0386178	0	ANGPTL2_ITGA5_ITGB1	Angptl2 - (Itga5+Itgb1)	ANGPTL	Secreted Signaling	PMID: 24478758
458	time_E13.5	Sertoli cells	Sertoli cells	Angptl2	ITGA5_ITGB1	0.0267397	0.03	ANGPTL2_ITGA5_ITGB1	Angptl2 - (Itga5+Itgb1)	ANGPTL	Secreted Signaling	PMID: 24478758
459	time_E13.5	Progenitors	Leydig cells	Angptl2	ITGA5_ITGB1	0.0986403	0	ANGPTL2_ITGA5_ITGB1	Angptl2 - (Itga5+Itgb1)	ANGPTL	Secreted Signaling	PMID: 24478758
460	time_E13.5	Sertoli cells	Leydig cells	Angptl2	ITGA5_ITGB1	0.0696377	0	ANGPTL2_ITGA5_ITGB1	Angptl2 - (Itga5+Itgb1)	ANGPTL	Secreted Signaling	PMID: 24478758
461	time_E13.5	Mitotic PGCs	Progenitors	Angptl4	ITGA5_ITGB1	0.0239256	0	ANGPTL4_ITGA5_ITGB1	Angptl4 - (Itga5+Itgb1)	ANGPTL	Secreted Signaling	PMID: 30049845
462	time_E13.5	Mitotic arrest PGCs	Progenitors	Angptl4	ITGA5_ITGB1	0.0339158	0	ANGPTL4_ITGA5_ITGB1	Angptl4 - (Itga5+Itgb1)	ANGPTL	Secreted Signaling	PMID: 30049845
463	time_E13.5	Progenitors	Progenitors	Angptl4	ITGA5_ITGB1	0.138362	0	ANGPTL4_ITGA5_ITGB1	Angptl4 - (Itga5+Itgb1)	ANGPTL	Secreted Signaling	PMID: 30049845
464	time_E13.5	Sertoli cells	Progenitors	Angptl4	ITGA5_ITGB1	0.0616854	0	ANGPTL4_ITGA5_ITGB1	Angptl4 - (Itga5+Itgb1)	ANGPTL	Secreted Signaling	PMID: 30049845
465	time_E13.5	Leydig cells	Progenitors	Angptl4	ITGA5_ITGB1	0.194396	0	ANGPTL4_ITGA5_ITGB1	Angptl4 - (Itga5+Itgb1)	ANGPTL	Secreted Signaling	PMID: 30049845
466	time_E13.5	Progenitors	Sertoli cells	Angptl4	ITGA5_ITGB1	0.0622881	0	ANGPTL4_ITGA5_ITGB1	Angptl4 - (Itga5+Itgb1)	ANGPTL	Secreted Signaling	PMID: 30049845
467	time_E13.5	Leydig cells	Sertoli cells	Angptl4	ITGA5_ITGB1	0.0907585	0	ANGPTL4_ITGA5_ITGB1	Angptl4 - (Itga5+Itgb1)	ANGPTL	Secreted Signaling	PMID: 30049845
468	time_E13.5	Progenitors	Leydig cells	Angptl4	ITGA5_ITGB1	0.153236	0	ANGPTL4_ITGA5_ITGB1	Angptl4 - (Itga5+Itgb1)	ANGPTL	Secreted Signaling	PMID: 30049845
469	time_E13.5	Sertoli cells	Leydig cells	Angptl4	ITGA5_ITGB1	0.0689765	0.01	ANGPTL4_ITGA5_ITGB1	Angptl4 - (Itga5+Itgb1)	ANGPTL	Secreted Signaling	PMID: 30049845
470	time_E13.5	Leydig cells	Leydig cells	Angptl4	ITGA5_ITGB1	0.213799	0	ANGPTL4_ITGA5_ITGB1	Angptl4 - (Itga5+Itgb1)	ANGPTL	Secreted Signaling	PMID: 30049845
471	time_E13.5	Progenitors	Mitotic arrest PGCs	Angptl4	Cdh11	0.0262998	0.04	ANGPTL4_CDH11	Angptl4 - Cdh11	ANGPTL	Secreted Signaling	PMID: 30049845
472	time_E13.5	Mitotic PGCs	Progenitors	Angptl4	Cdh11	0.0422709	0	ANGPTL4_CDH11	Angptl4 - Cdh11	ANGPTL	Secreted Signaling	PMID: 30049845
473	time_E13.5	Mitotic arrest PGCs	Progenitors	Angptl4	Cdh11	0.0594546	0	ANGPTL4_CDH11	Angptl4 - Cdh11	ANGPTL	Secreted Signaling	PMID: 30049845
474	time_E13.5	Progenitors	Progenitors	Angptl4	Cdh11	0.22429	0	ANGPTL4_CDH11	Angptl4 - Cdh11	ANGPTL	Secreted Signaling	PMID: 30049845
475	time_E13.5	Sertoli cells	Progenitors	Angptl4	Cdh11	0.105844	0	ANGPTL4_CDH11	Angptl4 - Cdh11	ANGPTL	Secreted Signaling	PMID: 30049845
476	time_E13.5	Leydig cells	Progenitors	Angptl4	Cdh11	0.30289	0	ANGPTL4_CDH11	Angptl4 - Cdh11	ANGPTL	Secreted Signaling	PMID: 30049845
477	time_E13.5	Progenitors	Leydig cells	Angptl4	Cdh11	0.0731161	0.01	ANGPTL4_CDH11	Angptl4 - Cdh11	ANGPTL	Secreted Signaling	PMID: 30049845
478	time_E13.5	Leydig cells	Leydig cells	Angptl4	Cdh11	0.105976	0.04	ANGPTL4_CDH11	Angptl4 - Cdh11	ANGPTL	Secreted Signaling	PMID: 30049845
479	time_E13.5	Progenitors	Mitotic PGCs	Angptl4	Sdc1	0.0988317	0	ANGPTL4_SDC1	Angptl4 - Sdc1	ANGPTL	Secreted Signaling	PMID: 29017031
480	time_E13.5	Leydig cells	Mitotic PGCs	Angptl4	Sdc1	0.141485	0	ANGPTL4_SDC1	Angptl4 - Sdc1	ANGPTL	Secreted Signaling	PMID: 29017031
481	time_E13.5	Progenitors	Progenitors	Angptl4	Sdc1	0.177798	0	ANGPTL4_SDC1	Angptl4 - Sdc1	ANGPTL	Secreted Signaling	PMID: 29017031
482	time_E13.5	Leydig cells	Progenitors	Angptl4	Sdc1	0.245256	0	ANGPTL4_SDC1	Angptl4 - Sdc1	ANGPTL	Secreted Signaling	PMID: 29017031
483	time_E13.5	Progenitors	Sertoli cells	Angptl4	Sdc1	0.108562	0	ANGPTL4_SDC1	Angptl4 - Sdc1	ANGPTL	Secreted Signaling	PMID: 29017031
484	time_E13.5	Leydig cells	Sertoli cells	Angptl4	Sdc1	0.154694	0	ANGPTL4_SDC1	Angptl4 - Sdc1	ANGPTL	Secreted Signaling	PMID: 29017031
485	time_E13.5	Progenitors	Leydig cells	Angptl4	Sdc1	0.0995308	0	ANGPTL4_SDC1	Angptl4 - Sdc1	ANGPTL	Secreted Signaling	PMID: 29017031
486	time_E13.5	Progenitors	Mitotic arrest PGCs	Angptl4	Sdc2	0.060809	0	ANGPTL4_SDC2	Angptl4 - Sdc2	ANGPTL	Secreted Signaling	PMID: 29017031
487	time_E13.5	Leydig cells	Mitotic arrest PGCs	Angptl4	Sdc2	0.0886673	0.01	ANGPTL4_SDC2	Angptl4 - Sdc2	ANGPTL	Secreted Signaling	PMID: 29017031
488	time_E13.5	Mitotic PGCs	Progenitors	Angptl4	Sdc2	0.0266084	0.02	ANGPTL4_SDC2	Angptl4 - Sdc2	ANGPTL	Secreted Signaling	PMID: 29017031
489	time_E13.5	Mitotic arrest PGCs	Progenitors	Angptl4	Sdc2	0.0376755	0.01	ANGPTL4_SDC2	Angptl4 - Sdc2	ANGPTL	Secreted Signaling	PMID: 29017031
490	time_E13.5	Progenitors	Progenitors	Angptl4	Sdc2	0.15188	0	ANGPTL4_SDC2	Angptl4 - Sdc2	ANGPTL	Secreted Signaling	PMID: 29017031
491	time_E13.5	Sertoli cells	Progenitors	Angptl4	Sdc2	0.0683057	0.01	ANGPTL4_SDC2	Angptl4 - Sdc2	ANGPTL	Secreted Signaling	PMID: 29017031
492	time_E13.5	Leydig cells	Progenitors	Angptl4	Sdc2	0.212041	0	ANGPTL4_SDC2	Angptl4 - Sdc2	ANGPTL	Secreted Signaling	PMID: 29017031
493	time_E13.5	Progenitors	Sertoli cells	Angptl4	Sdc2	0.114914	0	ANGPTL4_SDC2	Angptl4 - Sdc2	ANGPTL	Secreted Signaling	PMID: 29017031
494	time_E13.5	Leydig cells	Sertoli cells	Angptl4	Sdc2	0.163251	0	ANGPTL4_SDC2	Angptl4 - Sdc2	ANGPTL	Secreted Signaling	PMID: 29017031
495	time_E13.5	Progenitors	Leydig cells	Angptl4	Sdc2	0.136985	0	ANGPTL4_SDC2	Angptl4 - Sdc2	ANGPTL	Secreted Signaling	PMID: 29017031
496	time_E13.5	Leydig cells	Leydig cells	Angptl4	Sdc2	0.192585	0	ANGPTL4_SDC2	Angptl4 - Sdc2	ANGPTL	Secreted Signaling	PMID: 29017031
497	time_E13.5	Progenitors	Mitotic PGCs	Mdk	Sdc1	0.228142	0	MDK_SDC1	Mdk - Sdc1	MK	Secreted Signaling	PMID: 28356350
498	time_E13.5	Sertoli cells	Mitotic PGCs	Mdk	Sdc1	0.206086	0.03	MDK_SDC1	Mdk - Sdc1	MK	Secreted Signaling	PMID: 28356350
499	time_E13.5	Mitotic arrest PGCs	Progenitors	Mdk	Sdc1	0.215617	0	MDK_SDC1	Mdk - Sdc1	MK	Secreted Signaling	PMID: 28356350
500	time_E13.5	Progenitors	Progenitors	Mdk	Sdc1	0.368212	0	MDK_SDC1	Mdk - Sdc1	MK	Secreted Signaling	PMID: 28356350
501	time_E13.5	Sertoli cells	Progenitors	Mdk	Sdc1	0.338553	0	MDK_SDC1	Mdk - Sdc1	MK	Secreted Signaling	PMID: 28356350
502	time_E13.5	Leydig cells	Progenitors	Mdk	Sdc1	0.329229	0	MDK_SDC1	Mdk - Sdc1	MK	Secreted Signaling	PMID: 28356350
503	time_E13.5	Progenitors	Sertoli cells	Mdk	Sdc1	0.247113	0	MDK_SDC1	Mdk - Sdc1	MK	Secreted Signaling	PMID: 28356350
504	time_E13.5	Progenitors	Mitotic arrest PGCs	Mdk	Sdc2	0.148573	0.03	MDK_SDC2	Mdk - Sdc2	MK	Secreted Signaling	PMID: 28356350
505	time_E13.5	Mitotic PGCs	Progenitors	Mdk	Sdc2	0.142558	0	MDK_SDC2	Mdk - Sdc2	MK	Secreted Signaling	PMID: 28356350
506	time_E13.5	Mitotic arrest PGCs	Progenitors	Mdk	Sdc2	0.18543	0	MDK_SDC2	Mdk - Sdc2	MK	Secreted Signaling	PMID: 28356350
507	time_E13.5	Progenitors	Progenitors	Mdk	Sdc2	0.325526	0	MDK_SDC2	Mdk - Sdc2	MK	Secreted Signaling	PMID: 28356350
508	time_E13.5	Sertoli cells	Progenitors	Mdk	Sdc2	0.297686	0	MDK_SDC2	Mdk - Sdc2	MK	Secreted Signaling	PMID: 28356350
509	time_E13.5	Leydig cells	Progenitors	Mdk	Sdc2	0.288995	0	MDK_SDC2	Mdk - Sdc2	MK	Secreted Signaling	PMID: 28356350
510	time_E13.5	Mitotic arrest PGCs	Sertoli cells	Mdk	Sdc2	0.141663	0.03	MDK_SDC2	Mdk - Sdc2	MK	Secreted Signaling	PMID: 28356350
511	time_E13.5	Progenitors	Sertoli cells	Mdk	Sdc2	0.259215	0	MDK_SDC2	Mdk - Sdc2	MK	Secreted Signaling	PMID: 28356350
512	time_E13.5	Sertoli cells	Sertoli cells	Mdk	Sdc2	0.235069	0	MDK_SDC2	Mdk - Sdc2	MK	Secreted Signaling	PMID: 28356350
513	time_E13.5	Leydig cells	Sertoli cells	Mdk	Sdc2	0.227614	0	MDK_SDC2	Mdk - Sdc2	MK	Secreted Signaling	PMID: 28356350
514	time_E13.5	Progenitors	Leydig cells	Mdk	Sdc2	0.299618	0	MDK_SDC2	Mdk - Sdc2	MK	Secreted Signaling	PMID: 28356350
515	time_E13.5	Sertoli cells	Leydig cells	Mdk	Sdc2	0.273096	0.01	MDK_SDC2	Mdk - Sdc2	MK	Secreted Signaling	PMID: 28356350
516	time_E13.5	Mitotic PGCs	Progenitors	Mdk	ITGA4_ITGB1	0.0648909	0	MDK_ITGA4_ITGB1	Mdk - (Itga4+Itgb1)	MK	Secreted Signaling	PMID: 28356350
517	time_E13.5	Mitotic arrest PGCs	Progenitors	Mdk	ITGA4_ITGB1	0.0867694	0	MDK_ITGA4_ITGB1	Mdk - (Itga4+Itgb1)	MK	Secreted Signaling	PMID: 28356350
518	time_E13.5	Progenitors	Progenitors	Mdk	ITGA4_ITGB1	0.167669	0	MDK_ITGA4_ITGB1	Mdk - (Itga4+Itgb1)	MK	Secreted Signaling	PMID: 28356350
519	time_E13.5	Sertoli cells	Progenitors	Mdk	ITGA4_ITGB1	0.15032	0	MDK_ITGA4_ITGB1	Mdk - (Itga4+Itgb1)	MK	Secreted Signaling	PMID: 28356350
520	time_E13.5	Leydig cells	Progenitors	Mdk	ITGA4_ITGB1	0.145043	0	MDK_ITGA4_ITGB1	Mdk - (Itga4+Itgb1)	MK	Secreted Signaling	PMID: 28356350
521	time_E13.5	Mitotic arrest PGCs	Sertoli cells	Mdk	ITGA4_ITGB1	0.104854	0	MDK_ITGA4_ITGB1	Mdk - (Itga4+Itgb1)	MK	Secreted Signaling	PMID: 28356350
522	time_E13.5	Progenitors	Sertoli cells	Mdk	ITGA4_ITGB1	0.198942	0	MDK_ITGA4_ITGB1	Mdk - (Itga4+Itgb1)	MK	Secreted Signaling	PMID: 28356350
523	time_E13.5	Sertoli cells	Sertoli cells	Mdk	ITGA4_ITGB1	0.179054	0.01	MDK_ITGA4_ITGB1	Mdk - (Itga4+Itgb1)	MK	Secreted Signaling	PMID: 28356350
524	time_E13.5	Leydig cells	Sertoli cells	Mdk	ITGA4_ITGB1	0.172973	0	MDK_ITGA4_ITGB1	Mdk - (Itga4+Itgb1)	MK	Secreted Signaling	PMID: 28356350
525	time_E13.5	Mitotic arrest PGCs	Leydig cells	Mdk	ITGA4_ITGB1	0.1096	0.02	MDK_ITGA4_ITGB1	Mdk - (Itga4+Itgb1)	MK	Secreted Signaling	PMID: 28356350
526	time_E13.5	Progenitors	Leydig cells	Mdk	ITGA4_ITGB1	0.206961	0	MDK_ITGA4_ITGB1	Mdk - (Itga4+Itgb1)	MK	Secreted Signaling	PMID: 28356350
527	time_E13.5	Sertoli cells	Leydig cells	Mdk	ITGA4_ITGB1	0.186458	0	MDK_ITGA4_ITGB1	Mdk - (Itga4+Itgb1)	MK	Secreted Signaling	PMID: 28356350
528	time_E13.5	Leydig cells	Leydig cells	Mdk	ITGA4_ITGB1	0.180181	0.01	MDK_ITGA4_ITGB1	Mdk - (Itga4+Itgb1)	MK	Secreted Signaling	PMID: 28356350
529	time_E13.5	Progenitors	Mitotic arrest PGCs	Mdk	ITGA6_ITGB1	0.185074	0	MDK_ITGA6_ITGB1	Mdk - (Itga6+Itgb1)	MK	Secreted Signaling	PMID: 28356350
530	time_E13.5	Mitotic arrest PGCs	Progenitors	Mdk	ITGA6_ITGB1	0.166044	0	MDK_ITGA6_ITGB1	Mdk - (Itga6+Itgb1)	MK	Secreted Signaling	PMID: 28356350
531	time_E13.5	Progenitors	Progenitors	Mdk	ITGA6_ITGB1	0.296831	0	MDK_ITGA6_ITGB1	Mdk - (Itga6+Itgb1)	MK	Secreted Signaling	PMID: 28356350
532	time_E13.5	Sertoli cells	Progenitors	Mdk	ITGA6_ITGB1	0.270461	0	MDK_ITGA6_ITGB1	Mdk - (Itga6+Itgb1)	MK	Secreted Signaling	PMID: 28356350
533	time_E13.5	Leydig cells	Progenitors	Mdk	ITGA6_ITGB1	0.262268	0	MDK_ITGA6_ITGB1	Mdk - (Itga6+Itgb1)	MK	Secreted Signaling	PMID: 28356350
534	time_E13.5	Mitotic PGCs	Sertoli cells	Mdk	ITGA6_ITGB1	0.188726	0.02	MDK_ITGA6_ITGB1	Mdk - (Itga6+Itgb1)	MK	Secreted Signaling	PMID: 28356350
535	time_E13.5	Mitotic arrest PGCs	Sertoli cells	Mdk	ITGA6_ITGB1	0.241571	0	MDK_ITGA6_ITGB1	Mdk - (Itga6+Itgb1)	MK	Secreted Signaling	PMID: 28356350
536	time_E13.5	Progenitors	Sertoli cells	Mdk	ITGA6_ITGB1	0.403094	0	MDK_ITGA6_ITGB1	Mdk - (Itga6+Itgb1)	MK	Secreted Signaling	PMID: 28356350
537	time_E13.5	Sertoli cells	Sertoli cells	Mdk	ITGA6_ITGB1	0.372281	0	MDK_ITGA6_ITGB1	Mdk - (Itga6+Itgb1)	MK	Secreted Signaling	PMID: 28356350
538	time_E13.5	Leydig cells	Sertoli cells	Mdk	ITGA6_ITGB1	0.362536	0	MDK_ITGA6_ITGB1	Mdk - (Itga6+Itgb1)	MK	Secreted Signaling	PMID: 28356350
539	time_E13.5	Progenitors	Leydig cells	Mdk	ITGA6_ITGB1	0.357267	0	MDK_ITGA6_ITGB1	Mdk - (Itga6+Itgb1)	MK	Secreted Signaling	PMID: 28356350
540	time_E13.5	Sertoli cells	Leydig cells	Mdk	ITGA6_ITGB1	0.328032	0	MDK_ITGA6_ITGB1	Mdk - (Itga6+Itgb1)	MK	Secreted Signaling	PMID: 28356350
541	time_E13.5	Leydig cells	Leydig cells	Mdk	ITGA6_ITGB1	0.318857	0.02	MDK_ITGA6_ITGB1	Mdk - (Itga6+Itgb1)	MK	Secreted Signaling	PMID: 28356350
542	time_E13.5	Mitotic PGCs	Progenitors	Mdk	Lrp1	0.150545	0	MDK_LRP1	Mdk - Lrp1	MK	Secreted Signaling	PMID: 28356350
543	time_E13.5	Mitotic arrest PGCs	Progenitors	Mdk	Lrp1	0.195272	0	MDK_LRP1	Mdk - Lrp1	MK	Secreted Signaling	PMID: 28356350
544	time_E13.5	Progenitors	Progenitors	Mdk	Lrp1	0.339703	0	MDK_LRP1	Mdk - Lrp1	MK	Secreted Signaling	PMID: 28356350
545	time_E13.5	Sertoli cells	Progenitors	Mdk	Lrp1	0.31121	0	MDK_LRP1	Mdk - Lrp1	MK	Secreted Signaling	PMID: 28356350
546	time_E13.5	Leydig cells	Progenitors	Mdk	Lrp1	0.302294	0	MDK_LRP1	Mdk - Lrp1	MK	Secreted Signaling	PMID: 28356350
547	time_E13.5	Progenitors	Leydig cells	Mdk	Lrp1	0.24991	0	MDK_LRP1	Mdk - Lrp1	MK	Secreted Signaling	PMID: 28356350
548	time_E13.5	Sertoli cells	Leydig cells	Mdk	Lrp1	0.226367	0	MDK_LRP1	Mdk - Lrp1	MK	Secreted Signaling	PMID: 28356350
549	time_E13.5	Leydig cells	Leydig cells	Mdk	Lrp1	0.219108	0	MDK_LRP1	Mdk - Lrp1	MK	Secreted Signaling	PMID: 28356350
550	time_E13.5	Progenitors	Mitotic PGCs	Ptn	Sdc1	0.191089	0	PTN_SDC1	Ptn - Sdc1	PTN	Secreted Signaling	PMID: 28356350; PMID: 25620911
551	time_E13.5	Progenitors	Mitotic arrest PGCs	Ptn	Sdc1	0.100293	0	PTN_SDC1	Ptn - Sdc1	PTN	Secreted Signaling	PMID: 28356350; PMID: 25620911
552	time_E13.5	Progenitors	Progenitors	Ptn	Sdc1	0.317776	0	PTN_SDC1	Ptn - Sdc1	PTN	Secreted Signaling	PMID: 28356350; PMID: 25620911
553	time_E13.5	Sertoli cells	Progenitors	Ptn	Sdc1	0.129185	0.03	PTN_SDC1	Ptn - Sdc1	PTN	Secreted Signaling	PMID: 28356350; PMID: 25620911
554	time_E13.5	Leydig cells	Progenitors	Ptn	Sdc1	0.163487	0.02	PTN_SDC1	Ptn - Sdc1	PTN	Secreted Signaling	PMID: 28356350; PMID: 25620911
555	time_E13.5	Progenitors	Sertoli cells	Ptn	Sdc1	0.207808	0	PTN_SDC1	Ptn - Sdc1	PTN	Secreted Signaling	PMID: 28356350; PMID: 25620911
556	time_E13.5	Progenitors	Leydig cells	Ptn	Sdc1	0.192302	0	PTN_SDC1	Ptn - Sdc1	PTN	Secreted Signaling	PMID: 28356350; PMID: 25620911
557	time_E13.5	Progenitors	Mitotic PGCs	Ptn	Sdc2	0.033038	0.04	PTN_SDC2	Ptn - Sdc2	PTN	Secreted Signaling	PMID: 28356350; PMID: 25620911
558	time_E13.5	Progenitors	Mitotic arrest PGCs	Ptn	Sdc2	0.122394	0	PTN_SDC2	Ptn - Sdc2	PTN	Secreted Signaling	PMID: 28356350; PMID: 25620911
559	time_E13.5	Mitotic arrest PGCs	Progenitors	Ptn	Sdc2	0.0616406	0	PTN_SDC2	Ptn - Sdc2	PTN	Secreted Signaling	PMID: 28356350; PMID: 25620911
560	time_E13.5	Progenitors	Progenitors	Ptn	Sdc2	0.278361	0	PTN_SDC2	Ptn - Sdc2	PTN	Secreted Signaling	PMID: 28356350; PMID: 25620911
561	time_E13.5	Sertoli cells	Progenitors	Ptn	Sdc2	0.10941	0	PTN_SDC2	Ptn - Sdc2	PTN	Secreted Signaling	PMID: 28356350; PMID: 25620911
562	time_E13.5	Leydig cells	Progenitors	Ptn	Sdc2	0.139302	0	PTN_SDC2	Ptn - Sdc2	PTN	Secreted Signaling	PMID: 28356350; PMID: 25620911
563	time_E13.5	Mitotic arrest PGCs	Sertoli cells	Ptn	Sdc2	0.0454609	0.04	PTN_SDC2	Ptn - Sdc2	PTN	Secreted Signaling	PMID: 28356350; PMID: 25620911
564	time_E13.5	Progenitors	Sertoli cells	Ptn	Sdc2	0.218544	0	PTN_SDC2	Ptn - Sdc2	PTN	Secreted Signaling	PMID: 28356350; PMID: 25620911
565	time_E13.5	Sertoli cells	Sertoli cells	Ptn	Sdc2	0.0817847	0.03	PTN_SDC2	Ptn - Sdc2	PTN	Secreted Signaling	PMID: 28356350; PMID: 25620911
566	time_E13.5	Leydig cells	Sertoli cells	Ptn	Sdc2	0.105018	0.02	PTN_SDC2	Ptn - Sdc2	PTN	Secreted Signaling	PMID: 28356350; PMID: 25620911
567	time_E13.5	Progenitors	Leydig cells	Ptn	Sdc2	0.254788	0	PTN_SDC2	Ptn - Sdc2	PTN	Secreted Signaling	PMID: 28356350; PMID: 25620911
568	time_E13.5	Sertoli cells	Leydig cells	Ptn	Sdc2	0.0981982	0.01	PTN_SDC2	Ptn - Sdc2	PTN	Secreted Signaling	PMID: 28356350; PMID: 25620911
569	time_E13.5	Sertoli cells	Mitotic arrest PGCs	Edn1	Ednra	0.0027174	0	EDN1_EDNRA	Edn1 - Ednra	EDN	Secreted Signaling	KEGG: mmu04080
570	time_E13.5	Leydig cells	Mitotic arrest PGCs	Edn1	Ednra	0.000167631	0.03	EDN1_EDNRA	Edn1 - Ednra	EDN	Secreted Signaling	KEGG: mmu04080
571	time_E13.5	Sertoli cells	Progenitors	Edn1	Ednra	0.0915242	0	EDN1_EDNRA	Edn1 - Ednra	EDN	Secreted Signaling	KEGG: mmu04080
572	time_E13.5	Leydig cells	Progenitors	Edn1	Ednra	0.00616071	0	EDN1_EDNRA	Edn1 - Ednra	EDN	Secreted Signaling	KEGG: mmu04080
573	time_E13.5	Sertoli cells	Sertoli cells	Edn1	Ednra	0.00651694	0.01	EDN1_EDNRA	Edn1 - Ednra	EDN	Secreted Signaling	KEGG: mmu04080
574	time_E13.5	Leydig cells	Sertoli cells	Edn1	Ednra	0.000403459	0.04	EDN1_EDNRA	Edn1 - Ednra	EDN	Secreted Signaling	KEGG: mmu04080
575	time_E13.5	Sertoli cells	Leydig cells	Edn1	Ednra	0.0199723	0	EDN1_EDNRA	Edn1 - Ednra	EDN	Secreted Signaling	KEGG: mmu04080
576	time_E13.5	Leydig cells	Leydig cells	Edn1	Ednra	0.00125238	0.02	EDN1_EDNRA	Edn1 - Ednra	EDN	Secreted Signaling	KEGG: mmu04080
577	time_E13.5	Progenitors	Progenitors	Ntf3	Ntrk1	0.000778972	0	NTF3_NTRK1	Ntf3 - Ntrk1	NT	Secreted Signaling	PMID: 27908981
578	time_E13.5	Sertoli cells	Progenitors	Ntf3	Ntrk1	0.00030245	0	NTF3_NTRK1	Ntf3 - Ntrk1	NT	Secreted Signaling	PMID: 27908981
579	time_E13.5	Leydig cells	Progenitors	Ntf3	Ntrk1	0.000381163	0	NTF3_NTRK1	Ntf3 - Ntrk1	NT	Secreted Signaling	PMID: 27908981
580	time_E13.5	Sertoli cells	Progenitors	Sema3b	NRP1_PLXNA1	0.0187461	0	SEMA3B_NRP1_PLXNA1	Sema3b - (Nrp1+Plxna1)	SEMA3	Secreted Signaling	PMID: 27533782
581	time_E13.5	Leydig cells	Progenitors	Sema3b	NRP1_PLXNA1	0.000337814	0	SEMA3B_NRP1_PLXNA1	Sema3b - (Nrp1+Plxna1)	SEMA3	Secreted Signaling	PMID: 27533782
582	time_E13.5	Sertoli cells	Sertoli cells	Sema3b	NRP1_PLXNA1	0.0139728	0	SEMA3B_NRP1_PLXNA1	Sema3b - (Nrp1+Plxna1)	SEMA3	Secreted Signaling	PMID: 27533782
583	time_E13.5	Leydig cells	Sertoli cells	Sema3b	NRP1_PLXNA1	0.0002506	0.02	SEMA3B_NRP1_PLXNA1	Sema3b - (Nrp1+Plxna1)	SEMA3	Secreted Signaling	PMID: 27533782
584	time_E13.5	Sertoli cells	Leydig cells	Sema3b	NRP1_PLXNA1	0.0233453	0	SEMA3B_NRP1_PLXNA1	Sema3b - (Nrp1+Plxna1)	SEMA3	Secreted Signaling	PMID: 27533782
585	time_E13.5	Leydig cells	Leydig cells	Sema3b	NRP1_PLXNA1	0.00042264	0	SEMA3B_NRP1_PLXNA1	Sema3b - (Nrp1+Plxna1)	SEMA3	Secreted Signaling	PMID: 27533782
586	time_E13.5	Sertoli cells	Leydig cells	Sema3b	NRP1_PLXNA2	0.00843074	0	SEMA3B_NRP1_PLXNA2	Sema3b - (Nrp1+Plxna2)	SEMA3	Secreted Signaling	PMID: 27533782
587	time_E13.5	Leydig cells	Leydig cells	Sema3b	NRP1_PLXNA2	0.000150374	0	SEMA3B_NRP1_PLXNA2	Sema3b - (Nrp1+Plxna2)	SEMA3	Secreted Signaling	PMID: 27533782
588	time_E13.5	Sertoli cells	Sertoli cells	Sema3b	NRP1_PLXNA3	0.0017062	0	SEMA3B_NRP1_PLXNA3	Sema3b - (Nrp1+Plxna3)	SEMA3	Secreted Signaling	PMID: 27533782
589	time_E13.5	Sertoli cells	Sertoli cells	Sema3b	NRP1_PLXNA4	0.00328427	0	SEMA3B_NRP1_PLXNA4	Sema3b - (Nrp1+Plxna4)	SEMA3	Secreted Signaling	PMID: 27533782
590	time_E13.5	Leydig cells	Sertoli cells	Sema3b	NRP1_PLXNA4	5.82825e-05	0	SEMA3B_NRP1_PLXNA4	Sema3b - (Nrp1+Plxna4)	SEMA3	Secreted Signaling	PMID: 27533782
591	time_E13.5	Sertoli cells	Leydig cells	Sema3b	NRP1_PLXNA4	0.00714973	0	SEMA3B_NRP1_PLXNA4	Sema3b - (Nrp1+Plxna4)	SEMA3	Secreted Signaling	PMID: 27533782
592	time_E13.5	Leydig cells	Leydig cells	Sema3b	NRP1_PLXNA4	0.000127364	0.01	SEMA3B_NRP1_PLXNA4	Sema3b - (Nrp1+Plxna4)	SEMA3	Secreted Signaling	PMID: 27533782
593	time_E13.5	Mitotic arrest PGCs	Progenitors	Sema3c	NRP1_PLXNA1	0.00190303	0	SEMA3C_NRP1_PLXNA1	Sema3c - (Nrp1+Plxna1)	SEMA3	Secreted Signaling	PMID: 27533782
594	time_E13.5	Progenitors	Progenitors	Sema3c	NRP1_PLXNA1	0.00455762	0	SEMA3C_NRP1_PLXNA1	Sema3c - (Nrp1+Plxna1)	SEMA3	Secreted Signaling	PMID: 27533782
595	time_E13.5	Sertoli cells	Progenitors	Sema3c	NRP1_PLXNA1	0.00480985	0	SEMA3C_NRP1_PLXNA1	Sema3c - (Nrp1+Plxna1)	SEMA3	Secreted Signaling	PMID: 27533782
596	time_E13.5	Leydig cells	Progenitors	Sema3c	NRP1_PLXNA1	0.0100737	0	SEMA3C_NRP1_PLXNA1	Sema3c - (Nrp1+Plxna1)	SEMA3	Secreted Signaling	PMID: 27533782
597	time_E13.5	Mitotic arrest PGCs	Sertoli cells	Sema3c	NRP1_PLXNA1	0.00141229	0.01	SEMA3C_NRP1_PLXNA1	Sema3c - (Nrp1+Plxna1)	SEMA3	Secreted Signaling	PMID: 27533782
598	time_E13.5	Progenitors	Sertoli cells	Sema3c	NRP1_PLXNA1	0.00338466	0	SEMA3C_NRP1_PLXNA1	Sema3c - (Nrp1+Plxna1)	SEMA3	Secreted Signaling	PMID: 27533782
599	time_E13.5	Sertoli cells	Sertoli cells	Sema3c	NRP1_PLXNA1	0.00357221	0.02	SEMA3C_NRP1_PLXNA1	Sema3c - (Nrp1+Plxna1)	SEMA3	Secreted Signaling	PMID: 27533782
600	time_E13.5	Leydig cells	Sertoli cells	Sema3c	NRP1_PLXNA1	0.00749182	0	SEMA3C_NRP1_PLXNA1	Sema3c - (Nrp1+Plxna1)	SEMA3	Secreted Signaling	PMID: 27533782
601	time_E13.5	Mitotic arrest PGCs	Leydig cells	Sema3c	NRP1_PLXNA1	0.00237995	0	SEMA3C_NRP1_PLXNA1	Sema3c - (Nrp1+Plxna1)	SEMA3	Secreted Signaling	PMID: 27533782
602	time_E13.5	Progenitors	Leydig cells	Sema3c	NRP1_PLXNA1	0.00569601	0	SEMA3C_NRP1_PLXNA1	Sema3c - (Nrp1+Plxna1)	SEMA3	Secreted Signaling	PMID: 27533782
603	time_E13.5	Sertoli cells	Leydig cells	Sema3c	NRP1_PLXNA1	0.00601086	0.01	SEMA3C_NRP1_PLXNA1	Sema3c - (Nrp1+Plxna1)	SEMA3	Secreted Signaling	PMID: 27533782
604	time_E13.5	Leydig cells	Leydig cells	Sema3c	NRP1_PLXNA1	0.0125725	0.02	SEMA3C_NRP1_PLXNA1	Sema3c - (Nrp1+Plxna1)	SEMA3	Secreted Signaling	PMID: 27533782
605	time_E13.5	Mitotic arrest PGCs	Leydig cells	Sema3c	NRP1_PLXNA2	0.00084785	0	SEMA3C_NRP1_PLXNA2	Sema3c - (Nrp1+Plxna2)	SEMA3	Secreted Signaling	PMID: 27533782
606	time_E13.5	Progenitors	Leydig cells	Sema3c	NRP1_PLXNA2	0.00203354	0	SEMA3C_NRP1_PLXNA2	Sema3c - (Nrp1+Plxna2)	SEMA3	Secreted Signaling	PMID: 27533782
607	time_E13.5	Sertoli cells	Leydig cells	Sema3c	NRP1_PLXNA2	0.00214638	0.02	SEMA3C_NRP1_PLXNA2	Sema3c - (Nrp1+Plxna2)	SEMA3	Secreted Signaling	PMID: 27533782
608	time_E13.5	Leydig cells	Leydig cells	Sema3c	NRP1_PLXNA2	0.00450857	0	SEMA3C_NRP1_PLXNA2	Sema3c - (Nrp1+Plxna2)	SEMA3	Secreted Signaling	PMID: 27533782
609	time_E13.5	Progenitors	Sertoli cells	Sema3c	NRP1_PLXNA3	0.000409438	0.03	SEMA3C_NRP1_PLXNA3	Sema3c - (Nrp1+Plxna3)	SEMA3	Secreted Signaling	PMID: 27533782
610	time_E13.5	Leydig cells	Sertoli cells	Sema3c	NRP1_PLXNA3	0.00090957	0	SEMA3C_NRP1_PLXNA3	Sema3c - (Nrp1+Plxna3)	SEMA3	Secreted Signaling	PMID: 27533782
611	time_E13.5	Mitotic arrest PGCs	Sertoli cells	Sema3c	NRP1_PLXNA4	0.000328753	0	SEMA3C_NRP1_PLXNA4	Sema3c - (Nrp1+Plxna4)	SEMA3	Secreted Signaling	PMID: 27533782
612	time_E13.5	Progenitors	Sertoli cells	Sema3c	NRP1_PLXNA4	0.000789075	0	SEMA3C_NRP1_PLXNA4	Sema3c - (Nrp1+Plxna4)	SEMA3	Secreted Signaling	PMID: 27533782
613	time_E13.5	Sertoli cells	Sertoli cells	Sema3c	NRP1_PLXNA4	0.000832918	0	SEMA3C_NRP1_PLXNA4	Sema3c - (Nrp1+Plxna4)	SEMA3	Secreted Signaling	PMID: 27533782
614	time_E13.5	Leydig cells	Sertoli cells	Sema3c	NRP1_PLXNA4	0.00175212	0	SEMA3C_NRP1_PLXNA4	Sema3c - (Nrp1+Plxna4)	SEMA3	Secreted Signaling	PMID: 27533782
615	time_E13.5	Mitotic arrest PGCs	Leydig cells	Sema3c	NRP1_PLXNA4	0.000718188	0	SEMA3C_NRP1_PLXNA4	Sema3c - (Nrp1+Plxna4)	SEMA3	Secreted Signaling	PMID: 27533782
616	time_E13.5	Progenitors	Leydig cells	Sema3c	NRP1_PLXNA4	0.00172286	0	SEMA3C_NRP1_PLXNA4	Sema3c - (Nrp1+Plxna4)	SEMA3	Secreted Signaling	PMID: 27533782
617	time_E13.5	Sertoli cells	Leydig cells	Sema3c	NRP1_PLXNA4	0.00181849	0.01	SEMA3C_NRP1_PLXNA4	Sema3c - (Nrp1+Plxna4)	SEMA3	Secreted Signaling	PMID: 27533782
618	time_E13.5	Leydig cells	Leydig cells	Sema3c	NRP1_PLXNA4	0.00382122	0	SEMA3C_NRP1_PLXNA4	Sema3c - (Nrp1+Plxna4)	SEMA3	Secreted Signaling	PMID: 27533782
619	time_E13.5	Mitotic arrest PGCs	Progenitors	Sema3c	NRP1_NRP2	0.00119997	0	SEMA3C_NRP1_NRP2	Sema3c - (Nrp1+Nrp2)	SEMA3	Secreted Signaling	PMID: 27533782
620	time_E13.5	Progenitors	Progenitors	Sema3c	NRP1_NRP2	0.00287666	0	SEMA3C_NRP1_NRP2	Sema3c - (Nrp1+Nrp2)	SEMA3	Secreted Signaling	PMID: 27533782
621	time_E13.5	Sertoli cells	Progenitors	Sema3c	NRP1_NRP2	0.00303614	0	SEMA3C_NRP1_NRP2	Sema3c - (Nrp1+Nrp2)	SEMA3	Secreted Signaling	PMID: 27533782
622	time_E13.5	Leydig cells	Progenitors	Sema3c	NRP1_NRP2	0.00637132	0	SEMA3C_NRP1_NRP2	Sema3c - (Nrp1+Nrp2)	SEMA3	Secreted Signaling	PMID: 27533782
623	time_E13.5	Mitotic arrest PGCs	Sertoli cells	Sema3c	NRP1_NRP2	0.000340014	0	SEMA3C_NRP1_NRP2	Sema3c - (Nrp1+Nrp2)	SEMA3	Secreted Signaling	PMID: 27533782
624	time_E13.5	Progenitors	Sertoli cells	Sema3c	NRP1_NRP2	0.000816092	0	SEMA3C_NRP1_NRP2	Sema3c - (Nrp1+Nrp2)	SEMA3	Secreted Signaling	PMID: 27533782
625	time_E13.5	Sertoli cells	Sertoli cells	Sema3c	NRP1_NRP2	0.000861435	0.01	SEMA3C_NRP1_NRP2	Sema3c - (Nrp1+Nrp2)	SEMA3	Secreted Signaling	PMID: 27533782
626	time_E13.5	Leydig cells	Sertoli cells	Sema3c	NRP1_NRP2	0.00181206	0	SEMA3C_NRP1_NRP2	Sema3c - (Nrp1+Nrp2)	SEMA3	Secreted Signaling	PMID: 27533782
627	time_E13.5	Mitotic arrest PGCs	Leydig cells	Sema3c	NRP1_NRP2	0.0020545	0	SEMA3C_NRP1_NRP2	Sema3c - (Nrp1+Nrp2)	SEMA3	Secreted Signaling	PMID: 27533782
628	time_E13.5	Progenitors	Leydig cells	Sema3c	NRP1_NRP2	0.00491935	0	SEMA3C_NRP1_NRP2	Sema3c - (Nrp1+Nrp2)	SEMA3	Secreted Signaling	PMID: 27533782
629	time_E13.5	Sertoli cells	Leydig cells	Sema3c	NRP1_NRP2	0.00519149	0	SEMA3C_NRP1_NRP2	Sema3c - (Nrp1+Nrp2)	SEMA3	Secreted Signaling	PMID: 27533782
630	time_E13.5	Leydig cells	Leydig cells	Sema3c	NRP1_NRP2	0.0108685	0	SEMA3C_NRP1_NRP2	Sema3c - (Nrp1+Nrp2)	SEMA3	Secreted Signaling	PMID: 27533782
631	time_E13.5	Sertoli cells	Mitotic arrest PGCs	Gas6	Axl	0.0346389	0	GAS6_AXL	Gas6 - Axl	GAS	Secreted Signaling	PMID: 27801848
632	time_E13.5	Mitotic arrest PGCs	Progenitors	Gas6	Axl	0.0177743	0	GAS6_AXL	Gas6 - Axl	GAS	Secreted Signaling	PMID: 27801848
633	time_E13.5	Progenitors	Progenitors	Gas6	Axl	0.0684706	0	GAS6_AXL	Gas6 - Axl	GAS	Secreted Signaling	PMID: 27801848
634	time_E13.5	Sertoli cells	Progenitors	Gas6	Axl	0.292536	0	GAS6_AXL	Gas6 - Axl	GAS	Secreted Signaling	PMID: 27801848
635	time_E13.5	Leydig cells	Progenitors	Gas6	Axl	0.0989004	0	GAS6_AXL	Gas6 - Axl	GAS	Secreted Signaling	PMID: 27801848
636	time_E13.5	Mitotic arrest PGCs	Sertoli cells	Gas6	Axl	0.0205579	0	GAS6_AXL	Gas6 - Axl	GAS	Secreted Signaling	PMID: 27801848
637	time_E13.5	Progenitors	Sertoli cells	Gas6	Axl	0.0785588	0	GAS6_AXL	Gas6 - Axl	GAS	Secreted Signaling	PMID: 27801848
638	time_E13.5	Sertoli cells	Sertoli cells	Gas6	Axl	0.324149	0	GAS6_AXL	Gas6 - Axl	GAS	Secreted Signaling	PMID: 27801848
639	time_E13.5	Leydig cells	Sertoli cells	Gas6	Axl	0.112929	0	GAS6_AXL	Gas6 - Axl	GAS	Secreted Signaling	PMID: 27801848
640	time_E13.5	Progenitors	Leydig cells	Gas6	Axl	0.0559461	0	GAS6_AXL	Gas6 - Axl	GAS	Secreted Signaling	PMID: 27801848
641	time_E13.5	Sertoli cells	Leydig cells	Gas6	Axl	0.250026	0	GAS6_AXL	Gas6 - Axl	GAS	Secreted Signaling	PMID: 27801848
642	time_E13.5	Leydig cells	Leydig cells	Gas6	Axl	0.0812954	0.02	GAS6_AXL	Gas6 - Axl	GAS	Secreted Signaling	PMID: 27801848
643	time_E13.5	Progenitors	Mitotic PGCs	Gas6	Tyro3	0.0104517	0	GAS6_TYRO3	Gas6 - Tyro3	GAS	Secreted Signaling	PMID: 27801848
644	time_E13.5	Sertoli cells	Mitotic PGCs	Gas6	Tyro3	0.0560854	0	GAS6_TYRO3	Gas6 - Tyro3	GAS	Secreted Signaling	PMID: 27801848
645	time_E13.5	Progenitors	Mitotic arrest PGCs	Gas6	Tyro3	0.0294864	0	GAS6_TYRO3	Gas6 - Tyro3	GAS	Secreted Signaling	PMID: 27801848
646	time_E13.5	Sertoli cells	Mitotic arrest PGCs	Gas6	Tyro3	0.145969	0	GAS6_TYRO3	Gas6 - Tyro3	GAS	Secreted Signaling	PMID: 27801848
647	time_E13.5	Leydig cells	Mitotic arrest PGCs	Gas6	Tyro3	0.0433979	0	GAS6_TYRO3	Gas6 - Tyro3	GAS	Secreted Signaling	PMID: 27801848
648	time_E13.5	Sertoli cells	Progenitors	Gas6	Tyro3	0.0353666	0	GAS6_TYRO3	Gas6 - Tyro3	GAS	Secreted Signaling	PMID: 27801848
649	time_E13.5	Mitotic arrest PGCs	Sertoli cells	Gas6	Tyro3	0.0201908	0	GAS6_TYRO3	Gas6 - Tyro3	GAS	Secreted Signaling	PMID: 27801848
650	time_E13.5	Progenitors	Sertoli cells	Gas6	Tyro3	0.0772375	0	GAS6_TYRO3	Gas6 - Tyro3	GAS	Secreted Signaling	PMID: 27801848
651	time_E13.5	Sertoli cells	Sertoli cells	Gas6	Tyro3	0.320132	0	GAS6_TYRO3	Gas6 - Tyro3	GAS	Secreted Signaling	PMID: 27801848
652	time_E13.5	Leydig cells	Sertoli cells	Gas6	Tyro3	0.111099	0	GAS6_TYRO3	Gas6 - Tyro3	GAS	Secreted Signaling	PMID: 27801848
653	time_E13.5	Progenitors	Leydig cells	Gas6	Tyro3	0.0159165	0	GAS6_TYRO3	Gas6 - Tyro3	GAS	Secreted Signaling	PMID: 27801848
654	time_E13.5	Sertoli cells	Leydig cells	Gas6	Tyro3	0.0833994	0	GAS6_TYRO3	Gas6 - Tyro3	GAS	Secreted Signaling	PMID: 27801848
655	time_E13.5	Progenitors	Mitotic arrest PGCs	Pros1	Axl	0.00970907	0.01	PROS1_AXL	Pros1 - Axl	PROS	Secreted Signaling	PMID: 29531161
656	time_E13.5	Leydig cells	Mitotic arrest PGCs	Pros1	Axl	0.0265573	0.01	PROS1_AXL	Pros1 - Axl	PROS	Secreted Signaling	PMID: 29531161
657	time_E13.5	Progenitors	Progenitors	Pros1	Axl	0.101514	0	PROS1_AXL	Pros1 - Axl	PROS	Secreted Signaling	PMID: 29531161
658	time_E13.5	Sertoli cells	Progenitors	Pros1	Axl	0.0538828	0	PROS1_AXL	Pros1 - Axl	PROS	Secreted Signaling	PMID: 29531161
659	time_E13.5	Leydig cells	Progenitors	Pros1	Axl	0.239193	0	PROS1_AXL	Pros1 - Axl	PROS	Secreted Signaling	PMID: 29531161
660	time_E13.5	Progenitors	Sertoli cells	Pros1	Axl	0.115865	0	PROS1_AXL	Pros1 - Axl	PROS	Secreted Signaling	PMID: 29531161
661	time_E13.5	Sertoli cells	Sertoli cells	Pros1	Axl	0.0619647	0	PROS1_AXL	Pros1 - Axl	PROS	Secreted Signaling	PMID: 29531161
662	time_E13.5	Leydig cells	Sertoli cells	Pros1	Axl	0.267219	0	PROS1_AXL	Pros1 - Axl	PROS	Secreted Signaling	PMID: 29531161
663	time_E13.5	Progenitors	Leydig cells	Pros1	Axl	0.083487	0	PROS1_AXL	Pros1 - Axl	PROS	Secreted Signaling	PMID: 29531161
664	time_E13.5	Sertoli cells	Leydig cells	Pros1	Axl	0.0439009	0	PROS1_AXL	Pros1 - Axl	PROS	Secreted Signaling	PMID: 29531161
665	time_E13.5	Leydig cells	Leydig cells	Pros1	Axl	0.202219	0	PROS1_AXL	Pros1 - Axl	PROS	Secreted Signaling	PMID: 29531161
666	time_E13.5	Progenitors	Mitotic PGCs	Pros1	Tyro3	0.0159758	0	PROS1_TYRO3	Pros1 - Tyro3	PROS	Secreted Signaling	PMID: 30501104
667	time_E13.5	Leydig cells	Mitotic PGCs	Pros1	Tyro3	0.0432241	0	PROS1_TYRO3	Pros1 - Tyro3	PROS	Secreted Signaling	PMID: 30501104
668	time_E13.5	Progenitors	Mitotic arrest PGCs	Pros1	Tyro3	0.0446174	0	PROS1_TYRO3	Pros1 - Tyro3	PROS	Secreted Signaling	PMID: 30501104
669	time_E13.5	Sertoli cells	Mitotic arrest PGCs	Pros1	Tyro3	0.0229992	0	PROS1_TYRO3	Pros1 - Tyro3	PROS	Secreted Signaling	PMID: 30501104
670	time_E13.5	Leydig cells	Mitotic arrest PGCs	Pros1	Tyro3	0.115007	0	PROS1_TYRO3	Pros1 - Tyro3	PROS	Secreted Signaling	PMID: 30501104
671	time_E13.5	Progenitors	Progenitors	Pros1	Tyro3	0.00991843	0	PROS1_TYRO3	Pros1 - Tyro3	PROS	Secreted Signaling	PMID: 30501104
672	time_E13.5	Leydig cells	Progenitors	Pros1	Tyro3	0.02712	0.01	PROS1_TYRO3	Pros1 - Tyro3	PROS	Secreted Signaling	PMID: 30501104
673	time_E13.5	Progenitors	Sertoli cells	Pros1	Tyro3	0.113994	0	PROS1_TYRO3	Pros1 - Tyro3	PROS	Secreted Signaling	PMID: 30501104
674	time_E13.5	Sertoli cells	Sertoli cells	Pros1	Tyro3	0.0609041	0	PROS1_TYRO3	Pros1 - Tyro3	PROS	Secreted Signaling	PMID: 30501104
675	time_E13.5	Leydig cells	Sertoli cells	Pros1	Tyro3	0.263632	0	PROS1_TYRO3	Pros1 - Tyro3	PROS	Secreted Signaling	PMID: 30501104
676	time_E13.5	Progenitors	Leydig cells	Pros1	Tyro3	0.0242582	0	PROS1_TYRO3	Pros1 - Tyro3	PROS	Secreted Signaling	PMID: 30501104
677	time_E13.5	Sertoli cells	Leydig cells	Pros1	Tyro3	0.0123767	0.01	PROS1_TYRO3	Pros1 - Tyro3	PROS	Secreted Signaling	PMID: 30501104
678	time_E13.5	Leydig cells	Leydig cells	Pros1	Tyro3	0.064704	0	PROS1_TYRO3	Pros1 - Tyro3	PROS	Secreted Signaling	PMID: 30501104
679	time_E13.5	Progenitors	Mitotic PGCs	Lama2	ITGA6_ITGB1	0.00786615	0	LAMA2_ITGA6_ITGB1	Lama2 - (Itga6+Itgb1)	LAMININ	ECM-Receptor	KEGG: mmu04512
680	time_E13.5	Progenitors	Mitotic arrest PGCs	Lama2	ITGA6_ITGB1	0.0148043	0	LAMA2_ITGA6_ITGB1	Lama2 - (Itga6+Itgb1)	LAMININ	ECM-Receptor	KEGG: mmu04512
681	time_E13.5	Progenitors	Progenitors	Lama2	ITGA6_ITGB1	0.0271722	0	LAMA2_ITGA6_ITGB1	Lama2 - (Itga6+Itgb1)	LAMININ	ECM-Receptor	KEGG: mmu04512
682	time_E13.5	Progenitors	Sertoli cells	Lama2	ITGA6_ITGB1	0.0427715	0	LAMA2_ITGA6_ITGB1	Lama2 - (Itga6+Itgb1)	LAMININ	ECM-Receptor	KEGG: mmu04512
683	time_E13.5	Progenitors	Leydig cells	Lama2	ITGA6_ITGB1	0.0354744	0	LAMA2_ITGA6_ITGB1	Lama2 - (Itga6+Itgb1)	LAMININ	ECM-Receptor	KEGG: mmu04512
684	time_E13.5	Leydig cells	Mitotic PGCs	Lama3	ITGA6_ITGB1	0.0156543	0.04	LAMA3_ITGA6_ITGB1	Lama3 - (Itga6+Itgb1)	LAMININ	ECM-Receptor	KEGG: mmu04512
685	time_E13.5	Mitotic arrest PGCs	Mitotic arrest PGCs	Lama3	ITGA6_ITGB1	0.0068767	0.03	LAMA3_ITGA6_ITGB1	Lama3 - (Itga6+Itgb1)	LAMININ	ECM-Receptor	KEGG: mmu04512
686	time_E13.5	Leydig cells	Mitotic arrest PGCs	Lama3	ITGA6_ITGB1	0.0292593	0	LAMA3_ITGA6_ITGB1	Lama3 - (Itga6+Itgb1)	LAMININ	ECM-Receptor	KEGG: mmu04512
687	time_E13.5	Mitotic arrest PGCs	Progenitors	Lama3	ITGA6_ITGB1	0.0127071	0	LAMA3_ITGA6_ITGB1	Lama3 - (Itga6+Itgb1)	LAMININ	ECM-Receptor	KEGG: mmu04512
688	time_E13.5	Leydig cells	Progenitors	Lama3	ITGA6_ITGB1	0.0530528	0	LAMA3_ITGA6_ITGB1	Lama3 - (Itga6+Itgb1)	LAMININ	ECM-Receptor	KEGG: mmu04512
689	time_E13.5	Mitotic arrest PGCs	Sertoli cells	Lama3	ITGA6_ITGB1	0.0201743	0	LAMA3_ITGA6_ITGB1	Lama3 - (Itga6+Itgb1)	LAMININ	ECM-Receptor	KEGG: mmu04512
690	time_E13.5	Leydig cells	Sertoli cells	Lama3	ITGA6_ITGB1	0.0822537	0	LAMA3_ITGA6_ITGB1	Lama3 - (Itga6+Itgb1)	LAMININ	ECM-Receptor	KEGG: mmu04512
691	time_E13.5	Mitotic arrest PGCs	Leydig cells	Lama3	ITGA6_ITGB1	0.0166653	0	LAMA3_ITGA6_ITGB1	Lama3 - (Itga6+Itgb1)	LAMININ	ECM-Receptor	KEGG: mmu04512
692	time_E13.5	Leydig cells	Leydig cells	Lama3	ITGA6_ITGB1	0.0687041	0	LAMA3_ITGA6_ITGB1	Lama3 - (Itga6+Itgb1)	LAMININ	ECM-Receptor	KEGG: mmu04512
693	time_E13.5	Progenitors	Mitotic arrest PGCs	Lamb1	ITGA6_ITGB1	0.112899	0	LAMB1_ITGA6_ITGB1	Lamb1 - (Itga6+Itgb1)	LAMININ	ECM-Receptor	KEGG: mmu04512
694	time_E13.5	Leydig cells	Mitotic arrest PGCs	Lamb1	ITGA6_ITGB1	0.125898	0.03	LAMB1_ITGA6_ITGB1	Lamb1 - (Itga6+Itgb1)	LAMININ	ECM-Receptor	KEGG: mmu04512
695	time_E13.5	Mitotic arrest PGCs	Progenitors	Lamb1	ITGA6_ITGB1	0.122735	0	LAMB1_ITGA6_ITGB1	Lamb1 - (Itga6+Itgb1)	LAMININ	ECM-Receptor	KEGG: mmu04512
696	time_E13.5	Progenitors	Progenitors	Lamb1	ITGA6_ITGB1	0.191304	0	LAMB1_ITGA6_ITGB1	Lamb1 - (Itga6+Itgb1)	LAMININ	ECM-Receptor	KEGG: mmu04512
697	time_E13.5	Sertoli cells	Progenitors	Lamb1	ITGA6_ITGB1	0.134919	0	LAMB1_ITGA6_ITGB1	Lamb1 - (Itga6+Itgb1)	LAMININ	ECM-Receptor	KEGG: mmu04512
698	time_E13.5	Leydig cells	Progenitors	Lamb1	ITGA6_ITGB1	0.211182	0	LAMB1_ITGA6_ITGB1	Lamb1 - (Itga6+Itgb1)	LAMININ	ECM-Receptor	KEGG: mmu04512
699	time_E13.5	Mitotic PGCs	Sertoli cells	Lamb1	ITGA6_ITGB1	0.133068	0	LAMB1_ITGA6_ITGB1	Lamb1 - (Itga6+Itgb1)	LAMININ	ECM-Receptor	KEGG: mmu04512
700	time_E13.5	Mitotic arrest PGCs	Sertoli cells	Lamb1	ITGA6_ITGB1	0.182883	0	LAMB1_ITGA6_ITGB1	Lamb1 - (Itga6+Itgb1)	LAMININ	ECM-Receptor	KEGG: mmu04512
701	time_E13.5	Progenitors	Sertoli cells	Lamb1	ITGA6_ITGB1	0.274538	0	LAMB1_ITGA6_ITGB1	Lamb1 - (Itga6+Itgb1)	LAMININ	ECM-Receptor	KEGG: mmu04512
702	time_E13.5	Sertoli cells	Sertoli cells	Lamb1	ITGA6_ITGB1	0.199678	0	LAMB1_ITGA6_ITGB1	Lamb1 - (Itga6+Itgb1)	LAMININ	ECM-Receptor	KEGG: mmu04512
703	time_E13.5	Leydig cells	Sertoli cells	Lamb1	ITGA6_ITGB1	0.299858	0	LAMB1_ITGA6_ITGB1	Lamb1 - (Itga6+Itgb1)	LAMININ	ECM-Receptor	KEGG: mmu04512
704	time_E13.5	Mitotic arrest PGCs	Leydig cells	Lamb1	ITGA6_ITGB1	0.155566	0.03	LAMB1_ITGA6_ITGB1	Lamb1 - (Itga6+Itgb1)	LAMININ	ECM-Receptor	KEGG: mmu04512
705	time_E13.5	Progenitors	Leydig cells	Lamb1	ITGA6_ITGB1	0.237511	0	LAMB1_ITGA6_ITGB1	Lamb1 - (Itga6+Itgb1)	LAMININ	ECM-Receptor	KEGG: mmu04512
706	time_E13.5	Sertoli cells	Leydig cells	Lamb1	ITGA6_ITGB1	0.170376	0	LAMB1_ITGA6_ITGB1	Lamb1 - (Itga6+Itgb1)	LAMININ	ECM-Receptor	KEGG: mmu04512
707	time_E13.5	Leydig cells	Leydig cells	Lamb1	ITGA6_ITGB1	0.260643	0	LAMB1_ITGA6_ITGB1	Lamb1 - (Itga6+Itgb1)	LAMININ	ECM-Receptor	KEGG: mmu04512
708	time_E13.5	Progenitors	Mitotic arrest PGCs	Col1a1	ITGA9_ITGB1	0.0685074	0.01	COL1A1_ITGA9_ITGB1	Col1a1 - (Itga9+Itgb1)	COLLAGEN	ECM-Receptor	KEGG: mmu04512
709	time_E13.5	Mitotic arrest PGCs	Progenitors	Col1a1	ITGA9_ITGB1	0.0891406	0	COL1A1_ITGA9_ITGB1	Col1a1 - (Itga9+Itgb1)	COLLAGEN	ECM-Receptor	KEGG: mmu04512
710	time_E13.5	Progenitors	Progenitors	Col1a1	ITGA9_ITGB1	0.336208	0	COL1A1_ITGA9_ITGB1	Col1a1 - (Itga9+Itgb1)	COLLAGEN	ECM-Receptor	KEGG: mmu04512
711	time_E13.5	Sertoli cells	Progenitors	Col1a1	ITGA9_ITGB1	0.114887	0	COL1A1_ITGA9_ITGB1	Col1a1 - (Itga9+Itgb1)	COLLAGEN	ECM-Receptor	KEGG: mmu04512
712	time_E13.5	Leydig cells	Progenitors	Col1a1	ITGA9_ITGB1	0.183171	0	COL1A1_ITGA9_ITGB1	Col1a1 - (Itga9+Itgb1)	COLLAGEN	ECM-Receptor	KEGG: mmu04512
713	time_E13.5	Mitotic arrest PGCs	Sertoli cells	Col1a1	ITGA9_ITGB1	0.0564282	0.04	COL1A1_ITGA9_ITGB1	Col1a1 - (Itga9+Itgb1)	COLLAGEN	ECM-Receptor	KEGG: mmu04512
714	time_E13.5	Progenitors	Sertoli cells	Col1a1	ITGA9_ITGB1	0.236354	0	COL1A1_ITGA9_ITGB1	Col1a1 - (Itga9+Itgb1)	COLLAGEN	ECM-Receptor	KEGG: mmu04512
715	time_E13.5	Leydig cells	Sertoli cells	Col1a1	ITGA9_ITGB1	0.120518	0.01	COL1A1_ITGA9_ITGB1	Col1a1 - (Itga9+Itgb1)	COLLAGEN	ECM-Receptor	KEGG: mmu04512
716	time_E13.5	Mitotic arrest PGCs	Leydig cells	Col1a1	ITGA9_ITGB1	0.0926944	0.01	COL1A1_ITGA9_ITGB1	Col1a1 - (Itga9+Itgb1)	COLLAGEN	ECM-Receptor	KEGG: mmu04512
717	time_E13.5	Progenitors	Leydig cells	Col1a1	ITGA9_ITGB1	0.345871	0	COL1A1_ITGA9_ITGB1	Col1a1 - (Itga9+Itgb1)	COLLAGEN	ECM-Receptor	KEGG: mmu04512
718	time_E13.5	Sertoli cells	Leydig cells	Col1a1	ITGA9_ITGB1	0.119333	0	COL1A1_ITGA9_ITGB1	Col1a1 - (Itga9+Itgb1)	COLLAGEN	ECM-Receptor	KEGG: mmu04512
719	time_E13.5	Leydig cells	Leydig cells	Col1a1	ITGA9_ITGB1	0.189693	0.03	COL1A1_ITGA9_ITGB1	Col1a1 - (Itga9+Itgb1)	COLLAGEN	ECM-Receptor	KEGG: mmu04512
720	time_E13.5	Progenitors	Mitotic arrest PGCs	Col1a2	ITGA9_ITGB1	0.0807194	0.01	COL1A2_ITGA9_ITGB1	Col1a2 - (Itga9+Itgb1)	COLLAGEN	ECM-Receptor	KEGG: mmu04512
721	time_E13.5	Mitotic arrest PGCs	Progenitors	Col1a2	ITGA9_ITGB1	0.0740337	0.02	COL1A2_ITGA9_ITGB1	Col1a2 - (Itga9+Itgb1)	COLLAGEN	ECM-Receptor	KEGG: mmu04512
722	time_E13.5	Progenitors	Progenitors	Col1a2	ITGA9_ITGB1	0.376834	0	COL1A2_ITGA9_ITGB1	Col1a2 - (Itga9+Itgb1)	COLLAGEN	ECM-Receptor	KEGG: mmu04512
723	time_E13.5	Sertoli cells	Progenitors	Col1a2	ITGA9_ITGB1	0.171981	0	COL1A2_ITGA9_ITGB1	Col1a2 - (Itga9+Itgb1)	COLLAGEN	ECM-Receptor	KEGG: mmu04512
724	time_E13.5	Leydig cells	Progenitors	Col1a2	ITGA9_ITGB1	0.242172	0	COL1A2_ITGA9_ITGB1	Col1a2 - (Itga9+Itgb1)	COLLAGEN	ECM-Receptor	KEGG: mmu04512
725	time_E13.5	Progenitors	Sertoli cells	Col1a2	ITGA9_ITGB1	0.26982	0	COL1A2_ITGA9_ITGB1	Col1a2 - (Itga9+Itgb1)	COLLAGEN	ECM-Receptor	KEGG: mmu04512
726	time_E13.5	Leydig cells	Sertoli cells	Col1a2	ITGA9_ITGB1	0.163374	0.01	COL1A2_ITGA9_ITGB1	Col1a2 - (Itga9+Itgb1)	COLLAGEN	ECM-Receptor	KEGG: mmu04512
727	time_E13.5	Progenitors	Leydig cells	Col1a2	ITGA9_ITGB1	0.386985	0	COL1A2_ITGA9_ITGB1	Col1a2 - (Itga9+Itgb1)	COLLAGEN	ECM-Receptor	KEGG: mmu04512
728	time_E13.5	Sertoli cells	Leydig cells	Col1a2	ITGA9_ITGB1	0.178192	0	COL1A2_ITGA9_ITGB1	Col1a2 - (Itga9+Itgb1)	COLLAGEN	ECM-Receptor	KEGG: mmu04512
729	time_E13.5	Leydig cells	Leydig cells	Col1a2	ITGA9_ITGB1	0.250151	0.02	COL1A2_ITGA9_ITGB1	Col1a2 - (Itga9+Itgb1)	COLLAGEN	ECM-Receptor	KEGG: mmu04512
730	time_E13.5	Sertoli cells	Mitotic arrest PGCs	Col2a1	ITGA9_ITGB1	0.0263192	0	COL2A1_ITGA9_ITGB1	Col2a1 - (Itga9+Itgb1)	COLLAGEN	ECM-Receptor	KEGG: mmu04512
731	time_E13.5	Mitotic arrest PGCs	Progenitors	Col2a1	ITGA9_ITGB1	0.0101115	0	COL2A1_ITGA9_ITGB1	Col2a1 - (Itga9+Itgb1)	COLLAGEN	ECM-Receptor	KEGG: mmu04512
732	time_E13.5	Sertoli cells	Progenitors	Col2a1	ITGA9_ITGB1	0.156939	0	COL2A1_ITGA9_ITGB1	Col2a1 - (Itga9+Itgb1)	COLLAGEN	ECM-Receptor	KEGG: mmu04512
733	time_E13.5	Mitotic arrest PGCs	Sertoli cells	Col2a1	ITGA9_ITGB1	0.00620331	0.01	COL2A1_ITGA9_ITGB1	Col2a1 - (Itga9+Itgb1)	COLLAGEN	ECM-Receptor	KEGG: mmu04512
734	time_E13.5	Sertoli cells	Sertoli cells	Col2a1	ITGA9_ITGB1	0.102136	0	COL2A1_ITGA9_ITGB1	Col2a1 - (Itga9+Itgb1)	COLLAGEN	ECM-Receptor	KEGG: mmu04512
735	time_E13.5	Mitotic arrest PGCs	Leydig cells	Col2a1	ITGA9_ITGB1	0.0105511	0	COL2A1_ITGA9_ITGB1	Col2a1 - (Itga9+Itgb1)	COLLAGEN	ECM-Receptor	KEGG: mmu04512
736	time_E13.5	Sertoli cells	Leydig cells	Col2a1	ITGA9_ITGB1	0.162713	0	COL2A1_ITGA9_ITGB1	Col2a1 - (Itga9+Itgb1)	COLLAGEN	ECM-Receptor	KEGG: mmu04512
737	time_E13.5	Progenitors	Mitotic arrest PGCs	Col4a1	ITGA9_ITGB1	0.0602179	0.02	COL4A1_ITGA9_ITGB1	Col4a1 - (Itga9+Itgb1)	COLLAGEN	ECM-Receptor	KEGG: mmu04512
738	time_E13.5	Mitotic arrest PGCs	Progenitors	Col4a1	ITGA9_ITGB1	0.0600744	0.03	COL4A1_ITGA9_ITGB1	Col4a1 - (Itga9+Itgb1)	COLLAGEN	ECM-Receptor	KEGG: mmu04512
739	time_E13.5	Progenitors	Progenitors	Col4a1	ITGA9_ITGB1	0.306173	0	COL4A1_ITGA9_ITGB1	Col4a1 - (Itga9+Itgb1)	COLLAGEN	ECM-Receptor	KEGG: mmu04512
740	time_E13.5	Sertoli cells	Progenitors	Col4a1	ITGA9_ITGB1	0.267965	0	COL4A1_ITGA9_ITGB1	Col4a1 - (Itga9+Itgb1)	COLLAGEN	ECM-Receptor	KEGG: mmu04512
741	time_E13.5	Leydig cells	Progenitors	Col4a1	ITGA9_ITGB1	0.320398	0	COL4A1_ITGA9_ITGB1	Col4a1 - (Itga9+Itgb1)	COLLAGEN	ECM-Receptor	KEGG: mmu04512
742	time_E13.5	Progenitors	Sertoli cells	Col4a1	ITGA9_ITGB1	0.212386	0	COL4A1_ITGA9_ITGB1	Col4a1 - (Itga9+Itgb1)	COLLAGEN	ECM-Receptor	KEGG: mmu04512
743	time_E13.5	Sertoli cells	Sertoli cells	Col4a1	ITGA9_ITGB1	0.182799	0.02	COL4A1_ITGA9_ITGB1	Col4a1 - (Itga9+Itgb1)	COLLAGEN	ECM-Receptor	KEGG: mmu04512
744	time_E13.5	Leydig cells	Sertoli cells	Col4a1	ITGA9_ITGB1	0.223658	0	COL4A1_ITGA9_ITGB1	Col4a1 - (Itga9+Itgb1)	COLLAGEN	ECM-Receptor	KEGG: mmu04512
745	time_E13.5	Progenitors	Leydig cells	Col4a1	ITGA9_ITGB1	0.315383	0	COL4A1_ITGA9_ITGB1	Col4a1 - (Itga9+Itgb1)	COLLAGEN	ECM-Receptor	KEGG: mmu04512
746	time_E13.5	Sertoli cells	Leydig cells	Col4a1	ITGA9_ITGB1	0.276484	0	COL4A1_ITGA9_ITGB1	Col4a1 - (Itga9+Itgb1)	COLLAGEN	ECM-Receptor	KEGG: mmu04512
747	time_E13.5	Leydig cells	Leydig cells	Col4a1	ITGA9_ITGB1	0.329833	0	COL4A1_ITGA9_ITGB1	Col4a1 - (Itga9+Itgb1)	COLLAGEN	ECM-Receptor	KEGG: mmu04512
748	time_E13.5	Progenitors	Mitotic arrest PGCs	Col4a2	ITGA9_ITGB1	0.05835	0.01	COL4A2_ITGA9_ITGB1	Col4a2 - (Itga9+Itgb1)	COLLAGEN	ECM-Receptor	KEGG: mmu04512
749	time_E13.5	Mitotic arrest PGCs	Progenitors	Col4a2	ITGA9_ITGB1	0.050016	0.04	COL4A2_ITGA9_ITGB1	Col4a2 - (Itga9+Itgb1)	COLLAGEN	ECM-Receptor	KEGG: mmu04512
750	time_E13.5	Progenitors	Progenitors	Col4a2	ITGA9_ITGB1	0.299104	0	COL4A2_ITGA9_ITGB1	Col4a2 - (Itga9+Itgb1)	COLLAGEN	ECM-Receptor	KEGG: mmu04512
751	time_E13.5	Sertoli cells	Progenitors	Col4a2	ITGA9_ITGB1	0.232839	0	COL4A2_ITGA9_ITGB1	Col4a2 - (Itga9+Itgb1)	COLLAGEN	ECM-Receptor	KEGG: mmu04512
752	time_E13.5	Leydig cells	Progenitors	Col4a2	ITGA9_ITGB1	0.304601	0	COL4A2_ITGA9_ITGB1	Col4a2 - (Itga9+Itgb1)	COLLAGEN	ECM-Receptor	KEGG: mmu04512
753	time_E13.5	Progenitors	Sertoli cells	Col4a2	ITGA9_ITGB1	0.206837	0	COL4A2_ITGA9_ITGB1	Col4a2 - (Itga9+Itgb1)	COLLAGEN	ECM-Receptor	KEGG: mmu04512
754	time_E13.5	Sertoli cells	Sertoli cells	Col4a2	ITGA9_ITGB1	0.15645	0.03	COL4A2_ITGA9_ITGB1	Col4a2 - (Itga9+Itgb1)	COLLAGEN	ECM-Receptor	KEGG: mmu04512
755	time_E13.5	Leydig cells	Sertoli cells	Col4a2	ITGA9_ITGB1	0.211149	0	COL4A2_ITGA9_ITGB1	Col4a2 - (Itga9+Itgb1)	COLLAGEN	ECM-Receptor	KEGG: mmu04512
756	time_E13.5	Progenitors	Leydig cells	Col4a2	ITGA9_ITGB1	0.308196	0	COL4A2_ITGA9_ITGB1	Col4a2 - (Itga9+Itgb1)	COLLAGEN	ECM-Receptor	KEGG: mmu04512
757	time_E13.5	Sertoli cells	Leydig cells	Col4a2	ITGA9_ITGB1	0.240608	0	COL4A2_ITGA9_ITGB1	Col4a2 - (Itga9+Itgb1)	COLLAGEN	ECM-Receptor	KEGG: mmu04512
758	time_E13.5	Leydig cells	Leydig cells	Col4a2	ITGA9_ITGB1	0.313786	0	COL4A2_ITGA9_ITGB1	Col4a2 - (Itga9+Itgb1)	COLLAGEN	ECM-Receptor	KEGG: mmu04512
759	time_E13.5	Progenitors	Mitotic arrest PGCs	Col4a4	ITGA9_ITGB1	0.000932662	0	COL4A4_ITGA9_ITGB1	Col4a4 - (Itga9+Itgb1)	COLLAGEN	ECM-Receptor	KEGG: mmu04512
760	time_E13.5	Sertoli cells	Mitotic arrest PGCs	Col4a4	ITGA9_ITGB1	0.00121362	0.02	COL4A4_ITGA9_ITGB1	Col4a4 - (Itga9+Itgb1)	COLLAGEN	ECM-Receptor	KEGG: mmu04512
761	time_E13.5	Progenitors	Progenitors	Col4a4	ITGA9_ITGB1	0.00638798	0	COL4A4_ITGA9_ITGB1	Col4a4 - (Itga9+Itgb1)	COLLAGEN	ECM-Receptor	KEGG: mmu04512
762	time_E13.5	Sertoli cells	Progenitors	Col4a4	ITGA9_ITGB1	0.00829863	0	COL4A4_ITGA9_ITGB1	Col4a4 - (Itga9+Itgb1)	COLLAGEN	ECM-Receptor	KEGG: mmu04512
763	time_E13.5	Progenitors	Sertoli cells	Col4a4	ITGA9_ITGB1	0.00391328	0	COL4A4_ITGA9_ITGB1	Col4a4 - (Itga9+Itgb1)	COLLAGEN	ECM-Receptor	KEGG: mmu04512
764	time_E13.5	Sertoli cells	Sertoli cells	Col4a4	ITGA9_ITGB1	0.00508753	0.01	COL4A4_ITGA9_ITGB1	Col4a4 - (Itga9+Itgb1)	COLLAGEN	ECM-Receptor	KEGG: mmu04512
765	time_E13.5	Progenitors	Leydig cells	Col4a4	ITGA9_ITGB1	0.0066668	0	COL4A4_ITGA9_ITGB1	Col4a4 - (Itga9+Itgb1)	COLLAGEN	ECM-Receptor	KEGG: mmu04512
766	time_E13.5	Sertoli cells	Leydig cells	Col4a4	ITGA9_ITGB1	0.00866012	0	COL4A4_ITGA9_ITGB1	Col4a4 - (Itga9+Itgb1)	COLLAGEN	ECM-Receptor	KEGG: mmu04512
767	time_E13.5	Progenitors	Mitotic arrest PGCs	Col6a1	ITGA9_ITGB1	0.0538171	0.01	COL6A1_ITGA9_ITGB1	Col6a1 - (Itga9+Itgb1)	COLLAGEN	ECM-Receptor	KEGG: mmu04512
768	time_E13.5	Progenitors	Progenitors	Col6a1	ITGA9_ITGB1	0.281458	0	COL6A1_ITGA9_ITGB1	Col6a1 - (Itga9+Itgb1)	COLLAGEN	ECM-Receptor	KEGG: mmu04512
769	time_E13.5	Sertoli cells	Progenitors	Col6a1	ITGA9_ITGB1	0.157529	0	COL6A1_ITGA9_ITGB1	Col6a1 - (Itga9+Itgb1)	COLLAGEN	ECM-Receptor	KEGG: mmu04512
770	time_E13.5	Leydig cells	Progenitors	Col6a1	ITGA9_ITGB1	0.339652	0	COL6A1_ITGA9_ITGB1	Col6a1 - (Itga9+Itgb1)	COLLAGEN	ECM-Receptor	KEGG: mmu04512
771	time_E13.5	Progenitors	Sertoli cells	Col6a1	ITGA9_ITGB1	0.193134	0	COL6A1_ITGA9_ITGB1	Col6a1 - (Itga9+Itgb1)	COLLAGEN	ECM-Receptor	KEGG: mmu04512
772	time_E13.5	Sertoli cells	Sertoli cells	Col6a1	ITGA9_ITGB1	0.102545	0.02	COL6A1_ITGA9_ITGB1	Col6a1 - (Itga9+Itgb1)	COLLAGEN	ECM-Receptor	KEGG: mmu04512
773	time_E13.5	Leydig cells	Sertoli cells	Col6a1	ITGA9_ITGB1	0.239145	0	COL6A1_ITGA9_ITGB1	Col6a1 - (Itga9+Itgb1)	COLLAGEN	ECM-Receptor	KEGG: mmu04512
774	time_E13.5	Progenitors	Leydig cells	Col6a1	ITGA9_ITGB1	0.290236	0	COL6A1_ITGA9_ITGB1	Col6a1 - (Itga9+Itgb1)	COLLAGEN	ECM-Receptor	KEGG: mmu04512
775	time_E13.5	Sertoli cells	Leydig cells	Col6a1	ITGA9_ITGB1	0.163321	0	COL6A1_ITGA9_ITGB1	Col6a1 - (Itga9+Itgb1)	COLLAGEN	ECM-Receptor	KEGG: mmu04512
776	time_E13.5	Leydig cells	Leydig cells	Col6a1	ITGA9_ITGB1	0.349363	0	COL6A1_ITGA9_ITGB1	Col6a1 - (Itga9+Itgb1)	COLLAGEN	ECM-Receptor	KEGG: mmu04512
777	time_E13.5	Progenitors	Mitotic arrest PGCs	Col6a2	ITGA9_ITGB1	0.050929	0	COL6A2_ITGA9_ITGB1	Col6a2 - (Itga9+Itgb1)	COLLAGEN	ECM-Receptor	KEGG: mmu04512
778	time_E13.5	Mitotic arrest PGCs	Progenitors	Col6a2	ITGA9_ITGB1	0.0560712	0	COL6A2_ITGA9_ITGB1	Col6a2 - (Itga9+Itgb1)	COLLAGEN	ECM-Receptor	KEGG: mmu04512
779	time_E13.5	Progenitors	Progenitors	Col6a2	ITGA9_ITGB1	0.269838	0	COL6A2_ITGA9_ITGB1	Col6a2 - (Itga9+Itgb1)	COLLAGEN	ECM-Receptor	KEGG: mmu04512
780	time_E13.5	Sertoli cells	Progenitors	Col6a2	ITGA9_ITGB1	0.08051	0	COL6A2_ITGA9_ITGB1	Col6a2 - (Itga9+Itgb1)	COLLAGEN	ECM-Receptor	KEGG: mmu04512
781	time_E13.5	Leydig cells	Progenitors	Col6a2	ITGA9_ITGB1	0.251828	0	COL6A2_ITGA9_ITGB1	Col6a2 - (Itga9+Itgb1)	COLLAGEN	ECM-Receptor	KEGG: mmu04512
782	time_E13.5	Progenitors	Sertoli cells	Col6a2	ITGA9_ITGB1	0.184226	0	COL6A2_ITGA9_ITGB1	Col6a2 - (Itga9+Itgb1)	COLLAGEN	ECM-Receptor	KEGG: mmu04512
783	time_E13.5	Leydig cells	Sertoli cells	Col6a2	ITGA9_ITGB1	0.170595	0	COL6A2_ITGA9_ITGB1	Col6a2 - (Itga9+Itgb1)	COLLAGEN	ECM-Receptor	KEGG: mmu04512
784	time_E13.5	Mitotic arrest PGCs	Leydig cells	Col6a2	ITGA9_ITGB1	0.0583911	0.02	COL6A2_ITGA9_ITGB1	Col6a2 - (Itga9+Itgb1)	COLLAGEN	ECM-Receptor	KEGG: mmu04512
785	time_E13.5	Progenitors	Leydig cells	Col6a2	ITGA9_ITGB1	0.278394	0	COL6A2_ITGA9_ITGB1	Col6a2 - (Itga9+Itgb1)	COLLAGEN	ECM-Receptor	KEGG: mmu04512
786	time_E13.5	Sertoli cells	Leydig cells	Col6a2	ITGA9_ITGB1	0.0837514	0.02	COL6A2_ITGA9_ITGB1	Col6a2 - (Itga9+Itgb1)	COLLAGEN	ECM-Receptor	KEGG: mmu04512
787	time_E13.5	Leydig cells	Leydig cells	Col6a2	ITGA9_ITGB1	0.260017	0	COL6A2_ITGA9_ITGB1	Col6a2 - (Itga9+Itgb1)	COLLAGEN	ECM-Receptor	KEGG: mmu04512
788	time_E13.5	Progenitors	Mitotic arrest PGCs	Col6a3	ITGA9_ITGB1	0.0212448	0.01	COL6A3_ITGA9_ITGB1	Col6a3 - (Itga9+Itgb1)	COLLAGEN	ECM-Receptor	KEGG: mmu04512
789	time_E13.5	Mitotic arrest PGCs	Progenitors	Col6a3	ITGA9_ITGB1	0.0509568	0	COL6A3_ITGA9_ITGB1	Col6a3 - (Itga9+Itgb1)	COLLAGEN	ECM-Receptor	KEGG: mmu04512
790	time_E13.5	Progenitors	Progenitors	Col6a3	ITGA9_ITGB1	0.130044	0	COL6A3_ITGA9_ITGB1	Col6a3 - (Itga9+Itgb1)	COLLAGEN	ECM-Receptor	KEGG: mmu04512
791	time_E13.5	Mitotic arrest PGCs	Sertoli cells	Col6a3	ITGA9_ITGB1	0.0317682	0.01	COL6A3_ITGA9_ITGB1	Col6a3 - (Itga9+Itgb1)	COLLAGEN	ECM-Receptor	KEGG: mmu04512
792	time_E13.5	Progenitors	Sertoli cells	Col6a3	ITGA9_ITGB1	0.0837007	0	COL6A3_ITGA9_ITGB1	Col6a3 - (Itga9+Itgb1)	COLLAGEN	ECM-Receptor	KEGG: mmu04512
793	time_E13.5	Mitotic arrest PGCs	Leydig cells	Col6a3	ITGA9_ITGB1	0.053077	0	COL6A3_ITGA9_ITGB1	Col6a3 - (Itga9+Itgb1)	COLLAGEN	ECM-Receptor	KEGG: mmu04512
794	time_E13.5	Progenitors	Leydig cells	Col6a3	ITGA9_ITGB1	0.134987	0	COL6A3_ITGA9_ITGB1	Col6a3 - (Itga9+Itgb1)	COLLAGEN	ECM-Receptor	KEGG: mmu04512
795	time_E13.5	Sertoli cells	Mitotic arrest PGCs	Col9a1	ITGA9_ITGB1	0.0379246	0	COL9A1_ITGA9_ITGB1	Col9a1 - (Itga9+Itgb1)	COLLAGEN	ECM-Receptor	KEGG: mmu04512
796	time_E13.5	Mitotic PGCs	Progenitors	Col9a1	ITGA9_ITGB1	0.0228693	0	COL9A1_ITGA9_ITGB1	Col9a1 - (Itga9+Itgb1)	COLLAGEN	ECM-Receptor	KEGG: mmu04512
797	time_E13.5	Mitotic arrest PGCs	Progenitors	Col9a1	ITGA9_ITGB1	0.0275051	0	COL9A1_ITGA9_ITGB1	Col9a1 - (Itga9+Itgb1)	COLLAGEN	ECM-Receptor	KEGG: mmu04512
798	time_E13.5	Sertoli cells	Progenitors	Col9a1	ITGA9_ITGB1	0.213512	0	COL9A1_ITGA9_ITGB1	Col9a1 - (Itga9+Itgb1)	COLLAGEN	ECM-Receptor	KEGG: mmu04512
799	time_E13.5	Mitotic PGCs	Sertoli cells	Col9a1	ITGA9_ITGB1	0.0141003	0	COL9A1_ITGA9_ITGB1	Col9a1 - (Itga9+Itgb1)	COLLAGEN	ECM-Receptor	KEGG: mmu04512
800	time_E13.5	Mitotic arrest PGCs	Sertoli cells	Col9a1	ITGA9_ITGB1	0.0169895	0.03	COL9A1_ITGA9_ITGB1	Col9a1 - (Itga9+Itgb1)	COLLAGEN	ECM-Receptor	KEGG: mmu04512
801	time_E13.5	Sertoli cells	Sertoli cells	Col9a1	ITGA9_ITGB1	0.142288	0	COL9A1_ITGA9_ITGB1	Col9a1 - (Itga9+Itgb1)	COLLAGEN	ECM-Receptor	KEGG: mmu04512
802	time_E13.5	Mitotic PGCs	Leydig cells	Col9a1	ITGA9_ITGB1	0.0238502	0	COL9A1_ITGA9_ITGB1	Col9a1 - (Itga9+Itgb1)	COLLAGEN	ECM-Receptor	KEGG: mmu04512
803	time_E13.5	Mitotic arrest PGCs	Leydig cells	Col9a1	ITGA9_ITGB1	0.0286791	0	COL9A1_ITGA9_ITGB1	Col9a1 - (Itga9+Itgb1)	COLLAGEN	ECM-Receptor	KEGG: mmu04512
804	time_E13.5	Sertoli cells	Leydig cells	Col9a1	ITGA9_ITGB1	0.220822	0	COL9A1_ITGA9_ITGB1	Col9a1 - (Itga9+Itgb1)	COLLAGEN	ECM-Receptor	KEGG: mmu04512
805	time_E13.5	Sertoli cells	Mitotic arrest PGCs	Col9a2	ITGA9_ITGB1	0.0622404	0	COL9A2_ITGA9_ITGB1	Col9a2 - (Itga9+Itgb1)	COLLAGEN	ECM-Receptor	KEGG: mmu04512
806	time_E13.5	Progenitors	Progenitors	Col9a2	ITGA9_ITGB1	0.0264198	0	COL9A2_ITGA9_ITGB1	Col9a2 - (Itga9+Itgb1)	COLLAGEN	ECM-Receptor	KEGG: mmu04512
807	time_E13.5	Sertoli cells	Progenitors	Col9a2	ITGA9_ITGB1	0.313699	0	COL9A2_ITGA9_ITGB1	Col9a2 - (Itga9+Itgb1)	COLLAGEN	ECM-Receptor	KEGG: mmu04512
808	time_E13.5	Leydig cells	Progenitors	Col9a2	ITGA9_ITGB1	0.0721087	0	COL9A2_ITGA9_ITGB1	Col9a2 - (Itga9+Itgb1)	COLLAGEN	ECM-Receptor	KEGG: mmu04512
809	time_E13.5	Progenitors	Sertoli cells	Col9a2	ITGA9_ITGB1	0.0163122	0	COL9A2_ITGA9_ITGB1	Col9a2 - (Itga9+Itgb1)	COLLAGEN	ECM-Receptor	KEGG: mmu04512
810	time_E13.5	Sertoli cells	Sertoli cells	Col9a2	ITGA9_ITGB1	0.218332	0	COL9A2_ITGA9_ITGB1	Col9a2 - (Itga9+Itgb1)	COLLAGEN	ECM-Receptor	KEGG: mmu04512
811	time_E13.5	Leydig cells	Sertoli cells	Col9a2	ITGA9_ITGB1	0.0453355	0.02	COL9A2_ITGA9_ITGB1	Col9a2 - (Itga9+Itgb1)	COLLAGEN	ECM-Receptor	KEGG: mmu04512
812	time_E13.5	Progenitors	Leydig cells	Col9a2	ITGA9_ITGB1	0.0275487	0	COL9A2_ITGA9_ITGB1	Col9a2 - (Itga9+Itgb1)	COLLAGEN	ECM-Receptor	KEGG: mmu04512
813	time_E13.5	Sertoli cells	Leydig cells	Col9a2	ITGA9_ITGB1	0.32303	0	COL9A2_ITGA9_ITGB1	Col9a2 - (Itga9+Itgb1)	COLLAGEN	ECM-Receptor	KEGG: mmu04512
814	time_E13.5	Leydig cells	Leydig cells	Col9a2	ITGA9_ITGB1	0.0750394	0	COL9A2_ITGA9_ITGB1	Col9a2 - (Itga9+Itgb1)	COLLAGEN	ECM-Receptor	KEGG: mmu04512
815	time_E13.5	Sertoli cells	Mitotic arrest PGCs	Col9a3	ITGA9_ITGB1	0.0791263	0	COL9A3_ITGA9_ITGB1	Col9a3 - (Itga9+Itgb1)	COLLAGEN	ECM-Receptor	KEGG: mmu04512
816	time_E13.5	Mitotic PGCs	Progenitors	Col9a3	ITGA9_ITGB1	0.00674574	0	COL9A3_ITGA9_ITGB1	Col9a3 - (Itga9+Itgb1)	COLLAGEN	ECM-Receptor	KEGG: mmu04512
817	time_E13.5	Progenitors	Progenitors	Col9a3	ITGA9_ITGB1	0.0381782	0	COL9A3_ITGA9_ITGB1	Col9a3 - (Itga9+Itgb1)	COLLAGEN	ECM-Receptor	KEGG: mmu04512
818	time_E13.5	Sertoli cells	Progenitors	Col9a3	ITGA9_ITGB1	0.37176	0	COL9A3_ITGA9_ITGB1	Col9a3 - (Itga9+Itgb1)	COLLAGEN	ECM-Receptor	KEGG: mmu04512
819	time_E13.5	Leydig cells	Progenitors	Col9a3	ITGA9_ITGB1	0.121091	0	COL9A3_ITGA9_ITGB1	Col9a3 - (Itga9+Itgb1)	COLLAGEN	ECM-Receptor	KEGG: mmu04512
820	time_E13.5	Progenitors	Sertoli cells	Col9a3	ITGA9_ITGB1	0.0236815	0	COL9A3_ITGA9_ITGB1	Col9a3 - (Itga9+Itgb1)	COLLAGEN	ECM-Receptor	KEGG: mmu04512
821	time_E13.5	Sertoli cells	Sertoli cells	Col9a3	ITGA9_ITGB1	0.265573	0	COL9A3_ITGA9_ITGB1	Col9a3 - (Itga9+Itgb1)	COLLAGEN	ECM-Receptor	KEGG: mmu04512
822	time_E13.5	Leydig cells	Sertoli cells	Col9a3	ITGA9_ITGB1	0.0776531	0	COL9A3_ITGA9_ITGB1	Col9a3 - (Itga9+Itgb1)	COLLAGEN	ECM-Receptor	KEGG: mmu04512
823	time_E13.5	Progenitors	Leydig cells	Col9a3	ITGA9_ITGB1	0.039789	0	COL9A3_ITGA9_ITGB1	Col9a3 - (Itga9+Itgb1)	COLLAGEN	ECM-Receptor	KEGG: mmu04512
824	time_E13.5	Sertoli cells	Leydig cells	Col9a3	ITGA9_ITGB1	0.381858	0	COL9A3_ITGA9_ITGB1	Col9a3 - (Itga9+Itgb1)	COLLAGEN	ECM-Receptor	KEGG: mmu04512
825	time_E13.5	Leydig cells	Leydig cells	Col9a3	ITGA9_ITGB1	0.125743	0	COL9A3_ITGA9_ITGB1	Col9a3 - (Itga9+Itgb1)	COLLAGEN	ECM-Receptor	KEGG: mmu04512
826	time_E13.5	Progenitors	Mitotic arrest PGCs	Lama2	ITGA9_ITGB1	0.00625915	0	LAMA2_ITGA9_ITGB1	Lama2 - (Itga9+Itgb1)	LAMININ	ECM-Receptor	KEGG: mmu04512
827	time_E13.5	Progenitors	Progenitors	Lama2	ITGA9_ITGB1	0.0415736	0	LAMA2_ITGA9_ITGB1	Lama2 - (Itga9+Itgb1)	LAMININ	ECM-Receptor	KEGG: mmu04512
828	time_E13.5	Progenitors	Sertoli cells	Lama2	ITGA9_ITGB1	0.0258223	0	LAMA2_ITGA9_ITGB1	Lama2 - (Itga9+Itgb1)	LAMININ	ECM-Receptor	KEGG: mmu04512
829	time_E13.5	Progenitors	Leydig cells	Lama2	ITGA9_ITGB1	0.0433213	0	LAMA2_ITGA9_ITGB1	Lama2 - (Itga9+Itgb1)	LAMININ	ECM-Receptor	KEGG: mmu04512
830	time_E13.5	Leydig cells	Mitotic arrest PGCs	Lama3	ITGA9_ITGB1	0.0124762	0.02	LAMA3_ITGA9_ITGB1	Lama3 - (Itga9+Itgb1)	LAMININ	ECM-Receptor	KEGG: mmu04512
831	time_E13.5	Mitotic arrest PGCs	Progenitors	Lama3	ITGA9_ITGB1	0.0195963	0	LAMA3_ITGA9_ITGB1	Lama3 - (Itga9+Itgb1)	LAMININ	ECM-Receptor	KEGG: mmu04512
832	time_E13.5	Leydig cells	Progenitors	Lama3	ITGA9_ITGB1	0.0800425	0	LAMA3_ITGA9_ITGB1	Lama3 - (Itga9+Itgb1)	LAMININ	ECM-Receptor	KEGG: mmu04512
833	time_E13.5	Mitotic arrest PGCs	Sertoli cells	Lama3	ITGA9_ITGB1	0.0120668	0	LAMA3_ITGA9_ITGB1	Lama3 - (Itga9+Itgb1)	LAMININ	ECM-Receptor	KEGG: mmu04512
834	time_E13.5	Leydig cells	Sertoli cells	Lama3	ITGA9_ITGB1	0.0504838	0	LAMA3_ITGA9_ITGB1	Lama3 - (Itga9+Itgb1)	LAMININ	ECM-Receptor	KEGG: mmu04512
835	time_E13.5	Mitotic arrest PGCs	Leydig cells	Lama3	ITGA9_ITGB1	0.0204398	0	LAMA3_ITGA9_ITGB1	Lama3 - (Itga9+Itgb1)	LAMININ	ECM-Receptor	KEGG: mmu04512
836	time_E13.5	Leydig cells	Leydig cells	Lama3	ITGA9_ITGB1	0.0832668	0	LAMA3_ITGA9_ITGB1	Lama3 - (Itga9+Itgb1)	LAMININ	ECM-Receptor	KEGG: mmu04512
837	time_E13.5	Mitotic PGCs	Progenitors	Lamb1	ITGA9_ITGB1	0.129684	0	LAMB1_ITGA9_ITGB1	Lamb1 - (Itga9+Itgb1)	LAMININ	ECM-Receptor	KEGG: mmu04512
838	time_E13.5	Mitotic arrest PGCs	Progenitors	Lamb1	ITGA9_ITGB1	0.178492	0	LAMB1_ITGA9_ITGB1	Lamb1 - (Itga9+Itgb1)	LAMININ	ECM-Receptor	KEGG: mmu04512
839	time_E13.5	Progenitors	Progenitors	Lamb1	ITGA9_ITGB1	0.268671	0	LAMB1_ITGA9_ITGB1	Lamb1 - (Itga9+Itgb1)	LAMININ	ECM-Receptor	KEGG: mmu04512
840	time_E13.5	Sertoli cells	Progenitors	Lamb1	ITGA9_ITGB1	0.194981	0	LAMB1_ITGA9_ITGB1	Lamb1 - (Itga9+Itgb1)	LAMININ	ECM-Receptor	KEGG: mmu04512
841	time_E13.5	Leydig cells	Progenitors	Lamb1	ITGA9_ITGB1	0.293669	0	LAMB1_ITGA9_ITGB1	Lamb1 - (Itga9+Itgb1)	LAMININ	ECM-Receptor	KEGG: mmu04512
842	time_E13.5	Mitotic arrest PGCs	Sertoli cells	Lamb1	ITGA9_ITGB1	0.117209	0.01	LAMB1_ITGA9_ITGB1	Lamb1 - (Itga9+Itgb1)	LAMININ	ECM-Receptor	KEGG: mmu04512
843	time_E13.5	Progenitors	Sertoli cells	Lamb1	ITGA9_ITGB1	0.183336	0	LAMB1_ITGA9_ITGB1	Lamb1 - (Itga9+Itgb1)	LAMININ	ECM-Receptor	KEGG: mmu04512
844	time_E13.5	Leydig cells	Sertoli cells	Lamb1	ITGA9_ITGB1	0.202594	0	LAMB1_ITGA9_ITGB1	Lamb1 - (Itga9+Itgb1)	LAMININ	ECM-Receptor	KEGG: mmu04512
845	time_E13.5	Mitotic PGCs	Leydig cells	Lamb1	ITGA9_ITGB1	0.134616	0.03	LAMB1_ITGA9_ITGB1	Lamb1 - (Itga9+Itgb1)	LAMININ	ECM-Receptor	KEGG: mmu04512
846	time_E13.5	Mitotic arrest PGCs	Leydig cells	Lamb1	ITGA9_ITGB1	0.184885	0.01	LAMB1_ITGA9_ITGB1	Lamb1 - (Itga9+Itgb1)	LAMININ	ECM-Receptor	KEGG: mmu04512
847	time_E13.5	Progenitors	Leydig cells	Lamb1	ITGA9_ITGB1	0.277204	0	LAMB1_ITGA9_ITGB1	Lamb1 - (Itga9+Itgb1)	LAMININ	ECM-Receptor	KEGG: mmu04512
848	time_E13.5	Sertoli cells	Leydig cells	Lamb1	ITGA9_ITGB1	0.201819	0	LAMB1_ITGA9_ITGB1	Lamb1 - (Itga9+Itgb1)	LAMININ	ECM-Receptor	KEGG: mmu04512
849	time_E13.5	Leydig cells	Leydig cells	Lamb1	ITGA9_ITGB1	0.302667	0	LAMB1_ITGA9_ITGB1	Lamb1 - (Itga9+Itgb1)	LAMININ	ECM-Receptor	KEGG: mmu04512
850	time_E13.5	Progenitors	Mitotic PGCs	Col1a1	Sdc1	0.185908	0	COL1A1_SDC1	Col1a1 - Sdc1	COLLAGEN	ECM-Receptor	KEGG: mmu04512
851	time_E13.5	Progenitors	Mitotic arrest PGCs	Col1a1	Sdc1	0.0972775	0	COL1A1_SDC1	Col1a1 - Sdc1	COLLAGEN	ECM-Receptor	KEGG: mmu04512
852	time_E13.5	Mitotic arrest PGCs	Progenitors	Col1a1	Sdc1	0.0800387	0.04	COL1A1_SDC1	Col1a1 - Sdc1	COLLAGEN	ECM-Receptor	KEGG: mmu04512
853	time_E13.5	Progenitors	Progenitors	Col1a1	Sdc1	0.310477	0	COL1A1_SDC1	Col1a1 - Sdc1	COLLAGEN	ECM-Receptor	KEGG: mmu04512
854	time_E13.5	Sertoli cells	Progenitors	Col1a1	Sdc1	0.103455	0.02	COL1A1_SDC1	Col1a1 - Sdc1	COLLAGEN	ECM-Receptor	KEGG: mmu04512
855	time_E13.5	Leydig cells	Progenitors	Col1a1	Sdc1	0.16622	0.01	COL1A1_SDC1	Col1a1 - Sdc1	COLLAGEN	ECM-Receptor	KEGG: mmu04512
856	time_E13.5	Progenitors	Sertoli cells	Col1a1	Sdc1	0.202287	0	COL1A1_SDC1	Col1a1 - Sdc1	COLLAGEN	ECM-Receptor	KEGG: mmu04512
857	time_E13.5	Progenitors	Leydig cells	Col1a1	Sdc1	0.187095	0	COL1A1_SDC1	Col1a1 - Sdc1	COLLAGEN	ECM-Receptor	KEGG: mmu04512
858	time_E13.5	Progenitors	Mitotic PGCs	Col1a2	Sdc1	0.214234	0	COL1A2_SDC1	Col1a2 - Sdc1	COLLAGEN	ECM-Receptor	KEGG: mmu04512
859	time_E13.5	Progenitors	Mitotic arrest PGCs	Col1a2	Sdc1	0.11399	0	COL1A2_SDC1	Col1a2 - Sdc1	COLLAGEN	ECM-Receptor	KEGG: mmu04512
860	time_E13.5	Progenitors	Progenitors	Col1a2	Sdc1	0.349633	0	COL1A2_SDC1	Col1a2 - Sdc1	COLLAGEN	ECM-Receptor	KEGG: mmu04512
861	time_E13.5	Sertoli cells	Progenitors	Col1a2	Sdc1	0.155868	0.02	COL1A2_SDC1	Col1a2 - Sdc1	COLLAGEN	ECM-Receptor	KEGG: mmu04512
862	time_E13.5	Leydig cells	Progenitors	Col1a2	Sdc1	0.22124	0.01	COL1A2_SDC1	Col1a2 - Sdc1	COLLAGEN	ECM-Receptor	KEGG: mmu04512
863	time_E13.5	Progenitors	Sertoli cells	Col1a2	Sdc1	0.232396	0	COL1A2_SDC1	Col1a2 - Sdc1	COLLAGEN	ECM-Receptor	KEGG: mmu04512
864	time_E13.5	Progenitors	Leydig cells	Col1a2	Sdc1	0.215554	0	COL1A2_SDC1	Col1a2 - Sdc1	COLLAGEN	ECM-Receptor	KEGG: mmu04512
865	time_E13.5	Sertoli cells	Mitotic PGCs	Col2a1	Sdc1	0.0774319	0	COL2A1_SDC1	Col2a1 - Sdc1	COLLAGEN	ECM-Receptor	KEGG: mmu04512
866	time_E13.5	Sertoli cells	Mitotic arrest PGCs	Col2a1	Sdc1	0.0380967	0	COL2A1_SDC1	Col2a1 - Sdc1	COLLAGEN	ECM-Receptor	KEGG: mmu04512
867	time_E13.5	Mitotic arrest PGCs	Progenitors	Col2a1	Sdc1	0.00899932	0	COL2A1_SDC1	Col2a1 - Sdc1	COLLAGEN	ECM-Receptor	KEGG: mmu04512
868	time_E13.5	Sertoli cells	Progenitors	Col2a1	Sdc1	0.141994	0	COL2A1_SDC1	Col2a1 - Sdc1	COLLAGEN	ECM-Receptor	KEGG: mmu04512
869	time_E13.5	Sertoli cells	Sertoli cells	Col2a1	Sdc1	0.0852547	0	COL2A1_SDC1	Col2a1 - Sdc1	COLLAGEN	ECM-Receptor	KEGG: mmu04512
870	time_E13.5	Sertoli cells	Leydig cells	Col2a1	Sdc1	0.0779927	0	COL2A1_SDC1	Col2a1 - Sdc1	COLLAGEN	ECM-Receptor	KEGG: mmu04512
871	time_E13.5	Progenitors	Mitotic PGCs	Col4a1	Sdc1	0.165943	0	COL4A1_SDC1	Col4a1 - Sdc1	COLLAGEN	ECM-Receptor	KEGG: mmu04512
872	time_E13.5	Sertoli cells	Mitotic PGCs	Col4a1	Sdc1	0.141662	0.01	COL4A1_SDC1	Col4a1 - Sdc1	COLLAGEN	ECM-Receptor	KEGG: mmu04512
873	time_E13.5	Leydig cells	Mitotic PGCs	Col4a1	Sdc1	0.175299	0.01	COL4A1_SDC1	Col4a1 - Sdc1	COLLAGEN	ECM-Receptor	KEGG: mmu04512
874	time_E13.5	Progenitors	Mitotic arrest PGCs	Col4a1	Sdc1	0.0858275	0	COL4A1_SDC1	Col4a1 - Sdc1	COLLAGEN	ECM-Receptor	KEGG: mmu04512
875	time_E13.5	Progenitors	Progenitors	Col4a1	Sdc1	0.281765	0	COL4A1_SDC1	Col4a1 - Sdc1	COLLAGEN	ECM-Receptor	KEGG: mmu04512
876	time_E13.5	Sertoli cells	Progenitors	Col4a1	Sdc1	0.245526	0	COL4A1_SDC1	Col4a1 - Sdc1	COLLAGEN	ECM-Receptor	KEGG: mmu04512
877	time_E13.5	Leydig cells	Progenitors	Col4a1	Sdc1	0.29534	0	COL4A1_SDC1	Col4a1 - Sdc1	COLLAGEN	ECM-Receptor	KEGG: mmu04512
878	time_E13.5	Progenitors	Sertoli cells	Col4a1	Sdc1	0.180954	0	COL4A1_SDC1	Col4a1 - Sdc1	COLLAGEN	ECM-Receptor	KEGG: mmu04512
879	time_E13.5	Sertoli cells	Sertoli cells	Col4a1	Sdc1	0.154885	0.02	COL4A1_SDC1	Col4a1 - Sdc1	COLLAGEN	ECM-Receptor	KEGG: mmu04512
880	time_E13.5	Leydig cells	Sertoli cells	Col4a1	Sdc1	0.190963	0.01	COL4A1_SDC1	Col4a1 - Sdc1	COLLAGEN	ECM-Receptor	KEGG: mmu04512
881	time_E13.5	Progenitors	Leydig cells	Col4a1	Sdc1	0.167029	0	COL4A1_SDC1	Col4a1 - Sdc1	COLLAGEN	ECM-Receptor	KEGG: mmu04512
882	time_E13.5	Sertoli cells	Leydig cells	Col4a1	Sdc1	0.142616	0.02	COL4A1_SDC1	Col4a1 - Sdc1	COLLAGEN	ECM-Receptor	KEGG: mmu04512
883	time_E13.5	Progenitors	Mitotic PGCs	Col4a2	Sdc1	0.161359	0	COL4A2_SDC1	Col4a2 - Sdc1	COLLAGEN	ECM-Receptor	KEGG: mmu04512
884	time_E13.5	Sertoli cells	Mitotic PGCs	Col4a2	Sdc1	0.12037	0.03	COL4A2_SDC1	Col4a2 - Sdc1	COLLAGEN	ECM-Receptor	KEGG: mmu04512
885	time_E13.5	Leydig cells	Mitotic PGCs	Col4a2	Sdc1	0.16492	0.02	COL4A2_SDC1	Col4a2 - Sdc1	COLLAGEN	ECM-Receptor	KEGG: mmu04512
886	time_E13.5	Progenitors	Mitotic arrest PGCs	Col4a2	Sdc1	0.0832355	0	COL4A2_SDC1	Col4a2 - Sdc1	COLLAGEN	ECM-Receptor	KEGG: mmu04512
887	time_E13.5	Progenitors	Progenitors	Col4a2	Sdc1	0.275036	0	COL4A2_SDC1	Col4a2 - Sdc1	COLLAGEN	ECM-Receptor	KEGG: mmu04512
888	time_E13.5	Sertoli cells	Progenitors	Col4a2	Sdc1	0.212487	0	COL4A2_SDC1	Col4a2 - Sdc1	COLLAGEN	ECM-Receptor	KEGG: mmu04512
889	time_E13.5	Leydig cells	Progenitors	Col4a2	Sdc1	0.280268	0	COL4A2_SDC1	Col4a2 - Sdc1	COLLAGEN	ECM-Receptor	KEGG: mmu04512
890	time_E13.5	Progenitors	Sertoli cells	Col4a2	Sdc1	0.176043	0	COL4A2_SDC1	Col4a2 - Sdc1	COLLAGEN	ECM-Receptor	KEGG: mmu04512
891	time_E13.5	Sertoli cells	Sertoli cells	Col4a2	Sdc1	0.131911	0.03	COL4A2_SDC1	Col4a2 - Sdc1	COLLAGEN	ECM-Receptor	KEGG: mmu04512
892	time_E13.5	Leydig cells	Sertoli cells	Col4a2	Sdc1	0.179859	0.01	COL4A2_SDC1	Col4a2 - Sdc1	COLLAGEN	ECM-Receptor	KEGG: mmu04512
893	time_E13.5	Progenitors	Leydig cells	Col4a2	Sdc1	0.162421	0	COL4A2_SDC1	Col4a2 - Sdc1	COLLAGEN	ECM-Receptor	KEGG: mmu04512
894	time_E13.5	Sertoli cells	Leydig cells	Col4a2	Sdc1	0.121201	0.03	COL4A2_SDC1	Col4a2 - Sdc1	COLLAGEN	ECM-Receptor	KEGG: mmu04512
895	time_E13.5	Progenitors	Mitotic PGCs	Col4a4	Sdc1	0.00289027	0	COL4A4_SDC1	Col4a4 - Sdc1	COLLAGEN	ECM-Receptor	KEGG: mmu04512
896	time_E13.5	Sertoli cells	Mitotic PGCs	Col4a4	Sdc1	0.00375871	0.01	COL4A4_SDC1	Col4a4 - Sdc1	COLLAGEN	ECM-Receptor	KEGG: mmu04512
897	time_E13.5	Progenitors	Mitotic arrest PGCs	Col4a4	Sdc1	0.00136595	0	COL4A4_SDC1	Col4a4 - Sdc1	COLLAGEN	ECM-Receptor	KEGG: mmu04512
898	time_E13.5	Sertoli cells	Mitotic arrest PGCs	Col4a4	Sdc1	0.0017772	0.03	COL4A4_SDC1	Col4a4 - Sdc1	COLLAGEN	ECM-Receptor	KEGG: mmu04512
899	time_E13.5	Progenitors	Progenitors	Col4a4	Sdc1	0.005683	0	COL4A4_SDC1	Col4a4 - Sdc1	COLLAGEN	ECM-Receptor	KEGG: mmu04512
900	time_E13.5	Sertoli cells	Progenitors	Col4a4	Sdc1	0.00738436	0.01	COL4A4_SDC1	Col4a4 - Sdc1	COLLAGEN	ECM-Receptor	KEGG: mmu04512
901	time_E13.5	Progenitors	Sertoli cells	Col4a4	Sdc1	0.00320846	0	COL4A4_SDC1	Col4a4 - Sdc1	COLLAGEN	ECM-Receptor	KEGG: mmu04512
902	time_E13.5	Sertoli cells	Sertoli cells	Col4a4	Sdc1	0.00417211	0.01	COL4A4_SDC1	Col4a4 - Sdc1	COLLAGEN	ECM-Receptor	KEGG: mmu04512
903	time_E13.5	Progenitors	Leydig cells	Col4a4	Sdc1	0.00291291	0	COL4A4_SDC1	Col4a4 - Sdc1	COLLAGEN	ECM-Receptor	KEGG: mmu04512
904	time_E13.5	Sertoli cells	Leydig cells	Col4a4	Sdc1	0.00378812	0	COL4A4_SDC1	Col4a4 - Sdc1	COLLAGEN	ECM-Receptor	KEGG: mmu04512
905	time_E13.5	Progenitors	Mitotic PGCs	Col6a1	Sdc1	0.150099	0	COL6A1_SDC1	Col6a1 - Sdc1	COLLAGEN	ECM-Receptor	KEGG: mmu04512
906	time_E13.5	Leydig cells	Mitotic PGCs	Col6a1	Sdc1	0.188249	0	COL6A1_SDC1	Col6a1 - Sdc1	COLLAGEN	ECM-Receptor	KEGG: mmu04512
907	time_E13.5	Progenitors	Mitotic arrest PGCs	Col6a1	Sdc1	0.0769273	0	COL6A1_SDC1	Col6a1 - Sdc1	COLLAGEN	ECM-Receptor	KEGG: mmu04512
908	time_E13.5	Progenitors	Progenitors	Col6a1	Sdc1	0.258288	0	COL6A1_SDC1	Col6a1 - Sdc1	COLLAGEN	ECM-Receptor	KEGG: mmu04512
909	time_E13.5	Sertoli cells	Progenitors	Col6a1	Sdc1	0.142537	0	COL6A1_SDC1	Col6a1 - Sdc1	COLLAGEN	ECM-Receptor	KEGG: mmu04512
910	time_E13.5	Leydig cells	Progenitors	Col6a1	Sdc1	0.313783	0	COL6A1_SDC1	Col6a1 - Sdc1	COLLAGEN	ECM-Receptor	KEGG: mmu04512
911	time_E13.5	Progenitors	Sertoli cells	Col6a1	Sdc1	0.163959	0	COL6A1_SDC1	Col6a1 - Sdc1	COLLAGEN	ECM-Receptor	KEGG: mmu04512
912	time_E13.5	Leydig cells	Sertoli cells	Col6a1	Sdc1	0.204783	0	COL6A1_SDC1	Col6a1 - Sdc1	COLLAGEN	ECM-Receptor	KEGG: mmu04512
913	time_E13.5	Progenitors	Leydig cells	Col6a1	Sdc1	0.1511	0	COL6A1_SDC1	Col6a1 - Sdc1	COLLAGEN	ECM-Receptor	KEGG: mmu04512
914	time_E13.5	Leydig cells	Leydig cells	Col6a1	Sdc1	0.189448	0.03	COL6A1_SDC1	Col6a1 - Sdc1	COLLAGEN	ECM-Receptor	KEGG: mmu04512
915	time_E13.5	Progenitors	Mitotic PGCs	Col6a2	Sdc1	0.142824	0	COL6A2_SDC1	Col6a2 - Sdc1	COLLAGEN	ECM-Receptor	KEGG: mmu04512
916	time_E13.5	Leydig cells	Mitotic PGCs	Col6a2	Sdc1	0.131762	0.01	COL6A2_SDC1	Col6a2 - Sdc1	COLLAGEN	ECM-Receptor	KEGG: mmu04512
917	time_E13.5	Progenitors	Mitotic arrest PGCs	Col6a2	Sdc1	0.0728946	0	COL6A2_SDC1	Col6a2 - Sdc1	COLLAGEN	ECM-Receptor	KEGG: mmu04512
918	time_E13.5	Progenitors	Progenitors	Col6a2	Sdc1	0.247294	0	COL6A2_SDC1	Col6a2 - Sdc1	COLLAGEN	ECM-Receptor	KEGG: mmu04512
919	time_E13.5	Sertoli cells	Progenitors	Col6a2	Sdc1	0.0722195	0.04	COL6A2_SDC1	Col6a2 - Sdc1	COLLAGEN	ECM-Receptor	KEGG: mmu04512
920	time_E13.5	Leydig cells	Progenitors	Col6a2	Sdc1	0.230315	0	COL6A2_SDC1	Col6a2 - Sdc1	COLLAGEN	ECM-Receptor	KEGG: mmu04512
921	time_E13.5	Progenitors	Sertoli cells	Col6a2	Sdc1	0.156135	0	COL6A2_SDC1	Col6a2 - Sdc1	COLLAGEN	ECM-Receptor	KEGG: mmu04512
922	time_E13.5	Leydig cells	Sertoli cells	Col6a2	Sdc1	0.144216	0	COL6A2_SDC1	Col6a2 - Sdc1	COLLAGEN	ECM-Receptor	KEGG: mmu04512
923	time_E13.5	Progenitors	Leydig cells	Col6a2	Sdc1	0.143785	0	COL6A2_SDC1	Col6a2 - Sdc1	COLLAGEN	ECM-Receptor	KEGG: mmu04512
924	time_E13.5	Leydig cells	Leydig cells	Col6a2	Sdc1	0.13266	0.03	COL6A2_SDC1	Col6a2 - Sdc1	COLLAGEN	ECM-Receptor	KEGG: mmu04512
925	time_E13.5	Progenitors	Mitotic PGCs	Col6a3	Sdc1	0.0631418	0	COL6A3_SDC1	Col6a3 - Sdc1	COLLAGEN	ECM-Receptor	KEGG: mmu04512
926	time_E13.5	Progenitors	Mitotic arrest PGCs	Col6a3	Sdc1	0.0308234	0.03	COL6A3_SDC1	Col6a3 - Sdc1	COLLAGEN	ECM-Receptor	KEGG: mmu04512
927	time_E13.5	Mitotic arrest PGCs	Progenitors	Col6a3	Sdc1	0.0455587	0	COL6A3_SDC1	Col6a3 - Sdc1	COLLAGEN	ECM-Receptor	KEGG: mmu04512
928	time_E13.5	Progenitors	Progenitors	Col6a3	Sdc1	0.117304	0	COL6A3_SDC1	Col6a3 - Sdc1	COLLAGEN	ECM-Receptor	KEGG: mmu04512
929	time_E13.5	Progenitors	Sertoli cells	Col6a3	Sdc1	0.0696299	0	COL6A3_SDC1	Col6a3 - Sdc1	COLLAGEN	ECM-Receptor	KEGG: mmu04512
930	time_E13.5	Progenitors	Leydig cells	Col6a3	Sdc1	0.0636063	0	COL6A3_SDC1	Col6a3 - Sdc1	COLLAGEN	ECM-Receptor	KEGG: mmu04512
931	time_E13.5	Sertoli cells	Mitotic PGCs	Col9a1	Sdc1	0.109051	0	COL9A1_SDC1	Col9a1 - Sdc1	COLLAGEN	ECM-Receptor	KEGG: mmu04512
932	time_E13.5	Sertoli cells	Mitotic arrest PGCs	Col9a1	Sdc1	0.0546042	0	COL9A1_SDC1	Col9a1 - Sdc1	COLLAGEN	ECM-Receptor	KEGG: mmu04512
933	time_E13.5	Mitotic PGCs	Progenitors	Col9a1	Sdc1	0.0203827	0	COL9A1_SDC1	Col9a1 - Sdc1	COLLAGEN	ECM-Receptor	KEGG: mmu04512
934	time_E13.5	Mitotic arrest PGCs	Progenitors	Col9a1	Sdc1	0.0245272	0.02	COL9A1_SDC1	Col9a1 - Sdc1	COLLAGEN	ECM-Receptor	KEGG: mmu04512
935	time_E13.5	Sertoli cells	Progenitors	Col9a1	Sdc1	0.194421	0	COL9A1_SDC1	Col9a1 - Sdc1	COLLAGEN	ECM-Receptor	KEGG: mmu04512
936	time_E13.5	Sertoli cells	Sertoli cells	Col9a1	Sdc1	0.119654	0	COL9A1_SDC1	Col9a1 - Sdc1	COLLAGEN	ECM-Receptor	KEGG: mmu04512
937	time_E13.5	Sertoli cells	Leydig cells	Col9a1	Sdc1	0.109814	0	COL9A1_SDC1	Col9a1 - Sdc1	COLLAGEN	ECM-Receptor	KEGG: mmu04512
938	time_E13.5	Sertoli cells	Mitotic PGCs	Col9a2	Sdc1	0.170871	0	COL9A2_SDC1	Col9a2 - Sdc1	COLLAGEN	ECM-Receptor	KEGG: mmu04512
939	time_E13.5	Sertoli cells	Mitotic arrest PGCs	Col9a2	Sdc1	0.088629	0	COL9A2_SDC1	Col9a2 - Sdc1	COLLAGEN	ECM-Receptor	KEGG: mmu04512
940	time_E13.5	Progenitors	Progenitors	Col9a2	Sdc1	0.0235565	0.01	COL9A2_SDC1	Col9a2 - Sdc1	COLLAGEN	ECM-Receptor	KEGG: mmu04512
941	time_E13.5	Sertoli cells	Progenitors	Col9a2	Sdc1	0.288941	0	COL9A2_SDC1	Col9a2 - Sdc1	COLLAGEN	ECM-Receptor	KEGG: mmu04512
942	time_E13.5	Leydig cells	Progenitors	Col9a2	Sdc1	0.0646225	0.01	COL9A2_SDC1	Col9a2 - Sdc1	COLLAGEN	ECM-Receptor	KEGG: mmu04512
943	time_E13.5	Sertoli cells	Sertoli cells	Col9a2	Sdc1	0.186228	0	COL9A2_SDC1	Col9a2 - Sdc1	COLLAGEN	ECM-Receptor	KEGG: mmu04512
944	time_E13.5	Sertoli cells	Leydig cells	Col9a2	Sdc1	0.171983	0	COL9A2_SDC1	Col9a2 - Sdc1	COLLAGEN	ECM-Receptor	KEGG: mmu04512
945	time_E13.5	Progenitors	Mitotic PGCs	Col9a3	Sdc1	0.0175819	0	COL9A3_SDC1	Col9a3 - Sdc1	COLLAGEN	ECM-Receptor	KEGG: mmu04512
946	time_E13.5	Sertoli cells	Mitotic PGCs	Col9a3	Sdc1	0.21061	0	COL9A3_SDC1	Col9a3 - Sdc1	COLLAGEN	ECM-Receptor	KEGG: mmu04512
947	time_E13.5	Leydig cells	Mitotic PGCs	Col9a3	Sdc1	0.0584849	0	COL9A3_SDC1	Col9a3 - Sdc1	COLLAGEN	ECM-Receptor	KEGG: mmu04512
948	time_E13.5	Sertoli cells	Mitotic arrest PGCs	Col9a3	Sdc1	0.11182	0	COL9A3_SDC1	Col9a3 - Sdc1	COLLAGEN	ECM-Receptor	KEGG: mmu04512
949	time_E13.5	Progenitors	Progenitors	Col9a3	Sdc1	0.0340852	0	COL9A3_SDC1	Col9a3 - Sdc1	COLLAGEN	ECM-Receptor	KEGG: mmu04512
950	time_E13.5	Sertoli cells	Progenitors	Col9a3	Sdc1	0.344722	0	COL9A3_SDC1	Col9a3 - Sdc1	COLLAGEN	ECM-Receptor	KEGG: mmu04512
951	time_E13.5	Leydig cells	Progenitors	Col9a3	Sdc1	0.109118	0	COL9A3_SDC1	Col9a3 - Sdc1	COLLAGEN	ECM-Receptor	KEGG: mmu04512
952	time_E13.5	Progenitors	Sertoli cells	Col9a3	Sdc1	0.0194859	0	COL9A3_SDC1	Col9a3 - Sdc1	COLLAGEN	ECM-Receptor	KEGG: mmu04512
953	time_E13.5	Sertoli cells	Sertoli cells	Col9a3	Sdc1	0.228554	0	COL9A3_SDC1	Col9a3 - Sdc1	COLLAGEN	ECM-Receptor	KEGG: mmu04512
954	time_E13.5	Leydig cells	Sertoli cells	Col9a3	Sdc1	0.0645275	0	COL9A3_SDC1	Col9a3 - Sdc1	COLLAGEN	ECM-Receptor	KEGG: mmu04512
955	time_E13.5	Progenitors	Leydig cells	Col9a3	Sdc1	0.0177176	0	COL9A3_SDC1	Col9a3 - Sdc1	COLLAGEN	ECM-Receptor	KEGG: mmu04512
956	time_E13.5	Sertoli cells	Leydig cells	Col9a3	Sdc1	0.211913	0	COL9A3_SDC1	Col9a3 - Sdc1	COLLAGEN	ECM-Receptor	KEGG: mmu04512
957	time_E13.5	Leydig cells	Leydig cells	Col9a3	Sdc1	0.0589173	0.01	COL9A3_SDC1	Col9a3 - Sdc1	COLLAGEN	ECM-Receptor	KEGG: mmu04512
958	time_E13.5	Progenitors	Mitotic PGCs	Thbs1	Sdc1	0.0436913	0	THBS1_SDC1	Thbs1 - Sdc1	THBS	ECM-Receptor	KEGG: mmu04512
959	time_E13.5	Sertoli cells	Mitotic PGCs	Thbs1	Sdc1	0.0407021	0	THBS1_SDC1	Thbs1 - Sdc1	THBS	ECM-Receptor	KEGG: mmu04512
960	time_E13.5	Progenitors	Mitotic arrest PGCs	Thbs1	Sdc1	0.0211041	0	THBS1_SDC1	Thbs1 - Sdc1	THBS	ECM-Receptor	KEGG: mmu04512
961	time_E13.5	Sertoli cells	Mitotic arrest PGCs	Thbs1	Sdc1	0.0196286	0.03	THBS1_SDC1	Thbs1 - Sdc1	THBS	ECM-Receptor	KEGG: mmu04512
962	time_E13.5	Progenitors	Progenitors	Thbs1	Sdc1	0.0826407	0	THBS1_SDC1	Thbs1 - Sdc1	THBS	ECM-Receptor	KEGG: mmu04512
963	time_E13.5	Sertoli cells	Progenitors	Thbs1	Sdc1	0.0772018	0	THBS1_SDC1	Thbs1 - Sdc1	THBS	ECM-Receptor	KEGG: mmu04512
964	time_E13.5	Progenitors	Sertoli cells	Thbs1	Sdc1	0.0482838	0	THBS1_SDC1	Thbs1 - Sdc1	THBS	ECM-Receptor	KEGG: mmu04512
965	time_E13.5	Sertoli cells	Sertoli cells	Thbs1	Sdc1	0.0449952	0	THBS1_SDC1	Thbs1 - Sdc1	THBS	ECM-Receptor	KEGG: mmu04512
966	time_E13.5	Progenitors	Leydig cells	Thbs1	Sdc1	0.0440194	0	THBS1_SDC1	Thbs1 - Sdc1	THBS	ECM-Receptor	KEGG: mmu04512
967	time_E13.5	Sertoli cells	Leydig cells	Thbs1	Sdc1	0.0410087	0	THBS1_SDC1	Thbs1 - Sdc1	THBS	ECM-Receptor	KEGG: mmu04512
968	time_E13.5	Progenitors	Leydig cells	Thbs1	Cd36	0.0860798	0	THBS1_CD36	Thbs1 - Cd36	THBS	ECM-Receptor	KEGG: mmu04512
969	time_E13.5	Sertoli cells	Leydig cells	Thbs1	Cd36	0.0804345	0	THBS1_CD36	Thbs1 - Cd36	THBS	ECM-Receptor	KEGG: mmu04512
970	time_E13.5	Leydig cells	Leydig cells	Thbs1	Cd36	0.0273209	0	THBS1_CD36	Thbs1 - Cd36	THBS	ECM-Receptor	KEGG: mmu04512
971	time_E13.5	Progenitors	Mitotic PGCs	Thbs1	Cd47	0.0494161	0	THBS1_CD47	Thbs1 - Cd47	THBS	ECM-Receptor	KEGG: mmu04512
972	time_E13.5	Sertoli cells	Mitotic PGCs	Thbs1	Cd47	0.0460541	0	THBS1_CD47	Thbs1 - Cd47	THBS	ECM-Receptor	KEGG: mmu04512
973	time_E13.5	Progenitors	Mitotic arrest PGCs	Thbs1	Cd47	0.042938	0	THBS1_CD47	Thbs1 - Cd47	THBS	ECM-Receptor	KEGG: mmu04512
974	time_E13.5	Sertoli cells	Mitotic arrest PGCs	Thbs1	Cd47	0.0399982	0	THBS1_CD47	Thbs1 - Cd47	THBS	ECM-Receptor	KEGG: mmu04512
975	time_E13.5	Progenitors	Progenitors	Thbs1	Cd47	0.0389351	0	THBS1_CD47	Thbs1 - Cd47	THBS	ECM-Receptor	KEGG: mmu04512
976	time_E13.5	Sertoli cells	Progenitors	Thbs1	Cd47	0.036259	0.01	THBS1_CD47	Thbs1 - Cd47	THBS	ECM-Receptor	KEGG: mmu04512
977	time_E13.5	Progenitors	Sertoli cells	Thbs1	Cd47	0.03897	0	THBS1_CD47	Thbs1 - Cd47	THBS	ECM-Receptor	KEGG: mmu04512
978	time_E13.5	Sertoli cells	Sertoli cells	Thbs1	Cd47	0.0362915	0	THBS1_CD47	Thbs1 - Cd47	THBS	ECM-Receptor	KEGG: mmu04512
979	time_E13.5	Progenitors	Leydig cells	Thbs1	Cd47	0.103949	0	THBS1_CD47	Thbs1 - Cd47	THBS	ECM-Receptor	KEGG: mmu04512
980	time_E13.5	Sertoli cells	Leydig cells	Thbs1	Cd47	0.0972567	0	THBS1_CD47	Thbs1 - Cd47	THBS	ECM-Receptor	KEGG: mmu04512
981	time_E13.5	Leydig cells	Leydig cells	Thbs1	Cd47	0.0334387	0.03	THBS1_CD47	Thbs1 - Cd47	THBS	ECM-Receptor	KEGG: mmu04512
982	time_E13.5	Progenitors	Mitotic PGCs	Hspg2	Dag1	0.0650501	0	HSPG2_DAG1	Hspg2 - Dag1	HSPG	ECM-Receptor	KEGG: mmu04512
983	time_E13.5	Leydig cells	Mitotic PGCs	Hspg2	Dag1	0.184537	0	HSPG2_DAG1	Hspg2 - Dag1	HSPG	ECM-Receptor	KEGG: mmu04512
984	time_E13.5	Progenitors	Mitotic arrest PGCs	Hspg2	Dag1	0.0607079	0	HSPG2_DAG1	Hspg2 - Dag1	HSPG	ECM-Receptor	KEGG: mmu04512
985	time_E13.5	Leydig cells	Mitotic arrest PGCs	Hspg2	Dag1	0.173701	0	HSPG2_DAG1	Hspg2 - Dag1	HSPG	ECM-Receptor	KEGG: mmu04512
986	time_E13.5	Progenitors	Progenitors	Hspg2	Dag1	0.0510835	0	HSPG2_DAG1	Hspg2 - Dag1	HSPG	ECM-Receptor	KEGG: mmu04512
987	time_E13.5	Leydig cells	Progenitors	Hspg2	Dag1	0.149005	0	HSPG2_DAG1	Hspg2 - Dag1	HSPG	ECM-Receptor	KEGG: mmu04512
988	time_E13.5	Progenitors	Sertoli cells	Hspg2	Dag1	0.111637	0	HSPG2_DAG1	Hspg2 - Dag1	HSPG	ECM-Receptor	KEGG: mmu04512
989	time_E13.5	Sertoli cells	Sertoli cells	Hspg2	Dag1	0.0790048	0	HSPG2_DAG1	Hspg2 - Dag1	HSPG	ECM-Receptor	KEGG: mmu04512
990	time_E13.5	Leydig cells	Sertoli cells	Hspg2	Dag1	0.290142	0	HSPG2_DAG1	Hspg2 - Dag1	HSPG	ECM-Receptor	KEGG: mmu04512
991	time_E13.5	Progenitors	Leydig cells	Hspg2	Dag1	0.0815976	0	HSPG2_DAG1	Hspg2 - Dag1	HSPG	ECM-Receptor	KEGG: mmu04512
992	time_E13.5	Sertoli cells	Leydig cells	Hspg2	Dag1	0.057181	0.02	HSPG2_DAG1	Hspg2 - Dag1	HSPG	ECM-Receptor	KEGG: mmu04512
993	time_E13.5	Leydig cells	Leydig cells	Hspg2	Dag1	0.224192	0	HSPG2_DAG1	Hspg2 - Dag1	HSPG	ECM-Receptor	KEGG: mmu04512
994	time_E13.5	Progenitors	Mitotic PGCs	Lama2	Dag1	0.0300734	0	LAMA2_DAG1	Lama2 - Dag1	LAMININ	ECM-Receptor	KEGG: mmu04512
995	time_E13.5	Progenitors	Mitotic arrest PGCs	Lama2	Dag1	0.0279961	0	LAMA2_DAG1	Lama2 - Dag1	LAMININ	ECM-Receptor	KEGG: mmu04512
996	time_E13.5	Progenitors	Progenitors	Lama2	Dag1	0.0234284	0	LAMA2_DAG1	Lama2 - Dag1	LAMININ	ECM-Receptor	KEGG: mmu04512
997	time_E13.5	Progenitors	Sertoli cells	Lama2	Dag1	0.053032	0	LAMA2_DAG1	Lama2 - Dag1	LAMININ	ECM-Receptor	KEGG: mmu04512
998	time_E13.5	Progenitors	Leydig cells	Lama2	Dag1	0.038086	0	LAMA2_DAG1	Lama2 - Dag1	LAMININ	ECM-Receptor	KEGG: mmu04512
999	time_E13.5	Mitotic arrest PGCs	Mitotic PGCs	Lama3	Dag1	0.0140862	0.01	LAMA3_DAG1	Lama3 - Dag1	LAMININ	ECM-Receptor	KEGG: mmu04512
1000	time_E13.5	Leydig cells	Mitotic PGCs	Lama3	Dag1	0.0585511	0	LAMA3_DAG1	Lama3 - Dag1	LAMININ	ECM-Receptor	KEGG: mmu04512
1001	time_E13.5	Mitotic arrest PGCs	Mitotic arrest PGCs	Lama3	Dag1	0.0130983	0.01	LAMA3_DAG1	Lama3 - Dag1	LAMININ	ECM-Receptor	KEGG: mmu04512
1002	time_E13.5	Leydig cells	Mitotic arrest PGCs	Lama3	Dag1	0.0546174	0.01	LAMA3_DAG1	Lama3 - Dag1	LAMININ	ECM-Receptor	KEGG: mmu04512
1003	time_E13.5	Mitotic arrest PGCs	Progenitors	Lama3	Dag1	0.0109339	0.02	LAMA3_DAG1	Lama3 - Dag1	LAMININ	ECM-Receptor	KEGG: mmu04512
1004	time_E13.5	Leydig cells	Progenitors	Lama3	Dag1	0.0459114	0.01	LAMA3_DAG1	Lama3 - Dag1	LAMININ	ECM-Receptor	KEGG: mmu04512
1005	time_E13.5	Mitotic arrest PGCs	Sertoli cells	Lama3	Dag1	0.0251563	0	LAMA3_DAG1	Lama3 - Dag1	LAMININ	ECM-Receptor	KEGG: mmu04512
1006	time_E13.5	Leydig cells	Sertoli cells	Lama3	Dag1	0.100986	0	LAMA3_DAG1	Lama3 - Dag1	LAMININ	ECM-Receptor	KEGG: mmu04512
1007	time_E13.5	Mitotic arrest PGCs	Leydig cells	Lama3	Dag1	0.0179179	0	LAMA3_DAG1	Lama3 - Dag1	LAMININ	ECM-Receptor	KEGG: mmu04512
1008	time_E13.5	Leydig cells	Leydig cells	Lama3	Dag1	0.0735755	0	LAMA3_DAG1	Lama3 - Dag1	LAMININ	ECM-Receptor	KEGG: mmu04512
1009	time_E13.5	Progenitors	Mitotic PGCs	Lamb1	Dag1	0.207983	0	LAMB1_DAG1	Lamb1 - Dag1	LAMININ	ECM-Receptor	KEGG: mmu04512
1010	time_E13.5	Leydig cells	Mitotic PGCs	Lamb1	Dag1	0.229103	0	LAMB1_DAG1	Lamb1 - Dag1	LAMININ	ECM-Receptor	KEGG: mmu04512
1011	time_E13.5	Progenitors	Mitotic arrest PGCs	Lamb1	Dag1	0.196101	0	LAMB1_DAG1	Lamb1 - Dag1	LAMININ	ECM-Receptor	KEGG: mmu04512
1012	time_E13.5	Leydig cells	Mitotic arrest PGCs	Lamb1	Dag1	0.216344	0	LAMB1_DAG1	Lamb1 - Dag1	LAMININ	ECM-Receptor	KEGG: mmu04512
1013	time_E13.5	Progenitors	Progenitors	Lamb1	Dag1	0.168871	0	LAMB1_DAG1	Lamb1 - Dag1	LAMININ	ECM-Receptor	KEGG: mmu04512
1014	time_E13.5	Leydig cells	Progenitors	Lamb1	Dag1	0.186957	0.04	LAMB1_DAG1	Lamb1 - Dag1	LAMININ	ECM-Receptor	KEGG: mmu04512
1015	time_E13.5	Mitotic PGCs	Sertoli cells	Lamb1	Dag1	0.161339	0.02	LAMB1_DAG1	Lamb1 - Dag1	LAMININ	ECM-Receptor	KEGG: mmu04512
1016	time_E13.5	Mitotic arrest PGCs	Sertoli cells	Lamb1	Dag1	0.219062	0	LAMB1_DAG1	Lamb1 - Dag1	LAMININ	ECM-Receptor	KEGG: mmu04512
1017	time_E13.5	Progenitors	Sertoli cells	Lamb1	Dag1	0.321711	0	LAMB1_DAG1	Lamb1 - Dag1	LAMININ	ECM-Receptor	KEGG: mmu04512
1018	time_E13.5	Sertoli cells	Sertoli cells	Lamb1	Dag1	0.238212	0	LAMB1_DAG1	Lamb1 - Dag1	LAMININ	ECM-Receptor	KEGG: mmu04512
1019	time_E13.5	Leydig cells	Sertoli cells	Lamb1	Dag1	0.349287	0	LAMB1_DAG1	Lamb1 - Dag1	LAMININ	ECM-Receptor	KEGG: mmu04512
1020	time_E13.5	Progenitors	Leydig cells	Lamb1	Dag1	0.251124	0	LAMB1_DAG1	Lamb1 - Dag1	LAMININ	ECM-Receptor	KEGG: mmu04512
1021	time_E13.5	Sertoli cells	Leydig cells	Lamb1	Dag1	0.181055	0.02	LAMB1_DAG1	Lamb1 - Dag1	LAMININ	ECM-Receptor	KEGG: mmu04512
1022	time_E13.5	Leydig cells	Leydig cells	Lamb1	Dag1	0.275103	0	LAMB1_DAG1	Lamb1 - Dag1	LAMININ	ECM-Receptor	KEGG: mmu04512
1023	time_E13.5	Sertoli cells	Progenitors	Cldn11	Cldn11	0.00487825	0	CLDN11_CLDN11	Cldn11 - Cldn11	CLDN	Cell-Cell Contact	KEGG: mmu04514
1024	time_E13.5	Leydig cells	Progenitors	Cldn11	Cldn11	0.000989958	0.01	CLDN11_CLDN11	Cldn11 - Cldn11	CLDN	Cell-Cell Contact	KEGG: mmu04514
1025	time_E13.5	Progenitors	Sertoli cells	Cldn11	Cldn11	0.00487825	0	CLDN11_CLDN11	Cldn11 - Cldn11	CLDN	Cell-Cell Contact	KEGG: mmu04514
1026	time_E13.5	Sertoli cells	Sertoli cells	Cldn11	Cldn11	0.263433	0	CLDN11_CLDN11	Cldn11 - Cldn11	CLDN	Cell-Cell Contact	KEGG: mmu04514
1027	time_E13.5	Leydig cells	Sertoli cells	Cldn11	Cldn11	0.0674222	0	CLDN11_CLDN11	Cldn11 - Cldn11	CLDN	Cell-Cell Contact	KEGG: mmu04514
1028	time_E13.5	Progenitors	Leydig cells	Cldn11	Cldn11	0.000989958	0.01	CLDN11_CLDN11	Cldn11 - Cldn11	CLDN	Cell-Cell Contact	KEGG: mmu04514
1029	time_E13.5	Sertoli cells	Leydig cells	Cldn11	Cldn11	0.0674222	0	CLDN11_CLDN11	Cldn11 - Cldn11	CLDN	Cell-Cell Contact	KEGG: mmu04514
1030	time_E13.5	Leydig cells	Leydig cells	Cldn11	Cldn11	0.0144038	0.01	CLDN11_CLDN11	Cldn11 - Cldn11	CLDN	Cell-Cell Contact	KEGG: mmu04514
1031	time_E13.5	Progenitors	Mitotic PGCs	Efna2	Epha2	0.01324	0	EFNA2_EPHA2	Efna2 - Epha2	EPHA	Cell-Cell Contact	PMID: 15114347
1032	time_E13.5	Sertoli cells	Mitotic PGCs	Efna2	Epha2	0.0411005	0	EFNA2_EPHA2	Efna2 - Epha2	EPHA	Cell-Cell Contact	PMID: 15114347
1033	time_E13.5	Leydig cells	Mitotic PGCs	Efna2	Epha2	0.0123261	0.02	EFNA2_EPHA2	Efna2 - Epha2	EPHA	Cell-Cell Contact	PMID: 15114347
1034	time_E13.5	Progenitors	Mitotic arrest PGCs	Efna2	Epha2	0.0164574	0	EFNA2_EPHA2	Efna2 - Epha2	EPHA	Cell-Cell Contact	PMID: 15114347
1035	time_E13.5	Sertoli cells	Mitotic arrest PGCs	Efna2	Epha2	0.05074	0	EFNA2_EPHA2	Efna2 - Epha2	EPHA	Cell-Cell Contact	PMID: 15114347
1036	time_E13.5	Leydig cells	Mitotic arrest PGCs	Efna2	Epha2	0.0153248	0.02	EFNA2_EPHA2	Efna2 - Epha2	EPHA	Cell-Cell Contact	PMID: 15114347
1037	time_E13.5	Progenitors	Sertoli cells	Efna2	Epha2	0.0445048	0	EFNA2_EPHA2	Efna2 - Epha2	EPHA	Cell-Cell Contact	PMID: 15114347
1038	time_E13.5	Sertoli cells	Sertoli cells	Efna2	Epha2	0.129519	0	EFNA2_EPHA2	Efna2 - Epha2	EPHA	Cell-Cell Contact	PMID: 15114347
1039	time_E13.5	Leydig cells	Sertoli cells	Efna2	Epha2	0.0415235	0	EFNA2_EPHA2	Efna2 - Epha2	EPHA	Cell-Cell Contact	PMID: 15114347
1040	time_E13.5	Progenitors	Progenitors	Efna2	Epha3	0.0180442	0	EFNA2_EPHA3	Efna2 - Epha3	EPHA	Cell-Cell Contact	PMID: 15114347
1041	time_E13.5	Sertoli cells	Progenitors	Efna2	Epha3	0.0554462	0	EFNA2_EPHA3	Efna2 - Epha3	EPHA	Cell-Cell Contact	PMID: 15114347
1042	time_E13.5	Leydig cells	Progenitors	Efna2	Epha3	0.0168044	0	EFNA2_EPHA3	Efna2 - Epha3	EPHA	Cell-Cell Contact	PMID: 15114347
1043	time_E13.5	Progenitors	Sertoli cells	Efna2	Epha3	0.00383808	0	EFNA2_EPHA3	Efna2 - Epha3	EPHA	Cell-Cell Contact	PMID: 15114347
1044	time_E13.5	Sertoli cells	Sertoli cells	Efna2	Epha3	0.0121582	0	EFNA2_EPHA3	Efna2 - Epha3	EPHA	Cell-Cell Contact	PMID: 15114347
1045	time_E13.5	Leydig cells	Sertoli cells	Efna2	Epha3	0.0035708	0	EFNA2_EPHA3	Efna2 - Epha3	EPHA	Cell-Cell Contact	PMID: 15114347
1046	time_E13.5	Progenitors	Leydig cells	Efna2	Epha3	0.00482331	0	EFNA2_EPHA3	Efna2 - Epha3	EPHA	Cell-Cell Contact	PMID: 15114347
1047	time_E13.5	Sertoli cells	Leydig cells	Efna2	Epha3	0.0152465	0	EFNA2_EPHA3	Efna2 - Epha3	EPHA	Cell-Cell Contact	PMID: 15114347
1048	time_E13.5	Leydig cells	Leydig cells	Efna2	Epha3	0.00448773	0.04	EFNA2_EPHA3	Efna2 - Epha3	EPHA	Cell-Cell Contact	PMID: 15114347
1049	time_E13.5	Progenitors	Mitotic PGCs	Efna2	Epha4	0.00297528	0	EFNA2_EPHA4	Efna2 - Epha4	EPHA	Cell-Cell Contact	PMID: 15114347
1050	time_E13.5	Sertoli cells	Mitotic PGCs	Efna2	Epha4	0.00944278	0	EFNA2_EPHA4	Efna2 - Epha4	EPHA	Cell-Cell Contact	PMID: 15114347
1051	time_E13.5	Leydig cells	Mitotic PGCs	Efna2	Epha4	0.00276792	0.03	EFNA2_EPHA4	Efna2 - Epha4	EPHA	Cell-Cell Contact	PMID: 15114347
1052	time_E13.5	Progenitors	Mitotic arrest PGCs	Efna2	Epha4	0.00298981	0.02	EFNA2_EPHA4	Efna2 - Epha4	EPHA	Cell-Cell Contact	PMID: 15114347
1053	time_E13.5	Sertoli cells	Mitotic arrest PGCs	Efna2	Epha4	0.00948858	0	EFNA2_EPHA4	Efna2 - Epha4	EPHA	Cell-Cell Contact	PMID: 15114347
1054	time_E13.5	Progenitors	Leydig cells	Efna2	Epha4	0.0477781	0	EFNA2_EPHA4	Efna2 - Epha4	EPHA	Cell-Cell Contact	PMID: 15114347
1055	time_E13.5	Sertoli cells	Leydig cells	Efna2	Epha4	0.138142	0	EFNA2_EPHA4	Efna2 - Epha4	EPHA	Cell-Cell Contact	PMID: 15114347
1056	time_E13.5	Leydig cells	Leydig cells	Efna2	Epha4	0.0445879	0	EFNA2_EPHA4	Efna2 - Epha4	EPHA	Cell-Cell Contact	PMID: 15114347
1057	time_E13.5	Progenitors	Mitotic PGCs	Efna5	Epha2	0.0392993	0	EFNA5_EPHA2	Efna5 - Epha2	EPHA	Cell-Cell Contact	PMID: 15114347
1058	time_E13.5	Progenitors	Mitotic arrest PGCs	Efna5	Epha2	0.0485377	0	EFNA5_EPHA2	Efna5 - Epha2	EPHA	Cell-Cell Contact	PMID: 15114347
1059	time_E13.5	Progenitors	Sertoli cells	Efna5	Epha2	0.124346	0	EFNA5_EPHA2	Efna5 - Epha2	EPHA	Cell-Cell Contact	PMID: 15114347
1060	time_E13.5	Progenitors	Progenitors	Efna5	Epha3	0.053051	0	EFNA5_EPHA3	Efna5 - Epha3	EPHA	Cell-Cell Contact	PMID: 15114347
1061	time_E13.5	Sertoli cells	Progenitors	Efna5	Epha3	0.00251481	0.01	EFNA5_EPHA3	Efna5 - Epha3	EPHA	Cell-Cell Contact	PMID: 15114347
1062	time_E13.5	Leydig cells	Progenitors	Efna5	Epha3	0.00213047	0.02	EFNA5_EPHA3	Efna5 - Epha3	EPHA	Cell-Cell Contact	PMID: 15114347
1063	time_E13.5	Progenitors	Sertoli cells	Efna5	Epha3	0.01161	0	EFNA5_EPHA3	Efna5 - Epha3	EPHA	Cell-Cell Contact	PMID: 15114347
1064	time_E13.5	Progenitors	Leydig cells	Efna5	Epha3	0.0145611	0	EFNA5_EPHA3	Efna5 - Epha3	EPHA	Cell-Cell Contact	PMID: 15114347
1065	time_E13.5	Progenitors	Mitotic PGCs	Efna5	Epha4	0.0090159	0	EFNA5_EPHA4	Efna5 - Epha4	EPHA	Cell-Cell Contact	PMID: 15114347
1066	time_E13.5	Progenitors	Mitotic arrest PGCs	Efna5	Epha4	0.00905965	0	EFNA5_EPHA4	Efna5 - Epha4	EPHA	Cell-Cell Contact	PMID: 15114347
1067	time_E13.5	Progenitors	Leydig cells	Efna5	Epha4	0.132676	0	EFNA5_EPHA4	Efna5 - Epha4	EPHA	Cell-Cell Contact	PMID: 15114347
1068	time_E13.5	Progenitors	Mitotic PGCs	Efnb1	Epha4	0.0159262	0	EFNB1_EPHA4	Efnb1 - Epha4	EPHB	Cell-Cell Contact	PMID: 15114347
1069	time_E13.5	Sertoli cells	Mitotic PGCs	Efnb1	Epha4	0.0108529	0.03	EFNB1_EPHA4	Efnb1 - Epha4	EPHB	Cell-Cell Contact	PMID: 15114347
1070	time_E13.5	Mitotic PGCs	Leydig cells	Efnb1	Epha4	0.0499472	0	EFNB1_EPHA4	Efnb1 - Epha4	EPHB	Cell-Cell Contact	PMID: 15114347
1071	time_E13.5	Mitotic arrest PGCs	Leydig cells	Efnb1	Epha4	0.0355947	0.01	EFNB1_EPHA4	Efnb1 - Epha4	EPHB	Cell-Cell Contact	PMID: 15114347
1072	time_E13.5	Progenitors	Leydig cells	Efnb1	Epha4	0.213908	0	EFNB1_EPHA4	Efnb1 - Epha4	EPHB	Cell-Cell Contact	PMID: 15114347
1073	time_E13.5	Sertoli cells	Leydig cells	Efnb1	Epha4	0.155749	0	EFNB1_EPHA4	Efnb1 - Epha4	EPHB	Cell-Cell Contact	PMID: 15114347
1074	time_E13.5	Leydig cells	Leydig cells	Efnb1	Epha4	0.178654	0	EFNB1_EPHA4	Efnb1 - Epha4	EPHB	Cell-Cell Contact	PMID: 15114347
1075	time_E13.5	Sertoli cells	Mitotic PGCs	Jam2	Jam2	0.0149115	0	JAM2_JAM2	Jam2 - Jam2	JAM	Cell-Cell Contact	KEGG: mmu04514
1076	time_E13.5	Leydig cells	Mitotic PGCs	Jam2	Jam2	0.00979438	0.03	JAM2_JAM2	Jam2 - Jam2	JAM	Cell-Cell Contact	KEGG: mmu04514
1077	time_E13.5	Sertoli cells	Mitotic arrest PGCs	Jam2	Jam2	0.00729627	0	JAM2_JAM2	Jam2 - Jam2	JAM	Cell-Cell Contact	KEGG: mmu04514
1078	time_E13.5	Sertoli cells	Progenitors	Jam2	Jam2	0.0184261	0	JAM2_JAM2	Jam2 - Jam2	JAM	Cell-Cell Contact	KEGG: mmu04514
1079	time_E13.5	Leydig cells	Progenitors	Jam2	Jam2	0.0121177	0.03	JAM2_JAM2	Jam2 - Jam2	JAM	Cell-Cell Contact	KEGG: mmu04514
1080	time_E13.5	Mitotic PGCs	Sertoli cells	Jam2	Jam2	0.0149115	0	JAM2_JAM2	Jam2 - Jam2	JAM	Cell-Cell Contact	KEGG: mmu04514
1081	time_E13.5	Mitotic arrest PGCs	Sertoli cells	Jam2	Jam2	0.00729627	0	JAM2_JAM2	Jam2 - Jam2	JAM	Cell-Cell Contact	KEGG: mmu04514
1082	time_E13.5	Progenitors	Sertoli cells	Jam2	Jam2	0.0184261	0	JAM2_JAM2	Jam2 - Jam2	JAM	Cell-Cell Contact	KEGG: mmu04514
1083	time_E13.5	Sertoli cells	Sertoli cells	Jam2	Jam2	0.219025	0	JAM2_JAM2	Jam2 - Jam2	JAM	Cell-Cell Contact	KEGG: mmu04514
1084	time_E13.5	Leydig cells	Sertoli cells	Jam2	Jam2	0.154876	0	JAM2_JAM2	Jam2 - Jam2	JAM	Cell-Cell Contact	KEGG: mmu04514
1085	time_E13.5	Mitotic PGCs	Leydig cells	Jam2	Jam2	0.00979438	0.03	JAM2_JAM2	Jam2 - Jam2	JAM	Cell-Cell Contact	KEGG: mmu04514
1086	time_E13.5	Progenitors	Leydig cells	Jam2	Jam2	0.0121177	0.03	JAM2_JAM2	Jam2 - Jam2	JAM	Cell-Cell Contact	KEGG: mmu04514
1087	time_E13.5	Sertoli cells	Leydig cells	Jam2	Jam2	0.154876	0	JAM2_JAM2	Jam2 - Jam2	JAM	Cell-Cell Contact	KEGG: mmu04514
1088	time_E13.5	Leydig cells	Leydig cells	Jam2	Jam2	0.106942	0.01	JAM2_JAM2	Jam2 - Jam2	JAM	Cell-Cell Contact	KEGG: mmu04514
1089	time_E13.5	Progenitors	Mitotic arrest PGCs	Ncam1	Ncam1	0.0182484	0.03	NCAM1_NCAM1	Ncam1 - Ncam1	NCAM	Cell-Cell Contact	KEGG: mmu04514
1090	time_E13.5	Mitotic arrest PGCs	Progenitors	Ncam1	Ncam1	0.0182484	0.03	NCAM1_NCAM1	Ncam1 - Ncam1	NCAM	Cell-Cell Contact	KEGG: mmu04514
1091	time_E13.5	Progenitors	Progenitors	Ncam1	Ncam1	0.26819	0	NCAM1_NCAM1	Ncam1 - Ncam1	NCAM	Cell-Cell Contact	KEGG: mmu04514
1092	time_E13.5	Sertoli cells	Progenitors	Ncam1	Ncam1	0.0873853	0	NCAM1_NCAM1	Ncam1 - Ncam1	NCAM	Cell-Cell Contact	KEGG: mmu04514
1093	time_E13.5	Leydig cells	Progenitors	Ncam1	Ncam1	0.108485	0	NCAM1_NCAM1	Ncam1 - Ncam1	NCAM	Cell-Cell Contact	KEGG: mmu04514
1094	time_E13.5	Progenitors	Sertoli cells	Ncam1	Ncam1	0.0873853	0	NCAM1_NCAM1	Ncam1 - Ncam1	NCAM	Cell-Cell Contact	KEGG: mmu04514
1095	time_E13.5	Leydig cells	Sertoli cells	Ncam1	Ncam1	0.0308146	0.04	NCAM1_NCAM1	Ncam1 - Ncam1	NCAM	Cell-Cell Contact	KEGG: mmu04514
1096	time_E13.5	Progenitors	Leydig cells	Ncam1	Ncam1	0.108485	0	NCAM1_NCAM1	Ncam1 - Ncam1	NCAM	Cell-Cell Contact	KEGG: mmu04514
1097	time_E13.5	Sertoli cells	Leydig cells	Ncam1	Ncam1	0.0308146	0.04	NCAM1_NCAM1	Ncam1 - Ncam1	NCAM	Cell-Cell Contact	KEGG: mmu04514
1098	time_E13.5	Progenitors	Progenitors	ITGA4_ITGB1	Vcam1	0.0166219	0	ITGA4_ITGB1_VCAM1	Vcam1 - (Itga4+Itgb1)	VCAM	Cell-Cell Contact	KEGG: mmu04514
1099	time_E13.5	Sertoli cells	Progenitors	ITGA4_ITGB1	Vcam1	0.0204131	0	ITGA4_ITGB1_VCAM1	Vcam1 - (Itga4+Itgb1)	VCAM	Cell-Cell Contact	KEGG: mmu04514
1100	time_E13.5	Leydig cells	Progenitors	ITGA4_ITGB1	Vcam1	0.0214285	0	ITGA4_ITGB1_VCAM1	Vcam1 - (Itga4+Itgb1)	VCAM	Cell-Cell Contact	KEGG: mmu04514
1101	time_E13.5	Progenitors	Leydig cells	ITGA4_ITGB1	Vcam1	0.00613856	0.02	ITGA4_ITGB1_VCAM1	Vcam1 - (Itga4+Itgb1)	VCAM	Cell-Cell Contact	KEGG: mmu04514
1102	time_E13.5	Sertoli cells	Leydig cells	ITGA4_ITGB1	Vcam1	0.00755705	0.01	ITGA4_ITGB1_VCAM1	Vcam1 - (Itga4+Itgb1)	VCAM	Cell-Cell Contact	KEGG: mmu04514
1103	time_E13.5	Mitotic arrest PGCs	Progenitors	ITGA9_ITGB1	Vcam1	0.00792415	0	ITGA9_ITGB1_VCAM1	Vcam1 - (Itga9+Itgb1)	VCAM	Cell-Cell Contact	KEGG: mmu04514
1104	time_E13.5	Progenitors	Progenitors	ITGA9_ITGB1	Vcam1	0.0521398	0	ITGA9_ITGB1_VCAM1	Vcam1 - (Itga9+Itgb1)	VCAM	Cell-Cell Contact	KEGG: mmu04514
1105	time_E13.5	Sertoli cells	Progenitors	ITGA9_ITGB1	Vcam1	0.0325209	0	ITGA9_ITGB1_VCAM1	Vcam1 - (Itga9+Itgb1)	VCAM	Cell-Cell Contact	KEGG: mmu04514
1106	time_E13.5	Leydig cells	Progenitors	ITGA9_ITGB1	Vcam1	0.0543064	0	ITGA9_ITGB1_VCAM1	Vcam1 - (Itga9+Itgb1)	VCAM	Cell-Cell Contact	KEGG: mmu04514
1107	time_E13.5	Progenitors	Leydig cells	ITGA9_ITGB1	Vcam1	0.0197043	0.02	ITGA9_ITGB1_VCAM1	Vcam1 - (Itga9+Itgb1)	VCAM	Cell-Cell Contact	KEGG: mmu04514
1108	time_E14.5	Sertoli cells	Mitotic PGCs	Bmp2	BMPR1A_BMPR2	0.00144553	0.02	BMP2_BMPR1A_BMPR2	Bmp2 - (Bmpr1a+Bmpr2)	BMP	Secreted Signaling	KEGG: mmu04350; PMID:26893264
1109	time_E14.5	Progenitors	Mitotic arrest PGCs	Bmp2	BMPR1A_BMPR2	0.000781227	0.01	BMP2_BMPR1A_BMPR2	Bmp2 - (Bmpr1a+Bmpr2)	BMP	Secreted Signaling	KEGG: mmu04350; PMID:26893264
1110	time_E14.5	Sertoli cells	Mitotic arrest PGCs	Bmp2	BMPR1A_BMPR2	0.00281845	0	BMP2_BMPR1A_BMPR2	Bmp2 - (Bmpr1a+Bmpr2)	BMP	Secreted Signaling	KEGG: mmu04350; PMID:26893264
1111	time_E14.5	Progenitors	Progenitors	Bmp2	BMPR1A_BMPR2	0.00360725	0	BMP2_BMPR1A_BMPR2	Bmp2 - (Bmpr1a+Bmpr2)	BMP	Secreted Signaling	KEGG: mmu04350; PMID:26893264
1112	time_E14.5	Sertoli cells	Progenitors	Bmp2	BMPR1A_BMPR2	0.0128559	0	BMP2_BMPR1A_BMPR2	Bmp2 - (Bmpr1a+Bmpr2)	BMP	Secreted Signaling	KEGG: mmu04350; PMID:26893264
1113	time_E14.5	Progenitors	Sertoli cells	Bmp2	BMPR1A_BMPR2	0.00267209	0	BMP2_BMPR1A_BMPR2	Bmp2 - (Bmpr1a+Bmpr2)	BMP	Secreted Signaling	KEGG: mmu04350; PMID:26893264
1114	time_E14.5	Sertoli cells	Sertoli cells	Bmp2	BMPR1A_BMPR2	0.00954895	0	BMP2_BMPR1A_BMPR2	Bmp2 - (Bmpr1a+Bmpr2)	BMP	Secreted Signaling	KEGG: mmu04350; PMID:26893264
1115	time_E14.5	Sertoli cells	Mitotic arrest PGCs	Amh	AMHR2_ACVR1	0.0119068	0	AMH_AMHR2_ACVR1	Amh - (Amhr2+Acvr1)	AMH	Secreted Signaling	KEGG: mmu04060
1116	time_E14.5	Progenitors	Progenitors	Amh	AMHR2_ACVR1	0.00329615	0.03	AMH_AMHR2_ACVR1	Amh - (Amhr2+Acvr1)	AMH	Secreted Signaling	KEGG: mmu04060
1117	time_E14.5	Sertoli cells	Progenitors	Amh	AMHR2_ACVR1	0.0588084	0	AMH_AMHR2_ACVR1	Amh - (Amhr2+Acvr1)	AMH	Secreted Signaling	KEGG: mmu04060
1118	time_E14.5	Mitotic arrest PGCs	Sertoli cells	Amh	AMHR2_ACVR1	0.0048169	0.01	AMH_AMHR2_ACVR1	Amh - (Amhr2+Acvr1)	AMH	Secreted Signaling	KEGG: mmu04060
1119	time_E14.5	Progenitors	Sertoli cells	Amh	AMHR2_ACVR1	0.0137583	0	AMH_AMHR2_ACVR1	Amh - (Amhr2+Acvr1)	AMH	Secreted Signaling	KEGG: mmu04060
1120	time_E14.5	Sertoli cells	Sertoli cells	Amh	AMHR2_ACVR1	0.208594	0	AMH_AMHR2_ACVR1	Amh - (Amhr2+Acvr1)	AMH	Secreted Signaling	KEGG: mmu04060
1121	time_E14.5	Sertoli cells	Mitotic PGCs	Amh	AMHR2_BMPR1A	0.051215	0	AMH_AMHR2_BMPR1A	Amh - (Amhr2+Bmpr1a)	AMH	Secreted Signaling	KEGG: mmu04060
1122	time_E14.5	Sertoli cells	Mitotic arrest PGCs	Amh	AMHR2_BMPR1A	0.0521968	0	AMH_AMHR2_BMPR1A	Amh - (Amhr2+Bmpr1a)	AMH	Secreted Signaling	KEGG: mmu04060
1123	time_E14.5	Progenitors	Progenitors	Amh	AMHR2_BMPR1A	0.014969	0.01	AMH_AMHR2_BMPR1A	Amh - (Amhr2+Bmpr1a)	AMH	Secreted Signaling	KEGG: mmu04060
1124	time_E14.5	Sertoli cells	Progenitors	Amh	AMHR2_BMPR1A	0.223072	0	AMH_AMHR2_BMPR1A	Amh - (Amhr2+Bmpr1a)	AMH	Secreted Signaling	KEGG: mmu04060
1125	time_E14.5	Progenitors	Sertoli cells	Amh	AMHR2_BMPR1A	0.0259079	0	AMH_AMHR2_BMPR1A	Amh - (Amhr2+Bmpr1a)	AMH	Secreted Signaling	KEGG: mmu04060
1126	time_E14.5	Sertoli cells	Sertoli cells	Amh	AMHR2_BMPR1A	0.334452	0	AMH_AMHR2_BMPR1A	Amh - (Amhr2+Bmpr1a)	AMH	Secreted Signaling	KEGG: mmu04060
1127	time_E14.5	Progenitors	Progenitors	Wnt4	FZD1_LRP5	0.000169924	0	WNT4_FZD1_LRP5	Wnt4 - (Fzd1+Lrp5)	WNT	Secreted Signaling	KEGG: mmu04310; PMID: 23209147
1128	time_E14.5	Sertoli cells	Progenitors	Wnt4	FZD1_LRP5	4.71402e-05	0.01	WNT4_FZD1_LRP5	Wnt4 - (Fzd1+Lrp5)	WNT	Secreted Signaling	KEGG: mmu04310; PMID: 23209147
1129	time_E14.5	Progenitors	Sertoli cells	Wnt4	FZD1_LRP5	0.000237731	0	WNT4_FZD1_LRP5	Wnt4 - (Fzd1+Lrp5)	WNT	Secreted Signaling	KEGG: mmu04310; PMID: 23209147
1130	time_E14.5	Sertoli cells	Sertoli cells	Wnt4	FZD1_LRP5	6.57132e-05	0.04	WNT4_FZD1_LRP5	Wnt4 - (Fzd1+Lrp5)	WNT	Secreted Signaling	KEGG: mmu04310; PMID: 23209147
1131	time_E14.5	Sertoli cells	Progenitors	Wnt6	FZD1_LRP5	0.00170575	0	WNT6_FZD1_LRP5	Wnt6 - (Fzd1+Lrp5)	WNT	Secreted Signaling	KEGG: mmu04310; PMID: 23209147
1132	time_E14.5	Sertoli cells	Sertoli cells	Wnt6	FZD1_LRP5	0.00242455	0	WNT6_FZD1_LRP5	Wnt6 - (Fzd1+Lrp5)	WNT	Secreted Signaling	KEGG: mmu04310; PMID: 23209147
1133	time_E14.5	Progenitors	Progenitors	Wnt4	FZD1_LRP6	0.000599988	0	WNT4_FZD1_LRP6	Wnt4 - (Fzd1+Lrp6)	WNT	Secreted Signaling	KEGG: mmu04310; PMID: 23209147
1134	time_E14.5	Sertoli cells	Progenitors	Wnt4	FZD1_LRP6	0.000171127	0.03	WNT4_FZD1_LRP6	Wnt4 - (Fzd1+Lrp6)	WNT	Secreted Signaling	KEGG: mmu04310; PMID: 23209147
1135	time_E14.5	Progenitors	Sertoli cells	Wnt4	FZD1_LRP6	0.000454529	0	WNT4_FZD1_LRP6	Wnt4 - (Fzd1+Lrp6)	WNT	Secreted Signaling	KEGG: mmu04310; PMID: 23209147
1136	time_E14.5	Sertoli cells	Progenitors	Wnt6	FZD1_LRP6	0.00538352	0	WNT6_FZD1_LRP6	Wnt6 - (Fzd1+Lrp6)	WNT	Secreted Signaling	KEGG: mmu04310; PMID: 23209147
1137	time_E14.5	Sertoli cells	Sertoli cells	Wnt6	FZD1_LRP6	0.00450536	0	WNT6_FZD1_LRP6	Wnt6 - (Fzd1+Lrp6)	WNT	Secreted Signaling	KEGG: mmu04310; PMID: 23209147
1138	time_E14.5	Progenitors	Progenitors	Wnt5a	Fzd1	0.166239	0	WNT5A_FZD1	Wnt5a - Fzd1	ncWNT	Secreted Signaling	KEGG: mmu04310
1139	time_E14.5	Sertoli cells	Progenitors	Wnt5a	Fzd1	0.0382536	0	WNT5A_FZD1	Wnt5a - Fzd1	ncWNT	Secreted Signaling	KEGG: mmu04310
1140	time_E14.5	Progenitors	Sertoli cells	Wnt5a	Fzd1	0.0257933	0	WNT5A_FZD1	Wnt5a - Fzd1	ncWNT	Secreted Signaling	KEGG: mmu04310
1141	time_E14.5	Mitotic PGCs	Progenitors	Pdgfa	Pdgfra	0.0727983	0	PDGFA_PDGFRA	Pdgfa - Pdgfra	PDGF	Secreted Signaling	PMID: 15207812
1142	time_E14.5	Mitotic arrest PGCs	Progenitors	Pdgfa	Pdgfra	0.0353257	0	PDGFA_PDGFRA	Pdgfa - Pdgfra	PDGF	Secreted Signaling	PMID: 15207812
1143	time_E14.5	Sertoli cells	Progenitors	Pdgfa	Pdgfra	0.0478754	0	PDGFA_PDGFRA	Pdgfa - Pdgfra	PDGF	Secreted Signaling	PMID: 15207812
1144	time_E14.5	Mitotic PGCs	Sertoli cells	Pdgfa	Pdgfra	0.026705	0.01	PDGFA_PDGFRA	Pdgfa - Pdgfra	PDGF	Secreted Signaling	PMID: 15207812
1145	time_E14.5	Sertoli cells	Sertoli cells	Pdgfa	Pdgfra	0.0185564	0.01	PDGFA_PDGFRA	Pdgfa - Pdgfra	PDGF	Secreted Signaling	PMID: 15207812
1146	time_E14.5	Mitotic PGCs	Progenitors	Pdgfa	Pdgfrb	0.0560525	0	PDGFA_PDGFRB	Pdgfa - Pdgfrb	PDGF	Secreted Signaling	PMID: 15207812
1147	time_E14.5	Mitotic arrest PGCs	Progenitors	Pdgfa	Pdgfrb	0.026412	0	PDGFA_PDGFRB	Pdgfa - Pdgfrb	PDGF	Secreted Signaling	PMID: 15207812
1148	time_E14.5	Progenitors	Progenitors	Pdgfa	Pdgfrb	0.00456068	0.03	PDGFA_PDGFRB	Pdgfa - Pdgfrb	PDGF	Secreted Signaling	PMID: 15207812
1149	time_E14.5	Sertoli cells	Progenitors	Pdgfa	Pdgfrb	0.0376068	0	PDGFA_PDGFRB	Pdgfa - Pdgfrb	PDGF	Secreted Signaling	PMID: 15207812
1150	time_E14.5	Sertoli cells	Mitotic PGCs	Dhh	PTCH1_SMO	0.0754607	0	DHH_PTCH1	Dhh - Ptch1	HH	Secreted Signaling	KEGG: mmu04340; PMID: 25701396
1151	time_E14.5	Sertoli cells	Mitotic arrest PGCs	Dhh	PTCH1_SMO	0.0742524	0	DHH_PTCH1	Dhh - Ptch1	HH	Secreted Signaling	KEGG: mmu04340; PMID: 25701396
1152	time_E14.5	Mitotic arrest PGCs	Progenitors	Dhh	PTCH1_SMO	0.00816594	0.02	DHH_PTCH1	Dhh - Ptch1	HH	Secreted Signaling	KEGG: mmu04340; PMID: 25701396
1153	time_E14.5	Progenitors	Progenitors	Dhh	PTCH1_SMO	0.0288701	0	DHH_PTCH1	Dhh - Ptch1	HH	Secreted Signaling	KEGG: mmu04340; PMID: 25701396
1154	time_E14.5	Sertoli cells	Progenitors	Dhh	PTCH1_SMO	0.379815	0	DHH_PTCH1	Dhh - Ptch1	HH	Secreted Signaling	KEGG: mmu04340; PMID: 25701396
1155	time_E14.5	Progenitors	Sertoli cells	Dhh	PTCH1_SMO	0.0195555	0	DHH_PTCH1	Dhh - Ptch1	HH	Secreted Signaling	KEGG: mmu04340; PMID: 25701396
1156	time_E14.5	Sertoli cells	Sertoli cells	Dhh	PTCH1_SMO	0.291227	0	DHH_PTCH1	Dhh - Ptch1	HH	Secreted Signaling	KEGG: mmu04340; PMID: 25701396
1157	time_E14.5	Sertoli cells	Mitotic PGCs	Dhh	PTCH2_SMO	0.0242875	0	DHH_PTCH2	Dhh - Ptch2	HH	Secreted Signaling	KEGG: mmu04340; PMID: 25701396
1158	time_E14.5	Sertoli cells	Mitotic arrest PGCs	Dhh	PTCH2_SMO	0.033905	0	DHH_PTCH2	Dhh - Ptch2	HH	Secreted Signaling	KEGG: mmu04340; PMID: 25701396
1159	time_E14.5	Mitotic arrest PGCs	Progenitors	Dhh	PTCH2_SMO	0.00348467	0.01	DHH_PTCH2	Dhh - Ptch2	HH	Secreted Signaling	KEGG: mmu04340; PMID: 25701396
1160	time_E14.5	Progenitors	Progenitors	Dhh	PTCH2_SMO	0.0124691	0	DHH_PTCH2	Dhh - Ptch2	HH	Secreted Signaling	KEGG: mmu04340; PMID: 25701396
1161	time_E14.5	Sertoli cells	Progenitors	Dhh	PTCH2_SMO	0.20642	0	DHH_PTCH2	Dhh - Ptch2	HH	Secreted Signaling	KEGG: mmu04340; PMID: 25701396
1162	time_E14.5	Sertoli cells	Sertoli cells	Dhh	PTCH2_SMO	0.0446697	0	DHH_PTCH2	Dhh - Ptch2	HH	Secreted Signaling	KEGG: mmu04340; PMID: 25701396
1163	time_E14.5	Mitotic PGCs	Progenitors	Spp1	ITGA4_ITGB1	0.0120713	0.01	SPP1_ITGA4_ITGB1	Spp1 - (Itga4+Itgb1)	SPP1	Secreted Signaling	PMID: 21907263
1164	time_E14.5	Mitotic arrest PGCs	Progenitors	Spp1	ITGA4_ITGB1	0.00466166	0.01	SPP1_ITGA4_ITGB1	Spp1 - (Itga4+Itgb1)	SPP1	Secreted Signaling	PMID: 21907263
1165	time_E14.5	Progenitors	Progenitors	Spp1	ITGA4_ITGB1	0.00916683	0	SPP1_ITGA4_ITGB1	Spp1 - (Itga4+Itgb1)	SPP1	Secreted Signaling	PMID: 21907263
1166	time_E14.5	Sertoli cells	Progenitors	Spp1	ITGA4_ITGB1	0.234541	0	SPP1_ITGA4_ITGB1	Spp1 - (Itga4+Itgb1)	SPP1	Secreted Signaling	PMID: 21907263
1167	time_E14.5	Sertoli cells	Sertoli cells	Spp1	ITGA4_ITGB1	0.121231	0	SPP1_ITGA4_ITGB1	Spp1 - (Itga4+Itgb1)	SPP1	Secreted Signaling	PMID: 21907263
1168	time_E14.5	Sertoli cells	Mitotic PGCs	Spp1	ITGA9_ITGB1	0.0646051	0	SPP1_ITGA9_ITGB1	Spp1 - (Itga9+Itgb1)	SPP1	Secreted Signaling	PMID: 21907263
1169	time_E14.5	Mitotic PGCs	Progenitors	Spp1	ITGA9_ITGB1	0.0200667	0.03	SPP1_ITGA9_ITGB1	Spp1 - (Itga9+Itgb1)	SPP1	Secreted Signaling	PMID: 21907263
1170	time_E14.5	Progenitors	Progenitors	Spp1	ITGA9_ITGB1	0.0152682	0	SPP1_ITGA9_ITGB1	Spp1 - (Itga9+Itgb1)	SPP1	Secreted Signaling	PMID: 21907263
1171	time_E14.5	Sertoli cells	Progenitors	Spp1	ITGA9_ITGB1	0.339283	0	SPP1_ITGA9_ITGB1	Spp1 - (Itga9+Itgb1)	SPP1	Secreted Signaling	PMID: 21907263
1172	time_E14.5	Sertoli cells	Sertoli cells	Spp1	ITGA9_ITGB1	0.16568	0	SPP1_ITGA9_ITGB1	Spp1 - (Itga9+Itgb1)	SPP1	Secreted Signaling	PMID: 21907263
1173	time_E14.5	Progenitors	Mitotic PGCs	Mdk	Sdc1	0.213062	0	MDK_SDC1	Mdk - Sdc1	MK	Secreted Signaling	PMID: 28356350
1174	time_E14.5	Sertoli cells	Mitotic PGCs	Mdk	Sdc1	0.177631	0	MDK_SDC1	Mdk - Sdc1	MK	Secreted Signaling	PMID: 28356350
1175	time_E14.5	Mitotic PGCs	Progenitors	Mdk	Sdc1	0.202661	0	MDK_SDC1	Mdk - Sdc1	MK	Secreted Signaling	PMID: 28356350
1176	time_E14.5	Mitotic arrest PGCs	Progenitors	Mdk	Sdc1	0.156757	0	MDK_SDC1	Mdk - Sdc1	MK	Secreted Signaling	PMID: 28356350
1177	time_E14.5	Progenitors	Progenitors	Mdk	Sdc1	0.358785	0	MDK_SDC1	Mdk - Sdc1	MK	Secreted Signaling	PMID: 28356350
1178	time_E14.5	Sertoli cells	Progenitors	Mdk	Sdc1	0.308625	0	MDK_SDC1	Mdk - Sdc1	MK	Secreted Signaling	PMID: 28356350
1179	time_E14.5	Progenitors	Sertoli cells	Mdk	Sdc1	0.175152	0	MDK_SDC1	Mdk - Sdc1	MK	Secreted Signaling	PMID: 28356350
1180	time_E14.5	Progenitors	Mitotic arrest PGCs	Mdk	Sdc2	0.126531	0	MDK_SDC2	Mdk - Sdc2	MK	Secreted Signaling	PMID: 28356350
1181	time_E14.5	Mitotic PGCs	Progenitors	Mdk	Sdc2	0.159736	0.01	MDK_SDC2	Mdk - Sdc2	MK	Secreted Signaling	PMID: 28356350
1182	time_E14.5	Progenitors	Progenitors	Mdk	Sdc2	0.295029	0	MDK_SDC2	Mdk - Sdc2	MK	Secreted Signaling	PMID: 28356350
1183	time_E14.5	Sertoli cells	Progenitors	Mdk	Sdc2	0.250302	0	MDK_SDC2	Mdk - Sdc2	MK	Secreted Signaling	PMID: 28356350
1184	time_E14.5	Progenitors	Sertoli cells	Mdk	Sdc2	0.171303	0	MDK_SDC2	Mdk - Sdc2	MK	Secreted Signaling	PMID: 28356350
1185	time_E14.5	Mitotic PGCs	Progenitors	Mdk	ITGA4_ITGB1	0.150471	0	MDK_ITGA4_ITGB1	Mdk - (Itga4+Itgb1)	MK	Secreted Signaling	PMID: 28356350
1186	time_E14.5	Mitotic arrest PGCs	Progenitors	Mdk	ITGA4_ITGB1	0.114688	0	MDK_ITGA4_ITGB1	Mdk - (Itga4+Itgb1)	MK	Secreted Signaling	PMID: 28356350
1187	time_E14.5	Progenitors	Progenitors	Mdk	ITGA4_ITGB1	0.280536	0	MDK_ITGA4_ITGB1	Mdk - (Itga4+Itgb1)	MK	Secreted Signaling	PMID: 28356350
1188	time_E14.5	Sertoli cells	Progenitors	Mdk	ITGA4_ITGB1	0.237267	0	MDK_ITGA4_ITGB1	Mdk - (Itga4+Itgb1)	MK	Secreted Signaling	PMID: 28356350
1189	time_E14.5	Progenitors	Sertoli cells	Mdk	ITGA4_ITGB1	0.14934	0	MDK_ITGA4_ITGB1	Mdk - (Itga4+Itgb1)	MK	Secreted Signaling	PMID: 28356350
1190	time_E14.5	Sertoli cells	Sertoli cells	Mdk	ITGA4_ITGB1	0.122851	0.03	MDK_ITGA4_ITGB1	Mdk - (Itga4+Itgb1)	MK	Secreted Signaling	PMID: 28356350
1191	time_E14.5	Progenitors	Mitotic arrest PGCs	Mdk	ITGA6_ITGB1	0.222197	0	MDK_ITGA6_ITGB1	Mdk - (Itga6+Itgb1)	MK	Secreted Signaling	PMID: 28356350
1192	time_E14.5	Progenitors	Progenitors	Mdk	ITGA6_ITGB1	0.298528	0	MDK_ITGA6_ITGB1	Mdk - (Itga6+Itgb1)	MK	Secreted Signaling	PMID: 28356350
1193	time_E14.5	Sertoli cells	Progenitors	Mdk	ITGA6_ITGB1	0.253462	0	MDK_ITGA6_ITGB1	Mdk - (Itga6+Itgb1)	MK	Secreted Signaling	PMID: 28356350
1194	time_E14.5	Mitotic PGCs	Sertoli cells	Mdk	ITGA6_ITGB1	0.22168	0	MDK_ITGA6_ITGB1	Mdk - (Itga6+Itgb1)	MK	Secreted Signaling	PMID: 28356350
1195	time_E14.5	Progenitors	Sertoli cells	Mdk	ITGA6_ITGB1	0.385374	0	MDK_ITGA6_ITGB1	Mdk - (Itga6+Itgb1)	MK	Secreted Signaling	PMID: 28356350
1196	time_E14.5	Sertoli cells	Sertoli cells	Mdk	ITGA6_ITGB1	0.33343	0	MDK_ITGA6_ITGB1	Mdk - (Itga6+Itgb1)	MK	Secreted Signaling	PMID: 28356350
1197	time_E14.5	Mitotic PGCs	Progenitors	Mdk	Lrp1	0.218796	0	MDK_LRP1	Mdk - Lrp1	MK	Secreted Signaling	PMID: 28356350
1198	time_E14.5	Mitotic arrest PGCs	Progenitors	Mdk	Lrp1	0.170017	0	MDK_LRP1	Mdk - Lrp1	MK	Secreted Signaling	PMID: 28356350
1199	time_E14.5	Progenitors	Progenitors	Mdk	Lrp1	0.381405	0	MDK_LRP1	Mdk - Lrp1	MK	Secreted Signaling	PMID: 28356350
1200	time_E14.5	Sertoli cells	Progenitors	Mdk	Lrp1	0.329708	0	MDK_LRP1	Mdk - Lrp1	MK	Secreted Signaling	PMID: 28356350
1201	time_E14.5	Progenitors	Sertoli cells	Mdk	Lrp1	0.163594	0	MDK_LRP1	Mdk - Lrp1	MK	Secreted Signaling	PMID: 28356350
1202	time_E14.5	Sertoli cells	Sertoli cells	Mdk	Lrp1	0.134978	0.04	MDK_LRP1	Mdk - Lrp1	MK	Secreted Signaling	PMID: 28356350
1203	time_E14.5	Progenitors	Mitotic PGCs	Ptn	Sdc1	0.185191	0	PTN_SDC1	Ptn - Sdc1	PTN	Secreted Signaling	PMID: 28356350; PMID: 25620911
1204	time_E14.5	Sertoli cells	Mitotic PGCs	Ptn	Sdc1	0.0734644	0.02	PTN_SDC1	Ptn - Sdc1	PTN	Secreted Signaling	PMID: 28356350; PMID: 25620911
1205	time_E14.5	Progenitors	Mitotic arrest PGCs	Ptn	Sdc1	0.0507207	0	PTN_SDC1	Ptn - Sdc1	PTN	Secreted Signaling	PMID: 28356350; PMID: 25620911
1206	time_E14.5	Progenitors	Progenitors	Ptn	Sdc1	0.319593	0	PTN_SDC1	Ptn - Sdc1	PTN	Secreted Signaling	PMID: 28356350; PMID: 25620911
1207	time_E14.5	Sertoli cells	Progenitors	Ptn	Sdc1	0.140792	0	PTN_SDC1	Ptn - Sdc1	PTN	Secreted Signaling	PMID: 28356350; PMID: 25620911
1208	time_E14.5	Progenitors	Sertoli cells	Ptn	Sdc1	0.151287	0	PTN_SDC1	Ptn - Sdc1	PTN	Secreted Signaling	PMID: 28356350; PMID: 25620911
1209	time_E14.5	Progenitors	Mitotic PGCs	Ptn	Sdc2	0.0591533	0	PTN_SDC2	Ptn - Sdc2	PTN	Secreted Signaling	PMID: 28356350; PMID: 25620911
1210	time_E14.5	Progenitors	Mitotic arrest PGCs	Ptn	Sdc2	0.108419	0	PTN_SDC2	Ptn - Sdc2	PTN	Secreted Signaling	PMID: 28356350; PMID: 25620911
1211	time_E14.5	Progenitors	Progenitors	Ptn	Sdc2	0.259977	0	PTN_SDC2	Ptn - Sdc2	PTN	Secreted Signaling	PMID: 28356350; PMID: 25620911
1212	time_E14.5	Sertoli cells	Progenitors	Ptn	Sdc2	0.109178	0	PTN_SDC2	Ptn - Sdc2	PTN	Secreted Signaling	PMID: 28356350; PMID: 25620911
1213	time_E14.5	Progenitors	Sertoli cells	Ptn	Sdc2	0.147868	0	PTN_SDC2	Ptn - Sdc2	PTN	Secreted Signaling	PMID: 28356350; PMID: 25620911
1214	time_E14.5	Sertoli cells	Progenitors	Edn1	Ednra	0.218469	0	EDN1_EDNRA	Edn1 - Ednra	EDN	Secreted Signaling	KEGG: mmu04080
1215	time_E14.5	Sertoli cells	Sertoli cells	Edn1	Ednra	0.0587101	0	EDN1_EDNRA	Edn1 - Ednra	EDN	Secreted Signaling	KEGG: mmu04080
1216	time_E14.5	Progenitors	Progenitors	Ntf3	Ntrk1	0.00571132	0	NTF3_NTRK1	Ntf3 - Ntrk1	NT	Secreted Signaling	PMID: 27908981
1217	time_E14.5	Progenitors	Progenitors	Sema3c	NRP1_PLXNA1	0.0167015	0	SEMA3C_NRP1_PLXNA1	Sema3c - (Nrp1+Plxna1)	SEMA3	Secreted Signaling	PMID: 27533782
1218	time_E14.5	Sertoli cells	Progenitors	Sema3c	NRP1_PLXNA1	0.0108028	0	SEMA3C_NRP1_PLXNA1	Sema3c - (Nrp1+Plxna1)	SEMA3	Secreted Signaling	PMID: 27533782
1219	time_E14.5	Progenitors	Sertoli cells	Sema3c	NRP1_PLXNA1	0.019757	0	SEMA3C_NRP1_PLXNA1	Sema3c - (Nrp1+Plxna1)	SEMA3	Secreted Signaling	PMID: 27533782
1220	time_E14.5	Sertoli cells	Sertoli cells	Sema3c	NRP1_PLXNA1	0.0127932	0	SEMA3C_NRP1_PLXNA1	Sema3c - (Nrp1+Plxna1)	SEMA3	Secreted Signaling	PMID: 27533782
1221	time_E14.5	Mitotic arrest PGCs	Progenitors	Sema3c	NRP1_PLXNA2	0.000664996	0.02	SEMA3C_NRP1_PLXNA2	Sema3c - (Nrp1+Plxna2)	SEMA3	Secreted Signaling	PMID: 27533782
1222	time_E14.5	Progenitors	Progenitors	Sema3c	NRP1_PLXNA2	0.0200562	0	SEMA3C_NRP1_PLXNA2	Sema3c - (Nrp1+Plxna2)	SEMA3	Secreted Signaling	PMID: 27533782
1223	time_E14.5	Sertoli cells	Progenitors	Sema3c	NRP1_PLXNA2	0.0129883	0	SEMA3C_NRP1_PLXNA2	Sema3c - (Nrp1+Plxna2)	SEMA3	Secreted Signaling	PMID: 27533782
1224	time_E14.5	Progenitors	Sertoli cells	Sema3c	NRP1_PLXNA2	0.00453869	0	SEMA3C_NRP1_PLXNA2	Sema3c - (Nrp1+Plxna2)	SEMA3	Secreted Signaling	PMID: 27533782
1225	time_E14.5	Sertoli cells	Sertoli cells	Sema3c	NRP1_PLXNA2	0.00292293	0.02	SEMA3C_NRP1_PLXNA2	Sema3c - (Nrp1+Plxna2)	SEMA3	Secreted Signaling	PMID: 27533782
1226	time_E14.5	Progenitors	Progenitors	Sema3c	NRP1_PLXNA3	0.0124362	0	SEMA3C_NRP1_PLXNA3	Sema3c - (Nrp1+Plxna3)	SEMA3	Secreted Signaling	PMID: 27533782
1227	time_E14.5	Sertoli cells	Progenitors	Sema3c	NRP1_PLXNA3	0.00803162	0	SEMA3C_NRP1_PLXNA3	Sema3c - (Nrp1+Plxna3)	SEMA3	Secreted Signaling	PMID: 27533782
1228	time_E14.5	Progenitors	Sertoli cells	Sema3c	NRP1_PLXNA3	0.00457398	0	SEMA3C_NRP1_PLXNA3	Sema3c - (Nrp1+Plxna3)	SEMA3	Secreted Signaling	PMID: 27533782
1229	time_E14.5	Sertoli cells	Sertoli cells	Sema3c	NRP1_PLXNA3	0.00294569	0	SEMA3C_NRP1_PLXNA3	Sema3c - (Nrp1+Plxna3)	SEMA3	Secreted Signaling	PMID: 27533782
1230	time_E14.5	Mitotic arrest PGCs	Progenitors	Sema3c	NRP1_PLXNA4	0.000353562	0	SEMA3C_NRP1_PLXNA4	Sema3c - (Nrp1+Plxna4)	SEMA3	Secreted Signaling	PMID: 27533782
1231	time_E14.5	Progenitors	Progenitors	Sema3c	NRP1_PLXNA4	0.0107612	0	SEMA3C_NRP1_PLXNA4	Sema3c - (Nrp1+Plxna4)	SEMA3	Secreted Signaling	PMID: 27533782
1232	time_E14.5	Sertoli cells	Progenitors	Sema3c	NRP1_PLXNA4	0.00694567	0	SEMA3C_NRP1_PLXNA4	Sema3c - (Nrp1+Plxna4)	SEMA3	Secreted Signaling	PMID: 27533782
1233	time_E14.5	Mitotic arrest PGCs	Sertoli cells	Sema3c	NRP1_PLXNA4	0.000220343	0.04	SEMA3C_NRP1_PLXNA4	Sema3c - (Nrp1+Plxna4)	SEMA3	Secreted Signaling	PMID: 27533782
1234	time_E14.5	Progenitors	Sertoli cells	Sema3c	NRP1_PLXNA4	0.00673287	0	SEMA3C_NRP1_PLXNA4	Sema3c - (Nrp1+Plxna4)	SEMA3	Secreted Signaling	PMID: 27533782
1235	time_E14.5	Sertoli cells	Sertoli cells	Sema3c	NRP1_PLXNA4	0.00433939	0	SEMA3C_NRP1_PLXNA4	Sema3c - (Nrp1+Plxna4)	SEMA3	Secreted Signaling	PMID: 27533782
1236	time_E14.5	Mitotic arrest PGCs	Sertoli cells	Sema3c	NRP1_NRP2	0.000233281	0.01	SEMA3C_NRP1_NRP2	Sema3c - (Nrp1+Nrp2)	SEMA3	Secreted Signaling	PMID: 27533782
1237	time_E14.5	Progenitors	Sertoli cells	Sema3c	NRP1_NRP2	0.00712547	0	SEMA3C_NRP1_NRP2	Sema3c - (Nrp1+Nrp2)	SEMA3	Secreted Signaling	PMID: 27533782
1238	time_E14.5	Sertoli cells	Sertoli cells	Sema3c	NRP1_NRP2	0.00459307	0	SEMA3C_NRP1_NRP2	Sema3c - (Nrp1+Nrp2)	SEMA3	Secreted Signaling	PMID: 27533782
1239	time_E14.5	Progenitors	Progenitors	Gas6	Axl	0.098585	0	GAS6_AXL	Gas6 - Axl	GAS	Secreted Signaling	PMID: 27801848
1240	time_E14.5	Sertoli cells	Progenitors	Gas6	Axl	0.288996	0	GAS6_AXL	Gas6 - Axl	GAS	Secreted Signaling	PMID: 27801848
1241	time_E14.5	Progenitors	Sertoli cells	Gas6	Axl	0.100657	0	GAS6_AXL	Gas6 - Axl	GAS	Secreted Signaling	PMID: 27801848
1242	time_E14.5	Sertoli cells	Sertoli cells	Gas6	Axl	0.293765	0	GAS6_AXL	Gas6 - Axl	GAS	Secreted Signaling	PMID: 27801848
1243	time_E14.5	Progenitors	Mitotic PGCs	Gas6	Tyro3	0.0301302	0.01	GAS6_TYRO3	Gas6 - Tyro3	GAS	Secreted Signaling	PMID: 27801848
1244	time_E14.5	Sertoli cells	Mitotic PGCs	Gas6	Tyro3	0.103507	0	GAS6_TYRO3	Gas6 - Tyro3	GAS	Secreted Signaling	PMID: 27801848
1245	time_E14.5	Progenitors	Mitotic arrest PGCs	Gas6	Tyro3	0.0278745	0	GAS6_TYRO3	Gas6 - Tyro3	GAS	Secreted Signaling	PMID: 27801848
1246	time_E14.5	Sertoli cells	Mitotic arrest PGCs	Gas6	Tyro3	0.0963034	0	GAS6_TYRO3	Gas6 - Tyro3	GAS	Secreted Signaling	PMID: 27801848
1247	time_E14.5	Sertoli cells	Progenitors	Gas6	Tyro3	0.0621945	0	GAS6_TYRO3	Gas6 - Tyro3	GAS	Secreted Signaling	PMID: 27801848
1248	time_E14.5	Progenitors	Sertoli cells	Gas6	Tyro3	0.104718	0	GAS6_TYRO3	Gas6 - Tyro3	GAS	Secreted Signaling	PMID: 27801848
1249	time_E14.5	Sertoli cells	Sertoli cells	Gas6	Tyro3	0.302994	0	GAS6_TYRO3	Gas6 - Tyro3	GAS	Secreted Signaling	PMID: 27801848
1250	time_E14.5	Progenitors	Progenitors	Pros1	Axl	0.109808	0	PROS1_AXL	Pros1 - Axl	PROS	Secreted Signaling	PMID: 29531161
1251	time_E14.5	Sertoli cells	Progenitors	Pros1	Axl	0.0199317	0	PROS1_AXL	Pros1 - Axl	PROS	Secreted Signaling	PMID: 29531161
1252	time_E14.5	Progenitors	Sertoli cells	Pros1	Axl	0.112086	0	PROS1_AXL	Pros1 - Axl	PROS	Secreted Signaling	PMID: 29531161
1253	time_E14.5	Sertoli cells	Sertoli cells	Pros1	Axl	0.0203879	0	PROS1_AXL	Pros1 - Axl	PROS	Secreted Signaling	PMID: 29531161
1254	time_E14.5	Progenitors	Mitotic PGCs	Pros1	Tyro3	0.0338529	0	PROS1_TYRO3	Pros1 - Tyro3	PROS	Secreted Signaling	PMID: 30501104
1255	time_E14.5	Progenitors	Mitotic arrest PGCs	Pros1	Tyro3	0.0313275	0	PROS1_TYRO3	Pros1 - Tyro3	PROS	Secreted Signaling	PMID: 30501104
1256	time_E14.5	Progenitors	Progenitors	Pros1	Tyro3	0.0197295	0	PROS1_TYRO3	Pros1 - Tyro3	PROS	Secreted Signaling	PMID: 30501104
1257	time_E14.5	Progenitors	Sertoli cells	Pros1	Tyro3	0.116549	0	PROS1_TYRO3	Pros1 - Tyro3	PROS	Secreted Signaling	PMID: 30501104
1258	time_E14.5	Sertoli cells	Sertoli cells	Pros1	Tyro3	0.0212873	0	PROS1_TYRO3	Pros1 - Tyro3	PROS	Secreted Signaling	PMID: 30501104
1259	time_E14.5	Progenitors	Mitotic PGCs	Col1a1	ITGA1_ITGB1	0.0617972	0	COL1A1_ITGA1_ITGB1	Col1a1 - (Itga1+Itgb1)	COLLAGEN	ECM-Receptor	KEGG: mmu04512
1260	time_E14.5	Progenitors	Progenitors	Col1a1	ITGA1_ITGB1	0.112296	0	COL1A1_ITGA1_ITGB1	Col1a1 - (Itga1+Itgb1)	COLLAGEN	ECM-Receptor	KEGG: mmu04512
1261	time_E14.5	Sertoli cells	Progenitors	Col1a1	ITGA1_ITGB1	0.0423485	0	COL1A1_ITGA1_ITGB1	Col1a1 - (Itga1+Itgb1)	COLLAGEN	ECM-Receptor	KEGG: mmu04512
1262	time_E14.5	Progenitors	Mitotic PGCs	Col1a2	ITGA1_ITGB1	0.0655591	0	COL1A2_ITGA1_ITGB1	Col1a2 - (Itga1+Itgb1)	COLLAGEN	ECM-Receptor	KEGG: mmu04512
1263	time_E14.5	Progenitors	Progenitors	Col1a2	ITGA1_ITGB1	0.118742	0	COL1A2_ITGA1_ITGB1	Col1a2 - (Itga1+Itgb1)	COLLAGEN	ECM-Receptor	KEGG: mmu04512
1264	time_E14.5	Sertoli cells	Progenitors	Col1a2	ITGA1_ITGB1	0.0477744	0	COL1A2_ITGA1_ITGB1	Col1a2 - (Itga1+Itgb1)	COLLAGEN	ECM-Receptor	KEGG: mmu04512
1265	time_E14.5	Progenitors	Mitotic PGCs	Col4a1	ITGA1_ITGB1	0.0509133	0	COL4A1_ITGA1_ITGB1	Col4a1 - (Itga1+Itgb1)	COLLAGEN	ECM-Receptor	KEGG: mmu04512
1266	time_E14.5	Sertoli cells	Mitotic PGCs	Col4a1	ITGA1_ITGB1	0.0341241	0.01	COL4A1_ITGA1_ITGB1	Col4a1 - (Itga1+Itgb1)	COLLAGEN	ECM-Receptor	KEGG: mmu04512
1267	time_E14.5	Progenitors	Progenitors	Col4a1	ITGA1_ITGB1	0.0934031	0	COL4A1_ITGA1_ITGB1	Col4a1 - (Itga1+Itgb1)	COLLAGEN	ECM-Receptor	KEGG: mmu04512
1268	time_E14.5	Sertoli cells	Progenitors	Col4a1	ITGA1_ITGB1	0.0635405	0	COL4A1_ITGA1_ITGB1	Col4a1 - (Itga1+Itgb1)	COLLAGEN	ECM-Receptor	KEGG: mmu04512
1269	time_E14.5	Progenitors	Mitotic PGCs	Col4a2	ITGA1_ITGB1	0.0483223	0	COL4A2_ITGA1_ITGB1	Col4a2 - (Itga1+Itgb1)	COLLAGEN	ECM-Receptor	KEGG: mmu04512
1270	time_E14.5	Progenitors	Progenitors	Col4a2	ITGA1_ITGB1	0.0888522	0	COL4A2_ITGA1_ITGB1	Col4a2 - (Itga1+Itgb1)	COLLAGEN	ECM-Receptor	KEGG: mmu04512
1271	time_E14.5	Sertoli cells	Progenitors	Col4a2	ITGA1_ITGB1	0.0355985	0	COL4A2_ITGA1_ITGB1	Col4a2 - (Itga1+Itgb1)	COLLAGEN	ECM-Receptor	KEGG: mmu04512
1272	time_E14.5	Progenitors	Mitotic PGCs	Col4a4	ITGA1_ITGB1	0.00816075	0	COL4A4_ITGA1_ITGB1	Col4a4 - (Itga1+Itgb1)	COLLAGEN	ECM-Receptor	KEGG: mmu04512
1273	time_E14.5	Progenitors	Progenitors	Col4a4	ITGA1_ITGB1	0.0155561	0	COL4A4_ITGA1_ITGB1	Col4a4 - (Itga1+Itgb1)	COLLAGEN	ECM-Receptor	KEGG: mmu04512
1274	time_E14.5	Progenitors	Mitotic PGCs	Col4a5	ITGA1_ITGB1	0.00833523	0	COL4A5_ITGA1_ITGB1	Col4a5 - (Itga1+Itgb1)	COLLAGEN	ECM-Receptor	KEGG: mmu04512
1275	time_E14.5	Sertoli cells	Mitotic PGCs	Col4a5	ITGA1_ITGB1	0.005188	0	COL4A5_ITGA1_ITGB1	Col4a5 - (Itga1+Itgb1)	COLLAGEN	ECM-Receptor	KEGG: mmu04512
1276	time_E14.5	Progenitors	Progenitors	Col4a5	ITGA1_ITGB1	0.0158862	0	COL4A5_ITGA1_ITGB1	Col4a5 - (Itga1+Itgb1)	COLLAGEN	ECM-Receptor	KEGG: mmu04512
1277	time_E14.5	Sertoli cells	Progenitors	Col4a5	ITGA1_ITGB1	0.00991637	0	COL4A5_ITGA1_ITGB1	Col4a5 - (Itga1+Itgb1)	COLLAGEN	ECM-Receptor	KEGG: mmu04512
1278	time_E14.5	Progenitors	Mitotic PGCs	Col6a1	ITGA1_ITGB1	0.0500449	0	COL6A1_ITGA1_ITGB1	Col6a1 - (Itga1+Itgb1)	COLLAGEN	ECM-Receptor	KEGG: mmu04512
1279	time_E14.5	Progenitors	Progenitors	Col6a1	ITGA1_ITGB1	0.0918802	0	COL6A1_ITGA1_ITGB1	Col6a1 - (Itga1+Itgb1)	COLLAGEN	ECM-Receptor	KEGG: mmu04512
1280	time_E14.5	Sertoli cells	Progenitors	Col6a1	ITGA1_ITGB1	0.0328962	0	COL6A1_ITGA1_ITGB1	Col6a1 - (Itga1+Itgb1)	COLLAGEN	ECM-Receptor	KEGG: mmu04512
1281	time_E14.5	Progenitors	Mitotic PGCs	Col6a2	ITGA1_ITGB1	0.0513148	0	COL6A2_ITGA1_ITGB1	Col6a2 - (Itga1+Itgb1)	COLLAGEN	ECM-Receptor	KEGG: mmu04512
1282	time_E14.5	Sertoli cells	Mitotic PGCs	Col6a2	ITGA1_ITGB1	0.0203015	0.03	COL6A2_ITGA1_ITGB1	Col6a2 - (Itga1+Itgb1)	COLLAGEN	ECM-Receptor	KEGG: mmu04512
1283	time_E14.5	Progenitors	Progenitors	Col6a2	ITGA1_ITGB1	0.0941065	0	COL6A2_ITGA1_ITGB1	Col6a2 - (Itga1+Itgb1)	COLLAGEN	ECM-Receptor	KEGG: mmu04512
1284	time_E14.5	Sertoli cells	Progenitors	Col6a2	ITGA1_ITGB1	0.0382745	0	COL6A2_ITGA1_ITGB1	Col6a2 - (Itga1+Itgb1)	COLLAGEN	ECM-Receptor	KEGG: mmu04512
1285	time_E14.5	Progenitors	Mitotic PGCs	Col6a3	ITGA1_ITGB1	0.0216838	0	COL6A3_ITGA1_ITGB1	Col6a3 - (Itga1+Itgb1)	COLLAGEN	ECM-Receptor	KEGG: mmu04512
1286	time_E14.5	Progenitors	Progenitors	Col6a3	ITGA1_ITGB1	0.0408295	0	COL6A3_ITGA1_ITGB1	Col6a3 - (Itga1+Itgb1)	COLLAGEN	ECM-Receptor	KEGG: mmu04512
1287	time_E14.5	Sertoli cells	Mitotic PGCs	Col9a2	ITGA1_ITGB1	0.020446	0	COL9A2_ITGA1_ITGB1	Col9a2 - (Itga1+Itgb1)	COLLAGEN	ECM-Receptor	KEGG: mmu04512
1288	time_E14.5	Progenitors	Progenitors	Col9a2	ITGA1_ITGB1	0.00370204	0	COL9A2_ITGA1_ITGB1	Col9a2 - (Itga1+Itgb1)	COLLAGEN	ECM-Receptor	KEGG: mmu04512
1289	time_E14.5	Sertoli cells	Progenitors	Col9a2	ITGA1_ITGB1	0.0385419	0	COL9A2_ITGA1_ITGB1	Col9a2 - (Itga1+Itgb1)	COLLAGEN	ECM-Receptor	KEGG: mmu04512
1290	time_E14.5	Sertoli cells	Mitotic PGCs	Col9a3	ITGA1_ITGB1	0.0574985	0	COL9A3_ITGA1_ITGB1	Col9a3 - (Itga1+Itgb1)	COLLAGEN	ECM-Receptor	KEGG: mmu04512
1291	time_E14.5	Progenitors	Progenitors	Col9a3	ITGA1_ITGB1	0.00602548	0	COL9A3_ITGA1_ITGB1	Col9a3 - (Itga1+Itgb1)	COLLAGEN	ECM-Receptor	KEGG: mmu04512
1292	time_E14.5	Sertoli cells	Progenitors	Col9a3	ITGA1_ITGB1	0.104877	0	COL9A3_ITGA1_ITGB1	Col9a3 - (Itga1+Itgb1)	COLLAGEN	ECM-Receptor	KEGG: mmu04512
1293	time_E14.5	Progenitors	Mitotic PGCs	Lama2	ITGA1_ITGB1	0.0153634	0	LAMA2_ITGA1_ITGB1	Lama2 - (Itga1+Itgb1)	LAMININ	ECM-Receptor	KEGG: mmu04512
1294	time_E14.5	Sertoli cells	Mitotic PGCs	Lama2	ITGA1_ITGB1	0.00207089	0.03	LAMA2_ITGA1_ITGB1	Lama2 - (Itga1+Itgb1)	LAMININ	ECM-Receptor	KEGG: mmu04512
1295	time_E14.5	Progenitors	Progenitors	Lama2	ITGA1_ITGB1	0.0290945	0	LAMA2_ITGA1_ITGB1	Lama2 - (Itga1+Itgb1)	LAMININ	ECM-Receptor	KEGG: mmu04512
1296	time_E14.5	Sertoli cells	Progenitors	Lama2	ITGA1_ITGB1	0.00396965	0.01	LAMA2_ITGA1_ITGB1	Lama2 - (Itga1+Itgb1)	LAMININ	ECM-Receptor	KEGG: mmu04512
1297	time_E14.5	Progenitors	Mitotic PGCs	Lama4	ITGA1_ITGB1	0.0151888	0	LAMA4_ITGA1_ITGB1	Lama4 - (Itga1+Itgb1)	LAMININ	ECM-Receptor	KEGG: mmu04512
1298	time_E14.5	Sertoli cells	Mitotic PGCs	Lama4	ITGA1_ITGB1	0.0201858	0	LAMA4_ITGA1_ITGB1	Lama4 - (Itga1+Itgb1)	LAMININ	ECM-Receptor	KEGG: mmu04512
1299	time_E14.5	Progenitors	Progenitors	Lama4	ITGA1_ITGB1	0.0287683	0	LAMA4_ITGA1_ITGB1	Lama4 - (Itga1+Itgb1)	LAMININ	ECM-Receptor	KEGG: mmu04512
1300	time_E14.5	Sertoli cells	Progenitors	Lama4	ITGA1_ITGB1	0.0380604	0	LAMA4_ITGA1_ITGB1	Lama4 - (Itga1+Itgb1)	LAMININ	ECM-Receptor	KEGG: mmu04512
1301	time_E14.5	Progenitors	Mitotic PGCs	Lama2	ITGA6_ITGB1	0.0436691	0	LAMA2_ITGA6_ITGB1	Lama2 - (Itga6+Itgb1)	LAMININ	ECM-Receptor	KEGG: mmu04512
1302	time_E14.5	Progenitors	Mitotic arrest PGCs	Lama2	ITGA6_ITGB1	0.059619	0	LAMA2_ITGA6_ITGB1	Lama2 - (Itga6+Itgb1)	LAMININ	ECM-Receptor	KEGG: mmu04512
1303	time_E14.5	Progenitors	Progenitors	Lama2	ITGA6_ITGB1	0.086296	0	LAMA2_ITGA6_ITGB1	Lama2 - (Itga6+Itgb1)	LAMININ	ECM-Receptor	KEGG: mmu04512
1304	time_E14.5	Progenitors	Sertoli cells	Lama2	ITGA6_ITGB1	0.122152	0	LAMA2_ITGA6_ITGB1	Lama2 - (Itga6+Itgb1)	LAMININ	ECM-Receptor	KEGG: mmu04512
1305	time_E14.5	Progenitors	Mitotic PGCs	Lama4	ITGA6_ITGB1	0.0431868	0	LAMA4_ITGA6_ITGB1	Lama4 - (Itga6+Itgb1)	LAMININ	ECM-Receptor	KEGG: mmu04512
1306	time_E14.5	Sertoli cells	Mitotic PGCs	Lama4	ITGA6_ITGB1	0.0568634	0	LAMA4_ITGA6_ITGB1	Lama4 - (Itga6+Itgb1)	LAMININ	ECM-Receptor	KEGG: mmu04512
1307	time_E14.5	Progenitors	Mitotic arrest PGCs	Lama4	ITGA6_ITGB1	0.0589714	0	LAMA4_ITGA6_ITGB1	Lama4 - (Itga6+Itgb1)	LAMININ	ECM-Receptor	KEGG: mmu04512
1308	time_E14.5	Sertoli cells	Mitotic arrest PGCs	Lama4	ITGA6_ITGB1	0.0772431	0	LAMA4_ITGA6_ITGB1	Lama4 - (Itga6+Itgb1)	LAMININ	ECM-Receptor	KEGG: mmu04512
1309	time_E14.5	Progenitors	Progenitors	Lama4	ITGA6_ITGB1	0.0853849	0	LAMA4_ITGA6_ITGB1	Lama4 - (Itga6+Itgb1)	LAMININ	ECM-Receptor	KEGG: mmu04512
1310	time_E14.5	Sertoli cells	Progenitors	Lama4	ITGA6_ITGB1	0.110876	0	LAMA4_ITGA6_ITGB1	Lama4 - (Itga6+Itgb1)	LAMININ	ECM-Receptor	KEGG: mmu04512
1311	time_E14.5	Progenitors	Sertoli cells	Lama4	ITGA6_ITGB1	0.120913	0	LAMA4_ITGA6_ITGB1	Lama4 - (Itga6+Itgb1)	LAMININ	ECM-Receptor	KEGG: mmu04512
1312	time_E14.5	Sertoli cells	Sertoli cells	Lama4	ITGA6_ITGB1	0.155211	0	LAMA4_ITGA6_ITGB1	Lama4 - (Itga6+Itgb1)	LAMININ	ECM-Receptor	KEGG: mmu04512
1313	time_E14.5	Progenitors	Mitotic PGCs	Col1a1	ITGA9_ITGB1	0.0760782	0	COL1A1_ITGA9_ITGB1	Col1a1 - (Itga9+Itgb1)	COLLAGEN	ECM-Receptor	KEGG: mmu04512
1314	time_E14.5	Progenitors	Progenitors	Col1a1	ITGA9_ITGB1	0.379734	0	COL1A1_ITGA9_ITGB1	Col1a1 - (Itga9+Itgb1)	COLLAGEN	ECM-Receptor	KEGG: mmu04512
1315	time_E14.5	Sertoli cells	Progenitors	Col1a1	ITGA9_ITGB1	0.176285	0	COL1A1_ITGA9_ITGB1	Col1a1 - (Itga9+Itgb1)	COLLAGEN	ECM-Receptor	KEGG: mmu04512
1316	time_E14.5	Progenitors	Sertoli cells	Col1a1	ITGA9_ITGB1	0.19143	0	COL1A1_ITGA9_ITGB1	Col1a1 - (Itga9+Itgb1)	COLLAGEN	ECM-Receptor	KEGG: mmu04512
1317	time_E14.5	Progenitors	Mitotic PGCs	Col1a2	ITGA9_ITGB1	0.0806347	0.03	COL1A2_ITGA9_ITGB1	Col1a2 - (Itga9+Itgb1)	COLLAGEN	ECM-Receptor	KEGG: mmu04512
1318	time_E14.5	Progenitors	Progenitors	Col1a2	ITGA9_ITGB1	0.394707	0	COL1A2_ITGA9_ITGB1	Col1a2 - (Itga9+Itgb1)	COLLAGEN	ECM-Receptor	KEGG: mmu04512
1319	time_E14.5	Sertoli cells	Progenitors	Col1a2	ITGA9_ITGB1	0.19537	0	COL1A2_ITGA9_ITGB1	Col1a2 - (Itga9+Itgb1)	COLLAGEN	ECM-Receptor	KEGG: mmu04512
1320	time_E14.5	Progenitors	Sertoli cells	Col1a2	ITGA9_ITGB1	0.201389	0	COL1A2_ITGA9_ITGB1	Col1a2 - (Itga9+Itgb1)	COLLAGEN	ECM-Receptor	KEGG: mmu04512
1321	time_E14.5	Progenitors	Mitotic PGCs	Col4a1	ITGA9_ITGB1	0.0628475	0	COL4A1_ITGA9_ITGB1	Col4a1 - (Itga9+Itgb1)	COLLAGEN	ECM-Receptor	KEGG: mmu04512
1322	time_E14.5	Progenitors	Progenitors	Col4a1	ITGA9_ITGB1	0.332711	0	COL4A1_ITGA9_ITGB1	Col4a1 - (Itga9+Itgb1)	COLLAGEN	ECM-Receptor	KEGG: mmu04512
1323	time_E14.5	Sertoli cells	Progenitors	Col4a1	ITGA9_ITGB1	0.2472	0	COL4A1_ITGA9_ITGB1	Col4a1 - (Itga9+Itgb1)	COLLAGEN	ECM-Receptor	KEGG: mmu04512
1324	time_E14.5	Progenitors	Sertoli cells	Col4a1	ITGA9_ITGB1	0.161648	0	COL4A1_ITGA9_ITGB1	Col4a1 - (Itga9+Itgb1)	COLLAGEN	ECM-Receptor	KEGG: mmu04512
1325	time_E14.5	Sertoli cells	Sertoli cells	Col4a1	ITGA9_ITGB1	0.112678	0.03	COL4A1_ITGA9_ITGB1	Col4a1 - (Itga9+Itgb1)	COLLAGEN	ECM-Receptor	KEGG: mmu04512
1326	time_E14.5	Progenitors	Mitotic PGCs	Col4a2	ITGA9_ITGB1	0.0596874	0	COL4A2_ITGA9_ITGB1	Col4a2 - (Itga9+Itgb1)	COLLAGEN	ECM-Receptor	KEGG: mmu04512
1327	time_E14.5	Progenitors	Progenitors	Col4a2	ITGA9_ITGB1	0.320624	0	COL4A2_ITGA9_ITGB1	Col4a2 - (Itga9+Itgb1)	COLLAGEN	ECM-Receptor	KEGG: mmu04512
1328	time_E14.5	Sertoli cells	Progenitors	Col4a2	ITGA9_ITGB1	0.151565	0	COL4A2_ITGA9_ITGB1	Col4a2 - (Itga9+Itgb1)	COLLAGEN	ECM-Receptor	KEGG: mmu04512
1329	time_E14.5	Progenitors	Sertoli cells	Col4a2	ITGA9_ITGB1	0.154338	0	COL4A2_ITGA9_ITGB1	Col4a2 - (Itga9+Itgb1)	COLLAGEN	ECM-Receptor	KEGG: mmu04512
1330	time_E14.5	Progenitors	Mitotic PGCs	Col4a4	ITGA9_ITGB1	0.0101812	0	COL4A4_ITGA9_ITGB1	Col4a4 - (Itga9+Itgb1)	COLLAGEN	ECM-Receptor	KEGG: mmu04512
1331	time_E14.5	Progenitors	Progenitors	Col4a4	ITGA9_ITGB1	0.0710417	0	COL4A4_ITGA9_ITGB1	Col4a4 - (Itga9+Itgb1)	COLLAGEN	ECM-Receptor	KEGG: mmu04512
1332	time_E14.5	Progenitors	Sertoli cells	Col4a4	ITGA9_ITGB1	0.0287244	0	COL4A4_ITGA9_ITGB1	Col4a4 - (Itga9+Itgb1)	COLLAGEN	ECM-Receptor	KEGG: mmu04512
1333	time_E14.5	Progenitors	Mitotic PGCs	Col4a5	ITGA9_ITGB1	0.0103984	0	COL4A5_ITGA9_ITGB1	Col4a5 - (Itga9+Itgb1)	COLLAGEN	ECM-Receptor	KEGG: mmu04512
1334	time_E14.5	Sertoli cells	Mitotic PGCs	Col4a5	ITGA9_ITGB1	0.00647723	0.04	COL4A5_ITGA9_ITGB1	Col4a5 - (Itga9+Itgb1)	COLLAGEN	ECM-Receptor	KEGG: mmu04512
1335	time_E14.5	Progenitors	Progenitors	Col4a5	ITGA9_ITGB1	0.0724624	0	COL4A5_ITGA9_ITGB1	Col4a5 - (Itga9+Itgb1)	COLLAGEN	ECM-Receptor	KEGG: mmu04512
1336	time_E14.5	Sertoli cells	Progenitors	Col4a5	ITGA9_ITGB1	0.0462307	0	COL4A5_ITGA9_ITGB1	Col4a5 - (Itga9+Itgb1)	COLLAGEN	ECM-Receptor	KEGG: mmu04512
1337	time_E14.5	Progenitors	Sertoli cells	Col4a5	ITGA9_ITGB1	0.0293256	0	COL4A5_ITGA9_ITGB1	Col4a5 - (Itga9+Itgb1)	COLLAGEN	ECM-Receptor	KEGG: mmu04512
1338	time_E14.5	Sertoli cells	Sertoli cells	Col4a5	ITGA9_ITGB1	0.0183998	0.01	COL4A5_ITGA9_ITGB1	Col4a5 - (Itga9+Itgb1)	COLLAGEN	ECM-Receptor	KEGG: mmu04512
1339	time_E14.5	Progenitors	Mitotic PGCs	Col6a1	ITGA9_ITGB1	0.0617888	0	COL6A1_ITGA9_ITGB1	Col6a1 - (Itga9+Itgb1)	COLLAGEN	ECM-Receptor	KEGG: mmu04512
1340	time_E14.5	Progenitors	Progenitors	Col6a1	ITGA9_ITGB1	0.328701	0	COL6A1_ITGA9_ITGB1	Col6a1 - (Itga9+Itgb1)	COLLAGEN	ECM-Receptor	KEGG: mmu04512
1341	time_E14.5	Sertoli cells	Progenitors	Col6a1	ITGA9_ITGB1	0.14135	0	COL6A1_ITGA9_ITGB1	Col6a1 - (Itga9+Itgb1)	COLLAGEN	ECM-Receptor	KEGG: mmu04512
1342	time_E14.5	Progenitors	Sertoli cells	Col6a1	ITGA9_ITGB1	0.159208	0	COL6A1_ITGA9_ITGB1	Col6a1 - (Itga9+Itgb1)	COLLAGEN	ECM-Receptor	KEGG: mmu04512
1343	time_E14.5	Progenitors	Mitotic PGCs	Col6a2	ITGA9_ITGB1	0.0633369	0	COL6A2_ITGA9_ITGB1	Col6a2 - (Itga9+Itgb1)	COLLAGEN	ECM-Receptor	KEGG: mmu04512
1344	time_E14.5	Progenitors	Progenitors	Col6a2	ITGA9_ITGB1	0.334552	0	COL6A2_ITGA9_ITGB1	Col6a2 - (Itga9+Itgb1)	COLLAGEN	ECM-Receptor	KEGG: mmu04512
1345	time_E14.5	Sertoli cells	Progenitors	Col6a2	ITGA9_ITGB1	0.161499	0	COL6A2_ITGA9_ITGB1	Col6a2 - (Itga9+Itgb1)	COLLAGEN	ECM-Receptor	KEGG: mmu04512
1346	time_E14.5	Progenitors	Sertoli cells	Col6a2	ITGA9_ITGB1	0.162774	0	COL6A2_ITGA9_ITGB1	Col6a2 - (Itga9+Itgb1)	COLLAGEN	ECM-Receptor	KEGG: mmu04512
1347	time_E14.5	Progenitors	Mitotic PGCs	Col6a3	ITGA9_ITGB1	0.0269612	0.01	COL6A3_ITGA9_ITGB1	Col6a3 - (Itga9+Itgb1)	COLLAGEN	ECM-Receptor	KEGG: mmu04512
1348	time_E14.5	Mitotic arrest PGCs	Progenitors	Col6a3	ITGA9_ITGB1	0.0169503	0.02	COL6A3_ITGA9_ITGB1	Col6a3 - (Itga9+Itgb1)	COLLAGEN	ECM-Receptor	KEGG: mmu04512
1349	time_E14.5	Progenitors	Progenitors	Col6a3	ITGA9_ITGB1	0.170818	0	COL6A3_ITGA9_ITGB1	Col6a3 - (Itga9+Itgb1)	COLLAGEN	ECM-Receptor	KEGG: mmu04512
1350	time_E14.5	Progenitors	Sertoli cells	Col6a3	ITGA9_ITGB1	0.0737881	0	COL6A3_ITGA9_ITGB1	Col6a3 - (Itga9+Itgb1)	COLLAGEN	ECM-Receptor	KEGG: mmu04512
1351	time_E14.5	Sertoli cells	Mitotic PGCs	Col9a2	ITGA9_ITGB1	0.02543	0	COL9A2_ITGA9_ITGB1	Col9a2 - (Itga9+Itgb1)	COLLAGEN	ECM-Receptor	KEGG: mmu04512
1352	time_E14.5	Mitotic arrest PGCs	Progenitors	Col9a2	ITGA9_ITGB1	0.00659478	0.03	COL9A2_ITGA9_ITGB1	Col9a2 - (Itga9+Itgb1)	COLLAGEN	ECM-Receptor	KEGG: mmu04512
1353	time_E14.5	Progenitors	Progenitors	Col9a2	ITGA9_ITGB1	0.0176652	0	COL9A2_ITGA9_ITGB1	Col9a2 - (Itga9+Itgb1)	COLLAGEN	ECM-Receptor	KEGG: mmu04512
1354	time_E14.5	Sertoli cells	Progenitors	Col9a2	ITGA9_ITGB1	0.162481	0	COL9A2_ITGA9_ITGB1	Col9a2 - (Itga9+Itgb1)	COLLAGEN	ECM-Receptor	KEGG: mmu04512
1355	time_E14.5	Sertoli cells	Sertoli cells	Col9a2	ITGA9_ITGB1	0.0697883	0	COL9A2_ITGA9_ITGB1	Col9a2 - (Itga9+Itgb1)	COLLAGEN	ECM-Receptor	KEGG: mmu04512
1356	time_E14.5	Sertoli cells	Mitotic PGCs	Col9a3	ITGA9_ITGB1	0.0708611	0	COL9A3_ITGA9_ITGB1	Col9a3 - (Itga9+Itgb1)	COLLAGEN	ECM-Receptor	KEGG: mmu04512
1357	time_E14.5	Mitotic arrest PGCs	Progenitors	Col9a3	ITGA9_ITGB1	0.0107709	0	COL9A3_ITGA9_ITGB1	Col9a3 - (Itga9+Itgb1)	COLLAGEN	ECM-Receptor	KEGG: mmu04512
1358	time_E14.5	Progenitors	Progenitors	Col9a3	ITGA9_ITGB1	0.0285013	0	COL9A3_ITGA9_ITGB1	Col9a3 - (Itga9+Itgb1)	COLLAGEN	ECM-Receptor	KEGG: mmu04512
1359	time_E14.5	Sertoli cells	Progenitors	Col9a3	ITGA9_ITGB1	0.361848	0	COL9A3_ITGA9_ITGB1	Col9a3 - (Itga9+Itgb1)	COLLAGEN	ECM-Receptor	KEGG: mmu04512
1360	time_E14.5	Sertoli cells	Sertoli cells	Col9a3	ITGA9_ITGB1	0.179842	0	COL9A3_ITGA9_ITGB1	Col9a3 - (Itga9+Itgb1)	COLLAGEN	ECM-Receptor	KEGG: mmu04512
1361	time_E14.5	Progenitors	Mitotic PGCs	Lama2	ITGA9_ITGB1	0.0191326	0	LAMA2_ITGA9_ITGB1	Lama2 - (Itga9+Itgb1)	LAMININ	ECM-Receptor	KEGG: mmu04512
1362	time_E14.5	Progenitors	Progenitors	Lama2	ITGA9_ITGB1	0.126656	0	LAMA2_ITGA9_ITGB1	Lama2 - (Itga9+Itgb1)	LAMININ	ECM-Receptor	KEGG: mmu04512
1363	time_E14.5	Sertoli cells	Progenitors	Lama2	ITGA9_ITGB1	0.018923	0	LAMA2_ITGA9_ITGB1	Lama2 - (Itga9+Itgb1)	LAMININ	ECM-Receptor	KEGG: mmu04512
1364	time_E14.5	Progenitors	Sertoli cells	Lama2	ITGA9_ITGB1	0.0531048	0	LAMA2_ITGA9_ITGB1	Lama2 - (Itga9+Itgb1)	LAMININ	ECM-Receptor	KEGG: mmu04512
1365	time_E14.5	Progenitors	Mitotic PGCs	Lama4	ITGA9_ITGB1	0.018916	0	LAMA4_ITGA9_ITGB1	Lama4 - (Itga9+Itgb1)	LAMININ	ECM-Receptor	KEGG: mmu04512
1366	time_E14.5	Sertoli cells	Mitotic PGCs	Lama4	ITGA9_ITGB1	0.025108	0.01	LAMA4_ITGA9_ITGB1	Lama4 - (Itga9+Itgb1)	LAMININ	ECM-Receptor	KEGG: mmu04512
1367	time_E14.5	Progenitors	Progenitors	Lama4	ITGA9_ITGB1	0.125377	0	LAMA4_ITGA9_ITGB1	Lama4 - (Itga9+Itgb1)	LAMININ	ECM-Receptor	KEGG: mmu04512
1368	time_E14.5	Sertoli cells	Progenitors	Lama4	ITGA9_ITGB1	0.16071	0	LAMA4_ITGA9_ITGB1	Lama4 - (Itga9+Itgb1)	LAMININ	ECM-Receptor	KEGG: mmu04512
1369	time_E14.5	Progenitors	Sertoli cells	Lama4	ITGA9_ITGB1	0.052524	0	LAMA4_ITGA9_ITGB1	Lama4 - (Itga9+Itgb1)	LAMININ	ECM-Receptor	KEGG: mmu04512
1370	time_E14.5	Sertoli cells	Sertoli cells	Lama4	ITGA9_ITGB1	0.0689444	0	LAMA4_ITGA9_ITGB1	Lama4 - (Itga9+Itgb1)	LAMININ	ECM-Receptor	KEGG: mmu04512
1371	time_E14.5	Progenitors	Progenitors	Lama2	ITGAV_ITGB8	0.0289482	0	LAMA2_ITGAV_ITGB8	Lama2 - (Itgav+Itgb8)	LAMININ	ECM-Receptor	KEGG: mmu04512
1372	time_E14.5	Sertoli cells	Progenitors	Lama2	ITGAV_ITGB8	0.00394917	0	LAMA2_ITGAV_ITGB8	Lama2 - (Itgav+Itgb8)	LAMININ	ECM-Receptor	KEGG: mmu04512
1373	time_E14.5	Progenitors	Sertoli cells	Lama2	ITGAV_ITGB8	0.0268378	0	LAMA2_ITGAV_ITGB8	Lama2 - (Itgav+Itgb8)	LAMININ	ECM-Receptor	KEGG: mmu04512
1374	time_E14.5	Sertoli cells	Sertoli cells	Lama2	ITGAV_ITGB8	0.00365442	0.02	LAMA2_ITGAV_ITGB8	Lama2 - (Itgav+Itgb8)	LAMININ	ECM-Receptor	KEGG: mmu04512
1375	time_E14.5	Progenitors	Progenitors	Lama4	ITGAV_ITGB8	0.0286236	0	LAMA4_ITGAV_ITGB8	Lama4 - (Itgav+Itgb8)	LAMININ	ECM-Receptor	KEGG: mmu04512
1376	time_E14.5	Sertoli cells	Progenitors	Lama4	ITGAV_ITGB8	0.0378708	0	LAMA4_ITGAV_ITGB8	Lama4 - (Itgav+Itgb8)	LAMININ	ECM-Receptor	KEGG: mmu04512
1377	time_E14.5	Progenitors	Sertoli cells	Lama4	ITGAV_ITGB8	0.0265362	0	LAMA4_ITGAV_ITGB8	Lama4 - (Itgav+Itgb8)	LAMININ	ECM-Receptor	KEGG: mmu04512
1378	time_E14.5	Sertoli cells	Sertoli cells	Lama4	ITGAV_ITGB8	0.0351335	0	LAMA4_ITGAV_ITGB8	Lama4 - (Itgav+Itgb8)	LAMININ	ECM-Receptor	KEGG: mmu04512
1379	time_E14.5	Progenitors	Progenitors	Col1a1	ITGAV_ITGB8	0.111779	0	COL1A1_ITGAV_ITGB8	Col1a1 - (Itgav+Itgb8)	COLLAGEN	ECM-Receptor	KEGG: mmu04512
1380	time_E14.5	Sertoli cells	Progenitors	Col1a1	ITGAV_ITGB8	0.0421385	0	COL1A1_ITGAV_ITGB8	Col1a1 - (Itgav+Itgb8)	COLLAGEN	ECM-Receptor	KEGG: mmu04512
1381	time_E14.5	Progenitors	Sertoli cells	Col1a1	ITGAV_ITGB8	0.104279	0	COL1A1_ITGAV_ITGB8	Col1a1 - (Itgav+Itgb8)	COLLAGEN	ECM-Receptor	KEGG: mmu04512
1382	time_E14.5	Sertoli cells	Sertoli cells	Col1a1	ITGAV_ITGB8	0.0391052	0	COL1A1_ITGAV_ITGB8	Col1a1 - (Itgav+Itgb8)	COLLAGEN	ECM-Receptor	KEGG: mmu04512
1383	time_E14.5	Progenitors	Progenitors	Col1a2	ITGAV_ITGB8	0.1182	0	COL1A2_ITGAV_ITGB8	Col1a2 - (Itgav+Itgb8)	COLLAGEN	ECM-Receptor	KEGG: mmu04512
1384	time_E14.5	Sertoli cells	Progenitors	Col1a2	ITGAV_ITGB8	0.0475387	0	COL1A2_ITGAV_ITGB8	Col1a2 - (Itgav+Itgb8)	COLLAGEN	ECM-Receptor	KEGG: mmu04512
1385	time_E14.5	Progenitors	Sertoli cells	Col1a2	ITGAV_ITGB8	0.110323	0	COL1A2_ITGAV_ITGB8	Col1a2 - (Itgav+Itgb8)	COLLAGEN	ECM-Receptor	KEGG: mmu04512
1386	time_E14.5	Sertoli cells	Sertoli cells	Col1a2	ITGAV_ITGB8	0.0441347	0	COL1A2_ITGAV_ITGB8	Col1a2 - (Itgav+Itgb8)	COLLAGEN	ECM-Receptor	KEGG: mmu04512
1387	time_E14.5	Mitotic PGCs	Progenitors	Col4a1	ITGAV_ITGB8	0.00211967	0.03	COL4A1_ITGAV_ITGB8	Col4a1 - (Itgav+Itgb8)	COLLAGEN	ECM-Receptor	KEGG: mmu04512
1388	time_E14.5	Progenitors	Progenitors	Col4a1	ITGAV_ITGB8	0.0929644	0	COL4A1_ITGAV_ITGB8	Col4a1 - (Itgav+Itgb8)	COLLAGEN	ECM-Receptor	KEGG: mmu04512
1389	time_E14.5	Sertoli cells	Progenitors	Col4a1	ITGAV_ITGB8	0.0632322	0	COL4A1_ITGAV_ITGB8	Col4a1 - (Itgav+Itgb8)	COLLAGEN	ECM-Receptor	KEGG: mmu04512
1390	time_E14.5	Progenitors	Sertoli cells	Col4a1	ITGAV_ITGB8	0.0866034	0	COL4A1_ITGAV_ITGB8	Col4a1 - (Itgav+Itgb8)	COLLAGEN	ECM-Receptor	KEGG: mmu04512
1391	time_E14.5	Sertoli cells	Sertoli cells	Col4a1	ITGAV_ITGB8	0.0587738	0	COL4A1_ITGAV_ITGB8	Col4a1 - (Itgav+Itgb8)	COLLAGEN	ECM-Receptor	KEGG: mmu04512
1392	time_E14.5	Progenitors	Progenitors	Col4a2	ITGAV_ITGB8	0.0884328	0	COL4A2_ITGAV_ITGB8	Col4a2 - (Itgav+Itgb8)	COLLAGEN	ECM-Receptor	KEGG: mmu04512
1393	time_E14.5	Sertoli cells	Progenitors	Col4a2	ITGAV_ITGB8	0.0354206	0	COL4A2_ITGAV_ITGB8	Col4a2 - (Itgav+Itgb8)	COLLAGEN	ECM-Receptor	KEGG: mmu04512
1394	time_E14.5	Progenitors	Sertoli cells	Col4a2	ITGAV_ITGB8	0.0823537	0	COL4A2_ITGAV_ITGB8	Col4a2 - (Itgav+Itgb8)	COLLAGEN	ECM-Receptor	KEGG: mmu04512
1395	time_E14.5	Sertoli cells	Sertoli cells	Col4a2	ITGAV_ITGB8	0.0328544	0	COL4A2_ITGAV_ITGB8	Col4a2 - (Itgav+Itgb8)	COLLAGEN	ECM-Receptor	KEGG: mmu04512
1396	time_E14.5	Progenitors	Progenitors	Col4a4	ITGAV_ITGB8	0.0154768	0	COL4A4_ITGAV_ITGB8	Col4a4 - (Itgav+Itgb8)	COLLAGEN	ECM-Receptor	KEGG: mmu04512
1397	time_E14.5	Progenitors	Sertoli cells	Col4a4	ITGAV_ITGB8	0.014334	0	COL4A4_ITGAV_ITGB8	Col4a4 - (Itgav+Itgb8)	COLLAGEN	ECM-Receptor	KEGG: mmu04512
1398	time_E14.5	Progenitors	Progenitors	Col4a5	ITGAV_ITGB8	0.0158052	0	COL4A5_ITGAV_ITGB8	Col4a5 - (Itgav+Itgb8)	COLLAGEN	ECM-Receptor	KEGG: mmu04512
1399	time_E14.5	Sertoli cells	Progenitors	Col4a5	ITGAV_ITGB8	0.00986553	0	COL4A5_ITGAV_ITGB8	Col4a5 - (Itgav+Itgb8)	COLLAGEN	ECM-Receptor	KEGG: mmu04512
1400	time_E14.5	Progenitors	Sertoli cells	Col4a5	ITGAV_ITGB8	0.0146386	0	COL4A5_ITGAV_ITGB8	Col4a5 - (Itgav+Itgb8)	COLLAGEN	ECM-Receptor	KEGG: mmu04512
1401	time_E14.5	Sertoli cells	Sertoli cells	Col4a5	ITGAV_ITGB8	0.00913324	0	COL4A5_ITGAV_ITGB8	Col4a5 - (Itgav+Itgb8)	COLLAGEN	ECM-Receptor	KEGG: mmu04512
1402	time_E14.5	Progenitors	Progenitors	Col6a1	ITGAV_ITGB8	0.0914479	0	COL6A1_ITGAV_ITGB8	Col6a1 - (Itgav+Itgb8)	COLLAGEN	ECM-Receptor	KEGG: mmu04512
1403	time_E14.5	Sertoli cells	Progenitors	Col6a1	ITGAV_ITGB8	0.0327314	0	COL6A1_ITGAV_ITGB8	Col6a1 - (Itgav+Itgb8)	COLLAGEN	ECM-Receptor	KEGG: mmu04512
1404	time_E14.5	Progenitors	Sertoli cells	Col6a1	ITGAV_ITGB8	0.0851809	0	COL6A1_ITGAV_ITGB8	Col6a1 - (Itgav+Itgb8)	COLLAGEN	ECM-Receptor	KEGG: mmu04512
1405	time_E14.5	Sertoli cells	Sertoli cells	Col6a1	ITGAV_ITGB8	0.0303539	0	COL6A1_ITGAV_ITGB8	Col6a1 - (Itgav+Itgb8)	COLLAGEN	ECM-Receptor	KEGG: mmu04512
1406	time_E14.5	Progenitors	Progenitors	Col6a2	ITGAV_ITGB8	0.0936649	0	COL6A2_ITGAV_ITGB8	Col6a2 - (Itgav+Itgb8)	COLLAGEN	ECM-Receptor	KEGG: mmu04512
1407	time_E14.5	Sertoli cells	Progenitors	Col6a2	ITGAV_ITGB8	0.0380839	0	COL6A2_ITGAV_ITGB8	Col6a2 - (Itgav+Itgb8)	COLLAGEN	ECM-Receptor	KEGG: mmu04512
1408	time_E14.5	Progenitors	Sertoli cells	Col6a2	ITGAV_ITGB8	0.0872606	0	COL6A2_ITGAV_ITGB8	Col6a2 - (Itgav+Itgb8)	COLLAGEN	ECM-Receptor	KEGG: mmu04512
1409	time_E14.5	Sertoli cells	Sertoli cells	Col6a2	ITGAV_ITGB8	0.0353317	0	COL6A2_ITGAV_ITGB8	Col6a2 - (Itgav+Itgb8)	COLLAGEN	ECM-Receptor	KEGG: mmu04512
1410	time_E14.5	Mitotic arrest PGCs	Progenitors	Col6a3	ITGAV_ITGB8	0.00353186	0	COL6A3_ITGAV_ITGB8	Col6a3 - (Itgav+Itgb8)	COLLAGEN	ECM-Receptor	KEGG: mmu04512
1411	time_E14.5	Progenitors	Progenitors	Col6a3	ITGAV_ITGB8	0.0406266	0	COL6A3_ITGAV_ITGB8	Col6a3 - (Itgav+Itgb8)	COLLAGEN	ECM-Receptor	KEGG: mmu04512
1412	time_E14.5	Sertoli cells	Progenitors	Col6a3	ITGAV_ITGB8	0.00175834	0.02	COL6A3_ITGAV_ITGB8	Col6a3 - (Itgav+Itgb8)	COLLAGEN	ECM-Receptor	KEGG: mmu04512
1413	time_E14.5	Mitotic arrest PGCs	Sertoli cells	Col6a3	ITGAV_ITGB8	0.00326815	0.01	COL6A3_ITGAV_ITGB8	Col6a3 - (Itgav+Itgb8)	COLLAGEN	ECM-Receptor	KEGG: mmu04512
1414	time_E14.5	Progenitors	Sertoli cells	Col6a3	ITGAV_ITGB8	0.0376979	0	COL6A3_ITGAV_ITGB8	Col6a3 - (Itgav+Itgb8)	COLLAGEN	ECM-Receptor	KEGG: mmu04512
1415	time_E14.5	Mitotic arrest PGCs	Progenitors	Col9a2	ITGAV_ITGB8	0.00136276	0	COL9A2_ITGAV_ITGB8	Col9a2 - (Itgav+Itgb8)	COLLAGEN	ECM-Receptor	KEGG: mmu04512
1416	time_E14.5	Progenitors	Progenitors	Col9a2	ITGAV_ITGB8	0.00368294	0	COL9A2_ITGAV_ITGB8	Col9a2 - (Itgav+Itgb8)	COLLAGEN	ECM-Receptor	KEGG: mmu04512
1417	time_E14.5	Sertoli cells	Progenitors	Col9a2	ITGAV_ITGB8	0.03835	0	COL9A2_ITGAV_ITGB8	Col9a2 - (Itgav+Itgb8)	COLLAGEN	ECM-Receptor	KEGG: mmu04512
1418	time_E14.5	Mitotic arrest PGCs	Sertoli cells	Col9a2	ITGAV_ITGB8	0.00126081	0.02	COL9A2_ITGAV_ITGB8	Col9a2 - (Itgav+Itgb8)	COLLAGEN	ECM-Receptor	KEGG: mmu04512
1419	time_E14.5	Progenitors	Sertoli cells	Col9a2	ITGAV_ITGB8	0.00340799	0	COL9A2_ITGAV_ITGB8	Col9a2 - (Itgav+Itgb8)	COLLAGEN	ECM-Receptor	KEGG: mmu04512
1420	time_E14.5	Sertoli cells	Sertoli cells	Col9a2	ITGAV_ITGB8	0.0355793	0	COL9A2_ITGAV_ITGB8	Col9a2 - (Itgav+Itgb8)	COLLAGEN	ECM-Receptor	KEGG: mmu04512
1421	time_E14.5	Mitotic PGCs	Progenitors	Col9a3	ITGAV_ITGB8	0.000767306	0.02	COL9A3_ITGAV_ITGB8	Col9a3 - (Itgav+Itgb8)	COLLAGEN	ECM-Receptor	KEGG: mmu04512
1422	time_E14.5	Mitotic arrest PGCs	Progenitors	Col9a3	ITGAV_ITGB8	0.00223318	0	COL9A3_ITGAV_ITGB8	Col9a3 - (Itgav+Itgb8)	COLLAGEN	ECM-Receptor	KEGG: mmu04512
1423	time_E14.5	Progenitors	Progenitors	Col9a3	ITGAV_ITGB8	0.00599447	0	COL9A3_ITGAV_ITGB8	Col9a3 - (Itgav+Itgb8)	COLLAGEN	ECM-Receptor	KEGG: mmu04512
1424	time_E14.5	Sertoli cells	Progenitors	Col9a3	ITGAV_ITGB8	0.10439	0	COL9A3_ITGAV_ITGB8	Col9a3 - (Itgav+Itgb8)	COLLAGEN	ECM-Receptor	KEGG: mmu04512
1425	time_E14.5	Mitotic arrest PGCs	Sertoli cells	Col9a3	ITGAV_ITGB8	0.00206624	0	COL9A3_ITGAV_ITGB8	Col9a3 - (Itgav+Itgb8)	COLLAGEN	ECM-Receptor	KEGG: mmu04512
1426	time_E14.5	Progenitors	Sertoli cells	Col9a3	ITGAV_ITGB8	0.00554791	0	COL9A3_ITGAV_ITGB8	Col9a3 - (Itgav+Itgb8)	COLLAGEN	ECM-Receptor	KEGG: mmu04512
1427	time_E14.5	Sertoli cells	Sertoli cells	Col9a3	ITGAV_ITGB8	0.0973314	0	COL9A3_ITGAV_ITGB8	Col9a3 - (Itgav+Itgb8)	COLLAGEN	ECM-Receptor	KEGG: mmu04512
1428	time_E14.5	Progenitors	Mitotic PGCs	Col1a1	Sdc1	0.20233	0	COL1A1_SDC1	Col1a1 - Sdc1	COLLAGEN	ECM-Receptor	KEGG: mmu04512
1429	time_E14.5	Sertoli cells	Mitotic PGCs	Col1a1	Sdc1	0.0814475	0.01	COL1A1_SDC1	Col1a1 - Sdc1	COLLAGEN	ECM-Receptor	KEGG: mmu04512
1430	time_E14.5	Progenitors	Mitotic arrest PGCs	Col1a1	Sdc1	0.0562745	0	COL1A1_SDC1	Col1a1 - Sdc1	COLLAGEN	ECM-Receptor	KEGG: mmu04512
1431	time_E14.5	Progenitors	Progenitors	Col1a1	Sdc1	0.343921	0	COL1A1_SDC1	Col1a1 - Sdc1	COLLAGEN	ECM-Receptor	KEGG: mmu04512
1432	time_E14.5	Sertoli cells	Progenitors	Col1a1	Sdc1	0.154869	0	COL1A1_SDC1	Col1a1 - Sdc1	COLLAGEN	ECM-Receptor	KEGG: mmu04512
1433	time_E14.5	Progenitors	Sertoli cells	Col1a1	Sdc1	0.165927	0	COL1A1_SDC1	Col1a1 - Sdc1	COLLAGEN	ECM-Receptor	KEGG: mmu04512
1434	time_E14.5	Progenitors	Mitotic PGCs	Col1a2	Sdc1	0.212707	0	COL1A2_SDC1	Col1a2 - Sdc1	COLLAGEN	ECM-Receptor	KEGG: mmu04512
1435	time_E14.5	Sertoli cells	Mitotic PGCs	Col1a2	Sdc1	0.0914048	0.01	COL1A2_SDC1	Col1a2 - Sdc1	COLLAGEN	ECM-Receptor	KEGG: mmu04512
1436	time_E14.5	Progenitors	Mitotic arrest PGCs	Col1a2	Sdc1	0.0597216	0	COL1A2_SDC1	Col1a2 - Sdc1	COLLAGEN	ECM-Receptor	KEGG: mmu04512
1437	time_E14.5	Progenitors	Progenitors	Col1a2	Sdc1	0.358299	0	COL1A2_SDC1	Col1a2 - Sdc1	COLLAGEN	ECM-Receptor	KEGG: mmu04512
1438	time_E14.5	Sertoli cells	Progenitors	Col1a2	Sdc1	0.17212	0	COL1A2_SDC1	Col1a2 - Sdc1	COLLAGEN	ECM-Receptor	KEGG: mmu04512
1439	time_E14.5	Progenitors	Sertoli cells	Col1a2	Sdc1	0.174847	0	COL1A2_SDC1	Col1a2 - Sdc1	COLLAGEN	ECM-Receptor	KEGG: mmu04512
1440	time_E14.5	Progenitors	Mitotic PGCs	Col4a1	Sdc1	0.171212	0	COL4A1_SDC1	Col4a1 - Sdc1	COLLAGEN	ECM-Receptor	KEGG: mmu04512
1441	time_E14.5	Sertoli cells	Mitotic PGCs	Col4a1	Sdc1	0.119759	0	COL4A1_SDC1	Col4a1 - Sdc1	COLLAGEN	ECM-Receptor	KEGG: mmu04512
1442	time_E14.5	Progenitors	Mitotic arrest PGCs	Col4a1	Sdc1	0.0463152	0	COL4A1_SDC1	Col4a1 - Sdc1	COLLAGEN	ECM-Receptor	KEGG: mmu04512
1443	time_E14.5	Progenitors	Progenitors	Col4a1	Sdc1	0.299194	0	COL4A1_SDC1	Col4a1 - Sdc1	COLLAGEN	ECM-Receptor	KEGG: mmu04512
1444	time_E14.5	Sertoli cells	Progenitors	Col4a1	Sdc1	0.219464	0	COL4A1_SDC1	Col4a1 - Sdc1	COLLAGEN	ECM-Receptor	KEGG: mmu04512
1445	time_E14.5	Progenitors	Sertoli cells	Col4a1	Sdc1	0.139429	0	COL4A1_SDC1	Col4a1 - Sdc1	COLLAGEN	ECM-Receptor	KEGG: mmu04512
1446	time_E14.5	Sertoli cells	Sertoli cells	Col4a1	Sdc1	0.096416	0.02	COL4A1_SDC1	Col4a1 - Sdc1	COLLAGEN	ECM-Receptor	KEGG: mmu04512
1447	time_E14.5	Progenitors	Mitotic PGCs	Col4a2	Sdc1	0.163554	0	COL4A2_SDC1	Col4a2 - Sdc1	COLLAGEN	ECM-Receptor	KEGG: mmu04512
1448	time_E14.5	Sertoli cells	Mitotic PGCs	Col4a2	Sdc1	0.0689138	0.01	COL4A2_SDC1	Col4a2 - Sdc1	COLLAGEN	ECM-Receptor	KEGG: mmu04512
1449	time_E14.5	Progenitors	Mitotic arrest PGCs	Col4a2	Sdc1	0.0439474	0	COL4A2_SDC1	Col4a2 - Sdc1	COLLAGEN	ECM-Receptor	KEGG: mmu04512
1450	time_E14.5	Progenitors	Progenitors	Col4a2	Sdc1	0.2878	0	COL4A2_SDC1	Col4a2 - Sdc1	COLLAGEN	ECM-Receptor	KEGG: mmu04512
1451	time_E14.5	Sertoli cells	Progenitors	Col4a2	Sdc1	0.132668	0	COL4A2_SDC1	Col4a2 - Sdc1	COLLAGEN	ECM-Receptor	KEGG: mmu04512
1452	time_E14.5	Progenitors	Sertoli cells	Col4a2	Sdc1	0.132965	0	COL4A2_SDC1	Col4a2 - Sdc1	COLLAGEN	ECM-Receptor	KEGG: mmu04512
1453	time_E14.5	Progenitors	Mitotic PGCs	Col4a4	Sdc1	0.0307119	0	COL4A4_SDC1	Col4a4 - Sdc1	COLLAGEN	ECM-Receptor	KEGG: mmu04512
1454	time_E14.5	Progenitors	Mitotic arrest PGCs	Col4a4	Sdc1	0.00739366	0	COL4A4_SDC1	Col4a4 - Sdc1	COLLAGEN	ECM-Receptor	KEGG: mmu04512
1455	time_E14.5	Progenitors	Progenitors	Col4a4	Sdc1	0.0614573	0	COL4A4_SDC1	Col4a4 - Sdc1	COLLAGEN	ECM-Receptor	KEGG: mmu04512
1456	time_E14.5	Progenitors	Sertoli cells	Col4a4	Sdc1	0.0242476	0	COL4A4_SDC1	Col4a4 - Sdc1	COLLAGEN	ECM-Receptor	KEGG: mmu04512
1457	time_E14.5	Progenitors	Mitotic PGCs	Col4a5	Sdc1	0.0313533	0	COL4A5_SDC1	Col4a5 - Sdc1	COLLAGEN	ECM-Receptor	KEGG: mmu04512
1458	time_E14.5	Sertoli cells	Mitotic PGCs	Col4a5	Sdc1	0.0196874	0	COL4A5_SDC1	Col4a5 - Sdc1	COLLAGEN	ECM-Receptor	KEGG: mmu04512
1459	time_E14.5	Progenitors	Mitotic arrest PGCs	Col4a5	Sdc1	0.00755187	0	COL4A5_SDC1	Col4a5 - Sdc1	COLLAGEN	ECM-Receptor	KEGG: mmu04512
1460	time_E14.5	Progenitors	Progenitors	Col4a5	Sdc1	0.0626993	0	COL4A5_SDC1	Col4a5 - Sdc1	COLLAGEN	ECM-Receptor	KEGG: mmu04512
1461	time_E14.5	Sertoli cells	Progenitors	Col4a5	Sdc1	0.03985	0	COL4A5_SDC1	Col4a5 - Sdc1	COLLAGEN	ECM-Receptor	KEGG: mmu04512
1462	time_E14.5	Progenitors	Sertoli cells	Col4a5	Sdc1	0.0247575	0	COL4A5_SDC1	Col4a5 - Sdc1	COLLAGEN	ECM-Receptor	KEGG: mmu04512
1463	time_E14.5	Sertoli cells	Sertoli cells	Col4a5	Sdc1	0.0155065	0	COL4A5_SDC1	Col4a5 - Sdc1	COLLAGEN	ECM-Receptor	KEGG: mmu04512
1464	time_E14.5	Progenitors	Mitotic PGCs	Col6a1	Sdc1	0.168656	0	COL6A1_SDC1	Col6a1 - Sdc1	COLLAGEN	ECM-Receptor	KEGG: mmu04512
1465	time_E14.5	Sertoli cells	Mitotic PGCs	Col6a1	Sdc1	0.06385	0.01	COL6A1_SDC1	Col6a1 - Sdc1	COLLAGEN	ECM-Receptor	KEGG: mmu04512
1466	time_E14.5	Progenitors	Mitotic arrest PGCs	Col6a1	Sdc1	0.0455215	0	COL6A1_SDC1	Col6a1 - Sdc1	COLLAGEN	ECM-Receptor	KEGG: mmu04512
1467	time_E14.5	Progenitors	Progenitors	Col6a1	Sdc1	0.295409	0	COL6A1_SDC1	Col6a1 - Sdc1	COLLAGEN	ECM-Receptor	KEGG: mmu04512
1468	time_E14.5	Sertoli cells	Progenitors	Col6a1	Sdc1	0.123541	0	COL6A1_SDC1	Col6a1 - Sdc1	COLLAGEN	ECM-Receptor	KEGG: mmu04512
1469	time_E14.5	Progenitors	Sertoli cells	Col6a1	Sdc1	0.137269	0	COL6A1_SDC1	Col6a1 - Sdc1	COLLAGEN	ECM-Receptor	KEGG: mmu04512
1470	time_E14.5	Progenitors	Mitotic PGCs	Col6a2	Sdc1	0.17239	0	COL6A2_SDC1	Col6a2 - Sdc1	COLLAGEN	ECM-Receptor	KEGG: mmu04512
1471	time_E14.5	Sertoli cells	Mitotic PGCs	Col6a2	Sdc1	0.0739024	0.01	COL6A2_SDC1	Col6a2 - Sdc1	COLLAGEN	ECM-Receptor	KEGG: mmu04512
1472	time_E14.5	Progenitors	Mitotic arrest PGCs	Col6a2	Sdc1	0.0466823	0	COL6A2_SDC1	Col6a2 - Sdc1	COLLAGEN	ECM-Receptor	KEGG: mmu04512
1473	time_E14.5	Progenitors	Progenitors	Col6a2	Sdc1	0.300933	0	COL6A2_SDC1	Col6a2 - Sdc1	COLLAGEN	ECM-Receptor	KEGG: mmu04512
1474	time_E14.5	Sertoli cells	Progenitors	Col6a2	Sdc1	0.14157	0	COL6A2_SDC1	Col6a2 - Sdc1	COLLAGEN	ECM-Receptor	KEGG: mmu04512
1475	time_E14.5	Progenitors	Sertoli cells	Col6a2	Sdc1	0.140425	0	COL6A2_SDC1	Col6a2 - Sdc1	COLLAGEN	ECM-Receptor	KEGG: mmu04512
1476	time_E14.5	Progenitors	Mitotic PGCs	Col6a3	Sdc1	0.0786411	0	COL6A3_SDC1	Col6a3 - Sdc1	COLLAGEN	ECM-Receptor	KEGG: mmu04512
1477	time_E14.5	Progenitors	Mitotic arrest PGCs	Col6a3	Sdc1	0.0196708	0	COL6A3_SDC1	Col6a3 - Sdc1	COLLAGEN	ECM-Receptor	KEGG: mmu04512
1478	time_E14.5	Mitotic arrest PGCs	Progenitors	Col6a3	Sdc1	0.0145492	0.01	COL6A3_SDC1	Col6a3 - Sdc1	COLLAGEN	ECM-Receptor	KEGG: mmu04512
1479	time_E14.5	Progenitors	Progenitors	Col6a3	Sdc1	0.149945	0	COL6A3_SDC1	Col6a3 - Sdc1	COLLAGEN	ECM-Receptor	KEGG: mmu04512
1480	time_E14.5	Progenitors	Sertoli cells	Col6a3	Sdc1	0.0627417	0	COL6A3_SDC1	Col6a3 - Sdc1	COLLAGEN	ECM-Receptor	KEGG: mmu04512
1481	time_E14.5	Progenitors	Mitotic PGCs	Col9a2	Sdc1	0.00739556	0.03	COL9A2_SDC1	Col9a2 - Sdc1	COLLAGEN	ECM-Receptor	KEGG: mmu04512
1482	time_E14.5	Sertoli cells	Mitotic PGCs	Col9a2	Sdc1	0.0743994	0	COL9A2_SDC1	Col9a2 - Sdc1	COLLAGEN	ECM-Receptor	KEGG: mmu04512
1483	time_E14.5	Sertoli cells	Mitotic arrest PGCs	Col9a2	Sdc1	0.0185458	0	COL9A2_SDC1	Col9a2 - Sdc1	COLLAGEN	ECM-Receptor	KEGG: mmu04512
1484	time_E14.5	Mitotic arrest PGCs	Progenitors	Col9a2	Sdc1	0.00565216	0	COL9A2_SDC1	Col9a2 - Sdc1	COLLAGEN	ECM-Receptor	KEGG: mmu04512
1485	time_E14.5	Progenitors	Progenitors	Col9a2	Sdc1	0.0151644	0	COL9A2_SDC1	Col9a2 - Sdc1	COLLAGEN	ECM-Receptor	KEGG: mmu04512
1486	time_E14.5	Sertoli cells	Progenitors	Col9a2	Sdc1	0.142452	0	COL9A2_SDC1	Col9a2 - Sdc1	COLLAGEN	ECM-Receptor	KEGG: mmu04512
1487	time_E14.5	Sertoli cells	Sertoli cells	Col9a2	Sdc1	0.0593024	0	COL9A2_SDC1	Col9a2 - Sdc1	COLLAGEN	ECM-Receptor	KEGG: mmu04512
1488	time_E14.5	Progenitors	Mitotic PGCs	Col9a3	Sdc1	0.0120092	0.03	COL9A3_SDC1	Col9a3 - Sdc1	COLLAGEN	ECM-Receptor	KEGG: mmu04512
1489	time_E14.5	Sertoli cells	Mitotic PGCs	Col9a3	Sdc1	0.190238	0	COL9A3_SDC1	Col9a3 - Sdc1	COLLAGEN	ECM-Receptor	KEGG: mmu04512
1490	time_E14.5	Sertoli cells	Mitotic arrest PGCs	Col9a3	Sdc1	0.0523385	0	COL9A3_SDC1	Col9a3 - Sdc1	COLLAGEN	ECM-Receptor	KEGG: mmu04512
1491	time_E14.5	Mitotic arrest PGCs	Progenitors	Col9a3	Sdc1	0.00923696	0	COL9A3_SDC1	Col9a3 - Sdc1	COLLAGEN	ECM-Receptor	KEGG: mmu04512
1492	time_E14.5	Progenitors	Progenitors	Col9a3	Sdc1	0.0245048	0	COL9A3_SDC1	Col9a3 - Sdc1	COLLAGEN	ECM-Receptor	KEGG: mmu04512
1493	time_E14.5	Sertoli cells	Progenitors	Col9a3	Sdc1	0.326834	0	COL9A3_SDC1	Col9a3 - Sdc1	COLLAGEN	ECM-Receptor	KEGG: mmu04512
1494	time_E14.5	Sertoli cells	Sertoli cells	Col9a3	Sdc1	0.155586	0	COL9A3_SDC1	Col9a3 - Sdc1	COLLAGEN	ECM-Receptor	KEGG: mmu04512
1495	time_E14.5	Progenitors	Mitotic PGCs	Thbs1	Sdc1	0.0459074	0	THBS1_SDC1	Thbs1 - Sdc1	THBS	ECM-Receptor	KEGG: mmu04512
1496	time_E14.5	Progenitors	Mitotic arrest PGCs	Thbs1	Sdc1	0.011185	0	THBS1_SDC1	Thbs1 - Sdc1	THBS	ECM-Receptor	KEGG: mmu04512
1497	time_E14.5	Progenitors	Progenitors	Thbs1	Sdc1	0.0904455	0	THBS1_SDC1	Thbs1 - Sdc1	THBS	ECM-Receptor	KEGG: mmu04512
1498	time_E14.5	Sertoli cells	Progenitors	Thbs1	Sdc1	0.00949125	0.01	THBS1_SDC1	Thbs1 - Sdc1	THBS	ECM-Receptor	KEGG: mmu04512
1499	time_E14.5	Progenitors	Sertoli cells	Thbs1	Sdc1	0.0363648	0	THBS1_SDC1	Thbs1 - Sdc1	THBS	ECM-Receptor	KEGG: mmu04512
1500	time_E14.5	Sertoli cells	Mitotic PGCs	Cadm1	Cadm1	0.110453	0.01	CADM1_CADM1	Cadm1 - Cadm1	CADM	Cell-Cell Contact	PMID: 24503895
1501	time_E14.5	Mitotic arrest PGCs	Mitotic arrest PGCs	Cadm1	Cadm1	0.095853	0	CADM1_CADM1	Cadm1 - Cadm1	CADM	Cell-Cell Contact	PMID: 24503895
1502	time_E14.5	Sertoli cells	Mitotic arrest PGCs	Cadm1	Cadm1	0.151785	0	CADM1_CADM1	Cadm1 - Cadm1	CADM	Cell-Cell Contact	PMID: 24503895
1503	time_E14.5	Mitotic PGCs	Sertoli cells	Cadm1	Cadm1	0.110453	0.01	CADM1_CADM1	Cadm1 - Cadm1	CADM	Cell-Cell Contact	PMID: 24503895
1504	time_E14.5	Mitotic arrest PGCs	Sertoli cells	Cadm1	Cadm1	0.151785	0	CADM1_CADM1	Cadm1 - Cadm1	CADM	Cell-Cell Contact	PMID: 24503895
1505	time_E14.5	Sertoli cells	Sertoli cells	Cadm1	Cadm1	0.231979	0	CADM1_CADM1	Cadm1 - Cadm1	CADM	Cell-Cell Contact	PMID: 24503895
1506	time_E14.5	Mitotic arrest PGCs	Mitotic arrest PGCs	Cdh15	Cdh15	0.0320818	0	CDH15_CDH15	Cdh15 - Cdh15	CDH	Cell-Cell Contact	KEGG: mmu04514
1507	time_E14.5	Mitotic arrest PGCs	Mitotic PGCs	Cdh1	Cdh1	0.12638	0	CDH1_CDH1	Cdh1 - Cdh1	CDH	Cell-Cell Contact	KEGG: mmu04514
1508	time_E14.5	Mitotic PGCs	Mitotic arrest PGCs	Cdh1	Cdh1	0.12638	0	CDH1_CDH1	Cdh1 - Cdh1	CDH	Cell-Cell Contact	KEGG: mmu04514
1509	time_E14.5	Mitotic arrest PGCs	Mitotic arrest PGCs	Cdh1	Cdh1	0.142164	0	CDH1_CDH1	Cdh1 - Cdh1	CDH	Cell-Cell Contact	KEGG: mmu04514
1510	time_E14.5	Progenitors	Progenitors	Cldn11	Cldn11	0.0002393	0.03	CLDN11_CLDN11	Cldn11 - Cldn11	CLDN	Cell-Cell Contact	KEGG: mmu04514
1511	time_E14.5	Sertoli cells	Progenitors	Cldn11	Cldn11	0.00986873	0	CLDN11_CLDN11	Cldn11 - Cldn11	CLDN	Cell-Cell Contact	KEGG: mmu04514
1512	time_E14.5	Progenitors	Sertoli cells	Cldn11	Cldn11	0.00986873	0	CLDN11_CLDN11	Cldn11 - Cldn11	CLDN	Cell-Cell Contact	KEGG: mmu04514
1513	time_E14.5	Sertoli cells	Sertoli cells	Cldn11	Cldn11	0.293307	0	CLDN11_CLDN11	Cldn11 - Cldn11	CLDN	Cell-Cell Contact	KEGG: mmu04514
1514	time_E14.5	Progenitors	Progenitors	Efna5	Epha3	0.0538865	0	EFNA5_EPHA3	Efna5 - Epha3	EPHA	Cell-Cell Contact	PMID: 15114347
1515	time_E14.5	Sertoli cells	Progenitors	Efna5	Epha3	0.00483554	0	EFNA5_EPHA3	Efna5 - Epha3	EPHA	Cell-Cell Contact	PMID: 15114347
1516	time_E14.5	Progenitors	Sertoli cells	Efna5	Epha5	0.00973997	0	EFNA5_EPHA5	Efna5 - Epha5	EPHA	Cell-Cell Contact	PMID: 15114347
1517	time_E14.5	Sertoli cells	Sertoli cells	Efna5	Epha5	0.000838411	0.01	EFNA5_EPHA5	Efna5 - Epha5	EPHA	Cell-Cell Contact	PMID: 15114347
1518	time_E14.5	Progenitors	Progenitors	Efna5	Epha7	0.0745967	0	EFNA5_EPHA7	Efna5 - Epha7	EPHA	Cell-Cell Contact	PMID: 15114347
1519	time_E14.5	Sertoli cells	Progenitors	Efna5	Epha7	0.00683007	0	EFNA5_EPHA7	Efna5 - Epha7	EPHA	Cell-Cell Contact	PMID: 15114347
1520	time_E14.5	Progenitors	Sertoli cells	Efna5	Epha7	0.101248	0	EFNA5_EPHA7	Efna5 - Epha7	EPHA	Cell-Cell Contact	PMID: 15114347
1521	time_E14.5	Sertoli cells	Sertoli cells	Efna5	Epha7	0.00951927	0.01	EFNA5_EPHA7	Efna5 - Epha7	EPHA	Cell-Cell Contact	PMID: 15114347
1522	time_E14.5	Sertoli cells	Mitotic PGCs	Jam2	Jam2	0.0515958	0	JAM2_JAM2	Jam2 - Jam2	JAM	Cell-Cell Contact	KEGG: mmu04514
1523	time_E14.5	Sertoli cells	Mitotic arrest PGCs	Jam2	Jam2	0.0067509	0	JAM2_JAM2	Jam2 - Jam2	JAM	Cell-Cell Contact	KEGG: mmu04514
1524	time_E14.5	Mitotic PGCs	Sertoli cells	Jam2	Jam2	0.0515958	0	JAM2_JAM2	Jam2 - Jam2	JAM	Cell-Cell Contact	KEGG: mmu04514
1525	time_E14.5	Mitotic arrest PGCs	Sertoli cells	Jam2	Jam2	0.0067509	0	JAM2_JAM2	Jam2 - Jam2	JAM	Cell-Cell Contact	KEGG: mmu04514
1526	time_E14.5	Sertoli cells	Sertoli cells	Jam2	Jam2	0.263827	0	JAM2_JAM2	Jam2 - Jam2	JAM	Cell-Cell Contact	KEGG: mmu04514
1527	time_E14.5	Progenitors	Mitotic PGCs	Ncam1	Fgfr1	0.151854	0	NCAM1_FGFR1	Ncam1 - Fgfr1	NCAM	Cell-Cell Contact	PMID: 12791257
1528	time_E14.5	Progenitors	Mitotic arrest PGCs	Ncam1	Fgfr1	0.0999606	0	NCAM1_FGFR1	Ncam1 - Fgfr1	NCAM	Cell-Cell Contact	PMID: 12791257
1529	time_E14.5	Progenitors	Progenitors	Ncam1	Fgfr1	0.218	0	NCAM1_FGFR1	Ncam1 - Fgfr1	NCAM	Cell-Cell Contact	PMID: 12791257
1530	time_E14.5	Sertoli cells	Progenitors	Ncam1	Fgfr1	0.081977	0	NCAM1_FGFR1	Ncam1 - Fgfr1	NCAM	Cell-Cell Contact	PMID: 12791257
1531	time_E14.5	Progenitors	Sertoli cells	Ncam1	Fgfr1	0.0627216	0	NCAM1_FGFR1	Ncam1 - Fgfr1	NCAM	Cell-Cell Contact	PMID: 12791257
1532	time_E14.5	Progenitors	Progenitors	Ncam1	Ncam1	0.348685	0	NCAM1_NCAM1	Ncam1 - Ncam1	NCAM	Cell-Cell Contact	KEGG: mmu04514
1533	time_E14.5	Sertoli cells	Progenitors	Ncam1	Ncam1	0.146384	0	NCAM1_NCAM1	Ncam1 - Ncam1	NCAM	Cell-Cell Contact	KEGG: mmu04514
1534	time_E14.5	Progenitors	Sertoli cells	Ncam1	Ncam1	0.146384	0	NCAM1_NCAM1	Ncam1 - Ncam1	NCAM	Cell-Cell Contact	KEGG: mmu04514
1535	time_E14.5	Progenitors	Progenitors	Dlk1	Notch1	0.0743841	0	DLK1_NOTCH1	Dlk1 - Notch1	NOTCH	Cell-Cell Contact	PMID: 22353464
1536	time_E14.5	Sertoli cells	Progenitors	Dlk1	Notch1	0.033308	0	DLK1_NOTCH1	Dlk1 - Notch1	NOTCH	Cell-Cell Contact	PMID: 22353464
1537	time_E14.5	Progenitors	Sertoli cells	Dlk1	Notch1	0.0169751	0.01	DLK1_NOTCH1	Dlk1 - Notch1	NOTCH	Cell-Cell Contact	PMID: 22353464
1538	time_E14.5	Progenitors	Mitotic PGCs	Dlk1	Notch2	0.11498	0	DLK1_NOTCH2	Dlk1 - Notch2	NOTCH	Cell-Cell Contact	PMID: 22353464
1539	time_E14.5	Progenitors	Mitotic arrest PGCs	Dlk1	Notch2	0.121369	0	DLK1_NOTCH2	Dlk1 - Notch2	NOTCH	Cell-Cell Contact	PMID: 22353464
1540	time_E14.5	Progenitors	Progenitors	Dlk1	Notch2	0.242913	0	DLK1_NOTCH2	Dlk1 - Notch2	NOTCH	Cell-Cell Contact	PMID: 22353464
1541	time_E14.5	Sertoli cells	Progenitors	Dlk1	Notch2	0.120932	0	DLK1_NOTCH2	Dlk1 - Notch2	NOTCH	Cell-Cell Contact	PMID: 22353464
1542	time_E14.5	Progenitors	Sertoli cells	Dlk1	Notch2	0.197371	0	DLK1_NOTCH2	Dlk1 - Notch2	NOTCH	Cell-Cell Contact	PMID: 22353464
1543	time_E14.5	Progenitors	Mitotic PGCs	Dlk1	Notch3	0.180443	0	DLK1_NOTCH3	Dlk1 - Notch3	NOTCH	Cell-Cell Contact	PMID: 22353464
1544	time_E14.5	Sertoli cells	Mitotic PGCs	Dlk1	Notch3	0.0862574	0	DLK1_NOTCH3	Dlk1 - Notch3	NOTCH	Cell-Cell Contact	PMID: 22353464
1545	time_E14.5	Progenitors	Mitotic arrest PGCs	Dlk1	Notch3	0.0737725	0	DLK1_NOTCH3	Dlk1 - Notch3	NOTCH	Cell-Cell Contact	PMID: 22353464
1546	time_E14.5	Progenitors	Progenitors	Dlk1	Notch3	0.182152	0	DLK1_NOTCH3	Dlk1 - Notch3	NOTCH	Cell-Cell Contact	PMID: 22353464
1547	time_E14.5	Sertoli cells	Progenitors	Dlk1	Notch3	0.0871693	0	DLK1_NOTCH3	Dlk1 - Notch3	NOTCH	Cell-Cell Contact	PMID: 22353464
1548	time_E14.5	Progenitors	Sertoli cells	Dlk1	Notch3	0.0448308	0.01	DLK1_NOTCH3	Dlk1 - Notch3	NOTCH	Cell-Cell Contact	PMID: 22353464
1549	time_E14.5	Mitotic arrest PGCs	Progenitors	Jag1	Notch1	0.0012618	0	JAG1_NOTCH1	Jag1 - Notch1	NOTCH	Cell-Cell Contact	PMID: 22353464
1550	time_E14.5	Progenitors	Progenitors	Jag1	Notch1	0.0217306	0	JAG1_NOTCH1	Jag1 - Notch1	NOTCH	Cell-Cell Contact	PMID: 22353464
1551	time_E14.5	Progenitors	Sertoli cells	Jag1	Notch1	0.00475055	0.01	JAG1_NOTCH1	Jag1 - Notch1	NOTCH	Cell-Cell Contact	PMID: 22353464
1552	time_E14.5	Progenitors	Mitotic PGCs	Jag1	Notch2	0.0346667	0	JAG1_NOTCH2	Jag1 - Notch2	NOTCH	Cell-Cell Contact	PMID: 22353464
1553	time_E14.5	Progenitors	Mitotic arrest PGCs	Jag1	Notch2	0.0367783	0	JAG1_NOTCH2	Jag1 - Notch2	NOTCH	Cell-Cell Contact	PMID: 22353464
1554	time_E14.5	Progenitors	Progenitors	Jag1	Notch2	0.0814641	0	JAG1_NOTCH2	Jag1 - Notch2	NOTCH	Cell-Cell Contact	PMID: 22353464
1555	time_E14.5	Progenitors	Sertoli cells	Jag1	Notch2	0.0636464	0	JAG1_NOTCH2	Jag1 - Notch2	NOTCH	Cell-Cell Contact	PMID: 22353464
1556	time_E14.5	Progenitors	Mitotic PGCs	Jag1	Notch3	0.0573678	0	JAG1_NOTCH3	Jag1 - Notch3	NOTCH	Cell-Cell Contact	PMID: 22353464
1557	time_E14.5	Progenitors	Mitotic arrest PGCs	Jag1	Notch3	0.0215419	0	JAG1_NOTCH3	Jag1 - Notch3	NOTCH	Cell-Cell Contact	PMID: 22353464
1558	time_E14.5	Progenitors	Progenitors	Jag1	Notch3	0.0579937	0	JAG1_NOTCH3	Jag1 - Notch3	NOTCH	Cell-Cell Contact	PMID: 22353464
1559	time_E14.5	Progenitors	Sertoli cells	Jag1	Notch3	0.0128074	0	JAG1_NOTCH3	Jag1 - Notch3	NOTCH	Cell-Cell Contact	PMID: 22353464
1560	time_E14.5	Sertoli cells	Mitotic PGCs	Sema7a	ITGB1_ITGA1	0.0254803	0	SEMA7A_ITGB1_ITGA1	Sema7a - (Itgb1+Itga1)	SEMA7	Cell-Cell Contact	PMID: 22325954
1561	time_E14.5	Sertoli cells	Progenitors	Sema7a	ITGB1_ITGA1	0.0478142	0	SEMA7A_ITGB1_ITGA1	Sema7a - (Itgb1+Itga1)	SEMA7	Cell-Cell Contact	PMID: 22325954
1562	time_E14.5	Progenitors	Progenitors	ITGA4_ITGB1	Vcam1	0.0297099	0	ITGA4_ITGB1_VCAM1	Vcam1 - (Itga4+Itgb1)	VCAM	Cell-Cell Contact	KEGG: mmu04514
1563	time_E14.5	Sertoli cells	Progenitors	ITGA4_ITGB1	Vcam1	0.0135986	0	ITGA4_ITGB1_VCAM1	Vcam1 - (Itga4+Itgb1)	VCAM	Cell-Cell Contact	KEGG: mmu04514
1564	time_E14.5	Mitotic PGCs	Progenitors	ITGA9_ITGB1	Vcam1	0.00685468	0	ITGA9_ITGB1_VCAM1	Vcam1 - (Itga9+Itgb1)	VCAM	Cell-Cell Contact	KEGG: mmu04514
1565	time_E14.5	Progenitors	Progenitors	ITGA9_ITGB1	Vcam1	0.0488109	0	ITGA9_ITGB1_VCAM1	Vcam1 - (Itga9+Itgb1)	VCAM	Cell-Cell Contact	KEGG: mmu04514
1566	time_E14.5	Sertoli cells	Progenitors	ITGA9_ITGB1	Vcam1	0.0194584	0	ITGA9_ITGB1_VCAM1	Vcam1 - (Itga9+Itgb1)	VCAM	Cell-Cell Contact	KEGG: mmu04514
1567	time_E15.5	Sertoli cells	Mitotic arrest PGCs	Amh	AMHR2_ACVR1	0.0113902	0	AMH_AMHR2_ACVR1	Amh - (Amhr2+Acvr1)	AMH	Secreted Signaling	KEGG: mmu04060
1568	time_E15.5	Progenitors	Progenitors	Amh	AMHR2_ACVR1	0.013537	0	AMH_AMHR2_ACVR1	Amh - (Amhr2+Acvr1)	AMH	Secreted Signaling	KEGG: mmu04060
1569	time_E15.5	Sertoli cells	Progenitors	Amh	AMHR2_ACVR1	0.0816365	0	AMH_AMHR2_ACVR1	Amh - (Amhr2+Acvr1)	AMH	Secreted Signaling	KEGG: mmu04060
1570	time_E15.5	Progenitors	Sertoli cells	Amh	AMHR2_ACVR1	0.0192844	0	AMH_AMHR2_ACVR1	Amh - (Amhr2+Acvr1)	AMH	Secreted Signaling	KEGG: mmu04060
1571	time_E15.5	Sertoli cells	Sertoli cells	Amh	AMHR2_ACVR1	0.112985	0	AMH_AMHR2_ACVR1	Amh - (Amhr2+Acvr1)	AMH	Secreted Signaling	KEGG: mmu04060
1572	time_E15.5	Sertoli cells	Mitotic arrest PGCs	Amh	AMHR2_BMPR1A	0.0407006	0	AMH_AMHR2_BMPR1A	Amh - (Amhr2+Bmpr1a)	AMH	Secreted Signaling	KEGG: mmu04060
1573	time_E15.5	Progenitors	Progenitors	Amh	AMHR2_BMPR1A	0.0405355	0	AMH_AMHR2_BMPR1A	Amh - (Amhr2+Bmpr1a)	AMH	Secreted Signaling	KEGG: mmu04060
1574	time_E15.5	Sertoli cells	Progenitors	Amh	AMHR2_BMPR1A	0.21487	0	AMH_AMHR2_BMPR1A	Amh - (Amhr2+Bmpr1a)	AMH	Secreted Signaling	KEGG: mmu04060
1575	time_E15.5	Progenitors	Sertoli cells	Amh	AMHR2_BMPR1A	0.0521606	0	AMH_AMHR2_BMPR1A	Amh - (Amhr2+Bmpr1a)	AMH	Secreted Signaling	KEGG: mmu04060
1576	time_E15.5	Sertoli cells	Sertoli cells	Amh	AMHR2_BMPR1A	0.262798	0	AMH_AMHR2_BMPR1A	Amh - (Amhr2+Bmpr1a)	AMH	Secreted Signaling	KEGG: mmu04060
1577	time_E15.5	Progenitors	Progenitors	Wnt4	FZD1_LRP6	0.000137423	0.01	WNT4_FZD1_LRP6	Wnt4 - (Fzd1+Lrp6)	WNT	Secreted Signaling	KEGG: mmu04310; PMID: 23209147
1578	time_E15.5	Sertoli cells	Progenitors	Wnt4	FZD1_LRP6	0.000101208	0.01	WNT4_FZD1_LRP6	Wnt4 - (Fzd1+Lrp6)	WNT	Secreted Signaling	KEGG: mmu04310; PMID: 23209147
1579	time_E15.5	Progenitors	Progenitors	Wnt6	FZD1_LRP6	0.000624783	0.01	WNT6_FZD1_LRP6	Wnt6 - (Fzd1+Lrp6)	WNT	Secreted Signaling	KEGG: mmu04310; PMID: 23209147
1580	time_E15.5	Sertoli cells	Progenitors	Wnt6	FZD1_LRP6	0.00268436	0	WNT6_FZD1_LRP6	Wnt6 - (Fzd1+Lrp6)	WNT	Secreted Signaling	KEGG: mmu04310; PMID: 23209147
1581	time_E15.5	Sertoli cells	Sertoli cells	Wnt6	FZD1_LRP6	0.0021796	0.01	WNT6_FZD1_LRP6	Wnt6 - (Fzd1+Lrp6)	WNT	Secreted Signaling	KEGG: mmu04310; PMID: 23209147
1582	time_E15.5	Mitotic arrest PGCs	Progenitors	Wnt5a	Fzd1	0.00316932	0	WNT5A_FZD1	Wnt5a - Fzd1	ncWNT	Secreted Signaling	KEGG: mmu04310
1583	time_E15.5	Progenitors	Progenitors	Wnt5a	Fzd1	0.0799927	0	WNT5A_FZD1	Wnt5a - Fzd1	ncWNT	Secreted Signaling	KEGG: mmu04310
1584	time_E15.5	Sertoli cells	Progenitors	Wnt5a	Fzd1	0.0290554	0	WNT5A_FZD1	Wnt5a - Fzd1	ncWNT	Secreted Signaling	KEGG: mmu04310
1585	time_E15.5	Progenitors	Sertoli cells	Wnt5a	Fzd1	0.0143966	0.01	WNT5A_FZD1	Wnt5a - Fzd1	ncWNT	Secreted Signaling	KEGG: mmu04310
1586	time_E15.5	Sertoli cells	Sertoli cells	Wnt5a	Fzd1	0.0050021	0.02	WNT5A_FZD1	Wnt5a - Fzd1	ncWNT	Secreted Signaling	KEGG: mmu04310
1587	time_E15.5	Progenitors	Progenitors	Hbegf	Egfr	0.00255875	0	HBEGF_EGFR	Hbegf - Egfr	EGF	Secreted Signaling	KEGG: mmu04012
1588	time_E15.5	Sertoli cells	Progenitors	Hbegf	Egfr	0.00211556	0	HBEGF_EGFR	Hbegf - Egfr	EGF	Secreted Signaling	KEGG: mmu04012
1589	time_E15.5	Progenitors	Sertoli cells	Hbegf	Egfr	0.000322372	0.04	HBEGF_EGFR	Hbegf - Egfr	EGF	Secreted Signaling	KEGG: mmu04012
1590	time_E15.5	Progenitors	Progenitors	Hbegf	EGFR_ERBB2	0.0027346	0	HBEGF_EGFR_ERBB2	Hbegf - (Egfr+Erbb2)	EGF	Secreted Signaling	KEGG: mmu04012
1591	time_E15.5	Sertoli cells	Progenitors	Hbegf	EGFR_ERBB2	0.00226102	0	HBEGF_EGFR_ERBB2	Hbegf - (Egfr+Erbb2)	EGF	Secreted Signaling	KEGG: mmu04012
1592	time_E15.5	Progenitors	Sertoli cells	Hbegf	EGFR_ERBB2	0.00146573	0	HBEGF_EGFR_ERBB2	Hbegf - (Egfr+Erbb2)	EGF	Secreted Signaling	KEGG: mmu04012
1593	time_E15.5	Sertoli cells	Sertoli cells	Hbegf	EGFR_ERBB2	0.00121163	0	HBEGF_EGFR_ERBB2	Hbegf - (Egfr+Erbb2)	EGF	Secreted Signaling	KEGG: mmu04012
1594	time_E15.5	Sertoli cells	Mitotic arrest PGCs	Fgf18	Fgfr2	0.000213567	0	FGF18_FGFR2	Fgf18 - Fgfr2	FGF	Secreted Signaling	PMC: 4393358
1595	time_E15.5	Sertoli cells	Progenitors	Fgf18	Fgfr2	0.00221095	0	FGF18_FGFR2	Fgf18 - Fgfr2	FGF	Secreted Signaling	PMC: 4393358
1596	time_E15.5	Sertoli cells	Sertoli cells	Fgf18	Fgfr2	0.0016846	0	FGF18_FGFR2	Fgf18 - Fgfr2	FGF	Secreted Signaling	PMC: 4393358
1597	time_E15.5	Mitotic arrest PGCs	Progenitors	Pdgfa	Pdgfra	0.0225935	0	PDGFA_PDGFRA	Pdgfa - Pdgfra	PDGF	Secreted Signaling	PMID: 15207812
1598	time_E15.5	Progenitors	Progenitors	Pdgfa	Pdgfra	0.0151417	0	PDGFA_PDGFRA	Pdgfa - Pdgfra	PDGF	Secreted Signaling	PMID: 15207812
1599	time_E15.5	Sertoli cells	Progenitors	Pdgfa	Pdgfra	0.0504118	0	PDGFA_PDGFRA	Pdgfa - Pdgfra	PDGF	Secreted Signaling	PMID: 15207812
1600	time_E15.5	Sertoli cells	Sertoli cells	Pdgfa	Pdgfra	0.0163633	0.02	PDGFA_PDGFRA	Pdgfa - Pdgfra	PDGF	Secreted Signaling	PMID: 15207812
1601	time_E15.5	Mitotic arrest PGCs	Progenitors	Pdgfa	Pdgfrb	0.0125461	0	PDGFA_PDGFRB	Pdgfa - Pdgfrb	PDGF	Secreted Signaling	PMID: 15207812
1602	time_E15.5	Progenitors	Progenitors	Pdgfa	Pdgfrb	0.00846419	0	PDGFA_PDGFRB	Pdgfa - Pdgfrb	PDGF	Secreted Signaling	PMID: 15207812
1603	time_E15.5	Sertoli cells	Progenitors	Pdgfa	Pdgfrb	0.0312877	0	PDGFA_PDGFRB	Pdgfa - Pdgfrb	PDGF	Secreted Signaling	PMID: 15207812
1604	time_E15.5	Mitotic arrest PGCs	Mitotic arrest PGCs	Igf1	ITGA6_ITGB4	0.000392424	0	IGF1_ITGA6_ITGB4	Igf1 - (Itga6+Itgb4)	IGF	Secreted Signaling	PMID: 28190785; PMID: 28873464
1605	time_E15.5	Progenitors	Mitotic arrest PGCs	Igf1	ITGA6_ITGB4	0.000392769	0	IGF1_ITGA6_ITGB4	Igf1 - (Itga6+Itgb4)	IGF	Secreted Signaling	PMID: 28190785; PMID: 28873464
1606	time_E15.5	Sertoli cells	Mitotic arrest PGCs	Igf1	ITGA6_ITGB4	0.000373486	0	IGF1_ITGA6_ITGB4	Igf1 - (Itga6+Itgb4)	IGF	Secreted Signaling	PMID: 28190785; PMID: 28873464
1607	time_E15.5	Progenitors	Progenitors	Cxcl12	Ackr3	0.0166273	0	CXCL12_ACKR3	Cxcl12 - Ackr3	CXCL	Secreted Signaling	KEGG: mmu04060
1608	time_E15.5	Sertoli cells	Progenitors	Cxcl12	Ackr3	0.00554767	0	CXCL12_ACKR3	Cxcl12 - Ackr3	CXCL	Secreted Signaling	KEGG: mmu04060
1609	time_E15.5	Progenitors	Progenitors	Spp1	ITGAV_ITGB5	0.0163613	0	SPP1_ITGAV_ITGB5	Spp1 - (Itgav+Itgb5)	SPP1	Secreted Signaling	PMID: 21907263
1610	time_E15.5	Sertoli cells	Progenitors	Spp1	ITGAV_ITGB5	0.101231	0	SPP1_ITGAV_ITGB5	Spp1 - (Itgav+Itgb5)	SPP1	Secreted Signaling	PMID: 21907263
1611	time_E15.5	Progenitors	Sertoli cells	Spp1	ITGAV_ITGB5	0.0216316	0	SPP1_ITGAV_ITGB5	Spp1 - (Itgav+Itgb5)	SPP1	Secreted Signaling	PMID: 21907263
1612	time_E15.5	Sertoli cells	Sertoli cells	Spp1	ITGAV_ITGB5	0.130221	0	SPP1_ITGAV_ITGB5	Spp1 - (Itgav+Itgb5)	SPP1	Secreted Signaling	PMID: 21907263
1613	time_E15.5	Mitotic arrest PGCs	Progenitors	Spp1	ITGA4_ITGB1	0.0100954	0	SPP1_ITGA4_ITGB1	Spp1 - (Itga4+Itgb1)	SPP1	Secreted Signaling	PMID: 21907263
1614	time_E15.5	Progenitors	Progenitors	Spp1	ITGA4_ITGB1	0.0334337	0	SPP1_ITGA4_ITGB1	Spp1 - (Itga4+Itgb1)	SPP1	Secreted Signaling	PMID: 21907263
1615	time_E15.5	Sertoli cells	Progenitors	Spp1	ITGA4_ITGB1	0.189777	0	SPP1_ITGA4_ITGB1	Spp1 - (Itga4+Itgb1)	SPP1	Secreted Signaling	PMID: 21907263
1616	time_E15.5	Progenitors	Sertoli cells	Spp1	ITGA4_ITGB1	0.0148447	0.02	SPP1_ITGA4_ITGB1	Spp1 - (Itga4+Itgb1)	SPP1	Secreted Signaling	PMID: 21907263
1617	time_E15.5	Sertoli cells	Sertoli cells	Spp1	ITGA4_ITGB1	0.0925884	0	SPP1_ITGA4_ITGB1	Spp1 - (Itga4+Itgb1)	SPP1	Secreted Signaling	PMID: 21907263
1618	time_E15.5	Mitotic arrest PGCs	Progenitors	Spp1	ITGA9_ITGB1	0.0201858	0.04	SPP1_ITGA9_ITGB1	Spp1 - (Itga9+Itgb1)	SPP1	Secreted Signaling	PMID: 21907263
1619	time_E15.5	Progenitors	Progenitors	Spp1	ITGA9_ITGB1	0.0653118	0	SPP1_ITGA9_ITGB1	Spp1 - (Itga9+Itgb1)	SPP1	Secreted Signaling	PMID: 21907263
1620	time_E15.5	Sertoli cells	Progenitors	Spp1	ITGA9_ITGB1	0.321188	0	SPP1_ITGA9_ITGB1	Spp1 - (Itga9+Itgb1)	SPP1	Secreted Signaling	PMID: 21907263
1621	time_E15.5	Progenitors	Sertoli cells	Spp1	ITGA9_ITGB1	0.0352211	0	SPP1_ITGA9_ITGB1	Spp1 - (Itga9+Itgb1)	SPP1	Secreted Signaling	PMID: 21907263
1622	time_E15.5	Sertoli cells	Sertoli cells	Spp1	ITGA9_ITGB1	0.198208	0	SPP1_ITGA9_ITGB1	Spp1 - (Itga9+Itgb1)	SPP1	Secreted Signaling	PMID: 21907263
1623	time_E15.5	Mitotic arrest PGCs	Progenitors	Spp1	ITGA5_ITGB1	0.0113578	0	SPP1_ITGA5_ITGB1	Spp1 - (Itga5+Itgb1)	SPP1	Secreted Signaling	PMID: 21907263
1624	time_E15.5	Progenitors	Progenitors	Spp1	ITGA5_ITGB1	0.037504	0	SPP1_ITGA5_ITGB1	Spp1 - (Itga5+Itgb1)	SPP1	Secreted Signaling	PMID: 21907263
1625	time_E15.5	Sertoli cells	Progenitors	Spp1	ITGA5_ITGB1	0.208769	0	SPP1_ITGA5_ITGB1	Spp1 - (Itga5+Itgb1)	SPP1	Secreted Signaling	PMID: 21907263
1626	time_E15.5	Progenitors	Sertoli cells	Spp1	ITGA5_ITGB1	0.0167239	0.02	SPP1_ITGA5_ITGB1	Spp1 - (Itga5+Itgb1)	SPP1	Secreted Signaling	PMID: 21907263
1627	time_E15.5	Sertoli cells	Sertoli cells	Spp1	ITGA5_ITGB1	0.103277	0	SPP1_ITGA5_ITGB1	Spp1 - (Itga5+Itgb1)	SPP1	Secreted Signaling	PMID: 21907263
1628	time_E15.5	Progenitors	Progenitors	Angptl2	ITGA5_ITGB1	0.106225	0	ANGPTL2_ITGA5_ITGB1	Angptl2 - (Itga5+Itgb1)	ANGPTL	Secreted Signaling	PMID: 24478758
1629	time_E15.5	Sertoli cells	Progenitors	Angptl2	ITGA5_ITGB1	0.0524947	0	ANGPTL2_ITGA5_ITGB1	Angptl2 - (Itga5+Itgb1)	ANGPTL	Secreted Signaling	PMID: 24478758
1630	time_E15.5	Progenitors	Sertoli cells	Angptl2	ITGA5_ITGB1	0.0493191	0	ANGPTL2_ITGA5_ITGB1	Angptl2 - (Itga5+Itgb1)	ANGPTL	Secreted Signaling	PMID: 24478758
1631	time_E15.5	Sertoli cells	Sertoli cells	Angptl2	ITGA5_ITGB1	0.0236124	0.01	ANGPTL2_ITGA5_ITGB1	Angptl2 - (Itga5+Itgb1)	ANGPTL	Secreted Signaling	PMID: 24478758
1632	time_E15.5	Mitotic arrest PGCs	Progenitors	Mdk	Sdc1	0.0528443	0	MDK_SDC1	Mdk - Sdc1	MK	Secreted Signaling	PMID: 28356350
1633	time_E15.5	Progenitors	Progenitors	Mdk	Sdc1	0.331174	0	MDK_SDC1	Mdk - Sdc1	MK	Secreted Signaling	PMID: 28356350
1634	time_E15.5	Sertoli cells	Progenitors	Mdk	Sdc1	0.28976	0	MDK_SDC1	Mdk - Sdc1	MK	Secreted Signaling	PMID: 28356350
1635	time_E15.5	Progenitors	Sertoli cells	Mdk	Sdc1	0.116026	0	MDK_SDC1	Mdk - Sdc1	MK	Secreted Signaling	PMID: 28356350
1636	time_E15.5	Sertoli cells	Sertoli cells	Mdk	Sdc1	0.0975916	0.01	MDK_SDC1	Mdk - Sdc1	MK	Secreted Signaling	PMID: 28356350
1637	time_E15.5	Progenitors	Mitotic arrest PGCs	Mdk	Sdc2	0.106439	0	MDK_SDC2	Mdk - Sdc2	MK	Secreted Signaling	PMID: 28356350
1638	time_E15.5	Progenitors	Progenitors	Mdk	Sdc2	0.298694	0	MDK_SDC2	Mdk - Sdc2	MK	Secreted Signaling	PMID: 28356350
1639	time_E15.5	Sertoli cells	Progenitors	Mdk	Sdc2	0.259765	0	MDK_SDC2	Mdk - Sdc2	MK	Secreted Signaling	PMID: 28356350
1640	time_E15.5	Progenitors	Sertoli cells	Mdk	Sdc2	0.290163	0	MDK_SDC2	Mdk - Sdc2	MK	Secreted Signaling	PMID: 28356350
1641	time_E15.5	Sertoli cells	Sertoli cells	Mdk	Sdc2	0.251946	0	MDK_SDC2	Mdk - Sdc2	MK	Secreted Signaling	PMID: 28356350
1642	time_E15.5	Progenitors	Mitotic arrest PGCs	Mdk	Sdc4	0.450655	0	MDK_SDC4	Mdk - Sdc4	MK	Secreted Signaling	PMID: 28356350
1643	time_E15.5	Sertoli cells	Mitotic arrest PGCs	Mdk	Sdc4	0.40331	0	MDK_SDC4	Mdk - Sdc4	MK	Secreted Signaling	PMID: 28356350
1644	time_E15.5	Progenitors	Sertoli cells	Mdk	Sdc4	0.412194	0	MDK_SDC4	Mdk - Sdc4	MK	Secreted Signaling	PMID: 28356350
1645	time_E15.5	Sertoli cells	Sertoli cells	Mdk	Sdc4	0.366196	0	MDK_SDC4	Mdk - Sdc4	MK	Secreted Signaling	PMID: 28356350
1646	time_E15.5	Mitotic arrest PGCs	Progenitors	Mdk	ITGA4_ITGB1	0.0301323	0.02	MDK_ITGA4_ITGB1	Mdk - (Itga4+Itgb1)	MK	Secreted Signaling	PMID: 28356350
1647	time_E15.5	Progenitors	Progenitors	Mdk	ITGA4_ITGB1	0.216136	0	MDK_ITGA4_ITGB1	Mdk - (Itga4+Itgb1)	MK	Secreted Signaling	PMID: 28356350
1648	time_E15.5	Sertoli cells	Progenitors	Mdk	ITGA4_ITGB1	0.185126	0	MDK_ITGA4_ITGB1	Mdk - (Itga4+Itgb1)	MK	Secreted Signaling	PMID: 28356350
1649	time_E15.5	Progenitors	Sertoli cells	Mdk	ITGA4_ITGB1	0.107235	0	MDK_ITGA4_ITGB1	Mdk - (Itga4+Itgb1)	MK	Secreted Signaling	PMID: 28356350
1650	time_E15.5	Sertoli cells	Sertoli cells	Mdk	ITGA4_ITGB1	0.090055	0	MDK_ITGA4_ITGB1	Mdk - (Itga4+Itgb1)	MK	Secreted Signaling	PMID: 28356350
1651	time_E15.5	Progenitors	Mitotic arrest PGCs	Mdk	ITGA6_ITGB1	0.161521	0	MDK_ITGA6_ITGB1	Mdk - (Itga6+Itgb1)	MK	Secreted Signaling	PMID: 28356350
1652	time_E15.5	Sertoli cells	Mitotic arrest PGCs	Mdk	ITGA6_ITGB1	0.136978	0.01	MDK_ITGA6_ITGB1	Mdk - (Itga6+Itgb1)	MK	Secreted Signaling	PMID: 28356350
1653	time_E15.5	Progenitors	Progenitors	Mdk	ITGA6_ITGB1	0.309476	0	MDK_ITGA6_ITGB1	Mdk - (Itga6+Itgb1)	MK	Secreted Signaling	PMID: 28356350
1654	time_E15.5	Sertoli cells	Progenitors	Mdk	ITGA6_ITGB1	0.269682	0	MDK_ITGA6_ITGB1	Mdk - (Itga6+Itgb1)	MK	Secreted Signaling	PMID: 28356350
1655	time_E15.5	Progenitors	Sertoli cells	Mdk	ITGA6_ITGB1	0.387043	0	MDK_ITGA6_ITGB1	Mdk - (Itga6+Itgb1)	MK	Secreted Signaling	PMID: 28356350
1656	time_E15.5	Sertoli cells	Sertoli cells	Mdk	ITGA6_ITGB1	0.342218	0	MDK_ITGA6_ITGB1	Mdk - (Itga6+Itgb1)	MK	Secreted Signaling	PMID: 28356350
1657	time_E15.5	Progenitors	Progenitors	Mdk	Lrp1	0.331577	0	MDK_LRP1	Mdk - Lrp1	MK	Secreted Signaling	PMID: 28356350
1658	time_E15.5	Sertoli cells	Progenitors	Mdk	Lrp1	0.290135	0	MDK_LRP1	Mdk - Lrp1	MK	Secreted Signaling	PMID: 28356350
1659	time_E15.5	Progenitors	Sertoli cells	Mdk	Lrp1	0.221778	0	MDK_LRP1	Mdk - Lrp1	MK	Secreted Signaling	PMID: 28356350
1660	time_E15.5	Sertoli cells	Sertoli cells	Mdk	Lrp1	0.190155	0	MDK_LRP1	Mdk - Lrp1	MK	Secreted Signaling	PMID: 28356350
1661	time_E15.5	Progenitors	Progenitors	Ptn	Sdc1	0.306014	0	PTN_SDC1	Ptn - Sdc1	PTN	Secreted Signaling	PMID: 28356350; PMID: 25620911
1662	time_E15.5	Sertoli cells	Progenitors	Ptn	Sdc1	0.15164	0	PTN_SDC1	Ptn - Sdc1	PTN	Secreted Signaling	PMID: 28356350; PMID: 25620911
1663	time_E15.5	Progenitors	Sertoli cells	Ptn	Sdc1	0.104654	0	PTN_SDC1	Ptn - Sdc1	PTN	Secreted Signaling	PMID: 28356350; PMID: 25620911
1664	time_E15.5	Sertoli cells	Sertoli cells	Ptn	Sdc1	0.0452382	0.01	PTN_SDC1	Ptn - Sdc1	PTN	Secreted Signaling	PMID: 28356350; PMID: 25620911
1665	time_E15.5	Progenitors	Mitotic arrest PGCs	Ptn	Sdc2	0.0959042	0	PTN_SDC2	Ptn - Sdc2	PTN	Secreted Signaling	PMID: 28356350; PMID: 25620911
1666	time_E15.5	Progenitors	Progenitors	Ptn	Sdc2	0.274988	0	PTN_SDC2	Ptn - Sdc2	PTN	Secreted Signaling	PMID: 28356350; PMID: 25620911
1667	time_E15.5	Sertoli cells	Progenitors	Ptn	Sdc2	0.13326	0	PTN_SDC2	Ptn - Sdc2	PTN	Secreted Signaling	PMID: 28356350; PMID: 25620911
1668	time_E15.5	Progenitors	Sertoli cells	Ptn	Sdc2	0.266876	0	PTN_SDC2	Ptn - Sdc2	PTN	Secreted Signaling	PMID: 28356350; PMID: 25620911
1669	time_E15.5	Sertoli cells	Sertoli cells	Ptn	Sdc2	0.128587	0	PTN_SDC2	Ptn - Sdc2	PTN	Secreted Signaling	PMID: 28356350; PMID: 25620911
1670	time_E15.5	Progenitors	Mitotic arrest PGCs	Ptn	Sdc4	0.422147	0	PTN_SDC4	Ptn - Sdc4	PTN	Secreted Signaling	PMID: 28356350; PMID: 25620911
1671	time_E15.5	Sertoli cells	Mitotic arrest PGCs	Ptn	Sdc4	0.228476	0	PTN_SDC4	Ptn - Sdc4	PTN	Secreted Signaling	PMID: 28356350; PMID: 25620911
1672	time_E15.5	Progenitors	Progenitors	Ptn	Sdc4	0.182642	0	PTN_SDC4	Ptn - Sdc4	PTN	Secreted Signaling	PMID: 28356350; PMID: 25620911
1673	time_E15.5	Progenitors	Sertoli cells	Ptn	Sdc4	0.384417	0	PTN_SDC4	Ptn - Sdc4	PTN	Secreted Signaling	PMID: 28356350; PMID: 25620911
1674	time_E15.5	Sertoli cells	Sertoli cells	Ptn	Sdc4	0.202004	0	PTN_SDC4	Ptn - Sdc4	PTN	Secreted Signaling	PMID: 28356350; PMID: 25620911
1675	time_E15.5	Progenitors	Progenitors	Edn1	Ednra	0.0107867	0	EDN1_EDNRA	Edn1 - Ednra	EDN	Secreted Signaling	KEGG: mmu04080
1676	time_E15.5	Sertoli cells	Progenitors	Edn1	Ednra	0.201627	0	EDN1_EDNRA	Edn1 - Ednra	EDN	Secreted Signaling	KEGG: mmu04080
1677	time_E15.5	Progenitors	Sertoli cells	Edn1	Ednra	0.00135291	0	EDN1_EDNRA	Edn1 - Ednra	EDN	Secreted Signaling	KEGG: mmu04080
1678	time_E15.5	Sertoli cells	Sertoli cells	Edn1	Ednra	0.030422	0	EDN1_EDNRA	Edn1 - Ednra	EDN	Secreted Signaling	KEGG: mmu04080
1679	time_E15.5	Mitotic arrest PGCs	Progenitors	Gzma	F2r	0.034259	0	GZMA_F2R	Gzma - F2r	PARs	Secreted Signaling	KEGG: mmu04080
1680	time_E15.5	Mitotic arrest PGCs	Sertoli cells	Gzma	F2r	0.0251511	0	GZMA_F2R	Gzma - F2r	PARs	Secreted Signaling	KEGG: mmu04080
1681	time_E15.5	Progenitors	Mitotic arrest PGCs	Kitl	Kit	0.0382292	0	KITL_KIT	Kitl - Kit	KIT	Secreted Signaling	KEGG: mmu04080
1682	time_E15.5	Sertoli cells	Mitotic arrest PGCs	Kitl	Kit	0.0755994	0	KITL_KIT	Kitl - Kit	KIT	Secreted Signaling	KEGG: mmu04080
1683	time_E15.5	Progenitors	Progenitors	Sema3c	NRP1_PLXNA1	0.030119	0	SEMA3C_NRP1_PLXNA1	Sema3c - (Nrp1+Plxna1)	SEMA3	Secreted Signaling	PMID: 27533782
1684	time_E15.5	Sertoli cells	Progenitors	Sema3c	NRP1_PLXNA1	0.0193037	0	SEMA3C_NRP1_PLXNA1	Sema3c - (Nrp1+Plxna1)	SEMA3	Secreted Signaling	PMID: 27533782
1685	time_E15.5	Progenitors	Sertoli cells	Sema3c	NRP1_PLXNA1	0.0219999	0	SEMA3C_NRP1_PLXNA1	Sema3c - (Nrp1+Plxna1)	SEMA3	Secreted Signaling	PMID: 27533782
1686	time_E15.5	Sertoli cells	Sertoli cells	Sema3c	NRP1_PLXNA1	0.0140578	0	SEMA3C_NRP1_PLXNA1	Sema3c - (Nrp1+Plxna1)	SEMA3	Secreted Signaling	PMID: 27533782
1687	time_E15.5	Progenitors	Progenitors	Sema3c	NRP1_PLXNA2	0.0222466	0	SEMA3C_NRP1_PLXNA2	Sema3c - (Nrp1+Plxna2)	SEMA3	Secreted Signaling	PMID: 27533782
1688	time_E15.5	Sertoli cells	Progenitors	Sema3c	NRP1_PLXNA2	0.0142167	0	SEMA3C_NRP1_PLXNA2	Sema3c - (Nrp1+Plxna2)	SEMA3	Secreted Signaling	PMID: 27533782
1689	time_E15.5	Progenitors	Sertoli cells	Sema3c	NRP1_PLXNA2	0.00212641	0	SEMA3C_NRP1_PLXNA2	Sema3c - (Nrp1+Plxna2)	SEMA3	Secreted Signaling	PMID: 27533782
1690	time_E15.5	Sertoli cells	Sertoli cells	Sema3c	NRP1_PLXNA2	0.00134887	0.02	SEMA3C_NRP1_PLXNA2	Sema3c - (Nrp1+Plxna2)	SEMA3	Secreted Signaling	PMID: 27533782
1691	time_E15.5	Progenitors	Progenitors	Sema3c	NRP1_PLXNA3	0.0199081	0	SEMA3C_NRP1_PLXNA3	Sema3c - (Nrp1+Plxna3)	SEMA3	Secreted Signaling	PMID: 27533782
1692	time_E15.5	Sertoli cells	Progenitors	Sema3c	NRP1_PLXNA3	0.0127114	0	SEMA3C_NRP1_PLXNA3	Sema3c - (Nrp1+Plxna3)	SEMA3	Secreted Signaling	PMID: 27533782
1693	time_E15.5	Progenitors	Sertoli cells	Sema3c	NRP1_PLXNA3	0.00463727	0	SEMA3C_NRP1_PLXNA3	Sema3c - (Nrp1+Plxna3)	SEMA3	Secreted Signaling	PMID: 27533782
1694	time_E15.5	Sertoli cells	Sertoli cells	Sema3c	NRP1_PLXNA3	0.00294432	0.03	SEMA3C_NRP1_PLXNA3	Sema3c - (Nrp1+Plxna3)	SEMA3	Secreted Signaling	PMID: 27533782
1695	time_E15.5	Progenitors	Progenitors	Gas6	Axl	0.185569	0	GAS6_AXL	Gas6 - Axl	GAS	Secreted Signaling	PMID: 27801848
1696	time_E15.5	Sertoli cells	Progenitors	Gas6	Axl	0.279931	0	GAS6_AXL	Gas6 - Axl	GAS	Secreted Signaling	PMID: 27801848
1697	time_E15.5	Progenitors	Sertoli cells	Gas6	Axl	0.221197	0	GAS6_AXL	Gas6 - Axl	GAS	Secreted Signaling	PMID: 27801848
1698	time_E15.5	Sertoli cells	Sertoli cells	Gas6	Axl	0.326415	0	GAS6_AXL	Gas6 - Axl	GAS	Secreted Signaling	PMID: 27801848
1699	time_E15.5	Sertoli cells	Mitotic arrest PGCs	Gas6	Tyro3	0.0266313	0.04	GAS6_TYRO3	Gas6 - Tyro3	GAS	Secreted Signaling	PMID: 27801848
1700	time_E15.5	Progenitors	Progenitors	Gas6	Tyro3	0.0743856	0	GAS6_TYRO3	Gas6 - Tyro3	GAS	Secreted Signaling	PMID: 27801848
1701	time_E15.5	Sertoli cells	Progenitors	Gas6	Tyro3	0.120581	0	GAS6_TYRO3	Gas6 - Tyro3	GAS	Secreted Signaling	PMID: 27801848
1702	time_E15.5	Progenitors	Sertoli cells	Gas6	Tyro3	0.19685	0	GAS6_TYRO3	Gas6 - Tyro3	GAS	Secreted Signaling	PMID: 27801848
1703	time_E15.5	Sertoli cells	Sertoli cells	Gas6	Tyro3	0.294871	0	GAS6_TYRO3	Gas6 - Tyro3	GAS	Secreted Signaling	PMID: 27801848
1704	time_E15.5	Progenitors	Mitotic arrest PGCs	Pros1	Axl	0.00641032	0	PROS1_AXL	Pros1 - Axl	PROS	Secreted Signaling	PMID: 29531161
1705	time_E15.5	Progenitors	Progenitors	Pros1	Axl	0.0978219	0	PROS1_AXL	Pros1 - Axl	PROS	Secreted Signaling	PMID: 29531161
1706	time_E15.5	Sertoli cells	Progenitors	Pros1	Axl	0.0165148	0	PROS1_AXL	Pros1 - Axl	PROS	Secreted Signaling	PMID: 29531161
1707	time_E15.5	Progenitors	Sertoli cells	Pros1	Axl	0.119066	0	PROS1_AXL	Pros1 - Axl	PROS	Secreted Signaling	PMID: 29531161
1708	time_E15.5	Sertoli cells	Sertoli cells	Pros1	Axl	0.0205027	0	PROS1_AXL	Pros1 - Axl	PROS	Secreted Signaling	PMID: 29531161
1709	time_E15.5	Progenitors	Mitotic arrest PGCs	Pros1	Tyro3	0.00757322	0	PROS1_TYRO3	Pros1 - Tyro3	PROS	Secreted Signaling	PMID: 30501104
1710	time_E15.5	Progenitors	Progenitors	Pros1	Tyro3	0.0368343	0	PROS1_TYRO3	Pros1 - Tyro3	PROS	Secreted Signaling	PMID: 30501104
1711	time_E15.5	Sertoli cells	Progenitors	Pros1	Tyro3	0.00588775	0.03	PROS1_TYRO3	Pros1 - Tyro3	PROS	Secreted Signaling	PMID: 30501104
1712	time_E15.5	Progenitors	Sertoli cells	Pros1	Tyro3	0.104452	0	PROS1_TYRO3	Pros1 - Tyro3	PROS	Secreted Signaling	PMID: 30501104
1713	time_E15.5	Sertoli cells	Sertoli cells	Pros1	Tyro3	0.0177426	0	PROS1_TYRO3	Pros1 - Tyro3	PROS	Secreted Signaling	PMID: 30501104
1714	time_E15.5	Progenitors	Progenitors	Col1a1	ITGA1_ITGB1	0.117622	0	COL1A1_ITGA1_ITGB1	Col1a1 - (Itga1+Itgb1)	COLLAGEN	ECM-Receptor	KEGG: mmu04512
1715	time_E15.5	Sertoli cells	Progenitors	Col1a1	ITGA1_ITGB1	0.0634916	0	COL1A1_ITGA1_ITGB1	Col1a1 - (Itga1+Itgb1)	COLLAGEN	ECM-Receptor	KEGG: mmu04512
1716	time_E15.5	Progenitors	Progenitors	Col1a2	ITGA1_ITGB1	0.119057	0	COL1A2_ITGA1_ITGB1	Col1a2 - (Itga1+Itgb1)	COLLAGEN	ECM-Receptor	KEGG: mmu04512
1717	time_E15.5	Sertoli cells	Progenitors	Col1a2	ITGA1_ITGB1	0.0586394	0	COL1A2_ITGA1_ITGB1	Col1a2 - (Itga1+Itgb1)	COLLAGEN	ECM-Receptor	KEGG: mmu04512
1718	time_E15.5	Progenitors	Progenitors	Col4a1	ITGA1_ITGB1	0.0907696	0	COL4A1_ITGA1_ITGB1	Col4a1 - (Itga1+Itgb1)	COLLAGEN	ECM-Receptor	KEGG: mmu04512
1719	time_E15.5	Sertoli cells	Progenitors	Col4a1	ITGA1_ITGB1	0.0553451	0	COL4A1_ITGA1_ITGB1	Col4a1 - (Itga1+Itgb1)	COLLAGEN	ECM-Receptor	KEGG: mmu04512
1720	time_E15.5	Progenitors	Progenitors	Col4a2	ITGA1_ITGB1	0.0795921	0	COL4A2_ITGA1_ITGB1	Col4a2 - (Itga1+Itgb1)	COLLAGEN	ECM-Receptor	KEGG: mmu04512
1721	time_E15.5	Sertoli cells	Progenitors	Col4a2	ITGA1_ITGB1	0.0424889	0	COL4A2_ITGA1_ITGB1	Col4a2 - (Itga1+Itgb1)	COLLAGEN	ECM-Receptor	KEGG: mmu04512
1722	time_E15.5	Mitotic arrest PGCs	Progenitors	Col4a3	ITGA1_ITGB1	0.00226632	0	COL4A3_ITGA1_ITGB1	Col4a3 - (Itga1+Itgb1)	COLLAGEN	ECM-Receptor	KEGG: mmu04512
1723	time_E15.5	Progenitors	Progenitors	Col4a4	ITGA1_ITGB1	0.0223146	0	COL4A4_ITGA1_ITGB1	Col4a4 - (Itga1+Itgb1)	COLLAGEN	ECM-Receptor	KEGG: mmu04512
1724	time_E15.5	Progenitors	Progenitors	Col6a1	ITGA1_ITGB1	0.0994923	0	COL6A1_ITGA1_ITGB1	Col6a1 - (Itga1+Itgb1)	COLLAGEN	ECM-Receptor	KEGG: mmu04512
1725	time_E15.5	Sertoli cells	Progenitors	Col6a1	ITGA1_ITGB1	0.0513195	0	COL6A1_ITGA1_ITGB1	Col6a1 - (Itga1+Itgb1)	COLLAGEN	ECM-Receptor	KEGG: mmu04512
1726	time_E15.5	Progenitors	Progenitors	Col6a2	ITGA1_ITGB1	0.0995074	0	COL6A2_ITGA1_ITGB1	Col6a2 - (Itga1+Itgb1)	COLLAGEN	ECM-Receptor	KEGG: mmu04512
1727	time_E15.5	Sertoli cells	Progenitors	Col6a2	ITGA1_ITGB1	0.0399273	0	COL6A2_ITGA1_ITGB1	Col6a2 - (Itga1+Itgb1)	COLLAGEN	ECM-Receptor	KEGG: mmu04512
1728	time_E15.5	Progenitors	Progenitors	Col6a3	ITGA1_ITGB1	0.0383084	0	COL6A3_ITGA1_ITGB1	Col6a3 - (Itga1+Itgb1)	COLLAGEN	ECM-Receptor	KEGG: mmu04512
1729	time_E15.5	Sertoli cells	Progenitors	Col6a3	ITGA1_ITGB1	0.00794708	0.02	COL6A3_ITGA1_ITGB1	Col6a3 - (Itga1+Itgb1)	COLLAGEN	ECM-Receptor	KEGG: mmu04512
1730	time_E15.5	Progenitors	Progenitors	Col9a3	ITGA1_ITGB1	0.0156615	0	COL9A3_ITGA1_ITGB1	Col9a3 - (Itga1+Itgb1)	COLLAGEN	ECM-Receptor	KEGG: mmu04512
1731	time_E15.5	Sertoli cells	Progenitors	Col9a3	ITGA1_ITGB1	0.0798123	0	COL9A3_ITGA1_ITGB1	Col9a3 - (Itga1+Itgb1)	COLLAGEN	ECM-Receptor	KEGG: mmu04512
1732	time_E15.5	Mitotic arrest PGCs	Progenitors	Fn1	ITGA4_ITGB1	0.105611	0	FN1_ITGA4_ITGB1	Fn1 - (Itga4+Itgb1)	FN1	ECM-Receptor	KEGG: mmu04512
1733	time_E15.5	Progenitors	Progenitors	Fn1	ITGA4_ITGB1	0.17121	0	FN1_ITGA4_ITGB1	Fn1 - (Itga4+Itgb1)	FN1	ECM-Receptor	KEGG: mmu04512
1734	time_E15.5	Sertoli cells	Progenitors	Fn1	ITGA4_ITGB1	0.0490114	0	FN1_ITGA4_ITGB1	Fn1 - (Itga4+Itgb1)	FN1	ECM-Receptor	KEGG: mmu04512
1735	time_E15.5	Progenitors	Sertoli cells	Fn1	ITGA4_ITGB1	0.0825616	0	FN1_ITGA4_ITGB1	Fn1 - (Itga4+Itgb1)	FN1	ECM-Receptor	KEGG: mmu04512
1736	time_E15.5	Mitotic arrest PGCs	Progenitors	Fn1	ITGA5_ITGB1	0.117401	0	FN1_ITGA5_ITGB1	Fn1 - (Itga5+Itgb1)	FN1	ECM-Receptor	KEGG: mmu04512
1737	time_E15.5	Progenitors	Progenitors	Fn1	ITGA5_ITGB1	0.188778	0	FN1_ITGA5_ITGB1	Fn1 - (Itga5+Itgb1)	FN1	ECM-Receptor	KEGG: mmu04512
1738	time_E15.5	Sertoli cells	Progenitors	Fn1	ITGA5_ITGB1	0.0548705	0	FN1_ITGA5_ITGB1	Fn1 - (Itga5+Itgb1)	FN1	ECM-Receptor	KEGG: mmu04512
1739	time_E15.5	Mitotic arrest PGCs	Sertoli cells	Fn1	ITGA5_ITGB1	0.0548758	0.04	FN1_ITGA5_ITGB1	Fn1 - (Itga5+Itgb1)	FN1	ECM-Receptor	KEGG: mmu04512
1740	time_E15.5	Progenitors	Sertoli cells	Fn1	ITGA5_ITGB1	0.0922106	0	FN1_ITGA5_ITGB1	Fn1 - (Itga5+Itgb1)	FN1	ECM-Receptor	KEGG: mmu04512
1741	time_E15.5	Progenitors	Progenitors	Lama1	ITGA1_ITGB1	0.0245517	0	LAMA1_ITGA1_ITGB1	Lama1 - (Itga1+Itgb1)	LAMININ	ECM-Receptor	KEGG: mmu04512
1742	time_E15.5	Sertoli cells	Progenitors	Lama1	ITGA1_ITGB1	0.0437754	0	LAMA1_ITGA1_ITGB1	Lama1 - (Itga1+Itgb1)	LAMININ	ECM-Receptor	KEGG: mmu04512
1743	time_E15.5	Progenitors	Progenitors	Lama2	ITGA1_ITGB1	0.030143	0	LAMA2_ITGA1_ITGB1	Lama2 - (Itga1+Itgb1)	LAMININ	ECM-Receptor	KEGG: mmu04512
1744	time_E15.5	Sertoli cells	Progenitors	Lama2	ITGA1_ITGB1	0.00520455	0.01	LAMA2_ITGA1_ITGB1	Lama2 - (Itga1+Itgb1)	LAMININ	ECM-Receptor	KEGG: mmu04512
1745	time_E15.5	Progenitors	Mitotic arrest PGCs	Lama1	ITGA6_ITGB1	0.0348618	0	LAMA1_ITGA6_ITGB1	Lama1 - (Itga6+Itgb1)	LAMININ	ECM-Receptor	KEGG: mmu04512
1746	time_E15.5	Sertoli cells	Mitotic arrest PGCs	Lama1	ITGA6_ITGB1	0.0616482	0	LAMA1_ITGA6_ITGB1	Lama1 - (Itga6+Itgb1)	LAMININ	ECM-Receptor	KEGG: mmu04512
1747	time_E15.5	Progenitors	Progenitors	Lama1	ITGA6_ITGB1	0.0775227	0	LAMA1_ITGA6_ITGB1	Lama1 - (Itga6+Itgb1)	LAMININ	ECM-Receptor	KEGG: mmu04512
1748	time_E15.5	Sertoli cells	Progenitors	Lama1	ITGA6_ITGB1	0.132585	0	LAMA1_ITGA6_ITGB1	Lama1 - (Itga6+Itgb1)	LAMININ	ECM-Receptor	KEGG: mmu04512
1749	time_E15.5	Progenitors	Sertoli cells	Lama1	ITGA6_ITGB1	0.105866	0	LAMA1_ITGA6_ITGB1	Lama1 - (Itga6+Itgb1)	LAMININ	ECM-Receptor	KEGG: mmu04512
1750	time_E15.5	Sertoli cells	Sertoli cells	Lama1	ITGA6_ITGB1	0.177192	0	LAMA1_ITGA6_ITGB1	Lama1 - (Itga6+Itgb1)	LAMININ	ECM-Receptor	KEGG: mmu04512
1751	time_E15.5	Progenitors	Mitotic arrest PGCs	Lama2	ITGA6_ITGB1	0.0426984	0	LAMA2_ITGA6_ITGB1	Lama2 - (Itga6+Itgb1)	LAMININ	ECM-Receptor	KEGG: mmu04512
1752	time_E15.5	Progenitors	Progenitors	Lama2	ITGA6_ITGB1	0.0940148	0	LAMA2_ITGA6_ITGB1	Lama2 - (Itga6+Itgb1)	LAMININ	ECM-Receptor	KEGG: mmu04512
1753	time_E15.5	Sertoli cells	Progenitors	Lama2	ITGA6_ITGB1	0.0171682	0.03	LAMA2_ITGA6_ITGB1	Lama2 - (Itga6+Itgb1)	LAMININ	ECM-Receptor	KEGG: mmu04512
1754	time_E15.5	Progenitors	Sertoli cells	Lama2	ITGA6_ITGB1	0.127554	0	LAMA2_ITGA6_ITGB1	Lama2 - (Itga6+Itgb1)	LAMININ	ECM-Receptor	KEGG: mmu04512
1755	time_E15.5	Sertoli cells	Sertoli cells	Lama2	ITGA6_ITGB1	0.0240197	0.01	LAMA2_ITGA6_ITGB1	Lama2 - (Itga6+Itgb1)	LAMININ	ECM-Receptor	KEGG: mmu04512
1756	time_E15.5	Progenitors	Progenitors	Col1a1	ITGA9_ITGB1	0.356146	0	COL1A1_ITGA9_ITGB1	Col1a1 - (Itga9+Itgb1)	COLLAGEN	ECM-Receptor	KEGG: mmu04512
1757	time_E15.5	Sertoli cells	Progenitors	Col1a1	ITGA9_ITGB1	0.219559	0	COL1A1_ITGA9_ITGB1	Col1a1 - (Itga9+Itgb1)	COLLAGEN	ECM-Receptor	KEGG: mmu04512
1758	time_E15.5	Progenitors	Sertoli cells	Col1a1	ITGA9_ITGB1	0.224202	0	COL1A1_ITGA9_ITGB1	Col1a1 - (Itga9+Itgb1)	COLLAGEN	ECM-Receptor	KEGG: mmu04512
1759	time_E15.5	Sertoli cells	Sertoli cells	Col1a1	ITGA9_ITGB1	0.128146	0	COL1A1_ITGA9_ITGB1	Col1a1 - (Itga9+Itgb1)	COLLAGEN	ECM-Receptor	KEGG: mmu04512
1760	time_E15.5	Progenitors	Progenitors	Col1a2	ITGA9_ITGB1	0.359306	0	COL1A2_ITGA9_ITGB1	Col1a2 - (Itga9+Itgb1)	COLLAGEN	ECM-Receptor	KEGG: mmu04512
1761	time_E15.5	Sertoli cells	Progenitors	Col1a2	ITGA9_ITGB1	0.205395	0	COL1A2_ITGA9_ITGB1	Col1a2 - (Itga9+Itgb1)	COLLAGEN	ECM-Receptor	KEGG: mmu04512
1762	time_E15.5	Progenitors	Sertoli cells	Col1a2	ITGA9_ITGB1	0.226603	0	COL1A2_ITGA9_ITGB1	Col1a2 - (Itga9+Itgb1)	COLLAGEN	ECM-Receptor	KEGG: mmu04512
1763	time_E15.5	Sertoli cells	Sertoli cells	Col1a2	ITGA9_ITGB1	0.11898	0	COL1A2_ITGA9_ITGB1	Col1a2 - (Itga9+Itgb1)	COLLAGEN	ECM-Receptor	KEGG: mmu04512
1764	time_E15.5	Progenitors	Progenitors	Col4a1	ITGA9_ITGB1	0.292916	0	COL4A1_ITGA9_ITGB1	Col4a1 - (Itga9+Itgb1)	COLLAGEN	ECM-Receptor	KEGG: mmu04512
1765	time_E15.5	Sertoli cells	Progenitors	Col4a1	ITGA9_ITGB1	0.195569	0	COL4A1_ITGA9_ITGB1	Col4a1 - (Itga9+Itgb1)	COLLAGEN	ECM-Receptor	KEGG: mmu04512
1766	time_E15.5	Progenitors	Sertoli cells	Col4a1	ITGA9_ITGB1	0.177924	0	COL4A1_ITGA9_ITGB1	Col4a1 - (Itga9+Itgb1)	COLLAGEN	ECM-Receptor	KEGG: mmu04512
1767	time_E15.5	Sertoli cells	Sertoli cells	Col4a1	ITGA9_ITGB1	0.112702	0	COL4A1_ITGA9_ITGB1	Col4a1 - (Itga9+Itgb1)	COLLAGEN	ECM-Receptor	KEGG: mmu04512
1768	time_E15.5	Progenitors	Progenitors	Col4a2	ITGA9_ITGB1	0.264076	0	COL4A2_ITGA9_ITGB1	Col4a2 - (Itga9+Itgb1)	COLLAGEN	ECM-Receptor	KEGG: mmu04512
1769	time_E15.5	Sertoli cells	Progenitors	Col4a2	ITGA9_ITGB1	0.155502	0	COL4A2_ITGA9_ITGB1	Col4a2 - (Itga9+Itgb1)	COLLAGEN	ECM-Receptor	KEGG: mmu04512
1770	time_E15.5	Progenitors	Sertoli cells	Col4a2	ITGA9_ITGB1	0.157878	0	COL4A2_ITGA9_ITGB1	Col4a2 - (Itga9+Itgb1)	COLLAGEN	ECM-Receptor	KEGG: mmu04512
1771	time_E15.5	Sertoli cells	Sertoli cells	Col4a2	ITGA9_ITGB1	0.08776	0.01	COL4A2_ITGA9_ITGB1	Col4a2 - (Itga9+Itgb1)	COLLAGEN	ECM-Receptor	KEGG: mmu04512
1772	time_E15.5	Mitotic arrest PGCs	Progenitors	Col4a3	ITGA9_ITGB1	0.00933765	0	COL4A3_ITGA9_ITGB1	Col4a3 - (Itga9+Itgb1)	COLLAGEN	ECM-Receptor	KEGG: mmu04512
1773	time_E15.5	Progenitors	Progenitors	Col4a3	ITGA9_ITGB1	0.00810493	0.04	COL4A3_ITGA9_ITGB1	Col4a3 - (Itga9+Itgb1)	COLLAGEN	ECM-Receptor	KEGG: mmu04512
1774	time_E15.5	Mitotic arrest PGCs	Sertoli cells	Col4a3	ITGA9_ITGB1	0.00490036	0.01	COL4A3_ITGA9_ITGB1	Col4a3 - (Itga9+Itgb1)	COLLAGEN	ECM-Receptor	KEGG: mmu04512
1775	time_E15.5	Progenitors	Progenitors	Col4a4	ITGA9_ITGB1	0.0865161	0	COL4A4_ITGA9_ITGB1	Col4a4 - (Itga9+Itgb1)	COLLAGEN	ECM-Receptor	KEGG: mmu04512
1776	time_E15.5	Sertoli cells	Progenitors	Col4a4	ITGA9_ITGB1	0.0101217	0.02	COL4A4_ITGA9_ITGB1	Col4a4 - (Itga9+Itgb1)	COLLAGEN	ECM-Receptor	KEGG: mmu04512
1777	time_E15.5	Progenitors	Sertoli cells	Col4a4	ITGA9_ITGB1	0.0471488	0	COL4A4_ITGA9_ITGB1	Col4a4 - (Itga9+Itgb1)	COLLAGEN	ECM-Receptor	KEGG: mmu04512
1778	time_E15.5	Progenitors	Progenitors	Col6a1	ITGA9_ITGB1	0.314348	0	COL6A1_ITGA9_ITGB1	Col6a1 - (Itga9+Itgb1)	COLLAGEN	ECM-Receptor	KEGG: mmu04512
1779	time_E15.5	Sertoli cells	Progenitors	Col6a1	ITGA9_ITGB1	0.183323	0	COL6A1_ITGA9_ITGB1	Col6a1 - (Itga9+Itgb1)	COLLAGEN	ECM-Receptor	KEGG: mmu04512
1780	time_E15.5	Progenitors	Sertoli cells	Col6a1	ITGA9_ITGB1	0.193242	0	COL6A1_ITGA9_ITGB1	Col6a1 - (Itga9+Itgb1)	COLLAGEN	ECM-Receptor	KEGG: mmu04512
1781	time_E15.5	Sertoli cells	Sertoli cells	Col6a1	ITGA9_ITGB1	0.104968	0.01	COL6A1_ITGA9_ITGB1	Col6a1 - (Itga9+Itgb1)	COLLAGEN	ECM-Receptor	KEGG: mmu04512
1782	time_E15.5	Progenitors	Progenitors	Col6a2	ITGA9_ITGB1	0.314385	0	COL6A2_ITGA9_ITGB1	Col6a2 - (Itga9+Itgb1)	COLLAGEN	ECM-Receptor	KEGG: mmu04512
1783	time_E15.5	Sertoli cells	Progenitors	Col6a2	ITGA9_ITGB1	0.147174	0	COL6A2_ITGA9_ITGB1	Col6a2 - (Itga9+Itgb1)	COLLAGEN	ECM-Receptor	KEGG: mmu04512
1784	time_E15.5	Progenitors	Sertoli cells	Col6a2	ITGA9_ITGB1	0.193268	0	COL6A2_ITGA9_ITGB1	Col6a2 - (Itga9+Itgb1)	COLLAGEN	ECM-Receptor	KEGG: mmu04512
1785	time_E15.5	Sertoli cells	Sertoli cells	Col6a2	ITGA9_ITGB1	0.0827048	0.01	COL6A2_ITGA9_ITGB1	Col6a2 - (Itga9+Itgb1)	COLLAGEN	ECM-Receptor	KEGG: mmu04512
1786	time_E15.5	Progenitors	Progenitors	Col6a3	ITGA9_ITGB1	0.141849	0	COL6A3_ITGA9_ITGB1	Col6a3 - (Itga9+Itgb1)	COLLAGEN	ECM-Receptor	KEGG: mmu04512
1787	time_E15.5	Sertoli cells	Progenitors	Col6a3	ITGA9_ITGB1	0.0321719	0	COL6A3_ITGA9_ITGB1	Col6a3 - (Itga9+Itgb1)	COLLAGEN	ECM-Receptor	KEGG: mmu04512
1788	time_E15.5	Progenitors	Sertoli cells	Col6a3	ITGA9_ITGB1	0.0794951	0	COL6A3_ITGA9_ITGB1	Col6a3 - (Itga9+Itgb1)	COLLAGEN	ECM-Receptor	KEGG: mmu04512
1789	time_E15.5	Progenitors	Progenitors	Col9a3	ITGA9_ITGB1	0.0619338	0	COL9A3_ITGA9_ITGB1	Col9a3 - (Itga9+Itgb1)	COLLAGEN	ECM-Receptor	KEGG: mmu04512
1790	time_E15.5	Sertoli cells	Progenitors	Col9a3	ITGA9_ITGB1	0.26466	0	COL9A3_ITGA9_ITGB1	Col9a3 - (Itga9+Itgb1)	COLLAGEN	ECM-Receptor	KEGG: mmu04512
1791	time_E15.5	Progenitors	Sertoli cells	Col9a3	ITGA9_ITGB1	0.0333439	0	COL9A3_ITGA9_ITGB1	Col9a3 - (Itga9+Itgb1)	COLLAGEN	ECM-Receptor	KEGG: mmu04512
1792	time_E15.5	Sertoli cells	Sertoli cells	Col9a3	ITGA9_ITGB1	0.158277	0	COL9A3_ITGA9_ITGB1	Col9a3 - (Itga9+Itgb1)	COLLAGEN	ECM-Receptor	KEGG: mmu04512
1793	time_E15.5	Progenitors	Progenitors	Lama1	ITGA9_ITGB1	0.0945668	0	LAMA1_ITGA9_ITGB1	Lama1 - (Itga9+Itgb1)	LAMININ	ECM-Receptor	KEGG: mmu04512
1794	time_E15.5	Sertoli cells	Progenitors	Lama1	ITGA9_ITGB1	0.15964	0	LAMA1_ITGA9_ITGB1	Lama1 - (Itga9+Itgb1)	LAMININ	ECM-Receptor	KEGG: mmu04512
1795	time_E15.5	Progenitors	Sertoli cells	Lama1	ITGA9_ITGB1	0.0517438	0	LAMA1_ITGA9_ITGB1	Lama1 - (Itga9+Itgb1)	LAMININ	ECM-Receptor	KEGG: mmu04512
1796	time_E15.5	Sertoli cells	Sertoli cells	Lama1	ITGA9_ITGB1	0.090288	0	LAMA1_ITGA9_ITGB1	Lama1 - (Itga9+Itgb1)	LAMININ	ECM-Receptor	KEGG: mmu04512
1797	time_E15.5	Progenitors	Progenitors	Lama2	ITGA9_ITGB1	0.114236	0	LAMA2_ITGA9_ITGB1	Lama2 - (Itga9+Itgb1)	LAMININ	ECM-Receptor	KEGG: mmu04512
1798	time_E15.5	Sertoli cells	Progenitors	Lama2	ITGA9_ITGB1	0.0212485	0	LAMA2_ITGA9_ITGB1	Lama2 - (Itga9+Itgb1)	LAMININ	ECM-Receptor	KEGG: mmu04512
1799	time_E15.5	Progenitors	Sertoli cells	Lama2	ITGA9_ITGB1	0.063127	0	LAMA2_ITGA9_ITGB1	Lama2 - (Itga9+Itgb1)	LAMININ	ECM-Receptor	KEGG: mmu04512
1800	time_E15.5	Sertoli cells	Sertoli cells	Lama2	ITGA9_ITGB1	0.0112152	0.03	LAMA2_ITGA9_ITGB1	Lama2 - (Itga9+Itgb1)	LAMININ	ECM-Receptor	KEGG: mmu04512
1801	time_E15.5	Mitotic arrest PGCs	Mitotic arrest PGCs	Lama1	ITGA6_ITGB4	0.000377787	0	LAMA1_ITGA6_ITGB4	Lama1 - (Itga6+Itgb4)	LAMININ	ECM-Receptor	KEGG: mmu04512
1802	time_E15.5	Progenitors	Mitotic arrest PGCs	Lama1	ITGA6_ITGB4	0.00500731	0	LAMA1_ITGA6_ITGB4	Lama1 - (Itga6+Itgb4)	LAMININ	ECM-Receptor	KEGG: mmu04512
1803	time_E15.5	Sertoli cells	Mitotic arrest PGCs	Lama1	ITGA6_ITGB4	0.00907028	0	LAMA1_ITGA6_ITGB4	Lama1 - (Itga6+Itgb4)	LAMININ	ECM-Receptor	KEGG: mmu04512
1804	time_E15.5	Progenitors	Mitotic arrest PGCs	Lama2	ITGA6_ITGB4	0.00617584	0	LAMA2_ITGA6_ITGB4	Lama2 - (Itga6+Itgb4)	LAMININ	ECM-Receptor	KEGG: mmu04512
1805	time_E15.5	Sertoli cells	Mitotic arrest PGCs	Lama2	ITGA6_ITGB4	0.00104497	0	LAMA2_ITGA6_ITGB4	Lama2 - (Itga6+Itgb4)	LAMININ	ECM-Receptor	KEGG: mmu04512
1806	time_E15.5	Mitotic arrest PGCs	Progenitors	Col1a1	Sdc1	0.0473681	0	COL1A1_SDC1	Col1a1 - Sdc1	COLLAGEN	ECM-Receptor	KEGG: mmu04512
1807	time_E15.5	Progenitors	Progenitors	Col1a1	Sdc1	0.329637	0	COL1A1_SDC1	Col1a1 - Sdc1	COLLAGEN	ECM-Receptor	KEGG: mmu04512
1808	time_E15.5	Sertoli cells	Progenitors	Col1a1	Sdc1	0.200057	0	COL1A1_SDC1	Col1a1 - Sdc1	COLLAGEN	ECM-Receptor	KEGG: mmu04512
1809	time_E15.5	Progenitors	Sertoli cells	Col1a1	Sdc1	0.115316	0	COL1A1_SDC1	Col1a1 - Sdc1	COLLAGEN	ECM-Receptor	KEGG: mmu04512
1810	time_E15.5	Sertoli cells	Sertoli cells	Col1a1	Sdc1	0.0621717	0.02	COL1A1_SDC1	Col1a1 - Sdc1	COLLAGEN	ECM-Receptor	KEGG: mmu04512
1811	time_E15.5	Progenitors	Progenitors	Col1a2	Sdc1	0.332683	0	COL1A2_SDC1	Col1a2 - Sdc1	COLLAGEN	ECM-Receptor	KEGG: mmu04512
1812	time_E15.5	Sertoli cells	Progenitors	Col1a2	Sdc1	0.18685	0	COL1A2_SDC1	Col1a2 - Sdc1	COLLAGEN	ECM-Receptor	KEGG: mmu04512
1813	time_E15.5	Progenitors	Sertoli cells	Col1a2	Sdc1	0.116726	0	COL1A2_SDC1	Col1a2 - Sdc1	COLLAGEN	ECM-Receptor	KEGG: mmu04512
1814	time_E15.5	Sertoli cells	Sertoli cells	Col1a2	Sdc1	0.0574142	0.01	COL1A2_SDC1	Col1a2 - Sdc1	COLLAGEN	ECM-Receptor	KEGG: mmu04512
1815	time_E15.5	Progenitors	Progenitors	Col4a1	Sdc1	0.269146	0	COL4A1_SDC1	Col4a1 - Sdc1	COLLAGEN	ECM-Receptor	KEGG: mmu04512
1816	time_E15.5	Sertoli cells	Progenitors	Col4a1	Sdc1	0.177713	0	COL4A1_SDC1	Col4a1 - Sdc1	COLLAGEN	ECM-Receptor	KEGG: mmu04512
1817	time_E15.5	Progenitors	Sertoli cells	Col4a1	Sdc1	0.0889365	0	COL4A1_SDC1	Col4a1 - Sdc1	COLLAGEN	ECM-Receptor	KEGG: mmu04512
1818	time_E15.5	Sertoli cells	Sertoli cells	Col4a1	Sdc1	0.0541848	0.01	COL4A1_SDC1	Col4a1 - Sdc1	COLLAGEN	ECM-Receptor	KEGG: mmu04512
1819	time_E15.5	Progenitors	Progenitors	Col4a2	Sdc1	0.241845	0	COL4A2_SDC1	Col4a2 - Sdc1	COLLAGEN	ECM-Receptor	KEGG: mmu04512
1820	time_E15.5	Sertoli cells	Progenitors	Col4a2	Sdc1	0.140665	0	COL4A2_SDC1	Col4a2 - Sdc1	COLLAGEN	ECM-Receptor	KEGG: mmu04512
1821	time_E15.5	Progenitors	Sertoli cells	Col4a2	Sdc1	0.0779653	0	COL4A2_SDC1	Col4a2 - Sdc1	COLLAGEN	ECM-Receptor	KEGG: mmu04512
1822	time_E15.5	Sertoli cells	Sertoli cells	Col4a2	Sdc1	0.0415863	0.02	COL4A2_SDC1	Col4a2 - Sdc1	COLLAGEN	ECM-Receptor	KEGG: mmu04512
1823	time_E15.5	Mitotic arrest PGCs	Progenitors	Col4a3	Sdc1	0.00830945	0	COL4A3_SDC1	Col4a3 - Sdc1	COLLAGEN	ECM-Receptor	KEGG: mmu04512
1824	time_E15.5	Progenitors	Progenitors	Col4a3	Sdc1	0.00721149	0	COL4A3_SDC1	Col4a3 - Sdc1	COLLAGEN	ECM-Receptor	KEGG: mmu04512
1825	time_E15.5	Progenitors	Mitotic arrest PGCs	Col4a4	Sdc1	0.00190916	0.03	COL4A4_SDC1	Col4a4 - Sdc1	COLLAGEN	ECM-Receptor	KEGG: mmu04512
1826	time_E15.5	Progenitors	Progenitors	Col4a4	Sdc1	0.0776557	0	COL4A4_SDC1	Col4a4 - Sdc1	COLLAGEN	ECM-Receptor	KEGG: mmu04512
1827	time_E15.5	Sertoli cells	Progenitors	Col4a4	Sdc1	0.00900795	0	COL4A4_SDC1	Col4a4 - Sdc1	COLLAGEN	ECM-Receptor	KEGG: mmu04512
1828	time_E15.5	Progenitors	Sertoli cells	Col4a4	Sdc1	0.0218308	0	COL4A4_SDC1	Col4a4 - Sdc1	COLLAGEN	ECM-Receptor	KEGG: mmu04512
1829	time_E15.5	Mitotic arrest PGCs	Progenitors	Col6a1	Sdc1	0.0211897	0.02	COL6A1_SDC1	Col6a1 - Sdc1	COLLAGEN	ECM-Receptor	KEGG: mmu04512
1830	time_E15.5	Progenitors	Progenitors	Col6a1	Sdc1	0.289551	0	COL6A1_SDC1	Col6a1 - Sdc1	COLLAGEN	ECM-Receptor	KEGG: mmu04512
1831	time_E15.5	Sertoli cells	Progenitors	Col6a1	Sdc1	0.166354	0	COL6A1_SDC1	Col6a1 - Sdc1	COLLAGEN	ECM-Receptor	KEGG: mmu04512
1832	time_E15.5	Progenitors	Sertoli cells	Col6a1	Sdc1	0.097502	0	COL6A1_SDC1	Col6a1 - Sdc1	COLLAGEN	ECM-Receptor	KEGG: mmu04512
1833	time_E15.5	Sertoli cells	Sertoli cells	Col6a1	Sdc1	0.0502391	0.02	COL6A1_SDC1	Col6a1 - Sdc1	COLLAGEN	ECM-Receptor	KEGG: mmu04512
1834	time_E15.5	Mitotic arrest PGCs	Progenitors	Col6a2	Sdc1	0.0251444	0	COL6A2_SDC1	Col6a2 - Sdc1	COLLAGEN	ECM-Receptor	KEGG: mmu04512
1835	time_E15.5	Progenitors	Progenitors	Col6a2	Sdc1	0.289586	0	COL6A2_SDC1	Col6a2 - Sdc1	COLLAGEN	ECM-Receptor	KEGG: mmu04512
1836	time_E15.5	Sertoli cells	Progenitors	Col6a2	Sdc1	0.133006	0	COL6A2_SDC1	Col6a2 - Sdc1	COLLAGEN	ECM-Receptor	KEGG: mmu04512
1837	time_E15.5	Progenitors	Sertoli cells	Col6a2	Sdc1	0.0975168	0	COL6A2_SDC1	Col6a2 - Sdc1	COLLAGEN	ECM-Receptor	KEGG: mmu04512
1838	time_E15.5	Mitotic arrest PGCs	Progenitors	Col6a3	Sdc1	0.00715531	0.01	COL6A3_SDC1	Col6a3 - Sdc1	COLLAGEN	ECM-Receptor	KEGG: mmu04512
1839	time_E15.5	Progenitors	Progenitors	Col6a3	Sdc1	0.128117	0	COL6A3_SDC1	Col6a3 - Sdc1	COLLAGEN	ECM-Receptor	KEGG: mmu04512
1840	time_E15.5	Sertoli cells	Progenitors	Col6a3	Sdc1	0.0287022	0	COL6A3_SDC1	Col6a3 - Sdc1	COLLAGEN	ECM-Receptor	KEGG: mmu04512
1841	time_E15.5	Progenitors	Sertoli cells	Col6a3	Sdc1	0.0374911	0	COL6A3_SDC1	Col6a3 - Sdc1	COLLAGEN	ECM-Receptor	KEGG: mmu04512
1842	time_E15.5	Sertoli cells	Mitotic arrest PGCs	Col9a3	Sdc1	0.00721657	0.01	COL9A3_SDC1	Col9a3 - Sdc1	COLLAGEN	ECM-Receptor	KEGG: mmu04512
1843	time_E15.5	Progenitors	Progenitors	Col9a3	Sdc1	0.0554382	0	COL9A3_SDC1	Col9a3 - Sdc1	COLLAGEN	ECM-Receptor	KEGG: mmu04512
1844	time_E15.5	Sertoli cells	Progenitors	Col9a3	Sdc1	0.242396	0	COL9A3_SDC1	Col9a3 - Sdc1	COLLAGEN	ECM-Receptor	KEGG: mmu04512
1845	time_E15.5	Progenitors	Sertoli cells	Col9a3	Sdc1	0.0153197	0	COL9A3_SDC1	Col9a3 - Sdc1	COLLAGEN	ECM-Receptor	KEGG: mmu04512
1846	time_E15.5	Sertoli cells	Sertoli cells	Col9a3	Sdc1	0.0781815	0	COL9A3_SDC1	Col9a3 - Sdc1	COLLAGEN	ECM-Receptor	KEGG: mmu04512
1847	time_E15.5	Mitotic arrest PGCs	Progenitors	Fn1	Sdc1	0.174952	0	FN1_SDC1	Fn1 - Sdc1	FN1	ECM-Receptor	KEGG: mmu04512
1848	time_E15.5	Progenitors	Progenitors	Fn1	Sdc1	0.270591	0	FN1_SDC1	Fn1 - Sdc1	FN1	ECM-Receptor	KEGG: mmu04512
1849	time_E15.5	Sertoli cells	Progenitors	Fn1	Sdc1	0.0847103	0	FN1_SDC1	Fn1 - Sdc1	FN1	ECM-Receptor	KEGG: mmu04512
1850	time_E15.5	Progenitors	Sertoli cells	Fn1	Sdc1	0.0895327	0.01	FN1_SDC1	Fn1 - Sdc1	FN1	ECM-Receptor	KEGG: mmu04512
1851	time_E15.5	Progenitors	Progenitors	Thbs1	Sdc1	0.0683473	0	THBS1_SDC1	Thbs1 - Sdc1	THBS	ECM-Receptor	KEGG: mmu04512
1852	time_E15.5	Sertoli cells	Progenitors	Thbs1	Sdc1	0.0440878	0	THBS1_SDC1	Thbs1 - Sdc1	THBS	ECM-Receptor	KEGG: mmu04512
1853	time_E15.5	Progenitors	Sertoli cells	Thbs1	Sdc1	0.0190756	0	THBS1_SDC1	Thbs1 - Sdc1	THBS	ECM-Receptor	KEGG: mmu04512
1854	time_E15.5	Sertoli cells	Sertoli cells	Thbs1	Sdc1	0.0120781	0	THBS1_SDC1	Thbs1 - Sdc1	THBS	ECM-Receptor	KEGG: mmu04512
1855	time_E15.5	Progenitors	Progenitors	Thbs2	Sdc1	0.063928	0	THBS2_SDC1	Thbs2 - Sdc1	THBS	ECM-Receptor	KEGG: mmu04512
1856	time_E15.5	Sertoli cells	Progenitors	Thbs2	Sdc1	0.0158792	0	THBS2_SDC1	Thbs2 - Sdc1	THBS	ECM-Receptor	KEGG: mmu04512
1857	time_E15.5	Progenitors	Sertoli cells	Thbs2	Sdc1	0.0177814	0	THBS2_SDC1	Thbs2 - Sdc1	THBS	ECM-Receptor	KEGG: mmu04512
1858	time_E15.5	Progenitors	Mitotic arrest PGCs	Col1a1	Sdc4	0.448935	0	COL1A1_SDC4	Col1a1 - Sdc4	COLLAGEN	ECM-Receptor	KEGG: mmu04512
1859	time_E15.5	Sertoli cells	Mitotic arrest PGCs	Col1a1	Sdc4	0.292953	0	COL1A1_SDC4	Col1a1 - Sdc4	COLLAGEN	ECM-Receptor	KEGG: mmu04512
1860	time_E15.5	Progenitors	Sertoli cells	Col1a1	Sdc4	0.410511	0	COL1A1_SDC4	Col1a1 - Sdc4	COLLAGEN	ECM-Receptor	KEGG: mmu04512
1861	time_E15.5	Sertoli cells	Sertoli cells	Col1a1	Sdc4	0.261543	0	COL1A1_SDC4	Col1a1 - Sdc4	COLLAGEN	ECM-Receptor	KEGG: mmu04512
1862	time_E15.5	Progenitors	Mitotic arrest PGCs	Col1a2	Sdc4	0.45234	0	COL1A2_SDC4	Col1a2 - Sdc4	COLLAGEN	ECM-Receptor	KEGG: mmu04512
1863	time_E15.5	Sertoli cells	Mitotic arrest PGCs	Col1a2	Sdc4	0.275728	0	COL1A2_SDC4	Col1a2 - Sdc4	COLLAGEN	ECM-Receptor	KEGG: mmu04512
1864	time_E15.5	Progenitors	Progenitors	Col1a2	Sdc4	0.201684	0	COL1A2_SDC4	Col1a2 - Sdc4	COLLAGEN	ECM-Receptor	KEGG: mmu04512
1865	time_E15.5	Progenitors	Sertoli cells	Col1a2	Sdc4	0.413844	0	COL1A2_SDC4	Col1a2 - Sdc4	COLLAGEN	ECM-Receptor	KEGG: mmu04512
1866	time_E15.5	Sertoli cells	Sertoli cells	Col1a2	Sdc4	0.245524	0	COL1A2_SDC4	Col1a2 - Sdc4	COLLAGEN	ECM-Receptor	KEGG: mmu04512
1867	time_E15.5	Progenitors	Mitotic arrest PGCs	Col4a1	Sdc4	0.378926	0	COL4A1_SDC4	Col4a1 - Sdc4	COLLAGEN	ECM-Receptor	KEGG: mmu04512
1868	time_E15.5	Sertoli cells	Mitotic arrest PGCs	Col4a1	Sdc4	0.263654	0	COL4A1_SDC4	Col4a1 - Sdc4	COLLAGEN	ECM-Receptor	KEGG: mmu04512
1869	time_E15.5	Progenitors	Progenitors	Col4a1	Sdc4	0.157269	0	COL4A1_SDC4	Col4a1 - Sdc4	COLLAGEN	ECM-Receptor	KEGG: mmu04512
1870	time_E15.5	Progenitors	Sertoli cells	Col4a1	Sdc4	0.342768	0	COL4A1_SDC4	Col4a1 - Sdc4	COLLAGEN	ECM-Receptor	KEGG: mmu04512
1871	time_E15.5	Sertoli cells	Sertoli cells	Col4a1	Sdc4	0.234344	0	COL4A1_SDC4	Col4a1 - Sdc4	COLLAGEN	ECM-Receptor	KEGG: mmu04512
1872	time_E15.5	Progenitors	Mitotic arrest PGCs	Col4a2	Sdc4	0.345759	0	COL4A2_SDC4	Col4a2 - Sdc4	COLLAGEN	ECM-Receptor	KEGG: mmu04512
1873	time_E15.5	Sertoli cells	Mitotic arrest PGCs	Col4a2	Sdc4	0.213337	0	COL4A2_SDC4	Col4a2 - Sdc4	COLLAGEN	ECM-Receptor	KEGG: mmu04512
1874	time_E15.5	Progenitors	Progenitors	Col4a2	Sdc4	0.139156	0	COL4A2_SDC4	Col4a2 - Sdc4	COLLAGEN	ECM-Receptor	KEGG: mmu04512
1875	time_E15.5	Progenitors	Sertoli cells	Col4a2	Sdc4	0.311179	0	COL4A2_SDC4	Col4a2 - Sdc4	COLLAGEN	ECM-Receptor	KEGG: mmu04512
1876	time_E15.5	Sertoli cells	Sertoli cells	Col4a2	Sdc4	0.188191	0	COL4A2_SDC4	Col4a2 - Sdc4	COLLAGEN	ECM-Receptor	KEGG: mmu04512
1877	time_E15.5	Mitotic arrest PGCs	Mitotic arrest PGCs	Col4a3	Sdc4	0.0136919	0.03	COL4A3_SDC4	Col4a3 - Sdc4	COLLAGEN	ECM-Receptor	KEGG: mmu04512
1878	time_E15.5	Progenitors	Mitotic arrest PGCs	Col4a4	Sdc4	0.122413	0	COL4A4_SDC4	Col4a4 - Sdc4	COLLAGEN	ECM-Receptor	KEGG: mmu04512
1879	time_E15.5	Progenitors	Progenitors	Col4a4	Sdc4	0.0409197	0	COL4A4_SDC4	Col4a4 - Sdc4	COLLAGEN	ECM-Receptor	KEGG: mmu04512
1880	time_E15.5	Progenitors	Sertoli cells	Col4a4	Sdc4	0.106533	0	COL4A4_SDC4	Col4a4 - Sdc4	COLLAGEN	ECM-Receptor	KEGG: mmu04512
1881	time_E15.5	Progenitors	Mitotic arrest PGCs	Col6a1	Sdc4	0.403065	0	COL6A1_SDC4	Col6a1 - Sdc4	COLLAGEN	ECM-Receptor	KEGG: mmu04512
1882	time_E15.5	Sertoli cells	Mitotic arrest PGCs	Col6a1	Sdc4	0.248461	0.01	COL6A1_SDC4	Col6a1 - Sdc4	COLLAGEN	ECM-Receptor	KEGG: mmu04512
1883	time_E15.5	Progenitors	Progenitors	Col6a1	Sdc4	0.171179	0	COL6A1_SDC4	Col6a1 - Sdc4	COLLAGEN	ECM-Receptor	KEGG: mmu04512
1884	time_E15.5	Progenitors	Sertoli cells	Col6a1	Sdc4	0.36596	0	COL6A1_SDC4	Col6a1 - Sdc4	COLLAGEN	ECM-Receptor	KEGG: mmu04512
1885	time_E15.5	Sertoli cells	Sertoli cells	Col6a1	Sdc4	0.220336	0	COL6A1_SDC4	Col6a1 - Sdc4	COLLAGEN	ECM-Receptor	KEGG: mmu04512
1886	time_E15.5	Progenitors	Mitotic arrest PGCs	Col6a2	Sdc4	0.403105	0	COL6A2_SDC4	Col6a2 - Sdc4	COLLAGEN	ECM-Receptor	KEGG: mmu04512
1887	time_E15.5	Sertoli cells	Mitotic arrest PGCs	Col6a2	Sdc4	0.202655	0.04	COL6A2_SDC4	Col6a2 - Sdc4	COLLAGEN	ECM-Receptor	KEGG: mmu04512
1888	time_E15.5	Progenitors	Progenitors	Col6a2	Sdc4	0.171203	0.02	COL6A2_SDC4	Col6a2 - Sdc4	COLLAGEN	ECM-Receptor	KEGG: mmu04512
1889	time_E15.5	Progenitors	Sertoli cells	Col6a2	Sdc4	0.365999	0	COL6A2_SDC4	Col6a2 - Sdc4	COLLAGEN	ECM-Receptor	KEGG: mmu04512
1890	time_E15.5	Progenitors	Mitotic arrest PGCs	Col6a3	Sdc4	0.195784	0	COL6A3_SDC4	Col6a3 - Sdc4	COLLAGEN	ECM-Receptor	KEGG: mmu04512
1891	time_E15.5	Progenitors	Progenitors	Col6a3	Sdc4	0.0693033	0	COL6A3_SDC4	Col6a3 - Sdc4	COLLAGEN	ECM-Receptor	KEGG: mmu04512
1892	time_E15.5	Progenitors	Sertoli cells	Col6a3	Sdc4	0.172254	0	COL6A3_SDC4	Col6a3 - Sdc4	COLLAGEN	ECM-Receptor	KEGG: mmu04512
1893	time_E15.5	Progenitors	Mitotic arrest PGCs	Col9a3	Sdc4	0.0886204	0	COL9A3_SDC4	Col9a3 - Sdc4	COLLAGEN	ECM-Receptor	KEGG: mmu04512
1894	time_E15.5	Sertoli cells	Mitotic arrest PGCs	Col9a3	Sdc4	0.346438	0	COL9A3_SDC4	Col9a3 - Sdc4	COLLAGEN	ECM-Receptor	KEGG: mmu04512
1895	time_E15.5	Sertoli cells	Progenitors	Col9a3	Sdc4	0.139516	0	COL9A3_SDC4	Col9a3 - Sdc4	COLLAGEN	ECM-Receptor	KEGG: mmu04512
1896	time_E15.5	Progenitors	Sertoli cells	Col9a3	Sdc4	0.0767409	0	COL9A3_SDC4	Col9a3 - Sdc4	COLLAGEN	ECM-Receptor	KEGG: mmu04512
1897	time_E15.5	Sertoli cells	Sertoli cells	Col9a3	Sdc4	0.311823	0	COL9A3_SDC4	Col9a3 - Sdc4	COLLAGEN	ECM-Receptor	KEGG: mmu04512
1898	time_E15.5	Progenitors	Mitotic arrest PGCs	Fn1	Sdc4	0.380654	0	FN1_SDC4	Fn1 - Sdc4	FN1	ECM-Receptor	KEGG: mmu04512
1899	time_E15.5	Progenitors	Sertoli cells	Fn1	Sdc4	0.344422	0	FN1_SDC4	Fn1 - Sdc4	FN1	ECM-Receptor	KEGG: mmu04512
1900	time_E15.5	Progenitors	Mitotic arrest PGCs	Thbs1	Sdc4	0.10837	0	THBS1_SDC4	Thbs1 - Sdc4	THBS	ECM-Receptor	KEGG: mmu04512
1901	time_E15.5	Sertoli cells	Mitotic arrest PGCs	Thbs1	Sdc4	0.0709868	0	THBS1_SDC4	Thbs1 - Sdc4	THBS	ECM-Receptor	KEGG: mmu04512
1902	time_E15.5	Progenitors	Progenitors	Thbs1	Sdc4	0.0358436	0	THBS1_SDC4	Thbs1 - Sdc4	THBS	ECM-Receptor	KEGG: mmu04512
1903	time_E15.5	Progenitors	Sertoli cells	Thbs1	Sdc4	0.0941161	0	THBS1_SDC4	Thbs1 - Sdc4	THBS	ECM-Receptor	KEGG: mmu04512
1904	time_E15.5	Sertoli cells	Sertoli cells	Thbs1	Sdc4	0.061312	0	THBS1_SDC4	Thbs1 - Sdc4	THBS	ECM-Receptor	KEGG: mmu04512
1905	time_E15.5	Progenitors	Mitotic arrest PGCs	Thbs2	Sdc4	0.101645	0	THBS2_SDC4	Thbs2 - Sdc4	THBS	ECM-Receptor	KEGG: mmu04512
1906	time_E15.5	Progenitors	Progenitors	Thbs2	Sdc4	0.0334505	0	THBS2_SDC4	Thbs2 - Sdc4	THBS	ECM-Receptor	KEGG: mmu04512
1907	time_E15.5	Progenitors	Sertoli cells	Thbs2	Sdc4	0.0881884	0	THBS2_SDC4	Thbs2 - Sdc4	THBS	ECM-Receptor	KEGG: mmu04512
1908	time_E15.5	Progenitors	Mitotic arrest PGCs	Hspg2	Dag1	0.117383	0	HSPG2_DAG1	Hspg2 - Dag1	HSPG	ECM-Receptor	KEGG: mmu04512
1909	time_E15.5	Progenitors	Progenitors	Hspg2	Dag1	0.103204	0	HSPG2_DAG1	Hspg2 - Dag1	HSPG	ECM-Receptor	KEGG: mmu04512
1910	time_E15.5	Progenitors	Sertoli cells	Hspg2	Dag1	0.176792	0	HSPG2_DAG1	Hspg2 - Dag1	HSPG	ECM-Receptor	KEGG: mmu04512
1911	time_E15.5	Sertoli cells	Sertoli cells	Hspg2	Dag1	0.0763533	0.04	HSPG2_DAG1	Hspg2 - Dag1	HSPG	ECM-Receptor	KEGG: mmu04512
1912	time_E15.5	Progenitors	Mitotic arrest PGCs	Lama1	Dag1	0.0776369	0	LAMA1_DAG1	Lama1 - Dag1	LAMININ	ECM-Receptor	KEGG: mmu04512
1913	time_E15.5	Sertoli cells	Mitotic arrest PGCs	Lama1	Dag1	0.132768	0	LAMA1_DAG1	Lama1 - Dag1	LAMININ	ECM-Receptor	KEGG: mmu04512
1914	time_E15.5	Progenitors	Progenitors	Lama1	Dag1	0.0678893	0	LAMA1_DAG1	Lama1 - Dag1	LAMININ	ECM-Receptor	KEGG: mmu04512
1915	time_E15.5	Sertoli cells	Progenitors	Lama1	Dag1	0.116977	0	LAMA1_DAG1	Lama1 - Dag1	LAMININ	ECM-Receptor	KEGG: mmu04512
1916	time_E15.5	Progenitors	Sertoli cells	Lama1	Dag1	0.119656	0	LAMA1_DAG1	Lama1 - Dag1	LAMININ	ECM-Receptor	KEGG: mmu04512
1917	time_E15.5	Sertoli cells	Sertoli cells	Lama1	Dag1	0.198215	0	LAMA1_DAG1	Lama1 - Dag1	LAMININ	ECM-Receptor	KEGG: mmu04512
1918	time_E15.5	Progenitors	Mitotic arrest PGCs	Lama2	Dag1	0.0941508	0	LAMA2_DAG1	Lama2 - Dag1	LAMININ	ECM-Receptor	KEGG: mmu04512
1919	time_E15.5	Progenitors	Progenitors	Lama2	Dag1	0.0825153	0	LAMA2_DAG1	Lama2 - Dag1	LAMININ	ECM-Receptor	KEGG: mmu04512
1920	time_E15.5	Progenitors	Sertoli cells	Lama2	Dag1	0.143716	0	LAMA2_DAG1	Lama2 - Dag1	LAMININ	ECM-Receptor	KEGG: mmu04512
1921	time_E15.5	Sertoli cells	Sertoli cells	Lama2	Dag1	0.0274762	0.03	LAMA2_DAG1	Lama2 - Dag1	LAMININ	ECM-Receptor	KEGG: mmu04512
1922	time_E15.5	Mitotic arrest PGCs	Mitotic arrest PGCs	Cdh15	Cdh15	0.0832968	0	CDH15_CDH15	Cdh15 - Cdh15	CDH	Cell-Cell Contact	KEGG: mmu04514
1923	time_E15.5	Progenitors	Progenitors	Cldn11	Cldn11	3.04383e-05	0.02	CLDN11_CLDN11	Cldn11 - Cldn11	CLDN	Cell-Cell Contact	KEGG: mmu04514
1924	time_E15.5	Sertoli cells	Progenitors	Cldn11	Cldn11	0.00143834	0	CLDN11_CLDN11	Cldn11 - Cldn11	CLDN	Cell-Cell Contact	KEGG: mmu04514
1925	time_E15.5	Progenitors	Sertoli cells	Cldn11	Cldn11	0.00143834	0	CLDN11_CLDN11	Cldn11 - Cldn11	CLDN	Cell-Cell Contact	KEGG: mmu04514
1926	time_E15.5	Sertoli cells	Sertoli cells	Cldn11	Cldn11	0.0638123	0	CLDN11_CLDN11	Cldn11 - Cldn11	CLDN	Cell-Cell Contact	KEGG: mmu04514
1927	time_E15.5	Progenitors	Mitotic arrest PGCs	Efna5	Epha2	0.0109301	0	EFNA5_EPHA2	Efna5 - Epha2	EPHA	Cell-Cell Contact	PMID: 15114347
1928	time_E15.5	Mitotic arrest PGCs	Sertoli cells	Efna5	Epha2	0.0118479	0	EFNA5_EPHA2	Efna5 - Epha2	EPHA	Cell-Cell Contact	PMID: 15114347
1929	time_E15.5	Progenitors	Sertoli cells	Efna5	Epha2	0.131939	0	EFNA5_EPHA2	Efna5 - Epha2	EPHA	Cell-Cell Contact	PMID: 15114347
1930	time_E15.5	Sertoli cells	Sertoli cells	Efna5	Epha2	0.010605	0	EFNA5_EPHA2	Efna5 - Epha2	EPHA	Cell-Cell Contact	PMID: 15114347
1931	time_E15.5	Mitotic arrest PGCs	Progenitors	Efna5	Epha3	0.00667036	0	EFNA5_EPHA3	Efna5 - Epha3	EPHA	Cell-Cell Contact	PMID: 15114347
1932	time_E15.5	Progenitors	Progenitors	Efna5	Epha3	0.0784484	0	EFNA5_EPHA3	Efna5 - Epha3	EPHA	Cell-Cell Contact	PMID: 15114347
1933	time_E15.5	Sertoli cells	Progenitors	Efna5	Epha3	0.00596734	0	EFNA5_EPHA3	Efna5 - Epha3	EPHA	Cell-Cell Contact	PMID: 15114347
1934	time_E15.5	Progenitors	Sertoli cells	Efna5	Epha3	0.00608895	0.01	EFNA5_EPHA3	Efna5 - Epha3	EPHA	Cell-Cell Contact	PMID: 15114347
1935	time_E15.5	Mitotic arrest PGCs	Progenitors	Efna5	Epha7	0.0038965	0	EFNA5_EPHA7	Efna5 - Epha7	EPHA	Cell-Cell Contact	PMID: 15114347
1936	time_E15.5	Progenitors	Progenitors	Efna5	Epha7	0.0472454	0	EFNA5_EPHA7	Efna5 - Epha7	EPHA	Cell-Cell Contact	PMID: 15114347
1937	time_E15.5	Sertoli cells	Progenitors	Efna5	Epha7	0.0034848	0	EFNA5_EPHA7	Efna5 - Epha7	EPHA	Cell-Cell Contact	PMID: 15114347
1938	time_E15.5	Mitotic arrest PGCs	Sertoli cells	Efna5	Epha7	0.00277267	0.04	EFNA5_EPHA7	Efna5 - Epha7	EPHA	Cell-Cell Contact	PMID: 15114347
1939	time_E15.5	Progenitors	Sertoli cells	Efna5	Epha7	0.0340462	0	EFNA5_EPHA7	Efna5 - Epha7	EPHA	Cell-Cell Contact	PMID: 15114347
1940	time_E15.5	Progenitors	Progenitors	Jam2	Jam2	0.00951132	0	JAM2_JAM2	Jam2 - Jam2	JAM	Cell-Cell Contact	KEGG: mmu04514
1941	time_E15.5	Sertoli cells	Progenitors	Jam2	Jam2	0.0661654	0	JAM2_JAM2	Jam2 - Jam2	JAM	Cell-Cell Contact	KEGG: mmu04514
1942	time_E15.5	Progenitors	Sertoli cells	Jam2	Jam2	0.0661654	0	JAM2_JAM2	Jam2 - Jam2	JAM	Cell-Cell Contact	KEGG: mmu04514
1943	time_E15.5	Sertoli cells	Sertoli cells	Jam2	Jam2	0.343313	0	JAM2_JAM2	Jam2 - Jam2	JAM	Cell-Cell Contact	KEGG: mmu04514
1944	time_E15.5	Progenitors	Progenitors	Ncam1	Ncam1	0.224756	0	NCAM1_NCAM1	Ncam1 - Ncam1	NCAM	Cell-Cell Contact	KEGG: mmu04514
1945	time_E15.5	Sertoli cells	Progenitors	Ncam1	Ncam1	0.105798	0	NCAM1_NCAM1	Ncam1 - Ncam1	NCAM	Cell-Cell Contact	KEGG: mmu04514
1946	time_E15.5	Progenitors	Sertoli cells	Ncam1	Ncam1	0.105798	0	NCAM1_NCAM1	Ncam1 - Ncam1	NCAM	Cell-Cell Contact	KEGG: mmu04514
1947	time_E15.5	Sertoli cells	Sertoli cells	Ncam1	Ncam1	0.0460608	0.01	NCAM1_NCAM1	Ncam1 - Ncam1	NCAM	Cell-Cell Contact	KEGG: mmu04514
1948	time_E15.5	Progenitors	Progenitors	Ptprm	Ptprm	0.000921589	0	PTPRM_PTPRM	Ptprm - Ptprm	PTPRM	Cell-Cell Contact	KEGG: mmu04514
1949	time_E15.5	Progenitors	Progenitors	Sema7a	ITGB1_ITGA1	0.00812712	0	SEMA7A_ITGB1_ITGA1	Sema7a - (Itgb1+Itga1)	SEMA7	Cell-Cell Contact	PMID: 22325954
1950	time_E15.5	Sertoli cells	Progenitors	Sema7a	ITGB1_ITGA1	0.0396151	0	SEMA7A_ITGB1_ITGA1	Sema7a - (Itgb1+Itga1)	SEMA7	Cell-Cell Contact	PMID: 22325954
1951	time_E15.5	Mitotic arrest PGCs	Progenitors	Sema7a	Plxnc1	0.00186774	0	SEMA7A_PLXNC1	Sema7a - Plxnc1	SEMA7	Cell-Cell Contact	PMID: 27533782
1952	time_E15.5	Progenitors	Progenitors	Sema7a	Plxnc1	0.0112944	0	SEMA7A_PLXNC1	Sema7a - Plxnc1	SEMA7	Cell-Cell Contact	PMID: 27533782
1953	time_E15.5	Sertoli cells	Progenitors	Sema7a	Plxnc1	0.0543812	0	SEMA7A_PLXNC1	Sema7a - Plxnc1	SEMA7	Cell-Cell Contact	PMID: 27533782
1954	time_E15.5	Mitotic arrest PGCs	Sertoli cells	Sema7a	Plxnc1	0.00368948	0	SEMA7A_PLXNC1	Sema7a - Plxnc1	SEMA7	Cell-Cell Contact	PMID: 27533782
1955	time_E15.5	Progenitors	Sertoli cells	Sema7a	Plxnc1	0.022107	0	SEMA7A_PLXNC1	Sema7a - Plxnc1	SEMA7	Cell-Cell Contact	PMID: 27533782
1956	time_E15.5	Sertoli cells	Sertoli cells	Sema7a	Plxnc1	0.102179	0	SEMA7A_PLXNC1	Sema7a - Plxnc1	SEMA7	Cell-Cell Contact	PMID: 27533782
1957	time_E16.5	Progenitors	Progenitors	Tgfb2	TGFbR1_R2	0.00105582	0.03	TGFB2_TGFBR1_TGFBR2	Tgfb2 - (Tgfbr1+Tgfbr2)	TGFb	Secreted Signaling	KEGG: mmu04350
1958	time_E16.5	Sertoli cells	Progenitors	Tgfb2	TGFbR1_R2	0.000541379	0.04	TGFB2_TGFBR1_TGFBR2	Tgfb2 - (Tgfbr1+Tgfbr2)	TGFb	Secreted Signaling	KEGG: mmu04350
1959	time_E16.5	Q-ProSPG	Progenitors	Tgfb3	TGFbR1_R2	0.000475775	0.02	TGFB3_TGFBR1_TGFBR2	Tgfb3 - (Tgfbr1+Tgfbr2)	TGFb	Secreted Signaling	KEGG: mmu04350
1960	time_E16.5	Progenitors	Progenitors	Tgfb3	TGFbR1_R2	0.000425231	0.03	TGFB3_TGFBR1_TGFBR2	Tgfb3 - (Tgfbr1+Tgfbr2)	TGFb	Secreted Signaling	KEGG: mmu04350
1961	time_E16.5	Sertoli cells	Progenitors	Tgfb3	TGFbR1_R2	0.000957326	0.01	TGFB3_TGFBR1_TGFBR2	Tgfb3 - (Tgfbr1+Tgfbr2)	TGFb	Secreted Signaling	KEGG: mmu04350
1962	time_E16.5	Progenitors	Progenitors	Tgfb2	ACVR1B_TGFbR2	0.000284959	0.03	TGFB2_ACVR1B_TGFBR2	Tgfb2 - (Acvr1b+Tgfbr2)	TGFb	Secreted Signaling	PMID: 27449815
1963	time_E16.5	Sertoli cells	Progenitors	Tgfb2	ACVR1B_TGFbR2	0.000140835	0.04	TGFB2_ACVR1B_TGFBR2	Tgfb2 - (Acvr1b+Tgfbr2)	TGFb	Secreted Signaling	PMID: 27449815
1964	time_E16.5	Q-ProSPG	Progenitors	Tgfb3	ACVR1B_TGFbR2	0.000122864	0.02	TGFB3_ACVR1B_TGFBR2	Tgfb3 - (Acvr1b+Tgfbr2)	TGFb	Secreted Signaling	PMID: 27449815
1965	time_E16.5	Progenitors	Progenitors	Tgfb3	ACVR1B_TGFbR2	0.000111524	0.03	TGFB3_ACVR1B_TGFBR2	Tgfb3 - (Acvr1b+Tgfbr2)	TGFb	Secreted Signaling	PMID: 27449815
1966	time_E16.5	Sertoli cells	Progenitors	Tgfb3	ACVR1B_TGFbR2	0.000251122	0.02	TGFB3_ACVR1B_TGFBR2	Tgfb3 - (Acvr1b+Tgfbr2)	TGFb	Secreted Signaling	PMID: 27449815
1967	time_E16.5	Q-ProSPG	Progenitors	Tgfb2	ACVR1_TGFbR	0.00319094	0.02	TGFB2_ACVR1_TGFBR1	Tgfb2 - (Acvr1+Tgfbr1)	TGFb	Secreted Signaling	PMID: 29376829
1968	time_E16.5	Progenitors	Progenitors	Tgfb2	ACVR1_TGFbR	0.0500999	0	TGFB2_ACVR1_TGFBR1	Tgfb2 - (Acvr1+Tgfbr1)	TGFb	Secreted Signaling	PMID: 29376829
1969	time_E16.5	Sertoli cells	Progenitors	Tgfb2	ACVR1_TGFbR	0.0114072	0	TGFB2_ACVR1_TGFBR1	Tgfb2 - (Acvr1+Tgfbr1)	TGFb	Secreted Signaling	PMID: 29376829
1970	time_E16.5	Q-ProSPG	Progenitors	Tgfb3	ACVR1_TGFbR	0.003623	0	TGFB3_ACVR1_TGFBR1	Tgfb3 - (Acvr1+Tgfbr1)	TGFb	Secreted Signaling	PMID: 29376829
1971	time_E16.5	Progenitors	Progenitors	Tgfb3	ACVR1_TGFbR	0.0200193	0	TGFB3_ACVR1_TGFBR1	Tgfb3 - (Acvr1+Tgfbr1)	TGFb	Secreted Signaling	PMID: 29376829
1972	time_E16.5	Sertoli cells	Progenitors	Tgfb3	ACVR1_TGFbR	0.0202183	0	TGFB3_ACVR1_TGFBR1	Tgfb3 - (Acvr1+Tgfbr1)	TGFb	Secreted Signaling	PMID: 29376829
1973	time_E16.5	Progenitors	Progenitors	Gdf15	Tgfbr2	0.00263167	0	GDF15_TGFBR2	Gdf15 - Tgfbr2	GDF	Secreted Signaling	KEGG: mmu04350
1974	time_E16.5	Sertoli cells	Progenitors	Gdf15	Tgfbr2	0.0290807	0	GDF15_TGFBR2	Gdf15 - Tgfbr2	GDF	Secreted Signaling	KEGG: mmu04350
1975	time_E16.5	Sertoli cells	Mitotic arrest PGCs	Amh	AMHR2_ACVR1	0.0324834	0	AMH_AMHR2_ACVR1	Amh - (Amhr2+Acvr1)	AMH	Secreted Signaling	KEGG: mmu04060
1976	time_E16.5	Progenitors	Q-ProSPG	Amh	AMHR2_ACVR1	0.0344824	0	AMH_AMHR2_ACVR1	Amh - (Amhr2+Acvr1)	AMH	Secreted Signaling	KEGG: mmu04060
1977	time_E16.5	Sertoli cells	Q-ProSPG	Amh	AMHR2_ACVR1	0.136437	0	AMH_AMHR2_ACVR1	Amh - (Amhr2+Acvr1)	AMH	Secreted Signaling	KEGG: mmu04060
1978	time_E16.5	Progenitors	Progenitors	Amh	AMHR2_ACVR1	0.022963	0	AMH_AMHR2_ACVR1	Amh - (Amhr2+Acvr1)	AMH	Secreted Signaling	KEGG: mmu04060
1979	time_E16.5	Sertoli cells	Progenitors	Amh	AMHR2_ACVR1	0.0941803	0	AMH_AMHR2_ACVR1	Amh - (Amhr2+Acvr1)	AMH	Secreted Signaling	KEGG: mmu04060
1980	time_E16.5	Progenitors	Sertoli cells	Amh	AMHR2_ACVR1	0.0226383	0	AMH_AMHR2_ACVR1	Amh - (Amhr2+Acvr1)	AMH	Secreted Signaling	KEGG: mmu04060
1981	time_E16.5	Sertoli cells	Sertoli cells	Amh	AMHR2_ACVR1	0.0929442	0	AMH_AMHR2_ACVR1	Amh - (Amhr2+Acvr1)	AMH	Secreted Signaling	KEGG: mmu04060
1982	time_E16.5	Sertoli cells	Mitotic arrest PGCs	Amh	AMHR2_BMPR1A	0.0658481	0	AMH_AMHR2_BMPR1A	Amh - (Amhr2+Bmpr1a)	AMH	Secreted Signaling	KEGG: mmu04060
1983	time_E16.5	Progenitors	Q-ProSPG	Amh	AMHR2_BMPR1A	0.030221	0.01	AMH_AMHR2_BMPR1A	Amh - (Amhr2+Bmpr1a)	AMH	Secreted Signaling	KEGG: mmu04060
1984	time_E16.5	Sertoli cells	Q-ProSPG	Amh	AMHR2_BMPR1A	0.121157	0	AMH_AMHR2_BMPR1A	Amh - (Amhr2+Bmpr1a)	AMH	Secreted Signaling	KEGG: mmu04060
1985	time_E16.5	Progenitors	Progenitors	Amh	AMHR2_BMPR1A	0.0640957	0	AMH_AMHR2_BMPR1A	Amh - (Amhr2+Bmpr1a)	AMH	Secreted Signaling	KEGG: mmu04060
1986	time_E16.5	Sertoli cells	Progenitors	Amh	AMHR2_BMPR1A	0.232522	0	AMH_AMHR2_BMPR1A	Amh - (Amhr2+Bmpr1a)	AMH	Secreted Signaling	KEGG: mmu04060
1987	time_E16.5	Progenitors	Sertoli cells	Amh	AMHR2_BMPR1A	0.0894356	0	AMH_AMHR2_BMPR1A	Amh - (Amhr2+Bmpr1a)	AMH	Secreted Signaling	KEGG: mmu04060
1988	time_E16.5	Sertoli cells	Sertoli cells	Amh	AMHR2_BMPR1A	0.302898	0	AMH_AMHR2_BMPR1A	Amh - (Amhr2+Bmpr1a)	AMH	Secreted Signaling	KEGG: mmu04060
1989	time_E16.5	Sertoli cells	Mitotic arrest PGCs	Wnt6	FZD2_LRP5	0.00454605	0	WNT6_FZD2_LRP5	Wnt6 - (Fzd2+Lrp5)	WNT	Secreted Signaling	KEGG: mmu04310; PMID: 23209147
1990	time_E16.5	Sertoli cells	Sertoli cells	Wnt6	FZD2_LRP5	0.00390732	0.01	WNT6_FZD2_LRP5	Wnt6 - (Fzd2+Lrp5)	WNT	Secreted Signaling	KEGG: mmu04310; PMID: 23209147
1991	time_E16.5	Sertoli cells	Progenitors	Wnt6	FZD4_LRP5	0.00111247	0	WNT6_FZD4_LRP5	Wnt6 - (Fzd4+Lrp5)	WNT	Secreted Signaling	KEGG: mmu04310; PMID: 23209147
1992	time_E16.5	Sertoli cells	Sertoli cells	Wnt6	FZD4_LRP5	0.00125971	0	WNT6_FZD4_LRP5	Wnt6 - (Fzd4+Lrp5)	WNT	Secreted Signaling	KEGG: mmu04310; PMID: 23209147
1993	time_E16.5	Sertoli cells	Mitotic arrest PGCs	Wnt6	FZD2_LRP6	0.0139729	0	WNT6_FZD2_LRP6	Wnt6 - (Fzd2+Lrp6)	WNT	Secreted Signaling	KEGG: mmu04310; PMID: 23209147
1994	time_E16.5	Sertoli cells	Sertoli cells	Wnt6	FZD2_LRP6	0.00864976	0.01	WNT6_FZD2_LRP6	Wnt6 - (Fzd2+Lrp6)	WNT	Secreted Signaling	KEGG: mmu04310; PMID: 23209147
1995	time_E16.5	Sertoli cells	Progenitors	Wnt6	FZD4_LRP6	0.00319084	0	WNT6_FZD4_LRP6	Wnt6 - (Fzd4+Lrp6)	WNT	Secreted Signaling	KEGG: mmu04310; PMID: 23209147
1996	time_E16.5	Sertoli cells	Sertoli cells	Wnt6	FZD4_LRP6	0.002937	0.03	WNT6_FZD4_LRP6	Wnt6 - (Fzd4+Lrp6)	WNT	Secreted Signaling	KEGG: mmu04310; PMID: 23209147
1997	time_E16.5	Progenitors	Mitotic arrest PGCs	Wnt5a	Fzd2	0.089426	0	WNT5A_FZD2	Wnt5a - Fzd2	ncWNT	Secreted Signaling	KEGG: mmu04310
1998	time_E16.5	Mitotic arrest PGCs	Progenitors	Wnt5a	Fzd2	0.069298	0.01	WNT5A_FZD2	Wnt5a - Fzd2	ncWNT	Secreted Signaling	KEGG: mmu04310
1999	time_E16.5	Q-ProSPG	Progenitors	Wnt5a	Fzd2	0.103636	0	WNT5A_FZD2	Wnt5a - Fzd2	ncWNT	Secreted Signaling	KEGG: mmu04310
[truncated: 3,788 more rows]
