# Supplementary material for: Dynamic transcriptomic and regulatory networks underpinning the transition from fetal primordial germ cells to spermatogonia in mice
Source: Cell Prolif. 2024 Sep 27;58(2):e13755. doi: 10.1111/cpr.13755 (PMC11839193; doi:10.1111/cpr.13755)
Supplement: Supplementary file 7 — Data S5. NichNet analysis results. [file CPR-58-e13755-s010.xlsx]

## Sheet: PGC vs ProSPG
	Regulatory potential	cluster
Myc	10.7793	ProSPG
Vegfa	10.5398	ProSPG
Fos	8.67372	ProSPG
Serpine1	8.15957	ProSPG
Egr1	7.51073	ProSPG
Bcl2	7.41716	ProSPG
Id2	6.91293	PGCs
Trp53	6.6623	PGCs
Hmox1	6.65511	ProSPG
Mmp9	6.02479	ProSPG
Hes1	6.008	ProSPG
Gadd45b	5.99917	PGCs
Id3	5.92431	PGCs
Ddit4	5.87262	PGCs
Bhlhe40	5.74113	ProSPG
Zfy1	5.74077	PGCs
Klk1b22	5.70244	PGCs
Klk1b26	5.70244	ProSPG
Junb	5.65515	ProSPG
Mmp2	5.64645	ProSPG
Bcl6	5.64454	ProSPG
Bcl2l1	5.45662	ProSPG
Sgk1	5.44655	ProSPG
Tnc	5.37284	ProSPG
Pmaip1	5.27586	ProSPG
Txnip	5.24823	ProSPG
Adm	5.2193	ProSPG
Nfkbia	5.19866	ProSPG
Cdh1	5.14885	PGCs
Dusp5	5.14013	ProSPG
Gadd45a	5.08768	ProSPG
Ndrg1	5.03418	ProSPG
Tgfb1	5.03096	ProSPG
Brca1	5.02355	PGCs
Ccnd2	4.99329	ProSPG
Fn1	4.88316	PGCs
Fas	4.87271	ProSPG
Ddit3	4.79595	ProSPG
Tnfrsf23	4.78216	ProSPG
Fosl1	4.76143	ProSPG
Bax	4.75661	PGCs
Btg2	4.66851	ProSPG
Trib1	4.64845	ProSPG
Myb	4.62911	PGCs
Spp1	4.6261	ProSPG
Ass1	4.58708	PGCs
Birc5	4.58596	PGCs
Egr3	4.57963	ProSPG
Nos2	4.57788	ProSPG
Lpp	4.54861	ProSPG
Ifi205	4.51898	ProSPG
Ifi211	4.51898	ProSPG
Sat1	4.49511	ProSPG
Ankrd1	4.49177	ProSPG
Vim	4.46797	ProSPG
Egr2	4.44411	ProSPG
Bmp2	4.40488	ProSPG
Egfr	4.40292	ProSPG
Tnfaip3	4.38716	ProSPG
Il2	4.36368	PGCs
Ccnb1	4.35536	PGCs
Stat3	4.34281	ProSPG
Pthlh	4.31621	ProSPG
Angptl4	4.30878	ProSPG
Bdnf	4.28248	ProSPG
Dusp4	4.28109	PGCs
Socs2	4.27231	PGCs
Nfkb1	4.2622	ProSPG
Tgif1	4.26092	PGCs
Lef1	4.25868	PGCs
Vcan	4.2235	ProSPG
Sox9	4.21533	ProSPG
Col1a2	4.20504	ProSPG
Bmp4	4.14965	ProSPG
Irf1	4.14104	PGCs
Met	4.11181	ProSPG
Gadd45g	4.10919	ProSPG
Bambi	4.09384	ProSPG
Itga2	4.09318	ProSPG
App	4.09134	ProSPG
Hey1	4.06852	PGCs
Gata3	4.02375	ProSPG
Phlda1	4.01753	ProSPG
Fgf2	4.00789	ProSPG
Tgfbi	3.99963	ProSPG
Cebpb	3.98783	ProSPG
Cdkn1b	3.9787	ProSPG
Stc2	3.97349	ProSPG
Stat1	3.97075	ProSPG
Plaur	3.96416	ProSPG
Mdm2	3.93611	ProSPG
Timp1	3.92064	ProSPG
Zfp36	3.91514	ProSPG
F3	3.90995	ProSPG
Prdm1	3.9002	PGCs
Emp1	3.89193	ProSPG
Rgs2	3.88887	ProSPG
Pfkfb3	3.88279	PGCs
Cebpd	3.87071	ProSPG
Mical2	3.86607	ProSPG
Plat	3.82799	ProSPG
Odc1	3.81968	PGCs
Epha2	3.81778	ProSPG
Tm4sf1	3.81414	ProSPG
Dtl	3.80164	PGCs
Gm8909	3.7972	PGCs
Itga5	3.78574	ProSPG
Ar	3.77783	ProSPG
Pten	3.74298	PGCs
G0s2	3.73443	ProSPG
Sytl2	3.73276	ProSPG
Atp1b1	3.72559	ProSPG
Plec	3.72466	ProSPG
Muc1	3.71748	ProSPG
Klf5	3.68828	PGCs
Tnfsf10	3.68047	ProSPG
Ets1	3.67855	ProSPG
Ccl3	3.67044	ProSPG
Krt19	3.65957	ProSPG
Slc7a11	3.65184	ProSPG
Klf4	3.64411	ProSPG
Trib3	3.63414	PGCs
Nfil3	3.6267	ProSPG
Prss23	3.6119	ProSPG
Tgfbr2	3.60971	ProSPG
Cxcl1	3.60566	ProSPG
Clu	3.59146	ProSPG
Klf10	3.58416	ProSPG
Nr2f1	3.56402	ProSPG
Igf1	3.55916	ProSPG
Acta2	3.55277	ProSPG
Cryab	3.55189	ProSPG
Ifit2	3.54931	ProSPG
Etv1	3.54459	PGCs
Top2a	3.54378	PGCs
Ccnd3	3.53667	ProSPG
Mgll	3.53621	ProSPG
Foxa1	3.53018	ProSPG
Cflar	3.52328	ProSPG
Isg20	3.51899	ProSPG
Nrp1	3.51499	ProSPG
Hnrnpr	3.50821	PGCs
Fasn	3.50408	ProSPG
Etv4	3.50278	ProSPG
Ppp1r15a	3.4968	ProSPG
Krt18	3.4914	ProSPG
Nfia	3.49065	ProSPG
Efhd1	3.48728	ProSPG
A2m	3.48691	ProSPG
Ifi207	3.4851	ProSPG
Ifi208	3.4851	ProSPG
Ifi209	3.4851	ProSPG
Map3k5	3.48443	ProSPG
Cxcl12	3.47771	ProSPG
Gem	3.47411	ProSPG
Fosl2	3.4662	ProSPG
S100a10	3.46023	ProSPG
Lmna	3.4465	ProSPG
Tgm2	3.44069	ProSPG
Smad6	3.43205	ProSPG
Plk2	3.43039	ProSPG
C3	3.42918	ProSPG
Rab31	3.42644	ProSPG
Efna1	3.42229	PGCs
Serpine2	3.42016	ProSPG
Rarb	3.41824	ProSPG
Abcb1b	3.41045	ProSPG
Scd1	3.40501	ProSPG
Scd2	3.40501	ProSPG
Zfp36l1	3.39406	ProSPG
Tgfb2	3.39113	ProSPG
Mef2c	3.3798	ProSPG
Foxo3	3.37715	ProSPG
Cdh2	3.37278	ProSPG
Runx1	3.36686	ProSPG
Rrm2	3.35961	PGCs
Tsku	3.35465	PGCs
Mafb	3.349	ProSPG
Ctsb	3.34719	ProSPG
Tyms	3.34409	PGCs
Nek2	3.34105	PGCs
Nr4a2	3.33016	ProSPG
Gsn	3.32961	ProSPG
Tiparp	3.30933	ProSPG
Lmnb1	3.3055	PGCs
Ccna1	3.29739	ProSPG
Sfrp1	3.28881	ProSPG
Arid5b	3.28846	PGCs
Ahnak	3.28653	ProSPG
Lamc2	3.27728	ProSPG
Anxa3	3.26732	ProSPG
Mgp	3.26628	ProSPG
Cdkn2c	3.26186	ProSPG
Ptger4	3.26056	ProSPG
Gapdh	3.25115	PGCs
Lox	3.22156	ProSPG
Cxadr	3.2198	ProSPG
Gm1123	3.2198	ProSPG
Snai1	3.21667	ProSPG
Agt	3.20263	ProSPG
Adamts1	3.20025	ProSPG
Cd55	3.19486	ProSPG
Casp1	3.19188	ProSPG
Zbtb20	3.17045	PGCs
Skil	3.16982	PGCs
Etfb	3.16471	PGCs
Car12	3.1613	PGCs
Grb10	3.13931	ProSPG
Tnfrsf21	3.13818	PGCs
Tagln2	3.13425	ProSPG
Nr2f2	3.13018	ProSPG
Insig1	3.12942	ProSPG
Sirt1	3.12642	PGCs
Tuft1	3.12305	ProSPG
Nr3c1	3.12082	ProSPG
Kitl	3.11769	ProSPG
Mad2l1	3.11468	PGCs
Rcan1	3.10901	PGCs
Nolc1	3.10884	PGCs
Crabp2	3.10487	PGCs
Ablim1	3.1042	ProSPG
Krt8	3.10097	ProSPG
Itpr1	3.09539	PGCs
Nfe2	3.08333	ProSPG
Serpina3a	3.0822	ProSPG
Serpina3c	3.0822	PGCs
Mat2a	3.08124	PGCs
Nusap1	3.07559	PGCs
Alox5ap	3.06259	ProSPG
Nupr1	3.06224	ProSPG
Anxa1	3.06062	ProSPG
Nr4a1	3.05664	ProSPG
Nr1d1	3.05514	ProSPG
Timp3	3.0551	ProSPG
Tcf7l2	3.04786	ProSPG
Apol7c	3.04098	ProSPG
Pik3r1	3.0391	ProSPG
Cd14	3.03611	ProSPG
Fzd2	3.03481	PGCs
Sh2b3	3.03217	ProSPG
Hspb1	3.03156	ProSPG
Hmmr	3.03027	PGCs
Pde4d	3.01851	ProSPG
Ebf1	3.01232	ProSPG
Maff	3.01105	ProSPG
Wnt5a	3.00949	ProSPG
Arid1a	3.00925	PGCs
Ddah1	3.0033	ProSPG
Lcp1	2.99372	ProSPG
Aurka	2.9899	PGCs
Npr3	2.98951	ProSPG
Tmem158	2.98377	ProSPG
Car9	2.98329	ProSPG
Vdr	2.98299	ProSPG
Akap1	2.98224	PGCs
Pde4dip	2.97702	ProSPG
Areg	2.97545	ProSPG
Itga6	2.97347	ProSPG
Ldha	2.96706	ProSPG
Spock1	2.95297	ProSPG
Meis2	2.94021	ProSPG
Cdc20	2.93943	PGCs
Fgf9	2.93809	ProSPG
Mcm7	2.93749	PGCs
Bst2	2.93672	PGCs
Gprc5a	2.93157	ProSPG
Irs2	2.91529	ProSPG
Plac8	2.91244	ProSPG
Cd82	2.90933	ProSPG
Tle1	2.90724	ProSPG
Cdkn2a	2.90373	ProSPG
Jund	2.89983	PGCs
Rgl1	2.89667	ProSPG
Inhba	2.89272	ProSPG
Zmiz1	2.8874	ProSPG
Gh	2.88672	ProSPG
Fut8	2.88294	ProSPG
Cdkn2b	2.8798	ProSPG
Sox4	2.87775	ProSPG
Ets2	2.87358	ProSPG
Peg10	2.87239	ProSPG
Anxa2	2.86571	ProSPG
Creb5	2.86261	ProSPG
Arrdc3	2.85597	PGCs
Plod2	2.85416	ProSPG
Man1a	2.85391	ProSPG
Lpl	2.84379	ProSPG
Atad2	2.84072	PGCs
Epb41	2.83542	ProSPG
Ccr7	2.83207	PGCs
Slc2a3	2.82838	ProSPG
Kpnb1	2.82293	PGCs
Efemp1	2.82178	ProSPG
Eno1	2.81887	PGCs
Eno1b	2.81887	PGCs
Ppl	2.81781	ProSPG
Spry1	2.81643	ProSPG
Sirpa	2.81299	ProSPG
Hbegf	2.80475	ProSPG
Slc1a5	2.80385	ProSPG
Prnp	2.80158	ProSPG
Il11	2.80134	ProSPG
Gfra1	2.8007	ProSPG
Alcam	2.79888	ProSPG
Brd2	2.794	ProSPG
Frmd6	2.77199	ProSPG
Nqo1	2.77061	ProSPG
Coro1c	2.76439	ProSPG
Tnfrsf19	2.76072	PGCs
S100a8	2.75781	ProSPG
Ezh2	2.75682	PGCs
Upp1	2.75463	ProSPG
Il1r1	2.75169	ProSPG
Trp63	2.75059	ProSPG
Ajuba	2.74906	ProSPG
Ivns1abp	2.74858	ProSPG
Htra1	2.74436	ProSPG
Stat5a	2.74333	ProSPG
Irs1	2.74024	ProSPG
Ranbp1	2.73575	PGCs
Sp1	2.7336	PGCs
Cd69	2.73293	ProSPG
Lpxn	2.73236	ProSPG
Cpeb4	2.72729	ProSPG
Pml	2.72216	PGCs
Nr0b2	2.71805	ProSPG
Cdh3	2.70391	PGCs
Pitx2	2.70321	PGCs
Cyp19a1	2.69657	ProSPG
Cdc42ep3	2.69565	ProSPG
Nav2	2.69551	ProSPG
Ntrk3	2.69411	ProSPG
Cpa4	2.69355	ProSPG
Dclk1	2.6921	ProSPG
Midn	2.69116	ProSPG
Acot7	2.69044	ProSPG
Nrxn3	2.69001	ProSPG
Hmgb2	2.68856	PGCs
Wars	2.68769	PGCs
Ppm1d	2.68753	ProSPG
Bcat1	2.68136	ProSPG
Acsl1	2.68092	ProSPG
Gclc	2.67886	ProSPG
Prmt1	2.67701	PGCs
Cth	2.67597	ProSPG
Rela	2.65607	ProSPG
Pdgfra	2.65446	ProSPG
Hspa2	2.65153	ProSPG
Pappa	2.65056	ProSPG
Ddx60	2.64943	PGCs
Kif15	2.64874	PGCs
Mbnl2	2.64687	ProSPG
Nedd4l	2.64282	ProSPG
Ell2	2.6401	PGCs
Sema3c	2.63901	ProSPG
Cd70	2.63829	ProSPG
Akap12	2.63467	PGCs
Dlk1	2.62826	ProSPG
Flrt3	2.62524	PGCs
Spi1	2.62213	ProSPG
Twist1	2.62176	ProSPG
Col2a1	2.62053	ProSPG
Rnase4	2.61795	ProSPG
Herpud1	2.6162	ProSPG
Smarca2	2.61189	ProSPG
Greb1	2.60892	ProSPG
Fhl2	2.6088	ProSPG
F2rl1	2.60817	ProSPG
Amotl2	2.6061	ProSPG
Wt1	2.60309	ProSPG
Krt14	2.59926	ProSPG
Dab2	2.5971	ProSPG
Tpm1	2.59239	ProSPG
Rb1	2.58058	ProSPG
Gldc	2.5791	PGCs
Lbh	2.57746	ProSPG
Nfkbiz	2.57716	PGCs
Pttg1	2.5758	PGCs
Pdgfb	2.57504	ProSPG
Insig2	2.57345	PGCs
Glud1	2.57345	PGCs
Klf7	2.56548	ProSPG
Chac1	2.56505	ProSPG
Syt1	2.5636	ProSPG
Psmb9	2.55722	ProSPG
Itgb1	2.55678	ProSPG
Ugcg	2.55437	PGCs
Ep300	2.54695	PGCs
Laptm5	2.54674	ProSPG
Mybl2	2.54514	PGCs
Mtf2	2.5407	PGCs
Nrcam	2.53452	ProSPG
Cdh13	2.52976	ProSPG
Hnrnpul1	2.52542	PGCs
Perp	2.52208	ProSPG
Nrp2	2.52186	ProSPG
Ncam1	2.5205	ProSPG
Rad51	2.51938	PGCs
Aldoc	2.51883	ProSPG
Csrp2	2.51872	PGCs
Jmjd1c	2.51627	ProSPG
Abcc3	2.51608	ProSPG
Bmpr2	2.51309	ProSPG
Ucp2	2.51258	PGCs
Plpp3	2.5122	ProSPG
Fabp3	2.5119	ProSPG
Kat2b	2.51186	PGCs
Apoe	2.51181	PGCs
Cuedc1	2.51042	ProSPG
Gas7	2.50777	ProSPG
Sin3a	2.5013	PGCs
Pgf	2.49849	ProSPG
Hivep1	2.49755	ProSPG
Nfatc2	2.49671	ProSPG
Gad1	2.49479	ProSPG
Satb1	2.49179	ProSPG
Map3k8	2.48952	ProSPG
Slco2a1	2.47506	ProSPG
Tfpi	2.47185	PGCs
Plcg2	2.47174	ProSPG
Tfap2c	2.4712	PGCs
Cdh11	2.47086	ProSPG
Eno2	2.47046	ProSPG
Zbed5	2.46689	PGCs
Glrx	2.45917	PGCs
Scg2	2.45756	ProSPG
Igfbp2	2.45606	ProSPG
Ypel5	2.45542	ProSPG
Plagl1	2.45336	ProSPG
Ube2c	2.44981	PGCs
Map1b	2.44975	ProSPG
Etv5	2.44948	PGCs
Col12a1	2.44887	ProSPG
Aspscr1	2.4482	ProSPG
Tgfb3	2.44683	ProSPG
Sertad2	2.44606	ProSPG
Eno3	2.44571	ProSPG
Hk2	2.44556	ProSPG
Nrep	2.44396	ProSPG
Lcor	2.44381	ProSPG
Hp	2.43838	ProSPG
Ssbp2	2.43187	ProSPG
Camk2d	2.4302	ProSPG
Runx3	2.42678	ProSPG
S100a9	2.42524	ProSPG
Tbl1xr1	2.42145	PGCs
Mki67	2.41839	PGCs
Capn2	2.41591	ProSPG
Foxp1	2.41411	ProSPG
Cish	2.41203	ProSPG
Ppp1r13l	2.40939	ProSPG
Stat6	2.40893	ProSPG
Fnbp1	2.40288	PGCs
Capg	2.39922	ProSPG
Dpyd	2.39548	ProSPG
Gata6	2.39494	ProSPG
Pax6	2.39398	PGCs
Gk	2.389	PGCs
Zeb2	2.38877	ProSPG
Ppard	2.38533	ProSPG
Dio2	2.3813	ProSPG
Cenpm	2.37619	PGCs
Lamb3	2.37508	ProSPG
Tlcd1	2.36869	PGCs
Tap1	2.3677	ProSPG
Tmem45a	2.36522	ProSPG
Tmem45a2	2.36522	ProSPG
Dpysl3	2.36384	ProSPG
Col18a1	2.36196	PGCs
Lima1	2.35925	PGCs
Asxl1	2.35594	ProSPG
Itgal	2.35504	ProSPG
Fbxo32	2.3547	ProSPG
Amigo2	2.34778	ProSPG
Stfa2l1	2.3469	ProSPG
Stfa3	2.3469	ProSPG
Pros1	2.34394	ProSPG
Psd3	2.34201	ProSPG
Nfib	2.341	ProSPG
Cyp24a1	2.33707	ProSPG
Mcm2	2.32921	PGCs
Sox2	2.32774	PGCs
Tle4	2.32299	PGCs
Cks2	2.32059	PGCs
Pkib	2.31831	ProSPG
Gstp1	2.31727	ProSPG
Gstp2	2.31727	ProSPG
Spred2	2.31675	PGCs
Igf2bp3	2.31619	ProSPG
Prkca	2.31551	ProSPG
Zeb1	2.31232	PGCs
Tgfbr3	2.30955	ProSPG
Anln	2.30952	PGCs
Cdca3	2.30868	PGCs
Jak2	2.30665	ProSPG
Fbn2	2.30155	ProSPG
Lyn	2.30107	ProSPG
Lmcd1	2.29957	ProSPG
Relb	2.29928	PGCs
Ezr	2.29763	PGCs
Fap	2.29613	ProSPG
Arhgef2	2.29523	ProSPG
Hmgcs1	2.29357	ProSPG
Gbe1	2.29242	ProSPG
Jup	2.29034	ProSPG
Atxn1	2.29005	ProSPG
Ghr	2.28998	ProSPG
Flt1	2.28992	ProSPG
Ifih1	2.28934	ProSPG
Fabp5	2.28909	ProSPG
Csrp1	2.28675	ProSPG
Syncrip	2.28587	ProSPG
Oas1a	2.28374	PGCs
Oas1c	2.28374	ProSPG
Oas1f	2.28374	ProSPG
Oas1g	2.28374	PGCs
Hspd1	2.28282	PGCs
Apobec3	2.28229	ProSPG
Lrp1	2.28005	ProSPG
Srm	2.27992	PGCs
Mme	2.2798	ProSPG
Gsk3b	2.2797	ProSPG
Ier5	2.27627	PGCs
Ing1	2.27482	ProSPG
Wipi1	2.27335	ProSPG
Ptk2b	2.27263	ProSPG
Gprc5c	2.27122	ProSPG
Irf2bpl	2.27111	ProSPG
Maoa	2.26677	PGCs
Kmt2e	2.26453	ProSPG
Col5a1	2.26159	ProSPG
Lmo2	2.2609	ProSPG
Gnas	2.26054	ProSPG
Sema7a	2.25776	ProSPG
Cyfip2	2.25766	ProSPG
Mapk6	2.25756	ProSPG
Dusp2	2.25504	ProSPG
Rora	2.24981	ProSPG
Slc12a8	2.24885	ProSPG
Sox5	2.24735	ProSPG
Ptpn13	2.24725	ProSPG
Myo1b	2.24688	PGCs
Birc2	2.24654	PGCs
Lcn2	2.24604	ProSPG
Limk2	2.24581	ProSPG
Vldlr	2.24362	ProSPG
Stard13	2.24361	ProSPG
Spry4	2.24332	ProSPG
Pgk1	2.24214	PGCs
Ndrg2	2.24168	ProSPG
Cpe	2.24097	ProSPG
Aff3	2.23801	ProSPG
Ppara	2.23691	ProSPG
Ptges	2.23533	ProSPG
Col4a1	2.23441	ProSPG
Wsb1	2.23412	ProSPG
Afap1l2	2.23282	ProSPG
Prkar2b	2.23248	ProSPG
Aldh3a1	2.23116	ProSPG
Nts	2.23083	ProSPG
Ifrd1	2.23047	ProSPG
Mecom	2.22747	ProSPG
Sel1l3	2.2263	ProSPG
Ier2	2.22494	PGCs
Bcl2a1b	2.22231	ProSPG
Bcl2a1d	2.22231	ProSPG
Pdgfa	2.21882	PGCs
Crim1	2.21763	ProSPG
Gata4	2.21749	ProSPG
Gm10334	2.21227	ProSPG
Gm5771	2.21227	ProSPG
Try4	2.21227	ProSPG
Pramel7	2.20827	ProSPG
Slc19a1	2.20804	ProSPG
Reln	2.20214	ProSPG
Rai14	2.20205	ProSPG
Dmd	2.18979	ProSPG
Itga3	2.18529	ProSPG
Slc16a3	2.18182	ProSPG
Cxxc5	2.17977	PGCs
Gramd3	2.1792	ProSPG
Vgll4	2.17888	ProSPG
Rbm47	2.17224	PGCs
Stk40	2.17022	ProSPG
Ly6e	2.16774	PGCs
Rragd	2.16633	ProSPG
Foxa2	2.16151	ProSPG
Lpin1	2.1613	ProSPG
Ptpre	2.15142	PGCs
Cap2	2.14998	ProSPG
Cacna1d	2.14648	ProSPG
Plk4	2.14445	PGCs
Elavl2	2.14043	PGCs
Krt7	2.13913	ProSPG
Klf2	2.13501	PGCs
Gpnmb	2.13395	ProSPG
Axl	2.13275	ProSPG
Mx1	2.1306	ProSPG
Max	2.13001	PGCs
Lipc	2.12967	ProSPG
Ssbp3	2.12957	ProSPG
Svil	2.12689	ProSPG
Pcolce2	2.12629	ProSPG
Igfbp7	2.12516	ProSPG
Eps8	2.12255	ProSPG
Mllt11	2.12206	ProSPG
Ehd1	2.11931	ProSPG
Timp2	2.11776	ProSPG
Gcnt1	2.11653	ProSPG
Rin2	2.11412	ProSPG
Bub1	2.11345	PGCs
Trim8	2.1121	ProSPG
Ext1	2.10699	ProSPG
Akr1b10	2.10683	ProSPG
Akr1b7	2.10683	ProSPG
Akr1b8	2.10683	ProSPG
Hnrnpa1	2.10672	PGCs
Mall	2.10475	ProSPG
Hnrnpa2b1	2.10094	PGCs
Cd3eap	2.09937	PGCs
Sox11	2.0977	ProSPG
Slc1a3	2.0975	ProSPG
Dact1	2.09691	ProSPG
Chst11	2.09466	ProSPG
Irf2bp2	2.09439	PGCs
Rarg	2.09349	PGCs
Arhgdib	2.09136	ProSPG
Atf4	2.09055	PGCs
Mttp	2.0866	ProSPG
Rasgrf1	2.07965	ProSPG
Rftn1	2.07759	ProSPG
Ephb2	2.07717	ProSPG
Actn1	2.07403	PGCs
Rgs4	2.0738	ProSPG
Sertad4	2.07372	ProSPG
Rhou	2.07268	ProSPG
Col7a1	2.07084	ProSPG
Lrp8	2.06951	ProSPG
Hira	2.06737	PGCs
Cd74	2.06572	PGCs
Spsb1	2.0648	ProSPG
Nol4	2.06441	ProSPG
Mal2	2.06277	ProSPG
Cd9	2.06048	ProSPG
Nanog	2.05753	PGCs
Pkm	2.05271	PGCs
Cobl	2.04416	ProSPG
St6gal1	2.0432	PGCs
Ccnb2	2.04161	PGCs
Snx5	2.03989	PGCs
Serinc2	2.03799	ProSPG
Kdr	2.03786	ProSPG
Ywhag	2.03758	PGCs
Ncf2	2.03752	ProSPG
Gabarapl1	2.03479	ProSPG
Ankrd37	2.03327	ProSPG
Wwc1	2.03108	ProSPG
Sorl1	2.02896	ProSPG
Kynu	2.02767	ProSPG
Antxr2	2.02636	ProSPG
Set	2.02326	PGCs
Mknk2	2.0229	ProSPG
Cux1	2.02007	ProSPG
Prkag2	2.0195	ProSPG
Kdm4b	2.01468	PGCs
St3gal5	2.01189	ProSPG
Hspa4	2.01055	PGCs
Efna5	2.00903	ProSPG
Wbp4	2.0079	PGCs
F2r	2.00733	ProSPG
Myo10	2.00552	PGCs
Esm1	2.00507	ProSPG
Ephx1	2.00423	ProSPG
Tpx2	2.00376	PGCs
Pawr	2.00175	ProSPG
Cyp4f13	2.00059	ProSPG
Zfhx3	1.9994	ProSPG
Osr2	1.99474	ProSPG
Mtdh	1.99241	PGCs
Zic1	1.99127	ProSPG
Bmi1	1.9905	ProSPG
Sdcbp	1.98956	ProSPG
Ptch1	1.98895	PGCs
Slc27a2	1.98824	ProSPG
Cd59a	1.9877	PGCs
Cd59b	1.9877	PGCs
Meis1	1.9868	ProSPG
Stk39	1.98626	ProSPG
Vav3	1.98606	ProSPG
Pou5f1	1.98252	PGCs
Abcg2	1.98131	PGCs
Elovl2	1.98114	ProSPG
Stag2	1.97992	ProSPG
Oasl1	1.97907	ProSPG
Elavl4	1.97641	ProSPG
Cbs	1.97386	PGCs
Dpysl2	1.97117	ProSPG
Ncald	1.9669	ProSPG
Xbp1	1.96607	ProSPG
Tnfrsf9	1.96532	ProSPG
Gsc	1.96487	ProSPG
Cmip	1.96396	ProSPG
Mxd1	1.96309	ProSPG
Foxn3	1.95905	ProSPG
Ampd3	1.95539	ProSPG
Arhgap24	1.95515	ProSPG
Trp53inp2	1.95493	ProSPG
Fermt2	1.95436	ProSPG
Tm7sf2	1.95252	PGCs
Cyp4f18	1.9506	ProSPG
Prkcd	1.94943	ProSPG
Thbs2	1.94879	ProSPG
Rab3il1	1.9471	PGCs
Vegfd	1.94331	PGCs
Phf21a	1.93585	ProSPG
Rrs1	1.93557	PGCs
Adora2b	1.93438	ProSPG
Rtn1	1.93244	ProSPG
Tbc1d8	1.93239	ProSPG
Cenpa	1.93169	PGCs
Ptp4a1	1.93131	PGCs
Hmcn1	1.93093	PGCs
Mpzl2	1.92985	ProSPG
Coq8b	1.92866	PGCs
Crispld2	1.92829	ProSPG
Mlph	1.92761	PGCs
Mllt6	1.92699	ProSPG
Myadm	1.92656	ProSPG
Kif14	1.92491	PGCs
Lrrc2	1.92451	ProSPG
Sp5	1.92317	PGCs
Abl1	1.92291	PGCs
Rsad2	1.9214	ProSPG
Nup214	1.91771	PGCs
Atp2b4	1.91591	ProSPG
Ube2t	1.91545	PGCs
Adora1	1.91519	ProSPG
Itgb2	1.91109	ProSPG
Actc1	1.9099	ProSPG
Lgals1	1.9076	PGCs
Avpi1	1.90599	PGCs
Gbp3	1.90509	ProSPG
Snx16	1.89961	ProSPG
Dnajb4	1.89901	ProSPG
Smox	1.89815	ProSPG
Cdc42ep4	1.89618	PGCs
Rab30	1.89465	ProSPG
Tac1	1.89112	ProSPG
Nmu	1.89107	ProSPG
Fgf13	1.89069	ProSPG
Cyp11a1	1.88891	ProSPG
Kcnn4	1.88855	ProSPG
Isg15	1.88834	PGCs
B2m	1.88449	ProSPG
Bcl11b	1.8838	ProSPG
Cd40	1.88378	ProSPG
Lifr	1.88326	ProSPG
Plscr4	1.88164	ProSPG
Thy1	1.88143	ProSPG
Nrg1	1.88049	ProSPG
Spn	1.87947	ProSPG
Tgif2	1.87707	PGCs
Foxc1	1.87641	ProSPG
Casp7	1.87601	ProSPG
Akt2	1.8733	ProSPG
Slc19a2	1.87159	ProSPG
Col4a2	1.87099	ProSPG
Myd88	1.86693	ProSPG
Fcgr2b	1.86501	ProSPG
Tfap2a	1.86235	ProSPG
Map2k3	1.86177	ProSPG
Arntl	1.86	ProSPG
Slc13a3	1.85534	ProSPG
Ppp2r5c	1.85262	PGCs
Lama4	1.85191	ProSPG
Sema5a	1.84944	ProSPG
Dbp	1.84875	ProSPG
Hnrnpl	1.84865	PGCs
Bmp6	1.84268	ProSPG
Nf1	1.84062	ProSPG
Pcdh10	1.84019	ProSPG
Pprc1	1.83838	PGCs
Osr1	1.83705	ProSPG
Rab10	1.8364	ProSPG
Mthfd2	1.83522	ProSPG
Ltbp2	1.83252	ProSPG
Aig1	1.83221	ProSPG
Mthfd1l	1.82934	ProSPG
Bfsp1	1.82897	ProSPG
Yy1	1.82836	PGCs
Hhip	1.82827	ProSPG
Soat1	1.82704	PGCs
S100a6	1.82685	ProSPG
Rasgrp3	1.8248	ProSPG
Stard10	1.82466	ProSPG
Dmkn	1.82428	ProSPG
Cdc25a	1.82247	PGCs
Steap1	1.82207	ProSPG
Lama3	1.82196	ProSPG
Ect2	1.82176	PGCs
Trps1	1.82114	ProSPG
Kcnk1	1.82052	PGCs
Sgk3	1.82016	ProSPG
Src	1.81928	ProSPG
Sult5a1	1.81773	ProSPG
Slc7a1	1.81706	ProSPG
Pam	1.81556	ProSPG
Ece1	1.81199	ProSPG
Lrrfip1	1.81093	PGCs
Bcl9l	1.81034	PGCs
Serbp1	1.80929	PGCs
Hdac7	1.80801	PGCs
Fhod3	1.80408	ProSPG
Limch1	1.80162	ProSPG
Hoxc13	1.8009	ProSPG
Elk3	1.8004	ProSPG
Tead1	1.80018	PGCs
Il18	1.798	ProSPG
Noct	1.79751	PGCs
Adamts9	1.79659	ProSPG
Serpinb1a	1.79512	ProSPG
Serpinb1b	1.79512	ProSPG
Afp	1.79437	ProSPG
Ugt8a	1.79373	ProSPG
Rbm24	1.79325	ProSPG
Fabp4	1.79283	ProSPG
Arl6ip6	1.79121	ProSPG
Prkch	1.7907	ProSPG
Lama5	1.79	ProSPG
Penk	1.78897	ProSPG
Nfat5	1.78888	ProSPG
Rpl13a	1.7862	PGCs
Nell2	1.78577	ProSPG
Dner	1.78492	ProSPG
Osbpl10	1.78377	ProSPG
Parm1	1.78206	ProSPG
Mcm6	1.78142	PGCs
Sema3e	1.78097	ProSPG
Gspt1	1.78053	PGCs
Plxdc2	1.7775	ProSPG
Otx2	1.77686	ProSPG
Mex3b	1.77684	ProSPG
Btbd11	1.7754	ProSPG
Fbp1	1.77523	ProSPG
Susd6	1.77397	ProSPG
Pak3	1.77377	ProSPG
Ctnnal1	1.7728	ProSPG
Cbfa2t3	1.77267	ProSPG
Xpo1	1.77093	PGCs
Aox1	1.76853	ProSPG
Gls	1.76706	ProSPG
Dll4	1.76422	ProSPG
Thra	1.76393	ProSPG
Ddx58	1.7635	PGCs
Cited1	1.76321	ProSPG
Cacnb3	1.76155	PGCs
Casp8	1.76116	ProSPG
Srsf1	1.75884	PGCs
Bhlhe41	1.75721	ProSPG
Ccng1	1.75705	ProSPG
Ncapg	1.75619	PGCs
Mef2d	1.75424	ProSPG
Cse1l	1.75387	PGCs
Mid1	1.75381	ProSPG
Adh1	1.75252	ProSPG
Slc38a1	1.752	ProSPG
Fads3	1.75192	ProSPG
Synpo	1.7516	ProSPG
Hpd	1.75113	ProSPG
Map2	1.75083	ProSPG
Hrh1	1.74963	ProSPG
Tnnc1	1.74916	ProSPG
Egf	1.74907	ProSPG
Lrp10	1.74795	ProSPG
Tbx2	1.74548	ProSPG
Lsp1	1.74482	ProSPG
Tnfaip8	1.74453	PGCs
Inpp4b	1.74453	ProSPG
Rarres1	1.7432	ProSPG
Srsf6	1.73981	PGCs
Cobll1	1.73719	ProSPG
Pdlim1	1.73661	PGCs
Txndc12	1.73642	PGCs
Adam12	1.7356	ProSPG
Prkcb	1.73541	ProSPG
Ern1	1.73503	ProSPG
Nefl	1.73202	ProSPG
Irf2	1.73115	ProSPG
Sulf1	1.72744	ProSPG
Hoxc10	1.72716	ProSPG
Nectin2	1.7266	PGCs
Satb2	1.72626	ProSPG
Dlgap5	1.7258	PGCs
Tinagl1	1.72532	ProSPG
Msx2	1.72517	ProSPG
Th	1.72434	PGCs
Exo1	1.72373	PGCs
Pfdn4	1.72217	PGCs
Ensa	1.71993	ProSPG
Arid3a	1.7187	PGCs
Eif4g1	1.71805	PGCs
Ccl22	1.71771	ProSPG
Bcas1	1.71561	ProSPG
Pcbp1	1.71389	PGCs
Atp6v0a4	1.71279	ProSPG
Hsd11b2	1.70893	ProSPG
Bmp2k	1.70621	ProSPG
Arnt2	1.70348	ProSPG
Ager	1.70229	ProSPG
Rbms3	1.70154	ProSPG
Ccdc86	1.70092	PGCs
Ddx17	1.70039	PGCs
Tacc2	1.69805	ProSPG
Plpp4	1.69663	ProSPG
Epb41l2	1.69506	PGCs
Hecw2	1.69154	ProSPG
Fgfr2	1.68968	PGCs
Serpinb5	1.689	ProSPG
Lfng	1.68836	ProSPG
Mylip	1.68721	ProSPG
Foxq1	1.68699	ProSPG
Dctpp1	1.68676	PGCs
Fbxo5	1.68648	PGCs
Mest	1.68599	ProSPG
Pold4	1.68502	ProSPG
Nacc1	1.68454	PGCs
Rnf19a	1.68333	ProSPG
Zfp219	1.68259	ProSPG
Flot1	1.68085	ProSPG
Ctss	1.68013	ProSPG
Lepr	1.67908	ProSPG
Pfkfb4	1.67878	ProSPG
Col5a2	1.67776	ProSPG
Cad	1.67414	PGCs
Sncaip	1.67329	ProSPG
Kcnma1	1.67266	ProSPG
Ust	1.67253	ProSPG
Esrp1	1.67187	ProSPG
Edn2	1.66851	ProSPG
Mgst2	1.6685	PGCs
Bub1b	1.66848	PGCs
Kit	1.66694	PGCs
Hdac1	1.66691	PGCs
Dstn	1.66651	ProSPG
Cxcl14	1.66647	ProSPG
Bach2	1.66518	ProSPG
Wdr81	1.66382	ProSPG
Ago2	1.66356	PGCs
Scarb1	1.66258	ProSPG
Hdac9	1.66152	ProSPG
Phldb2	1.6614	ProSPG
Eomes	1.66125	ProSPG
Camta1	1.66033	ProSPG
Oser1	1.65842	ProSPG
Rap1gap	1.65715	ProSPG
Rcan2	1.65603	ProSPG
Plcb4	1.65516	ProSPG
Cdkn1c	1.65512	ProSPG
Nptx2	1.65472	ProSPG
Rrp1b	1.65035	PGCs
Fyn	1.64861	ProSPG
Calb2	1.64727	ProSPG
Plek2	1.64634	ProSPG
Tnfsf11	1.64608	ProSPG
Prl	1.64541	ProSPG
Prl3c1	1.64541	ProSPG
Ptpn22	1.6431	ProSPG
Adam19	1.64291	PGCs
Nop53	1.64266	PGCs
Rbp1	1.64141	ProSPG
Nfatc1	1.64086	ProSPG
Oxr1	1.63908	PGCs
Maml3	1.63668	ProSPG
Rassf2	1.63659	ProSPG
Rrm2b	1.6354	ProSPG
Foxp2	1.63523	ProSPG
Tacstd2	1.6328	ProSPG
Ptprk	1.63104	ProSPG
Mxd4	1.62833	ProSPG
Hnmt	1.62644	ProSPG
Mindy1	1.62594	ProSPG
Cdc14a	1.6255	ProSPG
Osbpl3	1.62402	ProSPG
Ly86	1.62331	ProSPG
Khdrbs3	1.6233	ProSPG
Usp18	1.62195	ProSPG
Cbfb	1.62114	ProSPG
Eea1	1.61991	ProSPG
Abcb4	1.6199	ProSPG
Acta1	1.61692	ProSPG
Ptpru	1.61584	ProSPG
Prkdc	1.61575	PGCs
Adamts3	1.61477	ProSPG
Tfap4	1.6147	PGCs
Prox1	1.61464	ProSPG
Sorbs2	1.61122	ProSPG
Mpped2	1.61096	ProSPG
Ctsd	1.6107	ProSPG
Ska1	1.61065	PGCs
Ubl3	1.61021	PGCs
Apoa1	1.60988	ProSPG
Lgals3	1.6082	ProSPG
Tspan8	1.60795	ProSPG
Zfp91	1.60764	PGCs
Siglece	1.60579	ProSPG
Notch1	1.60477	ProSPG
Snap25	1.60476	ProSPG
Scg5	1.60283	ProSPG
Arhgap18	1.6023	ProSPG
Arhgap11a	1.59939	PGCs
Prrx2	1.59911	ProSPG
Akirin1	1.59637	ProSPG
Agpat3	1.59344	ProSPG
Gjb2	1.59288	ProSPG
Esrrg	1.59235	ProSPG
Nucks1	1.5917	PGCs
Oip5	1.58994	PGCs
Pcgf5	1.58975	ProSPG
Uvrag	1.58917	ProSPG
Pi4ka	1.58442	ProSPG
Prok2	1.58371	ProSPG
Rab37	1.58233	ProSPG
Hoxa5	1.58146	ProSPG
Kbtbd11	1.5811	ProSPG
Prrx1	1.57659	ProSPG
Klhl24	1.57653	PGCs
Neu1	1.57645	ProSPG
Rhobtb1	1.57629	ProSPG
Ube2l3	1.57566	PGCs
Kat6b	1.57365	PGCs
Ptbp3	1.57175	ProSPG
Cyb5a	1.57036	ProSPG
Gnai1	1.56951	PGCs
Chordc1	1.56897	PGCs
Kif5c	1.56833	ProSPG
Ppia	1.56795	PGCs
Ubap2l	1.56752	PGCs
Rdh10	1.56722	ProSPG
Slc7a8	1.56669	ProSPG
Lhx2	1.56493	ProSPG
Tcf3	1.5631	PGCs
Asap1	1.56295	ProSPG
Utp14a	1.56239	PGCs
Aldh1a2	1.56218	ProSPG
Ltf	1.56132	ProSPG
Ppm1a	1.55904	PGCs
Lasp1	1.55658	ProSPG
Aldh3b1	1.55414	ProSPG
Pde8a	1.55126	ProSPG
Coro2b	1.54981	ProSPG
Cacna1c	1.54958	ProSPG
Babam2	1.5495	PGCs
Slc16a10	1.5474	ProSPG
Aplp2	1.5474	ProSPG
Dlg2	1.54692	ProSPG
Tmeff2	1.54676	ProSPG
Slc4a8	1.54567	ProSPG
Tspan5	1.5439	ProSPG
Zfp750	1.54387	PGCs
Rel	1.54351	ProSPG
Abtb2	1.54224	ProSPG
Chat	1.5409	ProSPG
Ldlrad4	1.54054	ProSPG
Zfp593	1.53996	PGCs
Gm10053	1.5397	PGCs
Fank1	1.5385	ProSPG
Pcx	1.53809	ProSPG
Impa2	1.53671	PGCs
Stom	1.53582	ProSPG
Pde1c	1.53327	PGCs
Alpl	1.52896	PGCs
Emp3	1.52691	ProSPG
Gpc6	1.52679	ProSPG
Ccdc80	1.52674	ProSPG
Msi2	1.52621	ProSPG
Tnik	1.52318	ProSPG
Alox5	1.51928	ProSPG
Ctsh	1.51895	ProSPG
Ndrg4	1.51871	ProSPG
Atp8b1	1.51857	ProSPG
Batf	1.51846	ProSPG
Ppp3cb	1.51796	PGCs
Acvr1	1.51595	ProSPG
Orai3	1.51481	PGCs
Slco4a1	1.51422	ProSPG
Msh2	1.514	PGCs
Selenbp2	1.51347	ProSPG
Apbb2	1.51226	ProSPG
Dapk1	1.51084	ProSPG
Ptprm	1.51062	ProSPG
Tubb5	1.51017	PGCs
Epcam	1.50896	PGCs
Stat2	1.50856	ProSPG
Cnn1	1.50842	ProSPG
Lims1	1.50826	PGCs
Abcg1	1.50705	PGCs
Trhde	1.50542	ProSPG
Rdx	1.50529	PGCs
Mif	1.50445	PGCs
Fgf12	1.5018	ProSPG
Mfhas1	1.50171	ProSPG
Kif26b	1.50168	ProSPG
Thoc6	1.49998	PGCs
Grhl2	1.49957	ProSPG
Grem1	1.49757	ProSPG
Mycn	1.49713	PGCs
Pde3a	1.49662	ProSPG
Msh6	1.49636	PGCs
Pdzrn3	1.49628	ProSPG
Inhbb	1.49567	ProSPG
Lrpprc	1.4942	PGCs
Kcnn2	1.49374	ProSPG
Pmf1	1.4922	PGCs
Gap43	1.49217	ProSPG
Pola1	1.49133	PGCs
Sptbn1	1.48991	ProSPG
Ptges3	1.48856	PGCs
Mocos	1.48708	ProSPG
Enpp1	1.48586	ProSPG
Rasd1	1.48575	ProSPG
Fermt1	1.48511	PGCs
Tuba1c	1.48504	PGCs
Pdp1	1.48501	ProSPG
Hhat	1.48462	ProSPG
Usp2	1.48415	ProSPG
Rgs3	1.48402	ProSPG
Cenpu	1.48329	PGCs
Nab2	1.48212	ProSPG
Tdg	1.48171	PGCs
Nid1	1.47954	ProSPG
Prickle2	1.47877	ProSPG
Eif4a1	1.47679	PGCs
Tox2	1.4758	ProSPG
Phf19	1.47575	PGCs
Crip2	1.47519	PGCs
Dcn	1.47338	ProSPG
Tal1	1.4729	ProSPG
Fchsd2	1.47224	ProSPG
Crmp1	1.47203	ProSPG
Flnc	1.47176	ProSPG
Gch1	1.47113	ProSPG
Jag2	1.47102	ProSPG
Nceh1	1.47097	ProSPG
Rnf145	1.46896	PGCs
Itgb3	1.4683	PGCs
Slc12a2	1.46763	PGCs
Ninj1	1.46673	ProSPG
Sesn1	1.46644	ProSPG
Ido1	1.46435	ProSPG
Oca2	1.46372	ProSPG
Negr1	1.46222	ProSPG
Mrpl40	1.46092	PGCs
Slc39a8	1.458	ProSPG
Dync1h1	1.45783	PGCs
Fstl1	1.45643	ProSPG
Acan	1.45555	ProSPG
Uck2	1.45443	PGCs
Fam43a	1.45406	ProSPG
Gart	1.45385	PGCs
Rasl11b	1.45266	ProSPG
Fads1	1.45014	ProSPG
Ccpg1	1.45	ProSPG
Tns2	1.44996	ProSPG
Kcnab2	1.44962	ProSPG
Gpc4	1.44799	ProSPG
Ccdc68	1.44795	ProSPG
Cbx8	1.44794	ProSPG
Nav1	1.44728	ProSPG
Zfp608	1.44569	ProSPG
Cotl1	1.44279	ProSPG
Nos1	1.44112	ProSPG
Gpx3	1.44111	ProSPG
Hspa8	1.44063	PGCs
Idh1	1.4395	ProSPG
Ablim3	1.43871	ProSPG
Dnmt3a	1.43735	ProSPG
Adgrb2	1.43646	ProSPG
Ckb	1.4362	PGCs
Qpct	1.43397	ProSPG
Cdc14b	1.43392	ProSPG
Acox1	1.43069	ProSPG
Gfap	1.43013	ProSPG
Hipk3	1.43004	ProSPG
Rnf138	1.42999	ProSPG
Rnf138rt1	1.42999	ProSPG
Gng4	1.4294	ProSPG
Nnat	1.42875	ProSPG
Sgo1	1.42692	PGCs
Jph1	1.42622	ProSPG
Gla	1.42449	PGCs
Ptk2	1.42441	PGCs
Usp1	1.42398	PGCs
Dnajc12	1.42359	ProSPG
Iqgap2	1.42323	ProSPG
Rasal2	1.42219	ProSPG
Gpr68	1.42186	ProSPG
Clip4	1.4214	ProSPG
Frmd5	1.41963	ProSPG
Ptprj	1.41895	ProSPG
Canx	1.41752	PGCs
Irx3	1.41742	ProSPG
Maged1	1.41719	PGCs
Nr1d2	1.41665	PGCs
Hnrnpu	1.41567	PGCs
Acsl4	1.41523	ProSPG
Nt5dc2	1.41434	ProSPG
Pus1	1.41368	PGCs
Kif20b	1.41296	PGCs
Nemp1	1.41234	ProSPG
Cnih3	1.41233	ProSPG
P4ha2	1.41147	ProSPG
Gypc	1.4113	ProSPG
Gjb3	1.41087	PGCs
Kcnn3	1.41064	ProSPG
Tmcc3	1.41006	ProSPG
Slc25a24	1.41005	ProSPG
Peli2	1.40958	ProSPG
Vezf1	1.40933	ProSPG
Pgm2l1	1.40831	ProSPG
Hnrnpk	1.40818	PGCs
Cdcp1	1.40675	ProSPG
Aldh6a1	1.40644	ProSPG
Slc39a6	1.40611	ProSPG
Slc1a4	1.4059	PGCs
Tshz2	1.40549	ProSPG
Pik3cd	1.40543	PGCs
Bin1	1.40538	ProSPG
Ctsc	1.40345	ProSPG
Rcc2	1.40296	PGCs
Cdk14	1.40288	ProSPG
Nbn	1.40269	ProSPG
Lum	1.40145	ProSPG
Trim41	1.4005	ProSPG
Atp8a1	1.39993	PGCs
Postn	1.39897	ProSPG
Lypd3	1.39891	ProSPG
Pfas	1.39875	PGCs
Ldb2	1.39746	ProSPG
Dtna	1.39445	ProSPG
Oxct1	1.39377	ProSPG
Stx3	1.3924	PGCs
Cd37	1.39228	ProSPG
Atl1	1.39017	ProSPG
Rnaseh2a	1.38847	PGCs
Mdm4	1.38751	PGCs
Wwtr1	1.38585	ProSPG
Mcam	1.38461	ProSPG
Morf4l2	1.38434	PGCs
Dlx1	1.3829	ProSPG
Ank1	1.38189	ProSPG
Zbtb37	1.38032	ProSPG
Col16a1	1.38021	ProSPG
Filip1l	1.37748	ProSPG
Fam107b	1.37603	ProSPG
Fgf18	1.37554	ProSPG
Mfap4	1.3747	ProSPG
Kcnk2	1.37347	ProSPG
Polr3e	1.3725	PGCs
Matr3	1.37239	PGCs
Clic1	1.37238	ProSPG
Mpp5	1.37166	ProSPG
Epsti1	1.37149	ProSPG
Krt81	1.37048	ProSPG
Dsc2	1.36992	ProSPG
Edil3	1.3698	ProSPG
Tbc1d17	1.36927	PGCs
Atp2b1	1.36771	ProSPG
Aloxe3	1.36754	ProSPG
Adtrp	1.36746	ProSPG
Id4	1.36533	ProSPG
Rps27l	1.365	PGCs
Blnk	1.36407	PGCs
Cpeb3	1.36279	ProSPG
Cacna2d3	1.36216	ProSPG
Hs3st3a1	1.36117	ProSPG
Ulk1	1.36087	PGCs
Pnpt1	1.36079	PGCs
Sh3kbp1	1.35864	ProSPG
Ccnf	1.35854	PGCs
Lyrm1	1.35713	ProSPG
Arrdc2	1.35706	ProSPG
Lhfp	1.35685	ProSPG
Rflnb	1.35645	ProSPG
Sox6	1.35567	ProSPG
Abcc5	1.35502	PGCs
Ptgis	1.35498	ProSPG
Chrna5	1.3547	ProSPG
Srgn	1.35463	ProSPG
Saa1	1.35378	ProSPG
Saa2	1.35378	ProSPG
Agr2	1.35314	ProSPG
Fdxr	1.35211	ProSPG
Gpr176	1.35025	ProSPG
Per2	1.34996	ProSPG
Mfsd6	1.34973	ProSPG
Trf	1.34965	ProSPG
Ypel2	1.34945	ProSPG
Lzts2	1.34846	PGCs
Eln	1.3484	ProSPG
Tlr3	1.34827	ProSPG
Hoxb7	1.34806	ProSPG
Trim24	1.34742	PGCs
Foxg1	1.34708	ProSPG
Wwp2	1.34706	PGCs
Nadk	1.34682	PGCs
Nat10	1.34674	PGCs
Arhgef10l	1.34606	ProSPG
Adamts5	1.34601	ProSPG
Hivep3	1.34555	ProSPG
Pkp4	1.34528	PGCs
Pik3c2b	1.34521	ProSPG
Atp9a	1.34502	ProSPG
Por	1.34367	ProSPG
Elovl5	1.34189	ProSPG
Stat5b	1.33939	ProSPG
Pmp22	1.33937	ProSPG
Plekha7	1.33935	PGCs
Cxcl16	1.33852	ProSPG
Macrod1	1.33747	ProSPG
Hoxa3	1.33731	ProSPG
Anks1b	1.33722	ProSPG
Phlda3	1.33682	ProSPG
Maz	1.33633	PGCs
Cnn2	1.33405	ProSPG
Rab8b	1.33283	ProSPG
Zfp780b	1.33143	ProSPG
Itih2	1.33048	ProSPG
Rasgef1b	1.33003	ProSPG
Rab27a	1.32991	PGCs
Tef	1.3292	ProSPG
Got1	1.32888	PGCs
Tmc7	1.32814	ProSPG
Wbp1l	1.32797	ProSPG
Fbn1	1.32771	ProSPG
Plxnc1	1.32699	ProSPG
Ptprs	1.32658	ProSPG
Nmi	1.32603	PGCs
Xpo6	1.32564	PGCs
Krt6a	1.32564	ProSPG
Ktn1	1.32497	PGCs
Dhfr	1.32492	PGCs
Tjp1	1.32453	ProSPG
Slc26a2	1.32448	ProSPG
Hacd2	1.32445	ProSPG
Sult2b1	1.32387	ProSPG
Arrb1	1.32364	ProSPG
Ugp2	1.3234	ProSPG
Diaph3	1.32298	PGCs
Bmper	1.32275	ProSPG
Rabgap1l	1.32264	ProSPG
Nrxn2	1.32176	ProSPG
Rerg	1.3217	ProSPG
Hsp90aa1	1.32135	PGCs
Plin2	1.3208	ProSPG
Cyld	1.32048	ProSPG
Lin28a	1.31884	PGCs
Hspa4l	1.31858	ProSPG
Trappc9	1.31856	PGCs
Pou3f2	1.31806	ProSPG
Ano3	1.31557	ProSPG
Wnt10a	1.31547	ProSPG
Wnt3	1.31539	PGCs
Ddc	1.31525	ProSPG
Nfic	1.31521	ProSPG
Abr	1.31437	ProSPG
Gata2	1.31364	ProSPG
Pkia	1.31354	PGCs
Ptpa	1.31203	PGCs
Hsd11b1	1.31144	ProSPG
Olfml2b	1.31023	ProSPG
Bdkrb2	1.30976	ProSPG
Rhof	1.30952	ProSPG
Calb1	1.30804	ProSPG
Dnajb5	1.30803	ProSPG
Prr3	1.30797	ProSPG
Smpd1	1.3079	ProSPG
Ppp2ca	1.30785	PGCs
Atp6v1g2	1.30723	ProSPG
Fzd7	1.30654	PGCs
Rac2	1.30649	ProSPG
Kntc1	1.30645	PGCs
Mcfd2	1.3062	ProSPG
Sertad1	1.3034	ProSPG
Slc7a2	1.30339	ProSPG
Sgip1	1.30251	ProSPG
Slc25a13	1.30236	PGCs
Hsh2d	1.30205	ProSPG
Capns1	1.30151	PGCs
Rfx4	1.30118	ProSPG
Dram1	1.30087	ProSPG
Plxnd1	1.29935	ProSPG
Tmem40	1.29866	PGCs
Spint2	1.29829	ProSPG
Prr15l	1.29829	PGCs
Dcaf11	1.29726	ProSPG
Hoxb2	1.29691	ProSPG
Lrrc8b	1.2968	ProSPG
Dgki	1.29663	ProSPG
Epha7	1.29577	ProSPG
Suclg2	1.29419	PGCs
Shcbp1	1.29359	PGCs
Sphk2	1.29219	PGCs
Cry1	1.29213	ProSPG
Calr	1.29174	PGCs
Nuak2	1.29075	ProSPG
Ropn1	1.29048	ProSPG
C2cd2	1.29047	ProSPG
Nr5a2	1.28911	ProSPG
Adam9	1.28908	ProSPG
Zyx	1.28742	ProSPG
Adra2a	1.2874	ProSPG
Rusc2	1.28716	ProSPG
Micall1	1.28694	ProSPG
Cdh10	1.28598	ProSPG
Gnb1l	1.28578	ProSPG
Tslp	1.28519	ProSPG
Tubb2a	1.28485	ProSPG
Ovol2	1.28428	ProSPG
Pde7b	1.28327	ProSPG
Txn1	1.28304	PGCs
Ripor2	1.2827	ProSPG
Nup88	1.28117	PGCs
Adamts16	1.28064	ProSPG
Hmgcs2	1.27986	ProSPG
Slc41a2	1.2793	ProSPG
Tspan13	1.27851	ProSPG
Isl1	1.27803	ProSPG
Afap1	1.27793	PGCs
Ctcf	1.27787	PGCs
Elavl3	1.27737	ProSPG
Ltb	1.27649	ProSPG
Spc25	1.2762	PGCs
Mmp14	1.27552	ProSPG
Clcf1	1.27435	ProSPG
Gm6169	1.27404	PGCs
Plp2	1.27404	PGCs
Wipf1	1.27346	ProSPG
Fxyd6	1.27286	ProSPG
Lbp	1.27243	ProSPG
Onecut2	1.27162	ProSPG
Fam3c	1.27152	PGCs
Tmem51	1.2699	ProSPG
Rbfox1	1.26964	ProSPG
Ly96	1.26934	ProSPG
Galnt3	1.26809	ProSPG
Slc25a25	1.26715	ProSPG
Neil3	1.26679	ProSPG
Cftr	1.26547	ProSPG
Abcb6	1.2639	ProSPG
St8sia2	1.26256	ProSPG
Traf3ip2	1.26246	ProSPG
Lad1	1.26183	ProSPG
Col3a1	1.26163	ProSPG
Lipa	1.26156	ProSPG
Sult2a2	1.26118	PGCs
Sult2a3	1.26118	ProSPG
Sult2a5	1.26118	PGCs
St7	1.26072	ProSPG
Sox18	1.25978	ProSPG
Gm5751	1.25974	ProSPG
Rapgef1	1.25896	PGCs
Slc25a37	1.25546	ProSPG
Nle1	1.25515	PGCs
Psen1	1.25487	PGCs
Plekha4	1.25234	ProSPG
Sp110	1.25182	ProSPG
Uap1	1.25141	ProSPG
Apod	1.25121	ProSPG
Epb41l3	1.24959	ProSPG
Btk	1.24756	ProSPG
Ltbr	1.24712	ProSPG
Ube2e2	1.24661	ProSPG
Cavin1	1.24538	ProSPG
Mllt3	1.24534	ProSPG
Rcn1	1.24451	PGCs
Reep3	1.24403	ProSPG
Wrn	1.244	ProSPG
Gins1	1.24394	PGCs
Cdca2	1.243	PGCs
Dkk2	1.24296	ProSPG
Prss12	1.24242	ProSPG
Smad4	1.24216	PGCs
Celf1	1.24195	PGCs
Acat2	1.24165	PGCs
Celsr2	1.24105	ProSPG
Anp32a	1.24071	PGCs
Zbtb4	1.23848	ProSPG
Stt3b	1.23819	ProSPG
Slc39a14	1.23712	PGCs
Pcsk5	1.23706	ProSPG
Ntrk1	1.23561	ProSPG
Pcdh1	1.23527	ProSPG
Sec14l1	1.23266	ProSPG
Phlpp1	1.23182	ProSPG
Atf5	1.23166	ProSPG
Ikzf3	1.23092	ProSPG
Nfe2l3	1.22909	ProSPG
Mnd1	1.22797	PGCs
Car5a	1.22788	ProSPG
Kcnj15	1.22741	ProSPG
Ccdc58	1.22731	PGCs
Pde4a	1.22608	ProSPG
Trim2	1.22602	ProSPG
Ahsg	1.22583	ProSPG
Elovl1	1.22427	ProSPG
Zzz3	1.22396	PGCs
Dclre1b	1.22385	ProSPG
Cyp2a4	1.22351	ProSPG
Cyp2a5	1.22351	ProSPG
Il1r2	1.22337	ProSPG
Oat	1.22315	ProSPG
Wwox	1.22253	ProSPG
Myl2	1.22185	ProSPG
S100a16	1.22139	ProSPG
Papss2	1.22075	ProSPG
Ppm1h	1.22003	ProSPG
Rad51b	1.21925	PGCs
Calcrl	1.21842	ProSPG
Ret	1.21839	ProSPG
Deptor	1.21764	PGCs
Arfgap3	1.21756	ProSPG
Parp1	1.21713	PGCs
Nup210	1.21701	PGCs
Pdcd1lg2	1.21674	ProSPG
Grb14	1.21513	ProSPG
Cxxc4	1.21499	ProSPG
Itgb1bp1	1.21488	ProSPG
Epha3	1.2137	ProSPG
Anxa4	1.21356	ProSPG
Celf2	1.21326	ProSPG
Etfdh	1.21235	ProSPG
Tnpo1	1.21188	PGCs
Acot5	1.21135	ProSPG
Cct5	1.21118	PGCs
Prkd1	1.21082	ProSPG
Gpx1	1.21075	PGCs
Col9a3	1.20965	ProSPG
Hsph1	1.20948	PGCs
Ncam2	1.20861	ProSPG
Sema6d	1.20806	ProSPG
Polr2l	1.20775	PGCs
Ednra	1.20726	ProSPG
Tmprss2	1.20695	ProSPG
Baiap2l1	1.20655	ProSPG
Tbx4	1.20633	PGCs
Hnrnpd	1.20572	PGCs
Ipo5	1.20453	PGCs
Oas3	1.20382	ProSPG
Kdm2a	1.20374	ProSPG
Setbp1	1.20273	ProSPG
Magi1	1.20235	ProSPG
Rack1	1.20223	PGCs
Clcn3	1.2019	PGCs
Anxa11	1.20113	PGCs
Il15	1.20086	ProSPG
Cmbl	1.20079	ProSPG
Lama2	1.20072	ProSPG
Ntng1	1.20054	ProSPG
Mycl	1.20032	PGCs
Slc2a5	1.20019	ProSPG
Stx6	1.19888	PGCs
Spats2l	1.19879	ProSPG
Tesc	1.19838	ProSPG
Tescl	1.19838	ProSPG
Nr0b1	1.19692	PGCs
Caprin1	1.19664	PGCs
Smad9	1.1966	ProSPG
Klf11	1.19596	ProSPG
Card10	1.19572	ProSPG
Zfp365	1.19523	ProSPG
Psme1	1.19511	PGCs
Kcnt2	1.19362	ProSPG
Pa2g4	1.19361	PGCs
Rnf128	1.19346	ProSPG
Sdsl	1.19316	ProSPG
Blcap	1.19298	ProSPG
Ppp2r5a	1.1924	ProSPG
Clec16a	1.19197	ProSPG
Fhit	1.19158	ProSPG
Cacna1g	1.19144	ProSPG
Cuta	1.19142	PGCs
Pdlim7	1.19119	ProSPG
Mthfr	1.19081	PGCs
Pecam1	1.19057	PGCs
Apoh	1.19013	PGCs
Rhoc	1.18968	ProSPG
Cd63	1.18958	ProSPG
Kcnq5	1.18957	ProSPG
Cda	1.18845	ProSPG
Dennd4a	1.18824	ProSPG
Utrn	1.1882	PGCs
Rab25	1.18725	ProSPG
Nsd2	1.1871	PGCs
Plce1	1.18709	ProSPG
Lonrf2	1.18635	ProSPG
Tpk1	1.18633	PGCs
Herc6	1.18494	ProSPG
Reep5	1.18491	ProSPG
Klk6	1.18405	ProSPG
Mthfd2l	1.18378	ProSPG
Clstn2	1.18325	ProSPG
Atxn7l1	1.1832	ProSPG
Klf1	1.18203	ProSPG
Smim14	1.18165	ProSPG
Tpst1	1.18158	ProSPG
Ttll12	1.18072	PGCs
Flrt2	1.17958	ProSPG
Phldb1	1.17868	ProSPG
Zfand5	1.17766	ProSPG
Nsg2	1.1775	ProSPG
Cfl1	1.17715	PGCs
Clgn	1.17632	ProSPG
Idi1	1.17526	ProSPG
Cr2	1.17455	ProSPG
Nexn	1.17133	ProSPG
Hcfc1	1.16981	PGCs
Pik3ip1	1.16899	ProSPG
Myot	1.16877	ProSPG
Fyb	1.16873	PGCs
Efr3a	1.16794	ProSPG
Cdh6	1.16679	ProSPG
Lrba	1.16607	ProSPG
Igsf21	1.16553	PGCs
Ebf2	1.16524	ProSPG
Ddb1	1.16513	PGCs
Lipg	1.16462	ProSPG
Skida1	1.1625	ProSPG
Braf	1.16237	ProSPG
Psen2	1.16167	ProSPG
Rex2	1.16149	ProSPG
Zfp534	1.16149	ProSPG
Zfp979	1.16149	ProSPG
Zfp980	1.16149	ProSPG
Zfp984	1.16149	ProSPG
Zfp987	1.16149	ProSPG
Zfp991	1.16149	ProSPG
Zfp992	1.16149	ProSPG
Ola1	1.16129	ProSPG
Stx11	1.16079	ProSPG
Cdca5	1.16069	PGCs
Serpinb9	1.15987	ProSPG
Serpinb9b	1.15987	PGCs
Sqor	1.15963	ProSPG
Tlr2	1.15917	ProSPG
Vash2	1.159	ProSPG
Ssbp4	1.15866	PGCs
Epc1	1.15839	ProSPG
Prr14	1.15835	PGCs
Cdk2	1.15806	ProSPG
Hoxa1	1.15779	ProSPG
Dlx3	1.15754	ProSPG
Mertk	1.15724	ProSPG
Map3k11	1.15724	ProSPG
Syk	1.15717	PGCs
Pitx1	1.15681	ProSPG
Gtse1	1.15677	PGCs
Cat	1.15629	ProSPG
Pigv	1.15533	PGCs
Kif18a	1.15521	PGCs
Anks1	1.15512	PGCs
Nufip2	1.15313	PGCs
Pde5a	1.15241	ProSPG
Il20rb	1.15072	ProSPG
Mylk	1.15048	ProSPG
Tox	1.14921	ProSPG
Cds2	1.14909	ProSPG
Ptprz1	1.14903	ProSPG
Frem2	1.14899	ProSPG
Mlec	1.14844	PGCs
Pou2f2	1.14823	ProSPG
Ctbp2	1.14784	PGCs
Ptpn6	1.14783	PGCs
Tenm4	1.14773	ProSPG
Trap1	1.14767	PGCs
Ppp3ca	1.14742	ProSPG
Mettl7a2	1.14633	ProSPG
Mettl7a3	1.14633	ProSPG
Camk4	1.14603	ProSPG
Mapk10	1.14573	ProSPG
Cryzl1	1.14521	PGCs
Camk2b	1.14488	ProSPG
Phb	1.14487	PGCs
Tm7sf3	1.14456	ProSPG
Ripk4	1.14441	ProSPG
Tpst2	1.14415	ProSPG
Ryr3	1.14369	ProSPG
Tns1	1.14354	ProSPG
Apold1	1.14326	ProSPG
Pax5	1.14311	ProSPG
Stambpl1	1.14192	ProSPG
Plekho1	1.14155	ProSPG
Pth1r	1.13943	ProSPG
Slc25a51	1.13921	PGCs
Furin	1.13864	ProSPG
Exosc9	1.13826	PGCs
Aatf	1.13774	PGCs
Nav3	1.13761	ProSPG
Acss1	1.13725	PGCs
Fgf10	1.13451	ProSPG
Cnst	1.13398	ProSPG
Arhgap29	1.1339	ProSPG
Hoxb6	1.13327	ProSPG
Robo1	1.13326	ProSPG
Bmpr1b	1.13298	ProSPG
Dap	1.13275	ProSPG
Hkdc1	1.1318	ProSPG
Ckap2	1.13166	PGCs
Psap	1.13164	ProSPG
Prkg1	1.13147	ProSPG
Edem1	1.13076	ProSPG
Procr	1.12974	ProSPG
Bclaf1	1.12958	PGCs
Usp15	1.12946	ProSPG
Gnb4	1.12937	ProSPG
Atp6v0b	1.12912	ProSPG
Ecm1	1.12762	ProSPG
Fgf5	1.12713	ProSPG
Ifitm3	1.12592	PGCs
Btg3	1.12577	ProSPG
Ubac1	1.12553	ProSPG
Gpd2	1.12547	ProSPG
Rps4x	1.12458	PGCs
Ints7	1.12355	PGCs
Cds1	1.12279	ProSPG
Rassf5	1.12162	PGCs
Tnnt2	1.1204	ProSPG
Gpr19	1.11834	ProSPG
Mgmt	1.11832	PGCs
Rps20	1.11797	PGCs
Fat4	1.11582	ProSPG
Mns1	1.11534	PGCs
Pcdh17	1.11505	ProSPG
Nup155	1.1144	PGCs
Arhgap5	1.11358	ProSPG
Asic2	1.11318	ProSPG
Cluh	1.1129	PGCs
Fah	1.11268	ProSPG
Ankrd11	1.11094	PGCs
Slitrk5	1.11034	ProSPG
Gsdma	1.10857	ProSPG
Gsdma2	1.10857	ProSPG
Rorc	1.10832	ProSPG
Tcf7l1	1.10718	ProSPG
Soat2	1.10696	ProSPG
Slc4a2	1.10579	ProSPG
Lurap1l	1.10556	ProSPG
Sall4	1.10487	PGCs
Snap29	1.10444	ProSPG
Myl1	1.10432	ProSPG
Fancc	1.10264	PGCs
Mprip	1.10172	ProSPG
Psmb8	1.10153	ProSPG
Cdx2	1.10125	ProSPG
Clmn	1.10112	ProSPG
Jak1	1.10057	ProSPG
Dars2	1.09996	PGCs
Fgg	1.09867	ProSPG
Dnajc15	1.09799	ProSPG
S100a14	1.09772	ProSPG
Cadps2	1.09694	ProSPG
Vrk1	1.09666	PGCs
Tex14	1.09663	PGCs
Nop56	1.09644	PGCs
Rap1gap2	1.09633	ProSPG
Thoc1	1.09579	PGCs
Ntn1	1.09502	PGCs
Psme4	1.09428	PGCs
Cndp2	1.09421	PGCs
En1	1.09392	ProSPG
Eif1a	1.09382	PGCs
Tbc1d2	1.09331	ProSPG
Cavin3	1.0929	ProSPG
Msc	1.09243	PGCs
Cldn12	1.09152	ProSPG
Bglap	1.09147	ProSPG
Bglap2	1.09147	ProSPG
Dach1	1.0912	ProSPG
Myh13	1.09118	ProSPG
Dab2ip	1.09112	ProSPG
Adamts2	1.09047	ProSPG
Cd79a	1.09038	ProSPG
Tkfc	1.09038	PGCs
Lyrm4	1.09037	ProSPG
Akt1s1	1.09017	PGCs
Moxd1	1.09013	ProSPG
Cd1d1	1.09	ProSPG
Rnf43	1.08939	ProSPG
Lrig3	1.08908	ProSPG
Itga11	1.08885	ProSPG
Pak6	1.0884	ProSPG
Foxd1	1.08795	ProSPG
Mtcl1	1.08708	ProSPG
Acox3	1.08705	ProSPG
Thrb	1.08653	ProSPG
Tmem47	1.08572	ProSPG
Tacc1	1.08556	ProSPG
Olfm1	1.08511	ProSPG
Snrpn	1.08507	PGCs
Ash2l	1.08441	PGCs
Aen	1.08392	ProSPG
Cldn7	1.08385	ProSPG
Gpr137b	1.08343	ProSPG
Itgb4	1.08333	ProSPG
Ctnnbip1	1.08204	ProSPG
Cldn11	1.08187	ProSPG
Sephs2	1.08142	PGCs
Pip5k1a	1.08034	ProSPG
Map3k20	1.08025	ProSPG
Gstm1	1.08022	PGCs
Elf4	1.07885	ProSPG
Impdh1	1.0782	ProSPG
Med13l	1.07817	ProSPG
Pole3	1.07817	PGCs
Hnrnpa0	1.07804	PGCs
Ahnak2	1.0777	ProSPG
Hnrnpab	1.07651	PGCs
Cpt1a	1.076	ProSPG
Ubr4	1.07557	ProSPG
Fam72a	1.07527	ProSPG
Lgr4	1.07526	PGCs
Tmem64	1.07509	ProSPG
Dut	1.07472	PGCs
Hc	1.07453	ProSPG
Gdnf	1.07441	ProSPG
Pdha1	1.07392	PGCs
Nacc2	1.07206	ProSPG
Krt6b	1.07197	ProSPG
Creld2	1.07188	ProSPG
Mctp1	1.07173	ProSPG
Sh3bp4	1.0714	PGCs
Dysf	1.07123	ProSPG
Msmb	1.07063	ProSPG
Fkbp14	1.06854	ProSPG
Taf11	1.06779	ProSPG
Mrc2	1.06764	ProSPG
Adamts4	1.06759	ProSPG
Pxn	1.06739	ProSPG
Bard1	1.06666	PGCs
Tsc2	1.06517	PGCs
Coro1a	1.06505	ProSPG
Calm3	1.06497	PGCs
Smpd3	1.06441	ProSPG
Myo1c	1.06331	ProSPG
Rrad	1.0632	PGCs
Ube2v2	1.06196	PGCs
Nsg1	1.06104	ProSPG
Ctif	1.05959	ProSPG
Pnma2	1.05865	ProSPG
Kmt5b	1.0585	PGCs
Arhgap26	1.05829	ProSPG
Dars	1.05807	PGCs
Sema3f	1.05782	ProSPG
Golim4	1.05714	ProSPG
Cxcr5	1.05649	ProSPG
Ddx3y	1.05592	PGCs
Pcsk2	1.05553	ProSPG
Slc38a5	1.05531	ProSPG
Ankrd2	1.05484	ProSPG
Camkk2	1.0547	ProSPG
Tmem37	1.0545	ProSPG
Cpvl	1.05432	ProSPG
Hck	1.05394	ProSPG
Becn1	1.05358	ProSPG
Polr2a	1.05306	PGCs
Rnd1	1.05247	ProSPG
Lgr5	1.05206	ProSPG
Lin7a	1.05185	ProSPG
Rnf125	1.05142	PGCs
Lgals9	1.05125	PGCs
Grap2	1.05116	ProSPG
Ak5	1.05105	ProSPG
Agpat4	1.05094	ProSPG
Tgfb1i1	1.05065	ProSPG
AU040320	1.05035	ProSPG
Gatm	1.04889	ProSPG
Vit	1.04851	ProSPG
Slc43a1	1.04799	ProSPG
Irf6	1.0476	ProSPG
Cntnap2	1.04754	ProSPG
Zfp235	1.04602	ProSPG
Zfpm1	1.04561	ProSPG
Fign	1.04558	ProSPG
Tpm2	1.0443	ProSPG
Cast	1.04376	PGCs
Sema4a	1.04332	ProSPG
Sertad3	1.04271	PGCs
Creg1	1.04168	ProSPG
Sp100	1.04158	ProSPG
Sp140	1.04158	ProSPG
Ldhb	1.04158	PGCs
Ppic	1.04143	ProSPG
Ptov1	1.04068	ProSPG
Casz1	1.04013	ProSPG
Ppp1cb	1.03958	ProSPG
Npm1	1.03874	PGCs
Ehd4	1.03866	ProSPG
Cdc25b	1.03863	ProSPG
Sall3	1.03835	ProSPG
Crip1	1.03758	PGCs
Zfp467	1.0374	ProSPG
Ankrd33b	1.03735	ProSPG
Dgcr8	1.03708	PGCs
Rxrg	1.0368	ProSPG
Spc24	1.03661	PGCs
Peg3	1.03623	PGCs
Gfpt1	1.03545	ProSPG
Begain	1.03481	ProSPG
Grn	1.03414	PGCs
Dock4	1.03404	ProSPG
Cldn5	1.03396	PGCs
Rac3	1.03333	ProSPG
Slc47a1	1.03321	ProSPG
Rdh5	1.03289	ProSPG
Psma1	1.03219	PGCs
Trim33	1.03198	PGCs
Nrxn1	1.03167	ProSPG
Rapgef4	1.03044	ProSPG
Fcgr1	1.02952	ProSPG
Qprt	1.0289	ProSPG
Cntn5	1.02827	ProSPG
Actn4	1.02712	PGCs
Ptpn12	1.02527	ProSPG
Fam102b	1.02482	ProSPG
Serpinh1	1.0245	PGCs
Pim3	1.02445	PGCs
Wwc2	1.02389	PGCs
Fgr	1.02341	ProSPG
Dock11	1.02284	ProSPG
Ddx3x	1.02239	PGCs
Xylt1	1.02205	ProSPG
Ppfia4	1.02054	ProSPG
Gmds	1.02001	ProSPG
Blm	1.01966	PGCs
Ppp1r10	1.01953	PGCs
Pnoc	1.01907	ProSPG
Myo1e	1.01859	ProSPG
Mmp11	1.01807	PGCs
Kcnk12	1.01802	ProSPG
Il1rl1	1.01793	ProSPG
Tceal1	1.01747	ProSPG
Kif22	1.01691	PGCs
Ift20	1.01651	PGCs
Timp4	1.01633	ProSPG
S1pr3	1.01589	ProSPG
Ppp2r5b	1.01589	ProSPG
Gsto1	1.01585	ProSPG
Frem1	1.01564	ProSPG
Ap1g2	1.01563	ProSPG
Itga4	1.01556	ProSPG
Pan2	1.01528	PGCs
Cdh5	1.01519	ProSPG
Cttnbp2	1.01496	ProSPG
Mlf2	1.0142	PGCs
Arl6ip5	1.01291	ProSPG
Kcnh2	1.01284	ProSPG
Fggy	1.01247	PGCs
Tob2	1.01171	ProSPG
Lta	1.01065	ProSPG
Ctsf	1.01	ProSPG
Fam110b	1.00999	PGCs
Agtr1a	1.00978	ProSPG
Nubpl	1.00964	PGCs
Lamp1	1.00879	ProSPG
Hs6st2	1.00758	ProSPG
Rrp9	1.00731	PGCs
Tcirg1	1.00728	ProSPG
Phf5a	1.00722	PGCs
Cdo1	1.00612	PGCs
Ssh2	1.00598	ProSPG
Gnl3	1.00574	PGCs
Rab20	1.0056	ProSPG
Calcr	1.0053	ProSPG
Ank2	1.00461	ProSPG
Dennd2d	1.00379	ProSPG
Tnfsf13b	1.00373	ProSPG
Spon1	1.00326	ProSPG
Nebl	1.00221	ProSPG
Rbm15	1.0019	PGCs
Gcnt2	1.00189	PGCs
Ptprr	1.00178	ProSPG
Mapt	1.00171	ProSPG
Dscc1	1.00151	ProSPG
Nup62	1.0014	PGCs
Prkcz	1.00112	ProSPG
Bbx	1.00079	PGCs
Ccbe1	0.999313	ProSPG
Pdlim4	0.999098	ProSPG
Eif3j2	0.999085	ProSPG
Traf3	0.998509	ProSPG
Meox1	0.998384	ProSPG
Col27a1	0.997848	ProSPG
Lama1	0.997789	ProSPG
Phc1	0.997723	PGCs
Slc9a2	0.9976	ProSPG
Tbx5	0.997359	ProSPG
Tpcn1	0.996934	ProSPG
Srgap2	0.996881	ProSPG
Atp10a	0.996227	PGCs
Nbl1	0.996074	ProSPG
[truncated: 4,591 more rows]

## Sheet: ProSPG vs SPG
	Regulatory potential	cluster
Myc	7.37557	ProSPG
Vegfa	7.35715	ProSPG
Ccnd1	7.26766	SPG
Fos	6.74783	ProSPG
Ptgs2	5.42778	ProSPG
Bcl2	4.92371	ProSPG
Bhlhe40	4.57104	ProSPG
Trp53	4.26946	SPG
Mmp9	4.10158	ProSPG
Gadd45b	4.06572	SPG
Ccna2	4.0547	SPG
Bcl6	4.04836	ProSPG
Atf3	4.02735	ProSPG
Pmaip1	4.0186	ProSPG
Dusp5	3.97364	ProSPG
Klk1b26	3.97293	ProSPG
Klk1b9	3.97293	ProSPG
Sgk1	3.95659	ProSPG
Cited2	3.92005	SPG
Thbs1	3.90846	ProSPG
Mmp2	3.88693	ProSPG
Egr3	3.80312	ProSPG
Spp1	3.76701	ProSPG
Adm	3.75628	ProSPG
Dusp6	3.66378	SPG
Tnc	3.62637	ProSPG
Gadd45a	3.6072	ProSPG
Nfkbia	3.58136	ProSPG
Birc5	3.44623	SPG
Ddit3	3.40744	ProSPG
Ccnd2	3.4019	ProSPG
Ankrd1	3.38792	ProSPG
Dusp1	3.37698	ProSPG
Tnfrsf23	3.3687	ProSPG
Brca1	3.36425	SPG
Bmp2	3.34173	ProSPG
Stat3	3.32913	ProSPG
Fas	3.28859	ProSPG
Itga2	3.2463	ProSPG
Bdnf	3.24296	ProSPG
Bax	3.23408	SPG
Ifi205	3.22576	ProSPG
Ifi211	3.22576	ProSPG
Socs2	3.22568	ProSPG
Tm4sf1	3.15952	ProSPG
Rgs2	3.13937	SPG
Sat1	3.13012	ProSPG
Dusp4	3.12123	ProSPG
Tnfaip3	3.10858	ProSPG
Plaur	3.10404	ProSPG
Bambi	3.06985	ProSPG
Ppargc1a	3.06696	ProSPG
Ccnb1	3.0645	SPG
Dtl	3.04718	ProSPG
Pthlh	3.02244	ProSPG
Lpp	3.01146	ProSPG
Irf1	3.00833	SPG
Met	2.96854	ProSPG
Odc1	2.94879	ProSPG
Tgif1	2.94371	ProSPG
Bmp4	2.91811	ProSPG
Itga5	2.90439	ProSPG
Trib3	2.89259	SPG
Egfr	2.8787	ProSPG
Top2a	2.84252	SPG
Etv1	2.83403	ProSPG
Il2	2.82775	SPG
Nfkb1	2.82433	ProSPG
Cyp1a1	2.81722	ProSPG
Vim	2.81485	ProSPG
Muc1	2.79726	ProSPG
Nos2	2.79689	ProSPG
Cdk1	2.79112	SPG
Prdm1	2.79025	ProSPG
Hif1a	2.78449	ProSPG
G0s2	2.77832	ProSPG
Gadd45g	2.76662	SPG
Vcan	2.75978	ProSPG
Plat	2.75704	ProSPG
Cebpd	2.75601	ProSPG
Pfkfb3	2.75148	ProSPG
Hey1	2.72719	ProSPG
Cxcl1	2.72491	ProSPG
Zfp36	2.72446	ProSPG
Gata3	2.72262	ProSPG
Cdkn1b	2.7203	ProSPG
Nek2	2.71936	SPG
Epha2	2.71133	ProSPG
Nr2f1	2.70108	ProSPG
Mad2l1	2.69652	SPG
Bcl2l11	2.68801	SPG
Rrm2	2.66359	SPG
Pbk	2.65737	SPG
Ccna1	2.6553	ProSPG
Rab31	2.63856	ProSPG
Tgfbi	2.63271	ProSPG
Nr4a2	2.63241	ProSPG
Col1a1	2.63006	SPG
Errfi1	2.62383	SPG
Nusap1	2.58437	SPG
App	2.57993	ProSPG
Epas1	2.57851	ProSPG
Atp1b1	2.57234	ProSPG
Ccl3	2.55534	ProSPG
Plk2	2.55484	ProSPG
Anxa1	2.5511	ProSPG
Nrp1	2.54883	ProSPG
Timp3	2.54484	ProSPG
Smad6	2.53802	ProSPG
Lmnb1	2.53731	SPG
Cdc20	2.53597	SPG
Pck2	2.53046	SPG
Pcna	2.52978	SPG
Igfbp5	2.52781	ProSPG
Tgfb2	2.52253	ProSPG
A2m	2.52111	ProSPG
Hmmr	2.51689	SPG
Krt18	2.51308	ProSPG
Klf5	2.51226	ProSPG
Krt19	2.50744	ProSPG
C3	2.50722	ProSPG
Irs2	2.50194	ProSPG
Cryab	2.50124	ProSPG
Abca1	2.49737	SPG
Plk1	2.4903	SPG
Tyms	2.48919	SPG
Adamts1	2.48739	ProSPG
Prss23	2.48656	ProSPG
Mef2c	2.48372	ProSPG
Foxo3	2.47532	ProSPG
Sytl2	2.47191	ProSPG
Acta2	2.45135	ProSPG
Tnfrsf21	2.44354	ProSPG
Anxa3	2.44081	ProSPG
Tgm2	2.43427	ProSPG
Lox	2.43246	ProSPG
Scd2	2.42964	ProSPG
Ppp1r15a	2.42792	ProSPG
Cdh2	2.42762	ProSPG
Apol7c	2.41051	ProSPG
Slc3a2	2.405	SPG
Ahnak	2.39725	ProSPG
Rarb	2.38983	ProSPG
Elf3	2.38935	ProSPG
Lamc2	2.38313	ProSPG
Agt	2.34637	ProSPG
Cald1	2.3389	ProSPG
Foxa1	2.33647	ProSPG
Aurka	2.33089	SPG
Arid5b	2.32135	ProSPG
Car2	2.31886	ProSPG
Abcb1a	2.30833	ProSPG
Abcb1b	2.30833	ProSPG
Cks1b	2.30809	SPG
Jade1	2.29318	SPG
Hmga2	2.2856	ProSPG
Tfrc	2.28402	SPG
Sfrp1	2.27965	ProSPG
Fasn	2.27384	ProSPG
Grb10	2.27195	ProSPG
Igfbp4	2.27166	SPG
Wee1	2.26769	SPG
Ifi207	2.26722	ProSPG
Ifi208	2.26722	ProSPG
Ifi209	2.26722	ProSPG
Ablim1	2.26657	ProSPG
Cd55	2.26451	ProSPG
Gprc5a	2.25624	ProSPG
Casp1	2.25524	ProSPG
Hnrnpr	2.25134	SPG
Cdkn2c	2.24755	ProSPG
Pla2g4a	2.24614	ProSPG
Zfp36l1	2.24584	SPG
Rrm1	2.24427	SPG
Kif20a	2.24177	SPG
Asf1b	2.23717	SPG
Alcam	2.23607	ProSPG
Tmem158	2.2292	ProSPG
Lmna	2.22918	ProSPG
Psat1	2.22843	SPG
Aurkb	2.22818	SPG
Klf9	2.22791	SPG
Nr3c1	2.22443	ProSPG
S100a10	2.22385	ProSPG
Ptger4	2.21582	ProSPG
Cdc6	2.21408	ProSPG
Trip13	2.21277	SPG
Srebf1	2.21264	ProSPG
Mgp	2.21034	ProSPG
Asns	2.20725	ProSPG
Kif15	2.20713	SPG
Enpp2	2.20413	ProSPG
Gfpt2	2.20257	SPG
Dnmt1	2.19961	SPG
Ets2	2.19776	ProSPG
Kif11	2.19605	SPG
Inhba	2.19419	ProSPG
Cdca8	2.19198	SPG
Tsc22d3	2.18605	SPG
Txnrd1	2.18298	SPG
Sulf2	2.18195	ProSPG
Nr2f2	2.17515	ProSPG
Npr3	2.17	ProSPG
Gsn	2.16928	ProSPG
Nfe2	2.16246	ProSPG
Nupr1	2.15951	ProSPG
Trp53inp1	2.15919	SPG
Mcm4	2.15359	SPG
Hspb1	2.15331	ProSPG
Plac8	2.14804	ProSPG
Il1r1	2.14061	ProSPG
Mcm7	2.13979	SPG
Man1a	2.13575	ProSPG
Hbegf	2.13325	ProSPG
Runx1	2.13247	ProSPG
Lcp1	2.13191	ProSPG
Rbpj	2.13012	SPG
Crabp2	2.12934	ProSPG
Nolc1	2.12595	SPG
Gbp2	2.12214	SPG
Pde4d	2.11674	ProSPG
Sphk1	2.11469	SPG
Rnase4	2.11332	ProSPG
Peg10	2.10979	ProSPG
Wnt5a	2.10231	ProSPG
Mat2a	2.10143	SPG
Nfe2l2	2.10118	SPG
Cd24a	2.10118	ProSPG
Krt8	2.10114	ProSPG
Ebf1	2.09692	ProSPG
Slc2a3	2.09485	ProSPG
Gm1123	2.08279	ProSPG
Pde4dip	2.08077	ProSPG
Prc1	2.07472	SPG
Arrdc3	2.07244	SPG
Ldha	2.06724	ProSPG
Crem	2.06097	ProSPG
Bcat1	2.05747	ProSPG
Skp2	2.05716	SPG
Creb5	2.0531	ProSPG
Car9	2.05096	ProSPG
Chd2	2.05043	ProSPG
Stmn1	2.04816	SPG
Pik3r1	2.04804	ProSPG
Cdkn3	2.04667	SPG
Gapdh	2.04598	SPG
S100a9	2.04085	ProSPG
Hmgb2	2.03351	SPG
Alox5ap	2.03313	ProSPG
Ppp2r2b	2.03161	ProSPG
S100a8	2.02585	ProSPG
Cenpm	2.0251	SPG
Cenpe	2.0245	SPG
Nts	2.02294	ProSPG
Akap1	2.02168	SPG
Tagln2	2.01838	ProSPG
Etfb	2.01814	ProSPG
Rcan1	2.01678	ProSPG
Vdr	2.01672	ProSPG
Ank3	2.01659	ProSPG
Cdca3	2.00657	SPG
Ddah1	1.99698	ProSPG
Sema3c	1.99657	ProSPG
Elovl6	1.99332	ProSPG
Uhrf1	1.99303	SPG
Dab2	1.9873	ProSPG
Nfkbiz	1.98551	ProSPG
Cth	1.98378	ProSPG
Il11	1.98361	ProSPG
Kif23	1.9783	SPG
Aspm	1.9782	SPG
Sqstm1	1.97818	SPG
Axin2	1.96325	ProSPG
Rtn4	1.96044	ProSPG
Ppl	1.95761	ProSPG
Mki67	1.95401	SPG
Gfra1	1.95303	ProSPG
Tgfbr3	1.95117	ProSPG
Pitx2	1.94856	ProSPG
Nr1d1	1.94193	ProSPG
Cks2	1.93901	SPG
Fabp5	1.93879	ProSPG
Twist1	1.93741	ProSPG
Gh	1.9345	ProSPG
Cadm1	1.92744	SPG
Mn1	1.92264	ProSPG
Cpe	1.92234	ProSPG
Hipk1	1.92154	ProSPG
Meis2	1.91945	ProSPG
Tmem45a	1.91825	ProSPG
Tmem45a2	1.91825	ProSPG
Satb1	1.91811	ProSPG
Cdh3	1.91808	SPG
Aldoc	1.91645	ProSPG
Slc29a1	1.91201	ProSPG
Rnd3	1.90938	ProSPG
Ncoa3	1.90591	SPG
Pbx1	1.90391	ProSPG
Stat5a	1.8994	ProSPG
Irs1	1.89915	ProSPG
Hmgcs1	1.89061	ProSPG
Sall1	1.88963	SPG
Ell2	1.88924	ProSPG
Spock1	1.88626	ProSPG
Mcm2	1.8854	SPG
Sdc1	1.88355	SPG
Sfn	1.88091	ProSPG
Rcc1	1.88064	SPG
Tpx2	1.8797	SPG
Mybl2	1.87706	SPG
Tle1	1.8761	ProSPG
Pappa	1.87413	ProSPG
Podxl	1.87137	SPG
Anxa2	1.86998	ProSPG
Maoa	1.86928	ProSPG
Tap1	1.86841	ProSPG
Hspa2	1.8646	SPG
Fbxo32	1.85665	ProSPG
Htra1	1.8566	ProSPG
Cdca7	1.85535	SPG
Slco2a1	1.85444	ProSPG
Yap1	1.85259	SPG
Arid1a	1.8522	SPG
Cpa4	1.85069	ProSPG
Ube2c	1.84814	SPG
Gsdme	1.84784	ProSPG
Cep55	1.84782	SPG
Foxm1	1.84737	SPG
Dlgap5	1.84596	SPG
Mcm3	1.84595	SPG
Eif4e	1.84589	SPG
Akap12	1.84386	ProSPG
Traf4	1.83565	ProSPG
Etv5	1.82989	ProSPG
Gpnmb	1.82857	ProSPG
Cenpa	1.8251	SPG
Cdh11	1.82274	ProSPG
Tpm1	1.82181	ProSPG
Tfap2c	1.81812	ProSPG
Pdgfrl	1.81757	ProSPG
Ranbp1	1.81748	ProSPG
Tle3	1.81641	SPG
Lpxn	1.81099	ProSPG
Anln	1.80864	SPG
Cdc42ep3	1.80432	ProSPG
Kif2c	1.80283	SPG
Srm	1.80217	ProSPG
Lyn	1.80121	ProSPG
Plk4	1.79924	SPG
Krt14	1.79859	ProSPG
Csrp2	1.79844	ProSPG
Fhl2	1.79553	ProSPG
Mcm5	1.79524	SPG
Rela	1.79475	ProSPG
Mbnl2	1.79463	ProSPG
Arhgdib	1.79384	ProSPG
Ncam1	1.79272	ProSPG
Scg2	1.7915	ProSPG
Ldlr	1.79113	SPG
Zeb2	1.78919	ProSPG
Shc1	1.78884	ProSPG
Sema6a	1.78739	ProSPG
Brd2	1.78592	ProSPG
Asph	1.78494	ProSPG
Gldc	1.78428	ProSPG
Rora	1.78341	ProSPG
Heg1	1.78307	ProSPG
St3gal1	1.78128	SPG
Ghr	1.78049	ProSPG
Klf7	1.77945	ProSPG
Dpyd	1.77838	ProSPG
Pros1	1.77669	ProSPG
Tk1	1.77635	SPG
Ppm1d	1.77551	ProSPG
Bcl2a1a	1.77307	ProSPG
Bcl2a1b	1.77307	ProSPG
Bcl2a1d	1.77307	ProSPG
Melk	1.77226	SPG
Syt1	1.76922	ProSPG
Cacna1d	1.76912	ProSPG
Herpud1	1.76745	ProSPG
Greb1	1.76693	ProSPG
Trp63	1.76677	ProSPG
Ntrk3	1.76584	ProSPG
Ncapg	1.76454	SPG
Eno2	1.76355	ProSPG
Kif14	1.76296	SPG
Plscr1	1.76095	ProSPG
Nrxn3	1.74825	ProSPG
Pdgfb	1.74819	ProSPG
Coro1c	1.74586	ProSPG
Col12a1	1.73909	ProSPG
Vldlr	1.73718	ProSPG
Tfpi	1.73692	ProSPG
Cpeb4	1.73544	ProSPG
Nfib	1.73417	ProSPG
Plcg2	1.73346	ProSPG
Ptpn13	1.7333	ProSPG
Rad51	1.7298	SPG
Nrep	1.7295	ProSPG
Epb41	1.72719	ProSPG
Nqo1	1.72508	ProSPG
Bub1b	1.72355	SPG
Dlk1	1.72315	ProSPG
Mcm10	1.72143	SPG
Gins2	1.72071	SPG
Nanog	1.72064	SPG
Acsl1	1.72003	ProSPG
Eya1	1.71745	ProSPG
Bcar3	1.71713	ProSPG
E2f8	1.71694	SPG
Sox2	1.71493	ProSPG
Ada	1.71368	ProSPG
Pde4b	1.71207	ProSPG
Gad1	1.70866	ProSPG
Flnb	1.7055	SPG
Nfatc2	1.7052	ProSPG
Abcc3	1.70462	ProSPG
Slc27a2	1.70397	ProSPG
Perp	1.70196	ProSPG
Hivep1	1.70124	ProSPG
Smarca2	1.69928	ProSPG
Ndc1	1.69633	SPG
Ifi35	1.69538	SPG
Elmo1	1.69484	ProSPG
Cyp19a1	1.69476	ProSPG
Amotl2	1.69366	ProSPG
Timp2	1.69357	ProSPG
Gm10334	1.69228	ProSPG
Gm5771	1.69228	ProSPG
Try4	1.69228	ProSPG
Nuak1	1.69209	ProSPG
Akr1b7	1.69023	ProSPG
Akr1b8	1.69023	ProSPG
Nrp2	1.68817	ProSPG
Map1b	1.68736	ProSPG
Cd69	1.68665	ProSPG
Dpysl3	1.68556	ProSPG
E2f3	1.68132	SPG
Rb1	1.68122	ProSPG
Ttk	1.6805	SPG
Stfa1	1.67993	ProSPG
Stfa2l1	1.67993	ProSPG
Stfa3	1.67993	ProSPG
Oas1f	1.67789	ProSPG
Rasgrp1	1.67506	ProSPG
Aldh3a1	1.6745	ProSPG
Mtf2	1.6738	SPG
Ssbp2	1.66991	ProSPG
Stil	1.66967	SPG
Pdgfa	1.66692	SPG
Plscr4	1.66493	ProSPG
Aqp3	1.66323	ProSPG
Dclk1	1.65924	ProSPG
Tpd52l1	1.65878	ProSPG
Sdf2l1	1.65759	SPG
Gata6	1.6575	ProSPG
Exo1	1.65486	SPG
Gas7	1.6521	ProSPG
Spi1	1.64988	ProSPG
Col2a1	1.64935	ProSPG
Mapk1	1.64911	ProSPG
Capg	1.64894	ProSPG
Stk39	1.64763	ProSPG
Tnfsf11	1.64655	ProSPG
Prps1	1.64444	SPG
Prps1l3	1.64444	SPG
Trib2	1.64408	ProSPG
Fap	1.64336	ProSPG
Sox11	1.63942	ProSPG
Tlcd1	1.63863	SPG
Ifih1	1.63763	ProSPG
Mettl7a1	1.63756	ProSPG
Mettl7a2	1.63756	ProSPG
Pcolce2	1.63619	ProSPG
Itgal	1.63226	ProSPG
Reln	1.63023	ProSPG
Cuedc1	1.62763	ProSPG
Ccnb2	1.625	SPG
Arhgef2	1.62269	ProSPG
Egf	1.62235	ProSPG
Midn	1.62201	ProSPG
Aff3	1.61829	ProSPG
Ska1	1.616	SPG
Hspd1	1.61537	SPG
Dio2	1.61159	ProSPG
Nfix	1.61052	SPG
Cdh13	1.60961	ProSPG
Tnfaip6	1.60876	ProSPG
Rad51ap1	1.60859	SPG
Mx1	1.60817	ProSPG
Plagl1	1.60766	ProSPG
Jmjd1c	1.60751	ProSPG
Lipc	1.60714	ProSPG
Pax6	1.60562	ProSPG
Aspscr1	1.60362	ProSPG
Kynu	1.60246	ProSPG
Hmcn1	1.60054	ProSPG
Gcnt1	1.59921	ProSPG
Slc1a3	1.59804	ProSPG
Camk2d	1.59783	ProSPG
Cyp26a1	1.59733	SPG
Ndc80	1.59703	SPG
Phlda2	1.59677	ProSPG
Fabp3	1.5885	ProSPG
Cyfip2	1.58835	ProSPG
Rai14	1.58811	ProSPG
Map2k6	1.58763	ProSPG
Kif4	1.58448	SPG
Tgfb3	1.5842	ProSPG
Npnt	1.58399	ProSPG
Osr2	1.58362	ProSPG
Cyp24a1	1.58314	ProSPG
E2f2	1.58222	ProSPG
Runx3	1.58	ProSPG
Col4a1	1.57861	ProSPG
Capn2	1.57815	ProSPG
Serpinb1a	1.57666	ProSPG
Serpinb1b	1.57666	ProSPG
Rbm47	1.57642	ProSPG
Fen1	1.57413	SPG
Cap2	1.57215	ProSPG
Zwint	1.57167	SPG
Sertad2	1.56524	ProSPG
Foxp1	1.56288	ProSPG
Flt1	1.56284	ProSPG
Adamts9	1.56284	ProSPG
C130073F10Rik	1.55608	ProSPG
Pramel1	1.55608	SPG
Pramel7	1.55608	ProSPG
Kifc1	1.55552	SPG
Ung	1.5539	ProSPG
Kdr	1.5519	ProSPG
Gse1	1.55157	SPG
Dact1	1.54881	ProSPG
Stard13	1.54741	ProSPG
Socs1	1.54155	SPG
Dpp4	1.54127	ProSPG
Cxcl14	1.54094	ProSPG
Mcm6	1.54027	SPG
Gsk3b	1.54	ProSPG
Prl	1.5396	ProSPG
Prl3c1	1.5396	ProSPG
Nefl	1.53868	ProSPG
Eno3	1.53703	ProSPG
Ier2	1.52856	SPG
Dmd	1.52846	ProSPG
Cd274	1.52761	SPG
Marcksl1	1.52324	SPG
Rhobtb1	1.52301	ProSPG
Lmo2	1.52262	ProSPG
Mall	1.52193	ProSPG
Foxa2	1.52145	ProSPG
Atp2b4	1.52126	ProSPG
Ndrg2	1.51609	ProSPG
Pole2	1.51499	SPG
Nr6a1	1.51226	ProSPG
Cenpf	1.51212	SPG
Asxl1	1.51136	ProSPG
Rftn1	1.51057	ProSPG
Hoxa10	1.5058	ProSPG
Slc19a1	1.5053	ProSPG
Serinc2	1.50468	ProSPG
Vav3	1.50444	ProSPG
Ptpre	1.50435	ProSPG
Elavl2	1.50396	ProSPG
Cdt1	1.50228	ProSPG
Tnfrsf9	1.5003	ProSPG
Xaf1	1.4979	SPG
Pdk1	1.49161	SPG
Dhrs2	1.48908	ProSPG
Hnrnpa1	1.48665	SPG
Fhod3	1.4859	ProSPG
Tbx3	1.48497	ProSPG
Col18a1	1.48441	ProSPG
Igf2bp3	1.48416	ProSPG
Col7a1	1.48393	ProSPG
Pak3	1.48387	ProSPG
Ing1	1.48315	ProSPG
Foxc1	1.48274	ProSPG
Dpysl2	1.48195	ProSPG
Lama4	1.48133	ProSPG
Ctss	1.48055	ProSPG
Avpi1	1.47696	ProSPG
Mid1ip1	1.47598	ProSPG
Kcnn4	1.47552	ProSPG
Rsad2	1.47417	ProSPG
Siglece	1.47413	ProSPG
Gmnn	1.47352	SPG
Krt7	1.4717	ProSPG
Ptp4a1	1.46938	SPG
Pdcd4	1.46932	ProSPG
Csgalnact1	1.46707	ProSPG
Slco4a1	1.4666	ProSPG
Prickle1	1.46502	ProSPG
Itgb5	1.46454	ProSPG
Dsp	1.46375	ProSPG
Ctnnal1	1.46363	ProSPG
Prkca	1.46215	ProSPG
Plag1	1.46209	ProSPG
Cdc25c	1.46111	SPG
Tsc22d1	1.46076	SPG
Esm1	1.4601	ProSPG
Cdkn1c	1.45987	ProSPG
Cdc45	1.45886	SPG
Cyp4f13	1.45886	ProSPG
Ppp1r13l	1.45871	ProSPG
Brip1	1.45796	SPG
Slc12a8	1.45655	ProSPG
Mpzl2	1.45569	ProSPG
Hpcal1	1.45438	ProSPG
Cd3eap	1.45381	SPG
Ext1	1.44999	ProSPG
Mxd1	1.44888	ProSPG
Tac1	1.44667	ProSPG
Antxr2	1.44625	ProSPG
Adam12	1.44575	ProSPG
Prrx2	1.44451	ProSPG
Add3	1.4441	SPG
Tnnc1	1.44326	ProSPG
Shcbp1	1.44109	SPG
Lrp1	1.44078	ProSPG
Erbb2	1.43949	SPG
Eif4ebp1	1.4386	SPG
Rasgrf1	1.43821	ProSPG
Ephb2	1.43547	ProSPG
Igfbp7	1.43544	ProSPG
Wwc1	1.43363	ProSPG
Adam19	1.43299	ProSPG
Mid1	1.43246	ProSPG
Nrg1	1.43168	ProSPG
Hoxa5	1.43155	ProSPG
Hspa4	1.42866	SPG
Crispld2	1.42838	ProSPG
Cobl	1.42721	ProSPG
Ppara	1.42617	ProSPG
Cxxc5	1.42565	SPG
Mthfd1l	1.42538	ProSPG
Glul	1.42482	SPG
Aldh1a3	1.42461	SPG
Scg5	1.42442	ProSPG
Atxn1	1.42304	ProSPG
Cited1	1.42296	ProSPG
Rfc4	1.42238	SPG
Prr11	1.41953	SPG
Sox5	1.41897	ProSPG
Cbx4	1.41726	SPG
Col5a1	1.41686	ProSPG
Slc9a3r1	1.41635	ProSPG
Knl1	1.41607	SPG
Ect2	1.41539	SPG
Rbm24	1.41502	ProSPG
Arhgap11a	1.4149	SPG
Spry2	1.41469	ProSPG
Rassf3	1.4105	ProSPG
Actb	1.40842	SPG
Abcb4	1.40808	ProSPG
Sncaip	1.40789	ProSPG
Sema5a	1.40686	ProSPG
Ddx58	1.40402	ProSPG
Ncf2	1.40246	ProSPG
Atp6v0a4	1.40237	ProSPG
Smox	1.40036	ProSPG
Axl	1.39835	ProSPG
Dst	1.39792	ProSPG
Otx2	1.39689	ProSPG
Gprc5c	1.39616	ProSPG
Klhl24	1.39281	SPG
Dbp	1.39257	ProSPG
Itgav	1.39224	ProSPG
Racgap1	1.39013	SPG
Penk	1.38986	ProSPG
Vgll4	1.38964	ProSPG
Akt2	1.38711	ProSPG
Bcr	1.38576	ProSPG
Ypel2	1.38532	ProSPG
Thbs2	1.38505	ProSPG
Coro2b	1.38425	ProSPG
Adh1	1.38411	ProSPG
Lama3	1.38208	ProSPG
Tuba1a	1.38172	ProSPG
Tuba4a	1.38148	SPG
Bcor	1.37994	ProSPG
Myd88	1.37564	ProSPG
Wsb1	1.37517	ProSPG
Cux1	1.37055	ProSPG
Selenbp2	1.37	ProSPG
Bcl11a	1.36902	ProSPG
Calb1	1.3668	ProSPG
Sema3e	1.36568	ProSPG
Arhgap24	1.36468	ProSPG
Atf4	1.36419	SPG
Lum	1.36359	ProSPG
Eps8	1.36045	ProSPG
Ankrd37	1.36039	ProSPG
Osr1	1.35982	ProSPG
Zbtb16	1.35703	SPG
Elk3	1.357	ProSPG
Mecom	1.35561	ProSPG
Map2	1.35339	ProSPG
Bcas1	1.35235	ProSPG
Cdc42ep4	1.35105	SPG
Gap43	1.35095	ProSPG
Trim47	1.34943	ProSPG
Trim8	1.34842	ProSPG
Fgl1	1.347	SPG
Cdca7l	1.34608	SPG
Gnas	1.34479	ProSPG
Gpsm2	1.34413	SPG
Il18	1.34246	ProSPG
Trmt2a	1.34187	SPG
Ncapg2	1.34133	ProSPG
Thy1	1.34125	ProSPG
Spdl1	1.34027	SPG
Rhou	1.33962	ProSPG
Sfrp2	1.33583	SPG
Ptgs1	1.33496	ProSPG
Lhx2	1.33276	ProSPG
Ncald	1.332	ProSPG
Rasgrp3	1.33098	ProSPG
Ppfibp2	1.33031	ProSPG
Afp	1.33019	ProSPG
Epcam	1.32773	SPG
Pax2	1.3257	ProSPG
Hivep2	1.32499	SPG
Elavl4	1.32287	ProSPG
Hey2	1.32003	ProSPG
Arntl	1.31736	ProSPG
Bach2	1.31613	ProSPG
Slc16a10	1.31372	SPG
Hells	1.31081	SPG
Rev3l	1.30917	SPG
Ccl22	1.30848	ProSPG
Prkcb	1.30753	ProSPG
Picalm	1.30737	ProSPG
Cables1	1.30725	ProSPG
Fbxo5	1.30583	SPG
Dner	1.30491	ProSPG
Dll1	1.30425	ProSPG
Spag9	1.30408	ProSPG
Ctdsp1	1.30218	SPG
Mbp	1.30201	ProSPG
Zfhx3	1.29974	ProSPG
Il7	1.29824	ProSPG
Tbx2	1.29753	ProSPG
Crlf1	1.29715	SPG
Oip5	1.2969	SPG
Slc1a4	1.29658	ProSPG
Fgf13	1.29479	ProSPG
Pkp2	1.29419	ProSPG
Trp53inp2	1.29348	ProSPG
Isl1	1.29322	ProSPG
Ccdc86	1.29236	SPG
Efna5	1.29135	ProSPG
Sult5a1	1.28952	ProSPG
Pde3a	1.28785	ProSPG
Spc25	1.28669	SPG
Rad54l	1.28658	SPG
Rasgef1b	1.28511	ProSPG
Slc26a2	1.28416	ProSPG
Ywhag	1.28391	SPG
Col5a2	1.28203	ProSPG
P4ha1	1.28072	ProSPG
Inpp4b	1.28051	ProSPG
Pdlim1	1.28048	ProSPG
Pclaf	1.27627	SPG
Satb2	1.27616	ProSPG
Plxna2	1.27615	ProSPG
Prkcd	1.27525	ProSPG
Casp8	1.27458	ProSPG
Kcnk1	1.27428	ProSPG
Mylip	1.27392	ProSPG
Cd38	1.27247	ProSPG
Kcnn2	1.27096	ProSPG
Adamts3	1.26991	ProSPG
Hnmt	1.26974	ProSPG
Creb1	1.26939	SPG
Svil	1.26836	ProSPG
Rtn1	1.26311	ProSPG
Map2k3	1.26261	ProSPG
Shmt2	1.26092	SPG
Sulf1	1.25961	ProSPG
Trps1	1.25895	ProSPG
Arc	1.25858	SPG
Ncl	1.25678	SPG
Ugt8a	1.25677	ProSPG
Phf21a	1.25474	ProSPG
Serpinb9	1.25448	ProSPG
Ccnf	1.25341	SPG
Batf	1.25283	ProSPG
Ptpn22	1.2526	ProSPG
Irf8	1.25253	SPG
Cdc14a	1.25039	ProSPG
Hhip	1.24896	ProSPG
Msx2	1.24894	ProSPG
Lgals1	1.24787	ProSPG
Stag2	1.24782	ProSPG
Kctd15	1.24638	ProSPG
Pfn1	1.24615	SPG
Cenpn	1.24489	SPG
Rarg	1.24421	SPG
Rdh10	1.24316	ProSPG
Aldh1a7	1.243	ProSPG
Gsc	1.24263	ProSPG
Slit2	1.24155	ProSPG
Stat4	1.24147	ProSPG
Plcb4	1.23971	ProSPG
Znfx1	1.23845	SPG
Hsd11b2	1.23739	ProSPG
Lims1	1.23594	ProSPG
Usp18	1.23427	ProSPG
Thra	1.23241	ProSPG
Kbtbd11	1.2322	ProSPG
Plxdc2	1.23182	ProSPG
Map1lc3b	1.23149	SPG
Arhgap29	1.23047	ProSPG
Selplg	1.23011	SPG
Ckap2l	1.22997	SPG
Mest	1.22967	ProSPG
Khdrbs3	1.22837	ProSPG
Tfap2a	1.2274	ProSPG
Hs3st3a1	1.22737	ProSPG
Ern1	1.22727	ProSPG
Bhlhe41	1.22691	ProSPG
Hspa9	1.22686	ProSPG
Rasl11b	1.22665	ProSPG
Sparc	1.22478	ProSPG
Depdc1a	1.22402	SPG
Slc38a1	1.22336	ProSPG
H1f0	1.22318	SPG
Meis1	1.22214	ProSPG
Eps15	1.22199	SPG
Zmat3	1.2204	ProSPG
Tbc1d8	1.21988	ProSPG
Cd40	1.21709	ProSPG
Ncor2	1.21583	SPG
Tmem154	1.21503	ProSPG
Hpgd	1.21486	ProSPG
Nmu	1.21404	ProSPG
Osbpl3	1.21332	ProSPG
Sox6	1.21254	ProSPG
Aig1	1.21227	ProSPG
Stard10	1.21114	ProSPG
Ahcy	1.20902	ProSPG
Gm4737	1.20902	ProSPG
Wrap53	1.20899	SPG
Gpd1l	1.20833	SPG
Klhl21	1.20829	ProSPG
Tipin	1.20826	SPG
Troap	1.2082	SPG
Ptprk	1.20797	ProSPG
Ppm1h	1.20736	ProSPG
Fbp1	1.20583	ProSPG
Sorbs2	1.20568	ProSPG
Clstn2	1.20486	ProSPG
Mfge8	1.20377	SPG
Rpp40	1.20274	SPG
Bmi1	1.20266	ProSPG
Slc7a8	1.199	ProSPG
Nptx2	1.19894	ProSPG
Lbr	1.19891	SPG
Pcdh10	1.19834	ProSPG
Hoxc13	1.1983	ProSPG
Osbpl10	1.19543	ProSPG
Nup214	1.19344	SPG
Sgo1	1.19331	SPG
Pmp22	1.19321	ProSPG
Snx5	1.19184	SPG
Rap2b	1.19091	SPG
Prom1	1.18913	ProSPG
Tinagl1	1.18835	ProSPG
Pam	1.18804	ProSPG
Rcan2	1.18763	ProSPG
Cnn1	1.1869	ProSPG
Rbbp4	1.18544	SPG
Nrip1	1.18437	ProSPG
Eomes	1.18427	ProSPG
Notch1	1.18387	ProSPG
Acsl5	1.18384	ProSPG
Tnfrsf1a	1.18273	ProSPG
Mocos	1.18252	ProSPG
Plek2	1.18244	ProSPG
Cdca5	1.1802	SPG
Bmper	1.17645	ProSPG
Rab37	1.17635	ProSPG
Cd7	1.17581	SPG
Nfatc1	1.17492	ProSPG
Cmip	1.17377	ProSPG
Serbp1	1.17361	ProSPG
Serpinb5	1.17236	ProSPG
Cdca2	1.17125	SPG
Gpr68	1.1712	ProSPG
Pdcd1lg2	1.17111	ProSPG
Slco5a1	1.17108	ProSPG
Ltbp2	1.17092	ProSPG
Ldlrad3	1.16845	SPG
Tlr3	1.16794	ProSPG
Lsp1	1.1679	ProSPG
Pik3r2	1.16776	SPG
Trhde	1.16709	ProSPG
Cobll1	1.16708	ProSPG
Lgals3	1.16619	ProSPG
Oca2	1.1645	ProSPG
Aldh1a2	1.16366	ProSPG
Cnih3	1.16151	ProSPG
Uap1	1.15999	ProSPG
Slc16a9	1.15938	ProSPG
Edn2	1.15933	ProSPG
Dkk3	1.15926	SPG
Frmd5	1.1589	ProSPG
Litaf	1.15866	SPG
Smyd3	1.15852	SPG
Slc39a8	1.15768	ProSPG
Mycn	1.15743	SPG
Zyx	1.15685	ProSPG
Tacstd2	1.15672	ProSPG
Prox1	1.15662	ProSPG
Fzd3	1.15505	SPG
Synpo	1.15497	ProSPG
Dctpp1	1.15448	SPG
Acta1	1.15446	ProSPG
Spn	1.1542	ProSPG
Ncaph	1.15351	SPG
Ptprj	1.15189	ProSPG
Btk	1.15153	ProSPG
Dlg2	1.15129	ProSPG
Adgrg6	1.15083	ProSPG
Rpl13a	1.15075	SPG
Pcsk1	1.15066	ProSPG
Acvr1	1.15056	ProSPG
Itgb2	1.14988	ProSPG
Cilp	1.14916	ProSPG
Slc16a1	1.14881	SPG
Rbms3	1.14862	ProSPG
Nell2	1.14744	ProSPG
Cpne1	1.14688	SPG
Isyna1	1.14565	SPG
Foxp2	1.14549	ProSPG
Ltbr	1.14528	ProSPG
Kif18a	1.14526	SPG
Cacnb3	1.14464	ProSPG
Phldb2	1.14292	ProSPG
Creb3l2	1.13971	ProSPG
Ddx21	1.13957	SPG
Nucks1	1.13855	SPG
Hnrnpl	1.13853	SPG
Rnf38	1.13588	SPG
Ckb	1.13491	ProSPG
Prss12	1.13457	ProSPG
Epha7	1.134	ProSPG
Zfp608	1.13369	ProSPG
Nemp1	1.13366	SPG
Ptprf	1.13338	SPG
Hdac9	1.13294	ProSPG
S100a6	1.13271	ProSPG
Rreb1	1.13267	ProSPG
Lipg	1.13251	ProSPG
Chat	1.13195	ProSPG
Npas2	1.13138	ProSPG
Hexim1	1.13107	SPG
Ndrg4	1.13071	ProSPG
Lyz2	1.13069	SPG
Arl6ip6	1.12896	ProSPG
Pola2	1.12807	SPG
Keap1	1.1279	SPG
Ager	1.12742	ProSPG
Hjurp	1.12698	SPG
Ldlrad4	1.12671	ProSPG
Nos1	1.12606	ProSPG
Nras	1.12537	SPG
Tuba1c	1.12472	ProSPG
Cse1l	1.12396	SPG
Irf2	1.1239	ProSPG
Tspan5	1.12373	ProSPG
Gpx3	1.12343	ProSPG
Slc13a3	1.12213	ProSPG
Prickle2	1.12204	ProSPG
Hdac7	1.12131	ProSPG
Scn3a	1.12118	ProSPG
Idh1	1.12081	ProSPG
Ropn1	1.11994	ProSPG
Lonrf2	1.11756	ProSPG
Esrrg	1.11753	ProSPG
Ryr3	1.11731	ProSPG
Ptprm	1.11618	ProSPG
Tgif2	1.1159	ProSPG
Rgs17	1.11274	ProSPG
Calm1	1.11159	SPG
Ccdc80	1.11118	ProSPG
Herc6	1.11115	ProSPG
Afap1	1.11041	ProSPG
Pdzrn3	1.10992	ProSPG
Trp73	1.10936	ProSPG
Gtse1	1.10849	SPG
Prrx1	1.10804	ProSPG
Atg5	1.10801	SPG
Msmb	1.10769	ProSPG
Rab25	1.10733	ProSPG
Lnpep	1.10686	ProSPG
Wnt3	1.10619	ProSPG
Slc31a1	1.10575	SPG
Gfap	1.10566	ProSPG
Abcg1	1.10529	SPG
Ltf	1.1052	ProSPG
Rerg	1.10464	ProSPG
Zfp219	1.10404	ProSPG
Tfap4	1.10295	SPG
Cdcp1	1.10257	ProSPG
Pik3ip1	1.10225	ProSPG
Cd37	1.10192	ProSPG
Tubb2a	1.10121	ProSPG
Myh13	1.09851	ProSPG
Il1r2	1.09764	ProSPG
Onecut2	1.09761	ProSPG
Tox2	1.0968	ProSPG
Postn	1.09636	ProSPG
Impa2	1.09507	SPG
Fgfr2	1.0935	ProSPG
Abcc2	1.09345	ProSPG
Flnc	1.09307	ProSPG
Myot	1.09292	ProSPG
Ninj1	1.09283	ProSPG
Crmp1	1.09274	ProSPG
Fam110b	1.09214	ProSPG
Ldb2	1.092	ProSPG
Mpped2	1.09183	ProSPG
Apoa1	1.09165	ProSPG
Ifrd2	1.09164	SPG
Fgf18	1.09162	ProSPG
Hspb7	1.09063	ProSPG
Xpo1	1.09044	SPG
Net1	1.08907	SPG
Kif20b	1.08859	SPG
Kif26b	1.08842	ProSPG
Pfas	1.08807	SPG
Cyld	1.08786	ProSPG
Hc	1.08719	ProSPG
Ust	1.08687	ProSPG
Saa1	1.08544	ProSPG
Saa2	1.08544	ProSPG
Msh2	1.08533	SPG
Dram1	1.08429	ProSPG
Gins1	1.08412	SPG
Depdc1b	1.08399	SPG
Dlc1	1.08388	ProSPG
Mfhas1	1.08329	ProSPG
Fstl1	1.08297	ProSPG
Jag2	1.08234	ProSPG
Sesn1	1.08232	ProSPG
Klhl13	1.08228	ProSPG
Atl1	1.08209	ProSPG
Ptgis	1.08183	ProSPG
Rflnb	1.08101	ProSPG
Grem1	1.08017	ProSPG
Pold4	1.07967	ProSPG
Camta1	1.07893	ProSPG
Cpeb3	1.07852	ProSPG
Snap25	1.0784	ProSPG
Azin1	1.07765	ProSPG
Gpc6	1.077	ProSPG
Mex3b	1.07699	ProSPG
Aox1	1.07691	ProSPG
Pecam1	1.0767	ProSPG
Kcnma1	1.07419	ProSPG
Taf1d	1.07303	SPG
Ube2d3	1.07171	SPG
Exosc8	1.07145	SPG
Sash1	1.06975	ProSPG
Foxd1	1.06972	ProSPG
Mdc1	1.06907	SPG
Ntf3	1.06869	ProSPG
Tlr2	1.06867	ProSPG
Rcor1	1.06738	ProSPG
Ripor2	1.06672	ProSPG
Edil3	1.06602	ProSPG
Stx11	1.06524	ProSPG
Negr1	1.06469	ProSPG
Hecw2	1.0645	ProSPG
Pik3cd	1.06436	ProSPG
Abi3bp	1.06323	ProSPG
Rad23b	1.06313	ProSPG
Bid	1.06229	ProSPG
Cpvl	1.0622	ProSPG
Bdkrb2	1.06189	ProSPG
Cyb5a	1.06122	ProSPG
Slc17a5	1.06086	SPG
Plce1	1.06035	ProSPG
Txndc12	1.06024	SPG
Chordc1	1.06015	SPG
Ddx17	1.05938	SPG
Klf12	1.05746	ProSPG
Pfdn4	1.05633	SPG
Ctsh	1.05507	ProSPG
Qpct	1.05477	ProSPG
Ido1	1.0531	ProSPG
B4galt1	1.05235	SPG
Lpar4	1.05224	ProSPG
Tslp	1.05216	ProSPG
Pdp1	1.05193	ProSPG
Cdc25b	1.0515	ProSPG
Nceh1	1.05144	ProSPG
Bcl9l	1.05106	SPG
Nacc1	1.05021	SPG
Dhfr	1.04984	SPG
Hipk3	1.04951	ProSPG
Enpp1	1.04835	ProSPG
Fam83d	1.0482	SPG
Rrp1b	1.04783	SPG
Tacc3	1.04777	SPG
Adgrb2	1.04765	ProSPG
Cntn5	1.04734	ProSPG
Emp3	1.04718	ProSPG
Mrc2	1.04661	ProSPG
Mfap4	1.04516	ProSPG
Kcnn3	1.04449	ProSPG
Hoxb2	1.04432	ProSPG
Psrc1	1.04432	SPG
Scube2	1.04429	ProSPG
Lrrc8b	1.044	ProSPG
Ablim3	1.0434	ProSPG
Ccdc68	1.04327	ProSPG
Dnajb9	1.04278	SPG
Cxcl16	1.04276	ProSPG
Hoxc10	1.04172	ProSPG
Abhd2	1.04153	SPG
Pcbp1	1.04103	ProSPG
Papss2	1.04096	ProSPG
Procr	1.04093	ProSPG
Cd80	1.04083	ProSPG
Robo1	1.0404	ProSPG
Frzb	1.03971	ProSPG
Nt5dc2	1.03911	ProSPG
Rnaseh2a	1.03911	SPG
Arrb1	1.03896	ProSPG
Ube2h	1.03886	ProSPG
Tspan2	1.03796	ProSPG
Pik3c2g	1.03749	ProSPG
Nexn	1.03635	ProSPG
Psmb8	1.03583	ProSPG
Ston1	1.03473	ProSPG
Cdh26	1.03394	ProSPG
Cry1	1.03288	ProSPG
Ptbp2	1.03212	ProSPG
Psmb10	1.03171	SPG
Epsti1	1.03157	ProSPG
Drap1	1.03125	SPG
Cdh10	1.03118	ProSPG
Smpd1	1.03079	ProSPG
Fam111a	1.02875	SPG
Ptpru	1.02655	ProSPG
Frem2	1.02613	ProSPG
Hdac1	1.02601	SPG
Atm	1.02546	SPG
Ifngr1	1.02542	SPG
Clic4	1.02542	SPG
Crip2	1.02521	ProSPG
Ptprz1	1.02519	ProSPG
Pfkp	1.02427	ProSPG
Col3a1	1.02419	ProSPG
Mycl	1.02338	SPG
Gm10184	1.02185	SPG
Kpna2	1.02185	SPG
Rfx4	1.02173	ProSPG
Blm	1.02144	SPG
Rab27a	1.02131	ProSPG
Naa50	1.02121	SPG
Cacnb2	1.02101	ProSPG
Suv39h1	1.01949	SPG
Tnfrsf10b	1.01947	SPG
Tmem51	1.01908	ProSPG
Gpr19	1.01896	ProSPG
Sp110	1.01879	ProSPG
Klk6	1.01705	ProSPG
Oxct1	1.01618	ProSPG
Hspa1a	1.01609	SPG
Snx10	1.01598	SPG
Peli2	1.01566	ProSPG
Nlk	1.01537	ProSPG
Qk	1.01466	ProSPG
Setbp1	1.01418	ProSPG
C1rb	1.01353	ProSPG
Nap1l3	1.01304	ProSPG
Atp1a1	1.0121	ProSPG
Tox	1.01192	ProSPG
Cdk14	1.01186	ProSPG
Bik	1.01102	SPG
Meox1	1.00974	ProSPG
Nuf2	1.00815	SPG
Gins3	1.00795	SPG
Krt81	1.00788	ProSPG
Wipf1	1.00778	ProSPG
Smad9	1.00774	ProSPG
Sntb1	1.00704	ProSPG
Rbp1	1.00615	ProSPG
Wnt4	1.00523	ProSPG
Mthfd2l	1.00492	ProSPG
Slc38a5	1.00429	ProSPG
Ankrd33b	1.00391	ProSPG
Srgn	1.00377	ProSPG
Atp9a	1.00338	ProSPG
Wwtr1	1.00248	ProSPG
Cdo1	1.00155	ProSPG
Atxn3	1.00104	SPG
Tmprss2	1.00047	ProSPG
Akirin1	1.00037	ProSPG
Kntc1	1.00032	SPG
Alpk2	0.999927	SPG
Serping1	0.999666	ProSPG
Krt6a	0.999521	ProSPG
Nuak2	0.999326	ProSPG
Frmd4b	0.99869	ProSPG
Prok2	0.998247	ProSPG
Rdx	0.998146	SPG
Spon1	0.998001	ProSPG
Klf15	0.997639	ProSPG
Nfic	0.996528	ProSPG
Pmf1	0.996519	SPG
Smtn	0.995613	ProSPG
Apod	0.995433	ProSPG
Serinc5	0.995336	SPG
Prkg1	0.994686	ProSPG
Msc	0.994022	ProSPG
Peg12	0.993965	ProSPG
Lad1	0.993459	ProSPG
Hivep3	0.992737	ProSPG
Tcf3	0.992736	SPG
Cdh6	0.991772	ProSPG
Rxrg	0.991678	ProSPG
Stx3	0.990719	SPG
E2f5	0.990183	ProSPG
Adamts16	0.990111	ProSPG
Alpl	0.990068	ProSPG
Cyp2a4	0.989919	ProSPG
Cyp2a5	0.989919	ProSPG
Xrcc2	0.989615	SPG
Ptk2	0.988648	SPG
Fermt1	0.988379	ProSPG
Grb14	0.987911	ProSPG
Spc24	0.986415	SPG
Mcfd2	0.986361	SPG
Chn1	0.986146	SPG
Uck2	0.984805	SPG
Supt16	0.984766	SPG
Palmd	0.984434	ProSPG
Per2	0.98301	ProSPG
Glipr2	0.982967	ProSPG
Timp4	0.982498	ProSPG
Prune2	0.982368	ProSPG
Pold2	0.982283	SPG
Bmp2k	0.982033	ProSPG
Fscn1	0.981549	SPG
Gata2	0.980849	ProSPG
Il1rl1	0.980738	ProSPG
Ptbp1	0.979669	SPG
Gjb3	0.979497	ProSPG
Clic1	0.978981	ProSPG
Zfp593	0.978858	SPG
Ube2l3	0.978038	SPG
Asap1	0.977698	ProSPG
Lhfpl2	0.976898	SPG
Chrna5	0.976494	ProSPG
Cyp4f15	0.976177	ProSPG
Pim3	0.975912	SPG
Slitrk5	0.97481	ProSPG
Tmeff2	0.974642	ProSPG
Gla	0.97426	SPG
Kcnk2	0.974169	ProSPG
Dut	0.973754	SPG
Xiap	0.97288	ProSPG
Agpat3	0.9726	ProSPG
Gng4	0.97224	ProSPG
Pcx	0.972022	ProSPG
Calr	0.97117	SPG
Pth1r	0.971169	ProSPG
Chaf1a	0.970965	SPG
Pus1	0.970853	SPG
Jam2	0.970459	ProSPG
Eya2	0.970353	ProSPG
Tdg	0.970106	SPG
Clmn	0.970085	ProSPG
Lhfp	0.970012	ProSPG
Atp8b1	0.968988	ProSPG
Kcnj15	0.968904	ProSPG
Plekho1	0.967237	ProSPG
Frem1	0.966582	ProSPG
Banp	0.966458	SPG
Ccdc6	0.965317	SPG
Jph1	0.965072	ProSPG
Prdx6	0.965027	SPG
Pgm2l1	0.964566	ProSPG
Nox4	0.964428	ProSPG
Igf2bp2	0.964025	ProSPG
Kif5c	0.96372	ProSPG
Hoxb7	0.963229	ProSPG
Mtmr10	0.963023	ProSPG
Smad2	0.962722	SPG
Myl2	0.962148	ProSPG
Ccdc85b	0.962134	SPG
Cacna1c	0.962055	ProSPG
Sema6d	0.961719	ProSPG
Epb41l3	0.961514	ProSPG
Itih2	0.96126	ProSPG
Wdr81	0.961216	ProSPG
Ptges3	0.960933	SPG
Cdx2	0.960605	ProSPG
Runx1t1	0.960397	ProSPG
Kcnab2	0.958539	ProSPG
Pou3f2	0.958273	ProSPG
Lurap1l	0.958052	ProSPG
Slc39a10	0.957284	ProSPG
Diaph3	0.956734	SPG
Rnd1	0.956077	ProSPG
Cldn7	0.955636	ProSPG
Prss35	0.955438	SPG
Gm5751	0.955223	ProSPG
Ssxb9	0.955223	ProSPG
Sh3kbp1	0.955129	ProSPG
Msi2	0.954787	ProSPG
Tmcc3	0.954409	ProSPG
Slc25a13	0.95383	ProSPG
Vasp	0.953656	ProSPG
Aplp2	0.951332	ProSPG
Plin2	0.951197	ProSPG
Cmbl	0.950211	ProSPG
Npas1	0.949795	ProSPG
Lypd3	0.949604	ProSPG
Syne2	0.949596	SPG
Trim41	0.949163	ProSPG
Stard4	0.949022	SPG
Plxnc1	0.948908	ProSPG
Emb	0.948475	ProSPG
Ebf2	0.948401	ProSPG
Notum	0.948191	ProSPG
Rhoa	0.947043	ProSPG
Ypel1	0.94657	SPG
Abca6	0.946524	ProSPG
Gypc	0.946334	ProSPG
Foxg1	0.946192	ProSPG
Msh6	0.945652	SPG
Prlr	0.944712	ProSPG
Slc47a1	0.944599	ProSPG
Ptbp3	0.943654	ProSPG
Rps6ka5	0.941773	ProSPG
Bin1	0.941421	ProSPG
Pdlim7	0.940944	ProSPG
Wwc2	0.940519	ProSPG
Tnfaip1	0.940446	SPG
AI467606	0.939718	ProSPG
Hsh2d	0.939441	ProSPG
Cr2	0.939374	ProSPG
Smarca4	0.939197	SPG
Slc7a7	0.938148	ProSPG
Aen	0.937961	ProSPG
Sult2b1	0.937741	ProSPG
Clip4	0.937259	ProSPG
Larp6	0.936955	ProSPG
Gna14	0.936731	ProSPG
Tenm4	0.935996	ProSPG
Espl1	0.935262	SPG
C2cd2	0.934953	ProSPG
Prr15l	0.93495	ProSPG
Galnt3	0.934462	ProSPG
Amd2	0.933804	SPG
Coro1a	0.933801	ProSPG
Ddah2	0.933346	SPG
Cd164	0.932993	SPG
Agr2	0.932657	ProSPG
Rex2	0.932306	ProSPG
Zfp534	0.932306	ProSPG
Zfp979	0.932306	ProSPG
Zfp980	0.932306	ProSPG
Zfp984	0.932306	ProSPG
Zfp985	0.932306	ProSPG
Zfp987	0.932306	ProSPG
Zfp991	0.932306	ProSPG
Zfp992	0.932306	ProSPG
Uvrag	0.932191	ProSPG
Babam2	0.932024	SPG
Lin28a	0.931475	SPG
Rbl1	0.931307	SPG
Tshz2	0.931223	ProSPG
Hkdc1	0.930637	ProSPG
Hsd17b11	0.930426	ProSPG
Lbp	0.930154	ProSPG
Ntng1	0.929057	ProSPG
Tns1	0.928767	ProSPG
Ppm1e	0.928763	ProSPG
Daam1	0.928583	ProSPG
Mad1l1	0.927944	ProSPG
Slc16a7	0.927865	ProSPG
Lta	0.92765	ProSPG
Cotl1	0.927503	ProSPG
Rprm	0.927447	ProSPG
Anks1b	0.925001	ProSPG
Wnt10a	0.924748	ProSPG
Rgcc	0.924518	ProSPG
Tbc1d2	0.92389	ProSPG
Usp1	0.923852	ProSPG
Pde8a	0.923591	ProSPG
Cd1d1	0.923018	ProSPG
Ptpn1	0.922347	SPG
Vezf1	0.920617	ProSPG
Cenpk	0.920463	SPG
Bard1	0.919737	SPG
Tesc	0.919071	ProSPG
Fgf5	0.918063	ProSPG
Vash2	0.917408	ProSPG
Paics	0.917346	ProSPG
Sqor	0.916989	ProSPG
Pde7b	0.91584	ProSPG
Aldh3b1	0.915096	ProSPG
Ppia	0.914709	SPG
Mdfi	0.914296	ProSPG
Dnajb5	0.914106	ProSPG
Neto2	0.913644	SPG
Pcdh1	0.913251	ProSPG
Tars	0.912986	SPG
Tm7sf3	0.912681	ProSPG
Lama2	0.912661	ProSPG
Manf	0.91053	SPG
Gtpbp2	0.91033	ProSPG
Suclg2	0.909297	SPG
Tpk1	0.909172	SPG
Cenpv	0.908061	ProSPG
Smpd3	0.907997	ProSPG
Fgf12	0.907897	ProSPG
Nid1	0.907767	ProSPG
Zfp385b	0.907721	ProSPG
Tubb4b	0.907243	SPG
Zfp239	0.907234	SPG
Sncg	0.90673	ProSPG
Rassf6	0.906209	ProSPG
Anp32a	0.904085	SPG
Gart	0.903435	SPG
Flrt2	0.902538	ProSPG
Epha3	0.902425	ProSPG
Hacd2	0.902268	ProSPG
Ola1	0.901894	ProSPG
Phactr3	0.900369	ProSPG
Car4	0.900295	ProSPG
Gtf2a1	0.899915	ProSPG
Kdm4c	0.899778	ProSPG
Maml2	0.898963	ProSPG
Tdgf1	0.897834	ProSPG
Apold1	0.897574	ProSPG
Cacna1g	0.897546	ProSPG
Esco2	0.895192	SPG
Aldh6a1	0.894992	ProSPG
Baz2b	0.894053	ProSPG
Sorbs1	0.893631	ProSPG
Tef	0.893556	ProSPG
Rasa3	0.893198	SPG
Esyt1	0.893099	SPG
Tal1	0.893035	ProSPG
Vgll3	0.893027	ProSPG
Dtna	0.892465	ProSPG
Pan2	0.891206	SPG
Rasgrp2	0.890986	SPG
Ank1	0.890425	ProSPG
Ptpn12	0.890396	ProSPG
Tnnt2	0.889939	ProSPG
Pitx1	0.889729	ProSPG
Sdsl	0.889608	ProSPG
Pkp4	0.889246	ProSPG
Tcf7l1	0.889064	ProSPG
Hectd1	0.888854	SPG
Erg	0.888666	SPG
Ccbe1	0.888357	ProSPG
Smap2	0.888014	ProSPG
Col9a3	0.887579	ProSPG
Pax5	0.887343	ProSPG
Cebpg	0.88686	SPG
Srgap2	0.886466	ProSPG
Eif4a1	0.886109	SPG
Nrxn1	0.88596	ProSPG
Fam102b	0.885405	ProSPG
Itgb1bp1	0.885171	ProSPG
Gabra4	0.884208	ProSPG
Ltb	0.884102	ProSPG
Adamts4	0.883767	ProSPG
Macrod1	0.882954	ProSPG
Ccdc110	0.882765	ProSPG
Wdhd1	0.882237	SPG
Klk12	0.882118	ProSPG
Rbm14	0.881616	SPG
Kcnq5	0.88102	ProSPG
Ppfia2	0.879839	ProSPG
Hmgcr	0.879817	SPG
Ephb3	0.879807	ProSPG
Alox5	0.879768	ProSPG
Nbn	0.879432	ProSPG
Kcnt2	0.879159	ProSPG
Dck	0.876813	SPG
Nsg2	0.876732	ProSPG
Notch3	0.87635	ProSPG
Rap1gap2	0.875724	ProSPG
Asb2	0.874893	ProSPG
Zfp703	0.874449	SPG
S100a11	0.873639	ProSPG
Utrn	0.873348	ProSPG
Mrpl40	0.872429	SPG
Flg	0.872012	ProSPG
Nrxn2	0.871533	ProSPG
Nbl1	0.871355	ProSPG
Aif1l	0.870856	ProSPG
Slc4a4	0.870827	ProSPG
Gm2a	0.870748	SPG
Nrf1	0.870689	SPG
Polr3g	0.869595	SPG
Trim29	0.869574	ProSPG
Cstf1	0.869008	SPG
Prkaca	0.868536	SPG
Nsg1	0.867924	ProSPG
Pdlim4	0.867734	ProSPG
Wwox	0.86772	ProSPG
Rasal2	0.867456	ProSPG
Cdh17	0.867153	ProSPG
Jak1	0.867031	ProSPG
Tspan12	0.866406	ProSPG
Adh7	0.866052	ProSPG
Aspn	0.866006	SPG
Vrk1	0.865691	ProSPG
Gas2	0.864885	ProSPG
Psmc3ip	0.864416	SPG
Celf1	0.863244	SPG
Klf11	0.863106	ProSPG
Tpd52	0.862964	ProSPG
Mllt3	0.862254	ProSPG
Bex1	0.861366	ProSPG
Tceal1	0.86109	ProSPG
Ak5	0.860509	ProSPG
Pcdh17	0.860259	ProSPG
Sst	0.859416	ProSPG
Ptpro	0.85939	ProSPG
Acot5	0.859004	ProSPG
Cck	0.858628	ProSPG
Pde5a	0.85808	ProSPG
Slc12a7	0.857881	SPG
Arhgef10l	0.856755	ProSPG
Tnfrsf11a	0.856429	ProSPG
Snrpn	0.856058	SPG
Syp	0.85531	ProSPG
Odf1	0.855217	ProSPG
Cds1	0.854149	ProSPG
Plac1	0.853584	ProSPG
Cap1	0.853315	SPG
Stambpl1	0.853223	ProSPG
Scn2a	0.853005	ProSPG
Bri3bp	0.852725	SPG
Ddc	0.852429	ProSPG
Ppat	0.85139	SPG
Wbp1l	0.851294	ProSPG
Prr3	0.85094	ProSPG
Lipa	0.850667	ProSPG
Pimreg	0.850205	SPG
Ppic	0.849517	ProSPG
Tcf7	0.849166	ProSPG
Mgmt	0.848804	SPG
Cdc14b	0.848671	ProSPG
Chst8	0.848582	ProSPG
Asic2	0.848282	ProSPG
Pygl	0.848242	ProSPG
Klf1	0.847982	ProSPG
Col11a1	0.847781	ProSPG
Wdr74	0.846635	SPG
Itga4	0.846578	ProSPG
Maz	0.846103	SPG
Tmem47	0.845769	ProSPG
Dlgap1	0.845283	ProSPG
Ubald2	0.842511	SPG
Polq	0.841931	SPG
Spag5	0.841377	SPG
Fstl5	0.841349	ProSPG
Ogfrl1	0.841313	ProSPG
Ctnnbip1	0.841264	ProSPG
Psph	0.840709	ProSPG
Gstt2	0.840061	ProSPG
Pnpt1	0.839827	SPG
Ahnak2	0.839376	ProSPG
Fgf10	0.838595	ProSPG
Morf4l2	0.838456	SPG
Pnoc	0.838446	ProSPG
Col16a1	0.838303	ProSPG
Dgkh	0.838174	ProSPG
Hoxa1	0.838083	ProSPG
Vrtn	0.837675	ProSPG
Pkig	0.836511	ProSPG
Cd200	0.836101	ProSPG
Sacs	0.835579	ProSPG
Hnrnpk	0.835505	SPG
Nav3	0.835385	ProSPG
Sgpl1	0.834894	SPG
Rfc3	0.834824	SPG
Noc3l	0.83441	SPG
Gsdma2	0.83418	ProSPG
Arl6ip5	0.833684	ProSPG
Tspan13	0.833499	ProSPG
Mctp1	0.832851	ProSPG
Ripk2	0.83033	ProSPG
Psca	0.830286	ProSPG
Slc9a9	0.830187	ProSPG
Dio1	0.829991	ProSPG
Pus7	0.829671	SPG
S100a14	0.828817	ProSPG
Phlpp1	0.8286	ProSPG
Stt3b	0.828212	ProSPG
Entpd7	0.827864	ProSPG
Cpeb2	0.827487	ProSPG
Slc25a37	0.826896	ProSPG
Rab20	0.826843	ProSPG
Mfap5	0.826426	ProSPG
Lypd6b	0.826273	ProSPG
Tnfaip2	0.82617	ProSPG
Anxa6	0.825026	ProSPG
Rbfox1	0.823688	ProSPG
Moxd1	0.822269	ProSPG
Got1	0.822225	SPG
Atp6v1g2	0.822125	ProSPG
Tcp11l2	0.822049	ProSPG
St7	0.821725	ProSPG
Golph3l	0.821706	SPG
Klk10	0.821497	ProSPG
Dsc2	0.821492	ProSPG
Slc6a15	0.821482	ProSPG
Myl1	0.821086	ProSPG
Vit	0.820944	ProSPG
Ydjc	0.820389	SPG
Gtf2h1	0.82012	ProSPG
Tubb6	0.819824	ProSPG
Nup88	0.819532	SPG
Sqle	0.819031	SPG
Etnk2	0.818909	SPG
Parp14	0.818671	ProSPG
Sema3f	0.81841	ProSPG
Skida1	0.818153	ProSPG
Gpr160	0.817773	ProSPG
Gast	0.817244	ProSPG
Ptpa	0.817203	SPG
Ypel3	0.81713	ProSPG
Ttll12	0.817122	SPG
Il15	0.816959	ProSPG
Polr2l	0.816718	SPG
Syk	0.816146	ProSPG
Mvp	0.816052	ProSPG
Tns2	0.815787	ProSPG
Nfe2l3	0.814841	ProSPG
Dysf	0.814751	ProSPG
Camk4	0.814649	ProSPG
S100a16	0.814195	ProSPG
Ube2v2	0.814091	SPG
Dach1	0.814072	ProSPG
Zbtb10	0.813915	ProSPG
St8sia2	0.813805	ProSPG
Myo5b	0.81329	ProSPG
Thrap3	0.813262	SPG
Stmn2	0.812804	ProSPG
Mfsd6	0.812606	ProSPG
Med12l	0.812534	ProSPG
Magi1	0.811885	ProSPG
Ankrd2	0.810914	ProSPG
Ramp1	0.81064	ProSPG
Cox7b2	0.810007	SPG
Tinf2	0.809482	SPG
Eya4	0.809196	ProSPG
Gpx1	0.809075	ProSPG
Etfdh	0.808804	ProSPG
Map3k20	0.80847	ProSPG
Bex2	0.808464	ProSPG
Rbbp9	0.808399	SPG
Cped1	0.80823	ProSPG
Krt6b	0.808109	ProSPG
Mpo	0.808082	ProSPG
Gmpr	0.807958	ProSPG
Sobp	0.80791	ProSPG
Med27	0.807576	SPG
Abr	0.807165	ProSPG
Grap2	0.807076	ProSPG
Ntrk1	0.806594	ProSPG
Hmgcs2	0.806254	ProSPG
Hecw1	0.805481	ProSPG
Shmt1	0.805064	SPG
Ces1g	0.804972	ProSPG
G3bp2	0.804952	SPG
Lgi2	0.804944	ProSPG
Emx2	0.804288	ProSPG
Tpst2	0.803986	ProSPG
Psme1	0.803824	SPG
Eef2k	0.803233	SPG
Ror2	0.803228	ProSPG
Rcn1	0.8031	SPG
Rgn	0.802697	ProSPG
Zfp467	0.80172	ProSPG
S100pbp	0.801543	SPG
Kif22	0.801299	SPG
Il20rb	0.801038	ProSPG
Ctcf	0.800829	SPG
Polr3e	0.800749	SPG
Pold1	0.800113	SPG
Tbx4	0.799449	ProSPG
Tgfb1i1	0.799243	ProSPG
Ankrd12	0.798993	SPG
Hadh	0.79898	SPG
Sall3	0.798642	ProSPG
Slc9a2	0.798608	ProSPG
Khdrbs1	0.798556	SPG
Pip4k2a	0.797567	ProSPG
Dscc1	0.797549	ProSPG
AA467197	0.797465	ProSPG
Adgrb3	0.797427	ProSPG
Pgam2	0.797268	ProSPG
Sybu	0.797004	ProSPG
Zc3hav1	0.796747	ProSPG
Ndst3	0.796669	ProSPG
Ntm	0.796477	ProSPG
Anxa4	0.796147	ProSPG
Cenpi	0.795952	SPG
Siglecf	0.795923	ProSPG
Hnrnpd	0.795898	SPG
Pdzk1ip1	0.795834	ProSPG
Ppp3ca	0.795687	ProSPG
Ing4	0.795514	SPG
Tmem97	0.795455	SPG
Clspn	0.795446	SPG
Irf6	0.795328	ProSPG
Mprip	0.795001	ProSPG
Elovl1	0.794781	ProSPG
Thbs4	0.794738	ProSPG
Gm6169	0.794201	ProSPG
Rftn2	0.793698	ProSPG
Nucb2	0.793652	ProSPG
Itpkb	0.79323	ProSPG
Rps27l	0.792814	SPG
Hhex	0.792329	SPG
Adam23	0.79227	ProSPG
Aloxe3	0.79184	ProSPG
Tnfsf13b	0.791744	ProSPG
Gpd2	0.791169	ProSPG
Daw1	0.7906	ProSPG
Nip7	0.790268	SPG
Lrba	0.79001	ProSPG
Car5a	0.7898	ProSPG
Dek	0.789451	SPG
Mgat4a	0.789408	ProSPG
Thrb	0.789395	ProSPG
Mrpl12	0.788802	SPG
Qtrt1	0.788222	ProSPG
Nmnat2	0.788121	ProSPG
Rtn2	0.787981	ProSPG
Rasd2	0.786683	SPG
Oprm1	0.786658	ProSPG
Traf3	0.785879	ProSPG
Pls1	0.785644	SPG
Znrf2	0.784833	ProSPG
Dcaf11	0.784798	ProSPG
Btbd3	0.784394	SPG
Cadps	0.784265	ProSPG
Ecm1	0.783327	ProSPG
Parp12	0.78319	SPG
Pls3	0.782312	SPG
Sema4a	0.781596	ProSPG
Olfm1	0.781311	ProSPG
Phc1	0.781135	ProSPG
Pgm1	0.780881	ProSPG
Tspan15	0.78086	SPG
Abce1	0.780571	SPG
Fa2h	0.78049	ProSPG
Fat4	0.780485	ProSPG
Ankrd10	0.780262	SPG
Rln1	0.780157	ProSPG
Acadl	0.779716	ProSPG
Ctif	0.77954	ProSPG
Pnrc2	0.779008	ProSPG
Blcap	0.778791	ProSPG
Rb1cc1	0.778565	ProSPG
Ripply2	0.777729	ProSPG
Gdnf	0.777644	ProSPG
Gcat	0.777426	SPG
Fhit	0.777424	ProSPG
Zbtb4	0.777112	ProSPG
Hesx1	0.775843	ProSPG
Gnl3	0.775319	SPG
Rnf125	0.774525	ProSPG
Pnma2	0.773826	ProSPG
Fam162a	0.772474	SPG
Elavl3	0.771647	ProSPG
Sfxn1	0.771596	ProSPG
As3mt	0.771109	ProSPG
Gsto1	0.770756	ProSPG
Ncapd2	0.770537	SPG
Baiap2l1	0.770473	ProSPG
Aicda	0.770189	ProSPG
Pcbp4	0.769919	ProSPG
Pias2	0.769798	ProSPG
Fblim1	0.769059	ProSPG
Dusp16	0.76899	ProSPG
Sostdc1	0.768915	ProSPG
Syt2	0.768896	ProSPG
Oat	0.768752	ProSPG
Txn1	0.768407	SPG
Mpp5	0.768097	ProSPG
Tomm40	0.767624	SPG
Ctdsp2	0.766499	ProSPG
Ppa1	0.766383	SPG
Ncam2	0.766067	ProSPG
Hnrnpab	0.765996	SPG
Pknox2	0.765638	ProSPG
Atp10a	0.764909	ProSPG
Scn9a	0.764743	ProSPG
Soat2	0.764379	ProSPG
Ralyl	0.764332	ProSPG
Fign	0.764175	ProSPG
Rab34	0.763257	SPG
Sparcl1	0.762829	ProSPG
Ppfia4	0.761638	ProSPG
Cenph	0.761299	ProSPG
Bsn	0.761261	ProSPG
Kcnb1	0.761126	ProSPG
Bglap	0.760139	ProSPG
Bglap2	0.760139	ProSPG
Bglap3	0.760139	ProSPG
Dnajc15	0.760029	ProSPG
Loxl1	0.759971	ProSPG
Sult2a3	0.759804	ProSPG
Corin	0.759585	ProSPG
Rpa2	0.758992	SPG
Flna	0.758917	SPG
Rnf43	0.758767	ProSPG
Plekha4	0.758682	ProSPG
S1pr3	0.758344	ProSPG
Clec16a	0.758255	ProSPG
Cers6	0.758124	SPG
Sema3d	0.758095	ProSPG
Reep5	0.757789	ProSPG
Mcc	0.757717	ProSPG
Lag3	0.757668	ProSPG
Csnk1a1	0.757525	SPG
Fam155a	0.757502	ProSPG
Prkd1	0.757054	ProSPG
Aldh1b1	0.756919	ProSPG
Synpo2	0.7569	ProSPG
Has1	0.75667	ProSPG
Ppp1r14c	0.756246	ProSPG
Proc	0.756211	ProSPG
Rgs7bp	0.755963	ProSPG
Pou2f2	0.755529	ProSPG
Popdc3	0.755293	ProSPG
Cxcr5	0.754864	ProSPG
Cfl1	0.754812	SPG
Opcml	0.754545	ProSPG
Edem1	0.754535	ProSPG
Fam124b	0.754485	ProSPG
Mastl	0.754315	SPG
Clca1	0.754098	ProSPG
Dok6	0.753951	ProSPG
Inpp5d	0.753645	ProSPG
Mras	0.753603	ProSPG
Slc25a10	0.753588	SPG
Xylt1	0.753508	ProSPG
Slit3	0.752565	ProSPG
Lrmp	0.752422	ProSPG
Gpr137b	0.752131	ProSPG
Pa2g4	0.752084	SPG
Cirbp	0.751764	SPG
Ybx3	0.75124	ProSPG
Med13l	0.751222	ProSPG
Ran	0.751077	SPG
Zzz3	0.750591	SPG
Trio	0.750485	ProSPG
Repin1	0.750139	ProSPG
Acpp	0.750008	ProSPG
Ctnna2	0.749665	ProSPG
Itpr2	0.749591	ProSPG
Nfyb	0.749363	SPG
Zfand5	0.749347	ProSPG
Spats2l	0.748737	ProSPG
Bag3	0.748731	ProSPG
Sec14l1	0.748119	ProSPG
Ppp1cb	0.747015	ProSPG
Pcsk2	0.746649	ProSPG
Dvl2	0.746623	SPG
Spag1	0.746521	ProSPG
Begain	0.746516	ProSPG
Capns1	0.745753	SPG
Acox2	0.745611	ProSPG
C1qbp	0.745256	SPG
Tnpo1	0.745152	SPG
Kcnk12	0.744817	ProSPG
Lgi1	0.744511	ProSPG
Irak1bp1	0.743763	ProSPG
Erap1	0.742855	SPG
Rack1	0.742634	SPG
Cryzl1	0.742626	SPG
Cthrc1	0.741739	ProSPG
Ptprr	0.741645	ProSPG
Syt4	0.741427	ProSPG
Haspin	0.74116	SPG
Hook2	0.740637	SPG
Ccdc141	0.740154	SPG
Sap30	0.739261	ProSPG
Myl4	0.739227	ProSPG
Rhobtb2	0.738941	ProSPG
Nxpe4	0.738734	ProSPG
Ophn1	0.738671	SPG
Lrrk2	0.738518	ProSPG
Tpgs1	0.738105	SPG
Ly96	0.737538	ProSPG
Nabp1	0.737152	ProSPG
Fam72a	0.736748	ProSPG
Pgm2	0.736503	SPG
Aunip	0.736201	SPG
Nop16	0.735707	SPG
Gpcpd1	0.735597	SPG
Foxf1	0.734799	SPG
Fbln5	0.734581	ProSPG
Kirrel3	0.734526	ProSPG
Calcr	0.734273	ProSPG
Sdhaf4	0.733771	ProSPG
Nop56	0.733071	SPG
Ptgds	0.73291	ProSPG
Manba	0.732903	ProSPG
Plekhb1	0.732879	ProSPG
Ephb4	0.73286	ProSPG
Napepld	0.732727	ProSPG
Me3	0.732521	ProSPG
Ccdc63	0.732463	ProSPG
Rdh5	0.732367	ProSPG
Atp1b3	0.731832	ProSPG
Ngef	0.731685	ProSPG
Mpc2	0.731246	SPG
Dhrs13	0.730872	SPG
Lin54	0.730761	ProSPG
Usp15	0.730585	ProSPG
Tmem178	0.730341	ProSPG
Pank1	0.730238	ProSPG
Dap	0.730013	ProSPG
Pde9a	0.729021	ProSPG
Syne1	0.729012	ProSPG
Npm1	0.728982	SPG
Hdac3	0.728982	ProSPG
Dok7	0.728625	ProSPG
Ppp2r5a	0.727474	ProSPG
Dnah5	0.72671	ProSPG
Svep1	0.726614	ProSPG
Actg2	0.726084	ProSPG
Nkd1	0.726077	ProSPG
Ikzf3	0.725843	ProSPG
Snai3	0.725307	SPG
Mapt	0.725274	ProSPG
Ttc27	0.724865	ProSPG
Nadk	0.724529	SPG
Fem1b	0.724151	ProSPG
Cd79a	0.723539	ProSPG
Dgkb	0.722882	ProSPG
Fry	0.722867	SPG
Slc20a2	0.722776	SPG
Gpr3	0.722652	ProSPG
Ephb1	0.722288	ProSPG
Pak6	0.721848	ProSPG
Znrf1	0.721836	ProSPG
Arf1	0.721318	SPG
Tbx5	0.721031	ProSPG
Rpl36al	0.720959	SPG
Rangap1	0.720716	SPG
Fam20a	0.720595	ProSPG
Orc6	0.720564	SPG
Trim2	0.720152	ProSPG
Dnajc6	0.720112	ProSPG
Rhof	0.719779	ProSPG
Cenpw	0.719502	SPG
Ccrl2	0.718902	ProSPG
Braf	0.718836	ProSPG
Prr14	0.718717	SPG
Bcl10	0.71824	ProSPG
Myog	0.718219	ProSPG
Sh2d2a	0.718185	ProSPG
Art3	0.71741	ProSPG
Pla1a	0.717274	ProSPG
Fkbp14	0.717272	ProSPG
Cldn3	0.717166	SPG
Map2k5	0.716594	ProSPG
Zfp521	0.714993	ProSPG
Fam234b	0.713669	ProSPG
Nanos1	0.713499	SPG
Psmb3	0.713444	SPG
Cnst	0.713263	ProSPG
En1	0.712957	ProSPG
Tenm2	0.712937	ProSPG
Tsga10	0.712258	ProSPG
Kdm2a	0.712225	ProSPG
Stmn3	0.711966	ProSPG
Tmem37	0.711221	ProSPG
Dip2b	0.71079	SPG
Cpt1a	0.710279	ProSPG
Hnrnpc	0.709812	SPG
Scamp1	0.709674	ProSPG
Hyou1	0.709445	SPG
Bbx	0.709384	ProSPG
Baz1a	0.70887	ProSPG
Tktl1	0.708844	SPG
[truncated: 4,378 more rows]

## Sheet: top 20 in ProSPG
IDs	Egr1	Egr2	Lef1	Mdm2	Klf10	Etv4	Mef2c	Arid5b	Etfb	Nfe2l2	Tagln2	Tcf7l2	Rela	Klf7	Etv5	Aspscr1	Ywhaz	Foxp1	Rora	Xbp1
Bdnf	0.203129	0.0695195	0.0101544	0.00986579	0.00844536	0.115531	0.00858468	0.00867006	0.00897212	0.00863509	0.0526551	0.00803258	0.00805579	0.00709079	0.140907	0.00698616	0.00800964	0.00654753	0.00626785	0.00600583
Prok2	0.00717603	0.00407852	0	0	0	0	0	0	0	0	0.0479106	0	0	0	0	0	0	0	0	0
Alb	0.0153882	0.00992188	0.00846581	0.0102986	0.00719953	0.00749836	0.0079978	0.00756397	0.00798525	0.00914761	0.00677084	0.00832016	0.0409064	0.00645717	0.00596539	0.00725518	0.00654163	0.00735468	0.00676746	0.00644474
Fn1	0.0109596	0.00700236	0.00724661	0.00759712	0.00568587	0.00638481	0.00627713	0.0061222	0.00611336	0.00562386	0.00603213	0.0057258	0.0389361	0.00455974	0.00447839	0.00537245	0.00515038	0.00525443	0.0051011	0.00439976
Wnt3a	0.0711742	0.00816191	0.130858	0.00864621	0.0064537	0.0280435	0.007008	0.00759819	0.00724047	0.00746666	0.00722669	0.0277609	0.00674024	0.0531084	0.00616261	0.00572407	0.00679294	0.00608076	0.00495632	0.00495142
Gdf11	0.0114604	0.0673222	0.0699568	0.00908695	0.00811047	0.00621827	0.00811479	0.00661583	0.0071157	0.00638316	0.00724745	0.00613656	0.00589932	0.140593	0.00566636	0.00612232	0.00635331	0.00599778	0.00532892	0.00494359
Fgf1	0.0723681	0.0666187	0.00815905	0.00763343	0.00622274	0.0676842	0.00728204	0.0661538	0.00705553	0.0075025	0.00644602	0.00649485	0.00566564	0.00570975	0.00647862	0.00544824	0.00568225	0.00492595	0.00546831	0.00529453
Ntf5	0.0715137	0.0656255	0.00705878	0.00630307	0.0659458	0.0666799	0.00678696	0.00586213	0.00579417	0.00629004	0.00517907	0.00578311	0.00473379	0.0048756	0.0660212	0.00424381	0.00502392	0.00476256	0.00534953	0.00481999
Dkk1	0.0179455	0.0102445	0.0566029	0.0122718	0.00982537	0.0133278	0.0175393	0.0124472	0.010693	0.0116515	0.0130493	0.0150607	0.00884129	0.00934994	0.012464	0.00981874	0.0104911	0.0117659	0.00925832	0.00915082
Bmp4	0.0168061	0.0110861	0.0718841	0.0127508	0.0120019	0.00994016	0.013375	0.0104619	0.0105342	0.00985411	0.00983739	0.00990965	0.00911145	0.00910629	0.00796934	0.00855552	0.00905313	0.00837637	0.00881916	0.00689176
Bmp6	0.0199536	0.0708993	0.0130187	0.0136677	0.0146128	0.00928712	0.0126568	0.00934615	0.010834	0.00955543	0.0111493	0.00997243	0.00953025	0.00842974	0.00722045	0.0089126	0.0090615	0.0092262	0.00958307	0.00825855
Hrg	0.0210524	0.00941011	0.0122612	0.0145919	0.0130921	0.00918817	0.0103455	0.0139418	0.0110203	0.0121784	0.00742896	0.0119402	0.0100201	0.0100446	0.0121274	0.00694781	0.00936867	0.0109963	0.00858863	0.0111192
Muc4	0.0212137	0.0118824	0.01173	0.0135533	0.0151437	0.010489	0.0118824	0.0156282	0.0127784	0.0137159	0.00609014	0.0124749	0.0109997	0.0110395	0.00953974	0.00707662	0.00812926	0.010182	0.0114328	0.0133685
Muc1	0.0158643	0.00963941	0.0112004	0.0138108	0.00828094	0.00916661	0.0083769	0.00959721	0.00873838	0.00897736	0.00728721	0.0108732	0.00833825	0.00736502	0.00755261	0.00738231	0.00735979	0.008458	0.00925881	0.00724367
9530003J23Rik	0.0159312	0.0103141	0.0085639	0.0148415	0.00801208	0.0091735	0.0088262	0.00885669	0.0085542	0.00800171	0.00712789	0.0088788	0.0077425	0.00672232	0.00701986	0.00801608	0.0073903	0.0080534	0.00677928	0.0066908
Lyz2	0.0159312	0.0103141	0.0085639	0.0148415	0.00801208	0.0091735	0.0088262	0.00885669	0.0085542	0.00800171	0.00712789	0.0088788	0.0077425	0.00672232	0.00701986	0.00801608	0.0073903	0.0080534	0.00677928	0.0066908
Lyz1	0.0159312	0.0103141	0.0085639	0.0148415	0.00801208	0.0091735	0.0088262	0.00885669	0.0085542	0.00800171	0.00712789	0.0088788	0.0077425	0.00672232	0.00701986	0.00801608	0.0073903	0.0080534	0.00677928	0.0066908
Eng	0.019579	0.0119522	0.0142637	0.012323	0.0125806	0.00877912	0.0132106	0.00962884	0.00970265	0.00945659	0.0106826	0.00866138	0.00905633	0.00917502	0.00824903	0.00870746	0.00910736	0.00743246	0.00893557	0.00636544
Il1rn	0.0211398	0.0119068	0.00949815	0.0142989	0.0085988	0.00877555	0.0105191	0.00838656	0.00898755	0.0094135	0.00702521	0.0102571	0.011149	0.00735184	0.00645888	0.00800776	0.00905849	0.00866145	0.00641117	0.00676308
Spn	0.0195904	0.0112736	0.0157651	0.0146662	0.00636959	0.00999783	0.00741075	0.00888835	0.00836109	0.00999099	0.00810799	0.0114473	0.0102032	0.00633306	0.00745231	0.00803755	0.00879828	0.00672441	0.00706387	0.00737308
Jam2	0.0186605	0.0119959	0.0160102	0.0106728	0.00852911	0.0132446	0.0101518	0.0148298	0.0100191	0.0129663	0.0138267	0.007378	0.00903324	0.00876063	0.00920365	0.00711487	0.00894919	0.00626279	0.00814929	0.00982921
Sfrp2	0.013221	0.00914763	0.0161549	0.0105662	0.0086672	0.00904887	0.00904045	0.00817034	0.00843123	0.00968753	0.00889854	0.0110099	0.00835757	0.00722618	0.00791321	0.00720279	0.00804759	0.00669213	0.00778386	0.00684515
Pcdh15	0.0171104	0.00793389	0.0163119	0.00953553	0.00578144	0.0102383	0.00953017	0.00917202	0.00789357	0.00851592	0.0088104	0.00896336	0.00659321	0.0061285	0.0115254	0.00643773	0.00814824	0.00653756	0.00598893	0.00508406
Ihh	0.0131831	0.00896798	0.0121937	0.00941214	0.00781394	0.00770815	0.0092145	0.00726874	0.00926297	0.00795104	0.00800836	0.00922394	0.00599998	0.0116272	0.00652498	0.00625007	0.00790119	0.00692633	0.00618182	0.0052664
Ifitm6	0.0288053	0.0175874	0.012558	0.0224819	0.00825846	0.00935557	0.00883729	0.0119217	0.0105727	0.00908399	0.00722016	0.0157573	0.0136468	0.00725806	0.00936529	0.00899313	0.00776553	0.00915947	0.00680876	0.00942275
Bace2	0.0245198	0.0162483	0.0101277	0.0174168	0.010285	0.00787288	0.00562958	0.00896326	0.00656079	0.00665978	0.0058312	0.00982432	0.0101543	0.00546023	0.00491695	0.00869797	0.00612555	0.00636413	0.00554009	0.00521603
Nodal	0.0611996	0.0137834	0.0135187	0.015524	0.016775	0.00743453	0.0141791	0.00960114	0.0114096	0.00865022	0.0139132	0.0102971	0.00861243	0.0136177	0.00778076	0.0078553	0.0119491	0.00991553	0.00807127	0.00655225
Ren1	0.0763812	0.00974061	0.0126988	0.0135616	0.010162	0.0111594	0.0100086	0.00990618	0.00997619	0.0109116	0.00882356	0.00981211	0.00825274	0.0073501	0.010833	0.0068228	0.00959436	0.00855886	0.007227	0.00661673
Igf2	0.0811728	0.0135485	0.0132809	0.0141819	0.0112694	0.0112412	0.0130826	0.0115601	0.0117039	0.0126642	0.0106131	0.0114256	0.0111064	0.00837329	0.00987943	0.00988839	0.0104747	0.0101217	0.00926671	0.00921093
Bmp15	0.0215883	0.0144179	0.0137516	0.0157145	0.0127617	0.0116889	0.0147039	0.0122432	0.0119227	0.0129804	0.0112021	0.0117576	0.0122222	0.00936265	0.00945189	0.0105298	0.0109499	0.0107506	0.00975821	0.00939155
Nampt	0.0218998	0.0136561	0.0131479	0.0152172	0.012011	0.0117118	0.0138332	0.0120826	0.0116167	0.0131792	0.0103432	0.0118297	0.0118216	0.00869211	0.00902793	0.0103319	0.0105597	0.0106049	0.0103236	0.00971714
Gdf9	0.0205229	0.0138019	0.0135522	0.0152947	0.0121991	0.0111498	0.0135363	0.0115766	0.01149	0.0124637	0.0107433	0.0112723	0.011508	0.00896803	0.00885496	0.010401	0.0105092	0.0102591	0.00930322	0.00901157
Vgf	0.0179658	0.0116388	0.014409	0.0113619	0.00923289	0.0122564	0.0104671	0.00986417	0.0110504	0.0100713	0.00988382	0.00795172	0.00784577	0.00927146	0.00869541	0.0107399	0.00911867	0.00648402	0.00810116	0.00737524
Glg1	0.0199966	0.0117947	0.00879364	0.00913671	0.0109033	0.00697202	0.00742643	0.00857855	0.00977978	0.009483	0.0108944	0.00966845	0.0114811	0.00714909	0.00514267	0.0085118	0.0102463	0.0132071	0.00668563	0.00822676
Cer1	0.0155361	0.0112755	0.0159407	0.0135655	0.0127634	0.00909263	0.0155708	0.012023	0.010803	0.0103302	0.0117798	0.0127587	0.00960115	0.0119237	0.0081842	0.0081485	0.0108604	0.00867977	0.00918743	0.00681027
Gdf15	0.0183691	0.0119207	0.0115411	0.0122834	0.0131541	0.0107006	0.0111933	0.0101779	0.0110384	0.0121268	0.00970071	0.00979134	0.0105463	0.00974844	0.00904757	0.00944729	0.0101508	0.00899895	0.00773075	0.0070523
Adipoq	0.020017	0.0127045	0.0126448	0.0133993	0.010837	0.0101621	0.0125805	0.0110122	0.0108525	0.0119796	0.00947931	0.0107367	0.0114809	0.00862913	0.00845507	0.0096366	0.00976129	0.00939265	0.00912435	0.00903762
Lhb	0.0195933	0.0125782	0.0122092	0.0134841	0.0105448	0.0109962	0.0126209	0.0106762	0.0107225	0.0118089	0.00948271	0.0105402	0.0106097	0.00784103	0.00862101	0.00913648	0.00981028	0.00978207	0.0086023	0.00881406
Cga	0.0196246	0.012199	0.0115482	0.0131042	0.011136	0.0105907	0.0120554	0.010486	0.0103834	0.0114015	0.00950059	0.0102348	0.0108915	0.00754153	0.0080624	0.00917613	0.00943962	0.00928455	0.00831975	0.00818768
Wnt7a	0.00985233	0.00572676	0.00755507	0.00702219	0.00479174	0.0262809	0.0052314	0.00564741	0.00592375	0.00601228	0.00543458	0.0260642	0.00506616	0.00429686	0.00454973	0.00448945	0.00503426	0.00456241	0.00424262	0.0040772
Wnt8a	0.00935136	0.0062546	0.00720135	0.00630496	0.00485832	0.0259111	0.00510734	0.00483329	0.00491175	0.00509094	0.00520637	0.0257202	0.00464244	0	0.00421391	0.00418861	0.00458835	0.00437793	0.00407156	0
Nphs1	0.0132563	0.00719272	0.00684246	0.00737892	0.00601275	0.00603814	0.00567352	0.00658859	0.00618612	0.0245672	0.00549563	0.00627279	0.00548416	0.00469739	0.00475339	0.00506275	0.00550394	0.00501491	0.00460315	0.00482491
Edn1	0.0716399	0.00864633	0.00901865	0.00884224	0.00664863	0.00694853	0.0270869	0.00793098	0.00880456	0.0076846	0.00723584	0.00774096	0.00717746	0.00646375	0.00652828	0.00631507	0.0069825	0.00616112	0.00622	0.00621605
Plg	0.0710312	0.00806855	0.00903838	0.00805182	0.00704751	0.00680908	0.00828393	0.00713826	0.00750085	0.00784692	0.00623676	0.00840565	0.00664665	0.00700283	0.00545282	0.00611838	0.00734147	0.00718657	0.00647991	0.00617239
Reln	0.0685439	0.00757599	0.00734558	0.00754893	0.00639324	0.00627594	0.00670618	0.00622028	0.00619051	0.00596248	0.0057437	0.00544404	0.0058086	0.00451575	0.00524947	0.00513812	0.00542269	0.00514278	0.00523394	0.004571
Camp	0.0113197	0.00738639	0.00728616	0.00804309	0.00531562	0.00655691	0.00690726	0.00633224	0.00602221	0.0058658	0.00559147	0.00611464	0.00523547	0.00467507	0.0257122	0.00528887	0.00539204	0.00524841	0.00498225	0.00409197
Slit3	0.0107429	0.00729698	0.0256921	0.00757623	0.00530943	0.00603624	0.00603134	0.00642661	0.00613376	0.00539687	0.0055073	0.00502163	0.00498562	0.00521287	0.00486866	0.00487458	0.00546264	0.00516017	0.0052834	0.00439
Icam5	0.00976309	0.00644831	0.00611272	0.00695123	0.0236533	0.00575244	0.00533882	0.00510153	0.00566653	0.00566189	0.005382	0.00504284	0.0050774	0	0.00456751	0.00535181	0.00475141	0.00449217	0.00414568	0.00434238
Tgfb3	0.0143953	0.0110645	0.0725198	0.0127725	0.0127479	0.0089911	0.012244	0.00855287	0.056641	0.00940299	0.0116097	0.00959302	0.00799661	0.0107566	0.00689699	0.00791208	0.00974151	0.00776388	0.0549537	0.00601039
Tgfb2	0.151315	0.0752286	0.0152857	0.0146062	0.0160872	0.00993774	0.0145959	0.141006	0.0139902	0.0121477	0.0142741	0.0112251	0.010742	0.0131921	0.0100285	0.0113239	0.0126048	0.0110319	0.0096615	0.00802285
Inhba	0.0152727	0.0126013	0.0127273	0.0141907	0.0152532	0.00765909	0.0129321	0.0798529	0.0106485	0.00871045	0.141646	0.0100585	0.00830066	0.0122009	0.00755651	0.00766603	0.0107296	0.00922326	0.00792371	0.0063648
Wnt1	0.057385	0.0450894	0.0454966	0.00877981	0.00758472	0.0282778	0.0554728	0.00777882	0.00712273	0.00814412	0.00819702	0.0288253	0.00585198	0.00601979	0.00628021	0.00599833	0.00676741	0.00703437	0.0060691	0.00507891
Csf3	0.0739971	0.0705506	0.0724365	0.0113142	0.142342	0.00799993	0.0106318	0.0099584	0.00977064	0.0102257	0.0073002	0.00968264	0.00928167	0.007627	0.0688577	0.00764123	0.00772826	0.00792485	0.00806251	0.00813398
Il1a	0.20629	0.071386	0.0108727	0.0114603	0.0695414	0.00909642	0.0101252	0.00945495	0.0102877	0.0109426	0.0089531	0.0101702	0.0105282	0.00811164	0.00811315	0.00851162	0.00983085	0.00817904	0.00810579	0.00806616
Fgf2	0.25145	0.0574039	0.0115449	0.0111963	0.0554781	0.0703605	0.0111217	0.010647	0.010905	0.0107535	0.0100811	0.00968615	0.00933607	0.0559459	0.07086	0.00842626	0.00932236	0.00801614	0.00812148	0.00771901
Bmp2	0.0218806	0.0602552	0.0153338	0.0155883	0.0701495	0.0122431	0.0159255	0.012537	0.0127131	0.0131199	0.057001	0.0124431	0.0119951	0.0837011	0.0567337	0.011058	0.0110866	0.0108148	0.0576497	0.00928273
S100b	0.0240229	0.0145651	0.011922	0.0163016	0.0104775	0.00994507	0.0104132	0.0107023	0.010714	0.0428832	0.010036	0.011339	0.0126127	0.00936505	0.00776673	0.00885994	0.0106689	0.0090309	0.00845673	0.00826361
S100a4	0.0297472	0.0168822	0.0158676	0.025648	0.0133757	0.0139392	0.0120549	0.0151859	0.0134071	0.0136437	0.010368	0.0158905	0.0157586	0.0109035	0.0102801	0.0111343	0.0128108	0.0114605	0.0105042	0.0101712
Wif1	0.0169238	0.00930431	0.0256917	0.0119622	0.0124246	0.0132201	0.0209987	0.0111839	0.0110912	0.0135994	0.0139205	0.0162079	0.00784969	0.00912608	0.0108577	0.0111351	0.0117537	0.0129356	0.0101172	0.00757372
Lefty2	0.0203496	0.0153136	0.0160188	0.0165467	0.0170676	0.0105354	0.0159644	0.0128114	0.0134111	0.0110807	0.0152562	0.011884	0.0100714	0.0137063	0.0114349	0.010077	0.0126063	0.0116783	0.00934164	0.00797268
Tdgf1	0.0232081	0.0165671	0.0155217	0.0148729	0.0134027	0.0114874	0.0136289	0.0126544	0.012604	0.0114182	0.0140211	0.0113562	0.00995255	0.0126683	0.0105548	0.00957178	0.0115879	0.0113837	0.0090794	0.00921931
Nog	0.0588722	0.0494165	0.0529629	0.0504432	0.0164711	0.0510237	0.0591688	0.0489837	0.0137136	0.0540291	0.0474422	0.0526851	0.01678	0.0119199	0.0500754	0.0156347	0.0134601	0.051357	0.0488274	0.0480792
Tgfb1	0.178446	0.108986	0.0462865	0.0448841	0.290235	0.0898227	0.0115544	0.0627948	0.0104506	0.0108542	0.087315	0.0102773	0.00984176	0.235562	0.0805237	0.00871277	0.00926261	0.00878989	0.00821006	0.0543968
