# Supplementary material for: Dynamic transcriptomic and regulatory networks underpinning the transition from fetal primordial germ cells to spermatogonia in mice
Source: Cell Prolif. 2024 Sep 27;58(2):e13755. doi: 10.1111/cpr.13755 (PMC11839193; doi:10.1111/cpr.13755)
Supplement: Supplementary file 8 — Data S6. Module assignment of co‐expression analysis. [file CPR-58-e13755-s008.xlsx]

## Sheet: modules
gene_name	module	color	kME_Model_1	kME_Model_2	kME_grey	kME_Model_3	kME_Model_4	kME_Model_5	kME_Model_6	kME_Model_7	kME_Model_8	kME_Model_9	kME_Model_10	kME_Model_11	kME_Model_12
Defb36	Model_1	#9b3441	0.63468	-0.494784	0.582626	-0.426867	-0.151368	0.487019	0.388772	-0.491307	0.0175037	-0.330206	-0.10278	0.694571	0.246352
Krt18	Model_1	#9b3441	0.738154	-0.605928	0.587752	-0.30465	-0.132603	0.309382	0.376833	-0.604097	0.226547	-0.279652	-0.308594	0.799335	0.244234
Slxl1	Model_1	#9b3441	0.73147	-0.613404	0.629609	-0.420712	-0.0722748	0.415575	0.34937	-0.523071	0.101173	-0.295054	-0.261242	0.746101	0.367709
Card19	Model_1	#9b3441	0.626538	-0.471008	0.589646	-0.392875	-0.133281	0.469112	0.343496	-0.462737	0.04548	-0.326201	-0.103229	0.673311	0.250969
Gm36899	Model_1	#9b3441	0.67953	-0.573919	0.575229	-0.371236	-0.0626262	0.365197	0.337708	-0.498732	0.115307	-0.250733	-0.258566	0.694184	0.328074
Rab25	Model_1	#9b3441	0.657564	-0.50954	0.561585	-0.312695	-0.0564257	0.347452	0.336643	-0.452106	0.14857	-0.275359	-0.205095	0.655741	0.296146
Ccdc113	Model_1	#9b3441	0.804192	-0.660281	0.654982	-0.463405	-0.142176	0.462334	0.329814	-0.59738	0.100185	-0.299945	-0.252439	0.761288	0.32266
Podxl2	Model_1	#9b3441	0.643659	-0.508249	0.608406	-0.521163	-0.154333	0.571125	0.323802	-0.469285	-0.088711	-0.319529	-0.0644017	0.643226	0.266157
Nenf	Model_1	#9b3441	0.61717	-0.451	0.529877	-0.34855	-0.0879292	0.407375	0.311211	-0.411066	0.0607702	-0.301756	-0.110099	0.585772	0.257407
Crispld2	Model_1	#9b3441	0.641323	-0.516632	0.562288	-0.347696	-0.119187	0.389555	0.304087	-0.49309	0.122724	-0.286214	-0.17419	0.646931	0.264163
Camta1	Model_1	#9b3441	0.669239	-0.563346	0.624091	-0.447791	-0.021629	0.49299	0.291141	-0.425154	0.0178386	-0.294517	-0.181759	0.654457	0.408288
Ropn1l	Model_1	#9b3441	0.771605	-0.673993	0.658734	-0.48962	-0.0947581	0.485689	0.286975	-0.55786	0.0565518	-0.286931	-0.277037	0.765319	0.370242
Matn4	Model_1	#9b3441	0.645039	-0.522589	0.549802	-0.366532	-0.073903	0.379977	0.286015	-0.444422	0.0848704	-0.273769	-0.210145	0.638495	0.29862
Gm28050	Model_1	#9b3441	0.675213	-0.543546	0.613161	-0.482992	-0.0335841	0.507256	0.283074	-0.400507	-0.0296241	-0.296194	-0.149921	0.631987	0.388716
Esx1	Model_1	#9b3441	0.680108	-0.512336	0.591712	-0.371677	-0.14952	0.427284	0.275258	-0.513533	0.0987449	-0.307406	-0.162308	0.678203	0.210967
Tnp1	Model_1	#9b3441	0.564062	-0.422568	0.5187	-0.338561	-0.0892701	0.398669	0.272846	-0.385207	0.0471797	-0.267105	-0.107218	0.567164	0.235747
Rhobtb1	Model_1	#9b3441	0.699296	-0.560006	0.570219	-0.322649	-0.0952527	0.335565	0.271877	-0.517384	0.170489	-0.284579	-0.268148	0.696741	0.262382
S100a1	Model_1	#9b3441	0.549335	-0.390905	0.44158	-0.189934	-0.0838893	0.232271	0.269832	-0.400551	0.190552	-0.249587	-0.181081	0.559079	0.1583
Cux1	Model_1	#9b3441	0.554163	-0.416362	0.466813	-0.258045	-0.118759	0.301672	0.268609	-0.438843	0.130769	-0.270084	-0.147091	0.564257	0.166354
Cyp46a1	Model_1	#9b3441	0.758526	-0.61654	0.597486	-0.337829	-0.0838532	0.3364	0.2665	-0.546023	0.192482	-0.286136	-0.31553	0.731855	0.304892
Mlf1	Model_1	#9b3441	0.662725	-0.562401	0.628277	-0.573198	-0.0231423	0.593079	0.265676	-0.394975	-0.122173	-0.281335	-0.120273	0.612801	0.435148
Gabrb3	Model_1	#9b3441	0.605462	-0.46305	0.508589	-0.247911	-0.0808898	0.281437	0.262259	-0.44083	0.176217	-0.261321	-0.213539	0.610503	0.211736
1700016K19Rik	Model_1	#9b3441	0.570272	-0.485643	0.523708	-0.3962	-0.0623667	0.405309	0.262005	-0.398023	0.0035631	-0.233638	-0.155833	0.561427	0.315269
Tmem120a	Model_1	#9b3441	0.645125	-0.503392	0.58715	-0.37272	-0.0775271	0.449259	0.25993	-0.413951	0.10497	-0.334735	-0.151179	0.623767	0.316333
1700021F07Rik	Model_1	#9b3441	0.775189	-0.607863	0.593186	-0.357413	-0.110272	0.349605	0.256028	-0.539562	0.17248	-0.277688	-0.285557	0.705145	0.269397
Trim54	Model_1	#9b3441	0.540505	-0.368964	0.489354	-0.341394	-0.140051	0.411964	0.254716	-0.380398	0.0162721	-0.282356	-0.0373379	0.525615	0.156098
Ddx43	Model_1	#9b3441	0.568075	-0.47858	0.522698	-0.36625	-0.00320624	0.381036	0.249371	-0.369584	0.0183448	-0.251936	-0.163187	0.523582	0.358397
Fam222b	Model_1	#9b3441	0.493032	-0.344996	0.551567	-0.367593	0.0650863	0.477722	0.248893	-0.204503	-0.0459727	-0.364455	-0.0239934	0.476326	0.369069
Sec11c	Model_1	#9b3441	0.511454	-0.325658	0.494743	-0.224694	-0.0199131	0.33456	0.247955	-0.28628	0.10671	-0.312761	-0.0782472	0.509024	0.228646
Ttll1	Model_1	#9b3441	0.530894	-0.395083	0.543584	-0.374897	0.0502593	0.456322	0.246346	-0.242515	-0.0224456	-0.302701	-0.0791256	0.518415	0.386622
Prkcq	Model_1	#9b3441	0.511777	-0.402797	0.49472	-0.316017	0.0540295	0.365611	0.242558	-0.252008	0.0275981	-0.247698	-0.143197	0.506859	0.356237
Acaa2	Model_1	#9b3441	0.722296	-0.634344	0.611273	-0.444562	0.0719394	0.440076	0.238192	-0.397785	0.0481766	-0.27078	-0.295172	0.656761	0.492448
Asphd2	Model_1	#9b3441	0.597954	-0.520667	0.508815	-0.453236	-0.102374	0.441363	0.237527	-0.436439	-0.0457135	-0.222695	-0.15241	0.544182	0.284012
Prkcd	Model_1	#9b3441	0.699842	-0.551075	0.652769	-0.422253	0.0190256	0.488754	0.234302	-0.388175	0.055604	-0.353836	-0.189066	0.648236	0.435185
Ezh1	Model_1	#9b3441	0.488415	-0.349845	0.535623	-0.277381	0.20229	0.384777	0.233156	-0.122873	0.0299056	-0.306312	-0.0999238	0.452415	0.470625
Cgrrf1	Model_1	#9b3441	0.595575	-0.475978	0.556821	-0.441621	-0.0361862	0.484206	0.231902	-0.352453	-0.0474479	-0.282444	-0.117639	0.565438	0.338778
Arl8a	Model_1	#9b3441	0.587862	-0.4846	0.506727	-0.299802	-0.0660623	0.32869	0.231268	-0.419658	0.12506	-0.262366	-0.212679	0.591096	0.272054
Rnf6	Model_1	#9b3441	0.652285	-0.534169	0.614352	-0.457674	0.000465302	0.504006	0.230295	-0.380246	-0.0161942	-0.316512	-0.149673	0.587588	0.407253
Syt3	Model_1	#9b3441	0.701774	-0.562726	0.531344	-0.292858	-0.0663354	0.277779	0.230274	-0.483874	0.191175	-0.256133	-0.300677	0.646665	0.279005
Krt27	Model_1	#9b3441	0.787086	-0.64807	0.600865	-0.351076	-0.0550233	0.327496	0.228997	-0.532091	0.199436	-0.262479	-0.350101	0.706851	0.353586
9230110C19Rik	Model_1	#9b3441	0.626352	-0.480761	0.622266	-0.432715	0.0927602	0.498206	0.228872	-0.267665	-0.0235162	-0.322197	-0.146707	0.584587	0.458995
Dkkl1	Model_1	#9b3441	0.61147	-0.470111	0.496814	-0.320207	-0.0595884	0.333902	0.22876	-0.381528	0.0907897	-0.238418	-0.177388	0.532052	0.277112
Gm20897	Model_1	#9b3441	0.683426	-0.515986	0.552252	-0.235975	-0.0407372	0.256411	0.228173	-0.456979	0.238302	-0.294848	-0.294826	0.671822	0.251215
Vamp4	Model_1	#9b3441	0.608167	-0.448192	0.57738	-0.368619	0.094387	0.436792	0.227317	-0.256992	0.0142821	-0.315564	-0.147046	0.541569	0.420541
Sulf1	Model_1	#9b3441	0.573185	-0.443153	0.564797	-0.274421	0.184072	0.348815	0.225503	-0.215833	0.100537	-0.300866	-0.212059	0.545644	0.4755
Dysf	Model_1	#9b3441	0.629845	-0.4894	0.526916	-0.253743	-0.0337797	0.285468	0.224494	-0.424685	0.186454	-0.262528	-0.247675	0.61477	0.271048
Glipr1l3	Model_1	#9b3441	0.713825	-0.590602	0.572857	-0.389491	-0.00669985	0.366999	0.223387	-0.431145	0.102809	-0.250453	-0.270464	0.60956	0.396257
Cln3	Model_1	#9b3441	0.777324	-0.75199	0.630367	-0.52949	0.00470989	0.469911	0.223359	-0.512147	0.0241931	-0.225405	-0.359555	0.715303	0.500315
Cpa2	Model_1	#9b3441	0.506836	-0.359417	0.405989	-0.143264	-0.105505	0.183954	0.222838	-0.404858	0.211846	-0.223188	-0.184246	0.530379	0.0927563
Myo1a	Model_1	#9b3441	0.870301	-0.734188	0.644924	-0.390664	-0.0286023	0.344481	0.222402	-0.570565	0.215652	-0.265929	-0.406759	0.745481	0.424527
Crybg1	Model_1	#9b3441	0.623605	-0.49413	0.529371	-0.342444	-0.0441077	0.372508	0.220045	-0.392746	0.0890666	-0.24025	-0.176577	0.540237	0.316009
Prmt2	Model_1	#9b3441	0.676017	-0.60219	0.620814	-0.433861	0.185716	0.440223	0.219051	-0.278186	0.0318459	-0.27854	-0.291325	0.606224	0.615553
Gaa	Model_1	#9b3441	0.748865	-0.64743	0.629488	-0.572633	-0.0246979	0.558087	0.217478	-0.427352	-0.0633573	-0.284753	-0.198721	0.601069	0.476565
Chd7	Model_1	#9b3441	0.544327	-0.518725	0.514839	-0.410174	0.0869012	0.402571	0.21662	-0.310874	-0.0444217	-0.228011	-0.221144	0.516963	0.454643
1700003E24Rik	Model_1	#9b3441	0.537893	-0.431332	0.475776	-0.309497	-0.011727	0.327761	0.215176	-0.324465	0.0616897	-0.235384	-0.173703	0.510255	0.297931
Raet1e	Model_1	#9b3441	0.664443	-0.562851	0.561393	-0.314268	0.0904156	0.313159	0.212856	-0.362352	0.149397	-0.261939	-0.310337	0.600091	0.470061
Sly	Model_1	#9b3441	0.64088	-0.520855	0.49188	-0.248895	-0.101595	0.233361	0.211911	-0.500567	0.203872	-0.240612	-0.296699	0.633182	0.190626
Serinc2	Model_1	#9b3441	0.63345	-0.496128	0.510177	-0.262962	-0.0169151	0.275457	0.211568	-0.393669	0.170185	-0.231422	-0.256561	0.572211	0.304689
Pcdhgc5	Model_1	#9b3441	0.565312	-0.45031	0.448983	-0.258287	-0.0131112	0.253204	0.211047	-0.363076	0.131102	-0.203131	-0.229704	0.511749	0.282818
Gm973	Model_1	#9b3441	0.601175	-0.532863	0.576768	-0.502169	0.0524902	0.515441	0.210441	-0.307327	-0.100964	-0.273899	-0.169246	0.56574	0.453409
Syt17	Model_1	#9b3441	0.585648	-0.453186	0.485776	-0.307105	-0.070263	0.328842	0.208873	-0.389566	0.0934143	-0.252944	-0.17724	0.528865	0.238055
Reep2	Model_1	#9b3441	0.45966	-0.366365	0.44185	-0.293683	0.038469	0.346525	0.208761	-0.235281	0.0235232	-0.242293	-0.108259	0.438761	0.343151
Coch	Model_1	#9b3441	0.790411	-0.65769	0.622088	-0.347416	0.0120932	0.335237	0.205733	-0.4914	0.20294	-0.29132	-0.368213	0.698641	0.422996
Anxa3	Model_1	#9b3441	0.619735	-0.499981	0.50611	-0.232842	0.0133554	0.250212	0.204481	-0.385386	0.216231	-0.276296	-0.291231	0.602424	0.333726
Tcf7	Model_1	#9b3441	0.549316	-0.480665	0.521207	-0.378275	0.0587275	0.397941	0.202077	-0.304998	-0.0135603	-0.245393	-0.176453	0.49375	0.391478
Ly6k	Model_1	#9b3441	0.625998	-0.517205	0.535152	-0.303242	0.0157828	0.320261	0.201471	-0.398919	0.134851	-0.269292	-0.259942	0.592988	0.358542
Piwil2	Model_1	#9b3441	0.627296	-0.508581	0.658038	-0.448386	0.167047	0.546387	0.201339	-0.240014	-0.0293325	-0.356781	-0.130091	0.532446	0.561713
Muc3	Model_1	#9b3441	0.613509	-0.487201	0.531231	-0.313726	0.0105205	0.341148	0.200966	-0.352481	0.1122	-0.272262	-0.224097	0.572871	0.350598
Gsn	Model_1	#9b3441	0.832788	-0.683166	0.634463	-0.379762	-0.0140228	0.371043	0.200908	-0.514033	0.197639	-0.311192	-0.350991	0.704819	0.418443
Syngap1	Model_1	#9b3441	0.71214	-0.596281	0.574867	-0.461755	-0.0946376	0.452775	0.198938	-0.475236	0.0266459	-0.246417	-0.203192	0.595457	0.332853
Tbc1d7	Model_1	#9b3441	0.577054	-0.405039	0.518559	-0.243114	0.0951199	0.32423	0.197709	-0.244714	0.140177	-0.285892	-0.16631	0.492305	0.390974
Myh3	Model_1	#9b3441	0.613685	-0.464409	0.512252	-0.32789	-0.0955004	0.359692	0.196402	-0.41384	0.0857606	-0.283079	-0.165696	0.555079	0.212649
Prss50	Model_1	#9b3441	0.687072	-0.522422	0.548932	-0.301158	-0.00990637	0.317683	0.195701	-0.407468	0.163232	-0.262416	-0.24839	0.582737	0.329454
Agap3	Model_1	#9b3441	0.540626	-0.428261	0.538844	-0.193822	0.15671	0.280053	0.194843	-0.246265	0.185816	-0.312722	-0.221144	0.514709	0.432869
Tspan8	Model_1	#9b3441	0.759945	-0.691071	0.591584	-0.398193	0.0925173	0.350657	0.194436	-0.436938	0.13131	-0.240864	-0.39558	0.653591	0.524265
Fabp9	Model_1	#9b3441	0.584237	-0.473029	0.534821	-0.35449	0.0568176	0.38846	0.194274	-0.3005	0.0476387	-0.24987	-0.185895	0.528255	0.411238
Cacng4	Model_1	#9b3441	0.567532	-0.484359	0.477483	-0.293193	0.0185774	0.291645	0.194179	-0.357868	0.104829	-0.238798	-0.240669	0.522129	0.327133
Amn	Model_1	#9b3441	0.628473	-0.482831	0.495669	-0.209271	-0.0314972	0.229396	0.193154	-0.405993	0.22726	-0.233076	-0.264672	0.578106	0.261011
Nrxn2	Model_1	#9b3441	0.570742	-0.469857	0.447906	-0.299421	-0.0839596	0.287404	0.191668	-0.420392	0.0971274	-0.217372	-0.205425	0.50902	0.22115
Ctsf	Model_1	#9b3441	0.606893	-0.520943	0.597077	-0.501718	0.0728282	0.542521	0.191066	-0.277464	-0.107472	-0.312546	-0.137752	0.543583	0.48303
Gsto2	Model_1	#9b3441	0.607874	-0.473094	0.550267	-0.323034	0.0562854	0.368636	0.190446	-0.304068	0.0769277	-0.276469	-0.203311	0.554619	0.373835
Tdrd9	Model_1	#9b3441	0.740855	-0.674077	0.654963	-0.536509	0.104404	0.522638	0.190254	-0.373347	-0.0246179	-0.306324	-0.274086	0.602179	0.598468
Gm5935	Model_1	#9b3441	0.61322	-0.460562	0.476424	-0.227235	-0.0310437	0.239467	0.19001	-0.383195	0.192175	-0.239084	-0.249427	0.56302	0.245579
Slc38a9	Model_1	#9b3441	0.479466	-0.395666	0.498042	-0.359121	0.0480206	0.422145	0.189857	-0.239682	-0.0340486	-0.250194	-0.0933035	0.444031	0.374844
Dcaf12	Model_1	#9b3441	0.605169	-0.454117	0.577439	-0.154763	0.297709	0.251249	0.187942	-0.162124	0.246432	-0.295867	-0.297997	0.53818	0.566423
Pdzk1ip1	Model_1	#9b3441	0.494007	-0.383974	0.401375	-0.208532	-0.0353837	0.224441	0.186977	-0.333852	0.128264	-0.192455	-0.192146	0.471218	0.201192
Rnf130	Model_1	#9b3441	0.52713	-0.435715	0.493042	-0.360384	0.00970147	0.387609	0.18539	-0.305922	-0.0136571	-0.260122	-0.142575	0.472626	0.32624
Pitpnm1	Model_1	#9b3441	0.611522	-0.46211	0.531766	-0.260196	-0.0318433	0.310413	0.185257	-0.387761	0.167987	-0.301995	-0.212888	0.588622	0.264306
Arl3	Model_1	#9b3441	0.56348	-0.453798	0.529234	-0.250323	0.210718	0.306779	0.18498	-0.193287	0.12252	-0.267749	-0.250882	0.505777	0.504817
Krt19	Model_1	#9b3441	0.596033	-0.43764	0.451527	-0.222924	-0.0141614	0.228166	0.184019	-0.360227	0.16094	-0.204772	-0.229671	0.491054	0.234389
Scn8a	Model_1	#9b3441	0.586403	-0.475103	0.477234	-0.234601	-0.0166968	0.244561	0.18264	-0.387614	0.181187	-0.218109	-0.26508	0.543357	0.284376
Cdc25b	Model_1	#9b3441	0.533583	-0.370314	0.460068	-0.294532	-0.029088	0.347675	0.181854	-0.30403	0.0492881	-0.254979	-0.0858704	0.423555	0.245394
Ppp1r13b	Model_1	#9b3441	0.483558	-0.420235	0.491321	-0.366672	0.116765	0.401059	0.180687	-0.203899	-0.0388668	-0.241014	-0.1395	0.425756	0.447457
Ap1b1	Model_1	#9b3441	0.522479	-0.442487	0.512495	-0.429587	0.10052	0.456031	0.180493	-0.212565	-0.0832646	-0.232366	-0.110447	0.434047	0.456927
Lsp1	Model_1	#9b3441	0.544787	-0.388238	0.451878	-0.251695	-0.0326416	0.307768	0.180037	-0.322885	0.111477	-0.266466	-0.137853	0.477843	0.243918
Taf2	Model_1	#9b3441	0.446466	-0.379678	0.483582	-0.295611	0.131977	0.359157	0.178862	-0.193699	0.0178231	-0.281881	-0.132012	0.419953	0.417685
Cnppd1	Model_1	#9b3441	0.622435	-0.503179	0.619763	-0.361241	0.165919	0.447367	0.17766	-0.233557	0.0597443	-0.32824	-0.197694	0.547047	0.532727
Stxbp1	Model_1	#9b3441	0.582688	-0.4289	0.54474	-0.217512	-0.0131031	0.314143	0.177464	-0.359225	0.205209	-0.320224	-0.191752	0.564729	0.283977
Dnmt3a	Model_1	#9b3441	0.648873	-0.664644	0.537448	-0.551264	0.0505594	0.471817	0.176624	-0.394639	-0.0925732	-0.151469	-0.2844	0.554247	0.499403
Ube4a	Model_1	#9b3441	0.476571	-0.397044	0.476276	-0.284976	0.136695	0.33398	0.176275	-0.198051	0.0357749	-0.250827	-0.148914	0.410652	0.425593
Skap1	Model_1	#9b3441	0.593174	-0.476739	0.473014	-0.31697	-0.05595	0.317566	0.17568	-0.379101	0.0855099	-0.236724	-0.19982	0.508566	0.273175
Ablim3	Model_1	#9b3441	0.66329	-0.524187	0.527628	-0.334522	-0.0260155	0.333157	0.175283	-0.397668	0.117213	-0.235703	-0.234983	0.551747	0.323952
Snap91	Model_1	#9b3441	0.65132	-0.524644	0.518311	-0.228008	6.44165e-05	0.239454	0.173565	-0.424256	0.232416	-0.259071	-0.310854	0.595346	0.306704
Tle6	Model_1	#9b3441	0.704709	-0.554978	0.607274	-0.290022	0.0263256	0.350122	0.171683	-0.401334	0.226916	-0.319246	-0.270888	0.620808	0.418479
Kcnh2	Model_1	#9b3441	0.549316	-0.410844	0.450898	-0.129038	0.0120859	0.171264	0.171031	-0.34793	0.258811	-0.245495	-0.256174	0.516745	0.251221
Gm1993	Model_1	#9b3441	0.548853	-0.41087	0.428059	-0.202489	-0.0255364	0.21568	0.170093	-0.341418	0.173672	-0.211248	-0.221953	0.50288	0.222176
Tbc1d8	Model_1	#9b3441	0.499035	-0.353644	0.462032	-0.232488	0.0425486	0.294292	0.167824	-0.237539	0.102317	-0.27598	-0.137632	0.449346	0.30323
Sema4a	Model_1	#9b3441	0.496631	-0.401932	0.386719	-0.223896	0.00690604	0.217437	0.167642	-0.300479	0.117564	-0.164982	-0.204678	0.430389	0.275203
Oser1	Model_1	#9b3441	0.534369	-0.405667	0.504318	-0.321116	0.117966	0.377687	0.167278	-0.205957	0.0280682	-0.242716	-0.153215	0.464277	0.420609
Vps53	Model_1	#9b3441	0.586011	-0.408246	0.582094	-0.257998	0.186215	0.36947	0.166365	-0.173641	0.123355	-0.330715	-0.171097	0.501162	0.475486
Phf7	Model_1	#9b3441	0.731614	-0.582813	0.651706	-0.398837	0.0782824	0.448222	0.165358	-0.358932	0.0898696	-0.315951	-0.243345	0.611495	0.476465
Pik3r6	Model_1	#9b3441	0.523647	-0.395659	0.414949	-0.232897	-0.00195234	0.239006	0.164894	-0.293291	0.113356	-0.183316	-0.183385	0.428703	0.262868
Gna13	Model_1	#9b3441	0.58541	-0.485152	0.526707	-0.236077	0.12041	0.280575	0.164628	-0.291562	0.190635	-0.297926	-0.254786	0.492977	0.453393
Sptlc2	Model_1	#9b3441	0.620516	-0.521633	0.593741	-0.377326	0.23134	0.421783	0.163844	-0.193664	0.0295626	-0.292918	-0.240908	0.518027	0.600465
Acsl1	Model_1	#9b3441	0.542138	-0.371423	0.531687	-0.119553	0.169221	0.234746	0.162875	-0.202099	0.247196	-0.317901	-0.2114	0.486317	0.407628
Gm2030	Model_1	#9b3441	0.573796	-0.445832	0.440786	-0.219928	-0.00266556	0.214218	0.162308	-0.34743	0.176606	-0.210633	-0.257458	0.513194	0.272336
Rpgrip1	Model_1	#9b3441	0.553106	-0.461092	0.434967	-0.215554	-0.0238809	0.205386	0.161629	-0.377751	0.171046	-0.208413	-0.265882	0.514662	0.245895
Zp3	Model_1	#9b3441	0.471358	-0.344465	0.384145	-0.233629	-0.0540504	0.261618	0.161269	-0.300433	0.0813928	-0.179821	-0.118685	0.397276	0.187195
Baiap2	Model_1	#9b3441	0.644646	-0.540504	0.579643	-0.318806	0.20515	0.348318	0.161153	-0.238903	0.120707	-0.276895	-0.286011	0.536488	0.554015
Skap2	Model_1	#9b3441	0.555513	-0.376866	0.545865	-0.197288	0.122614	0.315798	0.161061	-0.21643	0.175412	-0.335798	-0.170543	0.51516	0.391427
Ankrd37	Model_1	#9b3441	0.556327	-0.366283	0.502158	-0.201041	0.00176977	0.28388	0.157221	-0.308177	0.161066	-0.305516	-0.16152	0.515889	0.225248
Senp1	Model_1	#9b3441	0.483314	-0.368213	0.479865	-0.175366	0.167748	0.252817	0.156572	-0.179108	0.16851	-0.286673	-0.185612	0.414434	0.438788
Col11a1	Model_1	#9b3441	0.660024	-0.582885	0.495184	-0.266413	-0.00811718	0.226505	0.156404	-0.448841	0.198503	-0.204265	-0.362061	0.594791	0.327243
Clcnka	Model_1	#9b3441	0.632796	-0.517137	0.475689	-0.223862	-0.0156242	0.210538	0.155445	-0.414791	0.220459	-0.211105	-0.317538	0.557408	0.28267
Pak6	Model_1	#9b3441	0.587999	-0.434048	0.445564	-0.192153	-0.0159062	0.204466	0.154354	-0.365396	0.197961	-0.224073	-0.24211	0.484739	0.225276
P4ha2	Model_1	#9b3441	0.649188	-0.508191	0.543383	-0.243801	0.0543272	0.280715	0.154244	-0.356543	0.200754	-0.288688	-0.27321	0.557681	0.377472
Col6a2	Model_1	#9b3441	0.613123	-0.494833	0.464707	-0.285083	-0.0120004	0.293775	0.153878	-0.372583	0.139754	-0.260762	-0.238688	0.51824	0.315021
Gm17018	Model_1	#9b3441	0.528382	-0.372148	0.494857	-0.19962	0.184855	0.277105	0.153636	-0.151183	0.131447	-0.27259	-0.191319	0.442424	0.423645
Scd3	Model_1	#9b3441	0.771216	-0.659651	0.629805	-0.424039	0.0086737	0.419221	0.153423	-0.448907	0.122138	-0.284807	-0.323815	0.663329	0.457588
Gchfr	Model_1	#9b3441	0.621292	-0.470239	0.490064	-0.241045	-0.0177544	0.264829	0.152546	-0.377292	0.16925	-0.249195	-0.243683	0.553817	0.248508
Sap30l	Model_1	#9b3441	0.421852	-0.334722	0.367417	-0.163739	0.0267064	0.193862	0.152304	-0.254411	0.127395	-0.18717	-0.169195	0.385898	0.232787
Gm43449	Model_1	#9b3441	0.466015	-0.344897	0.3496	-0.168086	-0.0457701	0.16475	0.152176	-0.307686	0.1415	-0.160489	-0.179031	0.407382	0.14787
Colca2	Model_1	#9b3441	0.46352	-0.362732	0.344136	-0.180185	-0.0586602	0.170445	0.151933	-0.329531	0.135547	-0.169708	-0.194202	0.419988	0.155422
Fsd1	Model_1	#9b3441	0.622846	-0.543272	0.57897	-0.592992	0.0520858	0.594812	0.151815	-0.265541	-0.193642	-0.249384	-0.11639	0.487466	0.485448
Srgap1	Model_1	#9b3441	0.574341	-0.497508	0.470839	-0.209834	0.0760778	0.202753	0.151797	-0.340416	0.191621	-0.200725	-0.323895	0.539218	0.360076
Larp1b	Model_1	#9b3441	0.664127	-0.591627	0.508054	-0.395501	-0.0855896	0.342771	0.151478	-0.487916	0.0662465	-0.198994	-0.272095	0.567637	0.285409
Gm14161	Model_1	#9b3441	0.447736	-0.354755	0.331637	-0.194028	-0.0401765	0.178342	0.150966	-0.308785	0.113238	-0.138474	-0.182997	0.394892	0.175747
Cryab	Model_1	#9b3441	0.678097	-0.52068	0.518049	-0.243676	-0.0191489	0.253643	0.150834	-0.425201	0.212773	-0.264811	-0.293862	0.5823	0.268729
Wipf3	Model_1	#9b3441	0.584174	-0.420168	0.493755	-0.304502	-0.0647781	0.36348	0.150712	-0.349954	0.0816035	-0.25975	-0.126226	0.472134	0.241825
Tm2d3	Model_1	#9b3441	0.580041	-0.484335	0.517779	-0.291276	0.203995	0.31507	0.150077	-0.188163	0.082907	-0.224376	-0.264974	0.476995	0.5244
Gm21095	Model_1	#9b3441	0.482089	-0.382508	0.358434	-0.177928	-0.0790459	0.167879	0.149905	-0.365532	0.152793	-0.153272	-0.211622	0.450851	0.131772
Cd37	Model_1	#9b3441	0.44878	-0.336737	0.349546	-0.174768	-0.0322908	0.183375	0.149898	-0.283108	0.125904	-0.183153	-0.164688	0.395849	0.180445
Gle1	Model_1	#9b3441	0.533687	-0.342508	0.573257	-0.223495	0.182791	0.379367	0.149543	-0.12452	0.129947	-0.357218	-0.103847	0.440689	0.461458
Tcn2	Model_1	#9b3441	0.576858	-0.505779	0.521288	-0.313267	0.187961	0.328256	0.149229	-0.214609	0.0590699	-0.249215	-0.280403	0.505984	0.508916
Lpcat3	Model_1	#9b3441	0.617575	-0.470309	0.537779	-0.252447	0.0851295	0.297011	0.149109	-0.287049	0.155671	-0.316718	-0.240012	0.530089	0.380122
Cyp2s1	Model_1	#9b3441	0.614707	-0.516233	0.480492	-0.237209	0.0823723	0.220918	0.148835	-0.324152	0.189327	-0.195335	-0.326447	0.521349	0.400605
Ctnna2	Model_1	#9b3441	0.56421	-0.448245	0.465016	-0.24019	-0.0114492	0.258713	0.148487	-0.350718	0.154171	-0.240772	-0.236398	0.514747	0.271043
Bpifb4	Model_1	#9b3441	0.724882	-0.587002	0.540826	-0.28951	0.0378074	0.271522	0.14835	-0.401476	0.20549	-0.243411	-0.343852	0.587547	0.39578
Neat1	Model_1	#9b3441	0.554863	-0.42428	0.438716	-0.263095	-0.0251696	0.27792	0.14782	-0.330806	0.117163	-0.224294	-0.176898	0.439403	0.265523
Kcmf1	Model_1	#9b3441	0.438432	-0.339465	0.41188	-0.1508	0.0820622	0.210718	0.147531	-0.238298	0.154678	-0.242142	-0.169161	0.392656	0.288293
Trafd1	Model_1	#9b3441	0.503349	-0.390064	0.509785	-0.30452	0.17675	0.374507	0.146717	-0.139718	0.0195485	-0.277806	-0.154833	0.436147	0.465834
Cst6	Model_1	#9b3441	0.659314	-0.524066	0.498707	-0.284771	-0.021854	0.273371	0.146425	-0.404372	0.167147	-0.215777	-0.277121	0.54181	0.308005
Begain	Model_1	#9b3441	0.54516	-0.445921	0.439413	-0.280072	0.00857841	0.275203	0.146189	-0.326438	0.0912204	-0.205427	-0.207375	0.445534	0.294685
Enpp1	Model_1	#9b3441	0.603662	-0.517069	0.457316	-0.214946	0.0451942	0.192758	0.146027	-0.368213	0.214113	-0.195223	-0.335676	0.527227	0.34988
Rpl3l	Model_1	#9b3441	0.695305	-0.573287	0.557069	-0.311145	0.0204447	0.31093	0.145769	-0.411335	0.174934	-0.258174	-0.317256	0.615534	0.374075
C130026I21Rik	Model_1	#9b3441	0.731943	-0.59801	0.530931	-0.269927	-0.032497	0.236926	0.145591	-0.485049	0.240229	-0.234037	-0.36753	0.633162	0.298541
Ak8	Model_1	#9b3441	0.678417	-0.541391	0.533579	-0.313007	0.0141441	0.309634	0.143712	-0.379164	0.148817	-0.249873	-0.286163	0.569421	0.350195
Mrps9	Model_1	#9b3441	0.557082	-0.37691	0.565265	-0.120859	0.291682	0.254885	0.143684	-0.105323	0.242659	-0.339731	-0.237826	0.495394	0.522374
Cd47	Model_1	#9b3441	0.65574	-0.562224	0.53616	-0.393534	-0.0241092	0.391858	0.142777	-0.393655	0.0684589	-0.27829	-0.238782	0.541505	0.37213
Aldh1a2	Model_1	#9b3441	0.737003	-0.575351	0.611524	-0.286921	0.0667065	0.32085	0.142726	-0.393977	0.213857	-0.29126	-0.323473	0.635674	0.411788
Cfap45	Model_1	#9b3441	0.645107	-0.498432	0.484102	-0.261649	-0.0287915	0.255822	0.142645	-0.391607	0.1756	-0.212622	-0.258238	0.512632	0.270472
Ccdc175	Model_1	#9b3441	0.552451	-0.456641	0.430438	-0.244369	-0.00346615	0.224851	0.142571	-0.337325	0.139704	-0.20713	-0.254929	0.485708	0.282823
Pkig	Model_1	#9b3441	0.628667	-0.47251	0.557432	-0.185307	0.164888	0.258268	0.141879	-0.26528	0.236058	-0.320687	-0.283419	0.532139	0.458509
Rasip1	Model_1	#9b3441	0.737028	-0.605591	0.600475	-0.392818	0.0549244	0.399819	0.141834	-0.374989	0.105277	-0.273654	-0.287401	0.583727	0.47177
Cyp2c55	Model_1	#9b3441	0.725315	-0.592515	0.576874	-0.362098	0.0245865	0.352901	0.141098	-0.40301	0.13698	-0.274153	-0.307223	0.600678	0.404172
Vtn	Model_1	#9b3441	0.486533	-0.368611	0.401819	-0.216644	0.014463	0.239653	0.140639	-0.270551	0.103537	-0.192055	-0.16767	0.414047	0.248782
Ripor1	Model_1	#9b3441	0.605769	-0.482147	0.458433	-0.141839	-0.00544776	0.159039	0.139856	-0.405181	0.292032	-0.249607	-0.309627	0.538118	0.250189
Pcp4	Model_1	#9b3441	0.76925	-0.671919	0.578983	-0.319035	0.0813355	0.267269	0.13976	-0.435083	0.225869	-0.229385	-0.429813	0.654252	0.484034
Plbd1	Model_1	#9b3441	0.667639	-0.510499	0.488016	-0.188639	0.010415	0.193218	0.138773	-0.395774	0.263033	-0.23024	-0.321657	0.553473	0.29268
Mcur1	Model_1	#9b3441	0.584401	-0.453516	0.5188	-0.358937	-0.0290608	0.398281	0.13841	-0.330439	0.0377469	-0.280494	-0.146818	0.488431	0.316729
Padi4	Model_1	#9b3441	0.6006	-0.472864	0.464265	-0.28109	-0.0045107	0.273242	0.13827	-0.349048	0.119731	-0.215172	-0.22655	0.468358	0.305189
Svip	Model_1	#9b3441	0.60875	-0.454919	0.543839	-0.269117	0.0285981	0.343139	0.137533	-0.329286	0.16011	-0.308766	-0.193896	0.524878	0.34921
4933405L10Rik	Model_1	#9b3441	0.600373	-0.462322	0.45888	-0.234191	-0.0429205	0.237313	0.137497	-0.389293	0.178262	-0.222706	-0.250059	0.526241	0.227846
Sftpc	Model_1	#9b3441	0.51928	-0.379316	0.404798	-0.200341	0.00322864	0.216655	0.137456	-0.282452	0.14352	-0.201017	-0.193729	0.426656	0.245054
Atp4a	Model_1	#9b3441	0.453524	-0.320276	0.365629	-0.187756	-0.0692837	0.220383	0.137069	-0.300755	0.116331	-0.207963	-0.137634	0.417229	0.126059
Snta1	Model_1	#9b3441	0.649275	-0.510743	0.503526	-0.233893	0.0386728	0.235728	0.136564	-0.369972	0.209038	-0.238595	-0.299765	0.534728	0.335043
Vdr	Model_1	#9b3441	0.50427	-0.390357	0.390133	-0.190938	-0.0218476	0.20383	0.136517	-0.31792	0.159774	-0.203375	-0.212655	0.443519	0.209377
Gne	Model_1	#9b3441	0.567452	-0.424808	0.47802	-0.289134	0.0166139	0.326582	0.136424	-0.291041	0.0885145	-0.249003	-0.168393	0.45378	0.319785
Zc3h3	Model_1	#9b3441	0.44099	-0.282046	0.470092	-0.214076	0.166496	0.327472	0.135405	-0.0884183	0.0678263	-0.294343	-0.0724062	0.359198	0.401421
Mapk8ip1	Model_1	#9b3441	0.662719	-0.516615	0.52045	-0.274038	-0.0345132	0.294215	0.134839	-0.415089	0.187506	-0.269272	-0.250427	0.544224	0.279714
Kpna7	Model_1	#9b3441	0.513823	-0.405389	0.401009	-0.207561	0.00897696	0.207962	0.134209	-0.305452	0.144398	-0.177767	-0.221705	0.438953	0.259156
Krt79	Model_1	#9b3441	0.59994	-0.477978	0.450326	-0.195847	-0.0275656	0.189678	0.133796	-0.39236	0.220231	-0.22138	-0.300222	0.546416	0.233861
Arid3c	Model_1	#9b3441	0.504165	-0.383484	0.379976	-0.203558	-0.0414013	0.205441	0.132607	-0.324903	0.132474	-0.185668	-0.193408	0.415932	0.187623
H2-Ab1	Model_1	#9b3441	0.791919	-0.621338	0.552397	-0.276126	-0.0409037	0.242431	0.132393	-0.503805	0.257947	-0.242894	-0.377311	0.625163	0.301688
Tkt	Model_1	#9b3441	0.676441	-0.51866	0.510327	-0.0553306	0.120393	0.0923412	0.131608	-0.358079	0.430253	-0.267192	-0.411366	0.589	0.389178
Rbfox3	Model_1	#9b3441	0.816865	-0.705808	0.581562	-0.346003	0.0189179	0.278989	0.131192	-0.494547	0.225175	-0.229062	-0.428323	0.64157	0.439472
Ssh3	Model_1	#9b3441	0.583491	-0.429621	0.445615	-0.228465	0.00912601	0.250356	0.131037	-0.310708	0.164343	-0.233249	-0.21914	0.461903	0.282917
Bend4	Model_1	#9b3441	0.622195	-0.676428	0.388536	-0.573911	-0.1837	0.388518	0.130987	-0.558964	-0.117799	-0.0192113	-0.288454	0.490446	0.282872
Dtx3	Model_1	#9b3441	0.628391	-0.496494	0.49693	-0.236831	0.125864	0.250416	0.130806	-0.273134	0.177777	-0.246311	-0.292702	0.492531	0.424872
Nacad	Model_1	#9b3441	0.614964	-0.458198	0.46234	-0.211932	-0.0639098	0.223961	0.130353	-0.408181	0.207918	-0.228501	-0.258579	0.546571	0.188616
Cand2	Model_1	#9b3441	0.490569	-0.340855	0.43088	-0.184689	0.0669744	0.245682	0.130315	-0.221439	0.135852	-0.261432	-0.149261	0.400149	0.293084
Tbkbp1	Model_1	#9b3441	0.495493	-0.390718	0.408348	-0.181104	0.0324201	0.197812	0.129285	-0.294554	0.155297	-0.218073	-0.228753	0.446932	0.266674
Klhl35	Model_1	#9b3441	0.628179	-0.537499	0.516067	-0.253093	0.119465	0.24374	0.128355	-0.311332	0.181494	-0.209006	-0.351297	0.55888	0.437721
3110043O21Rik	Model_1	#9b3441	0.476083	-0.318799	0.512676	-0.203543	0.198904	0.331791	0.128099	-0.108409	0.0967733	-0.302976	-0.129247	0.429842	0.435041
Ly6g6c	Model_1	#9b3441	0.465844	-0.345465	0.365295	-0.210946	-0.0494261	0.234697	0.1278	-0.289907	0.0970373	-0.17428	-0.144776	0.372961	0.177042
Wdr47	Model_1	#9b3441	0.504522	-0.384357	0.500941	-0.255811	0.171413	0.323985	0.127611	-0.158465	0.079737	-0.282165	-0.165292	0.415335	0.451511
Pld3	Model_1	#9b3441	0.578552	-0.502077	0.519461	-0.286405	0.237764	0.313807	0.127073	-0.168381	0.0992266	-0.248129	-0.288214	0.458745	0.580327
Gm4763	Model_1	#9b3441	0.662854	-0.552483	0.51035	-0.255132	0.078864	0.236008	0.126833	-0.358729	0.202595	-0.222883	-0.353181	0.555983	0.402295
Tmem246	Model_1	#9b3441	0.700155	-0.617098	0.552565	-0.337908	0.108946	0.304965	0.126033	-0.351835	0.154764	-0.238335	-0.360851	0.565711	0.527101
Aldh3a1	Model_1	#9b3441	0.587344	-0.457069	0.419091	-0.226661	-0.0558531	0.211847	0.124613	-0.381889	0.175968	-0.186714	-0.253964	0.49624	0.208996
Dync2h1	Model_1	#9b3441	0.369497	-0.292259	0.417984	-0.219948	0.158061	0.295285	0.123185	-0.105969	0.0273534	-0.254302	-0.102665	0.325018	0.385349
Col6a5	Model_1	#9b3441	0.529107	-0.427371	0.411234	-0.189129	-0.000765581	0.191791	0.122925	-0.337941	0.184386	-0.219147	-0.252117	0.457442	0.254714
Myo18b	Model_1	#9b3441	0.681153	-0.558783	0.52571	-0.269368	0.0755907	0.250293	0.122718	-0.364086	0.199398	-0.24305	-0.341208	0.55657	0.413538
Enpp5	Model_1	#9b3441	0.584815	-0.471992	0.462701	-0.260464	0.0506312	0.2776	0.122344	-0.285701	0.134558	-0.249455	-0.236269	0.456269	0.367303
Tmem38b	Model_1	#9b3441	0.600288	-0.447617	0.546638	-0.243319	0.1406	0.319449	0.120673	-0.22967	0.163391	-0.307761	-0.214951	0.468741	0.452494
Ccnjl	Model_1	#9b3441	0.561889	-0.515118	0.511338	-0.309379	0.172173	0.309915	0.120611	-0.244776	0.079203	-0.221113	-0.30165	0.511888	0.511903
Prok2	Model_1	#9b3441	0.663786	-0.519888	0.507142	-0.287087	-0.0591861	0.290745	0.120607	-0.425468	0.164753	-0.240842	-0.258799	0.541417	0.261687
Atxn7l2	Model_1	#9b3441	0.724538	-0.580103	0.615908	-0.43812	0.0816507	0.456069	0.120545	-0.320307	0.0409425	-0.303574	-0.235562	0.541266	0.493629
Phactr2	Model_1	#9b3441	0.540101	-0.47812	0.383289	-0.240376	-0.0656185	0.205232	0.119471	-0.412371	0.138673	-0.16197	-0.273113	0.476847	0.205501
H2-Eb1	Model_1	#9b3441	0.58848	-0.467856	0.46482	-0.242238	0.0454325	0.244285	0.119297	-0.315551	0.157549	-0.213716	-0.264692	0.484879	0.348863
Wnt5a	Model_1	#9b3441	0.469296	-0.372533	0.359629	-0.165429	0.0177748	0.182953	0.119099	-0.279118	0.16205	-0.209915	-0.211814	0.399499	0.247842
Unc45b	Model_1	#9b3441	0.586661	-0.446905	0.398558	-0.266308	-0.0505106	0.229771	0.118617	-0.353701	0.117005	-0.177847	-0.216111	0.403823	0.221168
Arl14epl	Model_1	#9b3441	0.568483	-0.423128	0.551249	-0.166068	0.245209	0.264816	0.11857	-0.161445	0.222619	-0.315391	-0.25424	0.471896	0.515414
Mmp2	Model_1	#9b3441	0.771011	-0.683274	0.538892	-0.359912	-0.0597846	0.302809	0.115662	-0.531503	0.180822	-0.225055	-0.386991	0.618138	0.344712
Meg3	Model_1	#9b3441	0.648893	-0.575901	0.454806	-0.279008	-0.016315	0.232962	0.115058	-0.43412	0.181169	-0.214983	-0.332066	0.510257	0.321966
Myo1f	Model_1	#9b3441	0.575436	-0.462308	0.436417	-0.216082	0.0299669	0.207433	0.113907	-0.313846	0.180328	-0.206218	-0.277164	0.47416	0.307743
Cavin3	Model_1	#9b3441	0.547078	-0.434758	0.422369	-0.237979	0.0286097	0.244819	0.113809	-0.294311	0.139869	-0.214439	-0.228655	0.450309	0.323456
Mfsd11	Model_1	#9b3441	0.605153	-0.484224	0.544602	-0.300233	0.165305	0.344117	0.113759	-0.213711	0.103873	-0.290417	-0.232535	0.467766	0.50665
Nckap5	Model_1	#9b3441	0.681224	-0.596834	0.536303	-0.347705	0.0858168	0.313293	0.11366	-0.36014	0.129169	-0.246562	-0.331379	0.527691	0.476994
Dock11	Model_1	#9b3441	0.55273	-0.430964	0.499044	-0.246241	0.14249	0.296095	0.112803	-0.219893	0.129728	-0.277472	-0.207905	0.420147	0.428923
Rhox4b	Model_1	#9b3441	0.61879	-0.414988	0.500069	-0.0794687	0.00265356	0.164588	0.112601	-0.355891	0.367581	-0.302828	-0.276446	0.551724	0.228394
Nrg1	Model_1	#9b3441	0.632289	-0.529888	0.451515	-0.253318	-0.0453381	0.219967	0.112095	-0.428986	0.185206	-0.191999	-0.311922	0.527337	0.25549
Ccdc148	Model_1	#9b3441	0.476313	-0.370243	0.353285	-0.16926	0.0103221	0.160654	0.11208	-0.277132	0.146925	-0.147562	-0.212399	0.370836	0.225248
Homer2	Model_1	#9b3441	0.582333	-0.484995	0.48056	-0.240033	0.045066	0.248957	0.111847	-0.336877	0.162486	-0.245806	-0.269274	0.479835	0.346633
Lancl1	Model_1	#9b3441	0.515153	-0.336055	0.541641	-0.183744	0.271675	0.32283	0.111584	-0.0549485	0.134784	-0.287496	-0.171834	0.432803	0.499277
Cd177	Model_1	#9b3441	0.517556	-0.428444	0.390499	-0.219528	0.0500842	0.202197	0.110435	-0.265538	0.135624	-0.177421	-0.252585	0.41663	0.324008
Rspo4	Model_1	#9b3441	0.661787	-0.583975	0.550476	-0.51623	0.0141587	0.490504	0.10943	-0.335022	-0.0705117	-0.213362	-0.201067	0.490996	0.454403
Mlip	Model_1	#9b3441	0.679255	-0.557979	0.488687	-0.23499	0.0046208	0.201643	0.108949	-0.420323	0.235047	-0.200446	-0.366332	0.573717	0.311686
Sept3	Model_1	#9b3441	0.640207	-0.551519	0.482232	-0.285749	0.0444638	0.251404	0.108629	-0.370575	0.156983	-0.206915	-0.326534	0.504183	0.384285
Rbm24	Model_1	#9b3441	0.490588	-0.389255	0.380292	-0.171889	-0.0169178	0.170691	0.10721	-0.318218	0.179298	-0.189443	-0.229681	0.433925	0.20301
Rhox4e	Model_1	#9b3441	0.574247	-0.384358	0.464019	-0.10804	-0.0166192	0.18165	0.10695	-0.334531	0.306273	-0.271241	-0.236005	0.511229	0.199436
Phf21b	Model_1	#9b3441	0.546119	-0.42454	0.417842	-0.239661	0.0152066	0.237098	0.106855	-0.293958	0.127203	-0.196501	-0.218518	0.414725	0.282646
Arhgef16	Model_1	#9b3441	0.561073	-0.441692	0.448997	-0.234565	0.0591935	0.242838	0.106445	-0.275004	0.148421	-0.212451	-0.233335	0.419772	0.351679
Speg	Model_1	#9b3441	0.643419	-0.543938	0.456898	-0.239162	0.028303	0.199047	0.105763	-0.379076	0.206301	-0.199052	-0.342425	0.507273	0.340993
Erc2	Model_1	#9b3441	0.486454	-0.34265	0.440108	-0.0882014	0.0698313	0.177608	0.10564	-0.241941	0.261495	-0.261357	-0.209295	0.439176	0.290709
Gfra2	Model_1	#9b3441	0.546028	-0.428697	0.41065	-0.191499	0.0674772	0.187341	0.105018	-0.277744	0.175992	-0.187611	-0.260572	0.41311	0.335037
Lca5l	Model_1	#9b3441	0.438184	-0.334152	0.367696	-0.189621	-0.0163164	0.216876	0.104956	-0.262144	0.106364	-0.184166	-0.161259	0.391419	0.196803
St8sia3	Model_1	#9b3441	0.559222	-0.450363	0.40896	-0.197205	-0.089599	0.188653	0.104875	-0.420247	0.188845	-0.192186	-0.270194	0.501701	0.139366
Cenpv	Model_1	#9b3441	0.459502	-0.343455	0.406183	-0.167322	0.0353136	0.224769	0.103744	-0.250836	0.146267	-0.221999	-0.163998	0.383564	0.253665
Hdac5	Model_1	#9b3441	0.484767	-0.363337	0.456695	-0.229464	0.197605	0.290314	0.10366	-0.116355	0.0647977	-0.24634	-0.168261	0.353081	0.448046
Drc3	Model_1	#9b3441	0.570153	-0.442609	0.467307	-0.257949	0.0832657	0.277736	0.103097	-0.255917	0.122945	-0.234747	-0.228859	0.443066	0.373378
Gm12666	Model_1	#9b3441	0.550146	-0.337142	0.542668	-0.142709	0.259109	0.272012	0.102844	-0.0849158	0.20991	-0.307828	-0.180455	0.409806	0.491234
Mcrs1	Model_1	#9b3441	0.651046	-0.483326	0.562974	-0.123345	0.211243	0.199573	0.102022	-0.245788	0.318871	-0.274803	-0.354596	0.563404	0.468302
Fam205c	Model_1	#9b3441	0.59877	-0.493532	0.493541	-0.307261	0.0969471	0.305658	0.10164	-0.267212	0.0962815	-0.208956	-0.259477	0.465272	0.430221
Fam217a	Model_1	#9b3441	0.821383	-0.666392	0.567433	-0.289606	-0.00570732	0.240949	0.101122	-0.501445	0.275243	-0.244922	-0.421373	0.637956	0.359559
Agbl2	Model_1	#9b3441	0.602522	-0.463952	0.445569	-0.209622	-0.0249729	0.209848	0.100729	-0.373477	0.202718	-0.219439	-0.269389	0.49447	0.23461
Il17d	Model_1	#9b3441	0.454294	-0.327067	0.374904	-0.0949921	0.0111835	0.145844	0.100245	-0.274129	0.224475	-0.220663	-0.195956	0.407176	0.185149
Gm11639	Model_1	#9b3441	0.542725	-0.519522	0.441926	-0.328959	0.0907019	0.281644	0.0998774	-0.282924	0.0630494	-0.174868	-0.284056	0.4278	0.457431
Mfhas1	Model_1	#9b3441	0.47426	-0.360188	0.37212	-0.188569	-0.00874696	0.211172	0.0998166	-0.276107	0.134348	-0.189082	-0.179037	0.380435	0.213648
Pccb	Model_1	#9b3441	0.525297	-0.3957	0.472369	-0.143247	0.149232	0.209268	0.099682	-0.208174	0.218089	-0.261757	-0.252613	0.4554	0.384807
Spsb4	Model_1	#9b3441	0.687488	-0.553159	0.500755	-0.229418	0.0623025	0.208097	0.0996741	-0.364128	0.242586	-0.217021	-0.355912	0.527946	0.396736
Gtf2ird1	Model_1	#9b3441	0.667905	-0.51338	0.528779	-0.166722	0.142584	0.200592	0.099332	-0.295007	0.298516	-0.268434	-0.337812	0.510452	0.442943
Gm47926	Model_1	#9b3441	0.43772	-0.35882	0.354957	-0.190647	0.0388756	0.192776	0.0984122	-0.235474	0.116779	-0.158442	-0.200944	0.371448	0.270368
Sqor	Model_1	#9b3441	0.749674	-0.589182	0.515896	-0.264093	-0.028411	0.230664	0.0983358	-0.458997	0.248974	-0.247674	-0.36501	0.588007	0.298699
CAAA01118383.1	Model_1	#9b3441	0.619442	-0.503859	0.460184	-0.232413	-0.00464977	0.206812	0.098325	-0.388451	0.185668	-0.208412	-0.298219	0.486615	0.269447
Fam114a1	Model_1	#9b3441	0.454556	-0.346222	0.338317	-0.156632	-0.0331128	0.172265	0.0974482	-0.295123	0.154942	-0.190514	-0.195057	0.401381	0.161419
Nae1	Model_1	#9b3441	0.449129	-0.340119	0.45574	-0.355041	0.237183	0.403603	0.097176	-0.0192218	-0.0929882	-0.142478	-0.104482	0.316177	0.520229
Slc6a4	Model_1	#9b3441	0.462083	-0.35802	0.343287	-0.171084	-0.0177808	0.166703	0.0969365	-0.28667	0.140824	-0.159816	-0.202066	0.37308	0.194762
Kcnu1	Model_1	#9b3441	0.677402	-0.568288	0.510433	-0.255619	0.0959995	0.22825	0.0968238	-0.353942	0.209494	-0.217181	-0.36998	0.542874	0.419434
Rasgef1c	Model_1	#9b3441	0.448178	-0.341614	0.366047	-0.194517	0.0631378	0.206202	0.0966838	-0.197152	0.0998628	-0.178892	-0.1782	0.346732	0.295399
Prkg2	Model_1	#9b3441	0.530792	-0.435935	0.373766	-0.200635	-0.0512179	0.172805	0.0964312	-0.369742	0.166893	-0.1559	-0.263513	0.445456	0.185312
Casz1	Model_1	#9b3441	0.524128	-0.398187	0.414632	-0.0955992	0.0585117	0.13591	0.0961084	-0.28802	0.291249	-0.237167	-0.260027	0.40481	0.2938
Arhgap36	Model_1	#9b3441	0.711857	-0.560171	0.509661	-0.225067	-0.0292098	0.20652	0.0958825	-0.46047	0.267258	-0.238965	-0.362265	0.592289	0.263438
Ankrd29	Model_1	#9b3441	0.624092	-0.510472	0.495783	-0.259598	0.00895476	0.256721	0.0954391	-0.377634	0.17784	-0.236614	-0.295758	0.528322	0.323329
Npr2	Model_1	#9b3441	0.656683	-0.540971	0.503296	-0.282571	0.0921532	0.266898	0.0950094	-0.318828	0.165646	-0.218305	-0.319801	0.500699	0.435849
Smpdl3a	Model_1	#9b3441	0.713446	-0.570816	0.519842	-0.251169	0.019461	0.229837	0.094711	-0.411477	0.237887	-0.245248	-0.363115	0.578233	0.340165
Gsg1	Model_1	#9b3441	0.381943	-0.270594	0.279236	-0.144577	-0.0244292	0.146953	0.0946942	-0.225126	0.101672	-0.142773	-0.134485	0.294988	0.137373
Ceacam20	Model_1	#9b3441	0.699504	-0.595206	0.509814	-0.29388	0.0709969	0.245675	0.0938165	-0.368895	0.186837	-0.208172	-0.372477	0.526385	0.438523
Nipal2	Model_1	#9b3441	0.495951	-0.411297	0.375181	-0.17587	0.0241897	0.164721	0.0935922	-0.295345	0.166657	-0.178585	-0.264192	0.419	0.265893
Crtam	Model_1	#9b3441	0.662787	-0.559917	0.515261	-0.353726	0.0855459	0.320027	0.0931983	-0.314578	0.0976924	-0.22605	-0.291921	0.469693	0.469224
Penk	Model_1	#9b3441	0.741471	-0.610933	0.51262	-0.256695	0.0364911	0.2184	0.0931349	-0.422354	0.244975	-0.22807	-0.383909	0.549791	0.38577
Spaca9	Model_1	#9b3441	0.857604	-0.726709	0.614523	-0.351838	0.0422296	0.29741	0.0927642	-0.485213	0.242768	-0.247166	-0.449073	0.659208	0.471408
Cap2	Model_1	#9b3441	0.680758	-0.532051	0.506598	-0.277593	0.00293176	0.260539	0.0922178	-0.380014	0.185943	-0.225721	-0.296386	0.52109	0.32594
Bco1	Model_1	#9b3441	0.758903	-0.62058	0.53222	-0.275245	0.0402174	0.232187	0.0921501	-0.420756	0.243366	-0.214502	-0.39385	0.570195	0.393435
Kdm1b	Model_1	#9b3441	0.815272	-0.693369	0.648597	-0.451065	0.118259	0.431853	0.092056	-0.381181	0.0944775	-0.292434	-0.338452	0.578274	0.576167
Dcaf11	Model_1	#9b3441	0.531431	-0.35927	0.51916	-0.0970241	0.285651	0.214038	0.0918507	-0.0919841	0.24898	-0.332022	-0.242596	0.439781	0.498032
Sgcb	Model_1	#9b3441	0.49276	-0.391295	0.408938	-0.239191	0.0389155	0.261906	0.0912507	-0.252214	0.0956485	-0.205337	-0.188214	0.394923	0.313597
Lta	Model_1	#9b3441	0.505505	-0.379604	0.356625	-0.164215	-0.031174	0.154944	0.0911297	-0.313335	0.174839	-0.161266	-0.224898	0.40401	0.172783
Soga3	Model_1	#9b3441	0.562242	-0.43253	0.412417	-0.182099	-0.0284214	0.174846	0.0908681	-0.358825	0.20655	-0.203391	-0.266888	0.467919	0.199674
Sdk1	Model_1	#9b3441	0.519235	-0.428502	0.394723	-0.214487	0.0337424	0.199106	0.0906571	-0.286611	0.141237	-0.180306	-0.250071	0.411969	0.296214
Mllt3	Model_1	#9b3441	0.680102	-0.590238	0.541349	-0.406088	0.0212718	0.381519	0.090221	-0.386755	0.0573789	-0.248303	-0.279665	0.524179	0.406641
Slc37a4	Model_1	#9b3441	0.703625	-0.554883	0.496645	-0.288602	-0.022373	0.261129	0.0891269	-0.409916	0.177049	-0.225593	-0.297257	0.503545	0.308689
Rem1	Model_1	#9b3441	0.502978	-0.394014	0.365972	-0.179168	-0.00946803	0.170893	0.0887772	-0.296369	0.154801	-0.166351	-0.228557	0.391207	0.225152
Actn3	Model_1	#9b3441	0.799426	-0.681013	0.617598	-0.36541	0.13351	0.335858	0.0887613	-0.375986	0.174862	-0.271118	-0.403769	0.602328	0.542603
Tie1	Model_1	#9b3441	0.835843	-0.686328	0.563657	-0.295438	-0.0330812	0.232896	0.088043	-0.530463	0.278358	-0.23484	-0.439111	0.641106	0.338484
Col4a4	Model_1	#9b3441	0.544679	-0.479727	0.366198	-0.286839	-0.11017	0.244292	0.0876654	-0.42459	0.0983211	-0.169315	-0.23301	0.433915	0.172974
Gja4	Model_1	#9b3441	0.376703	-0.301816	0.351437	-0.167301	0.164342	0.198278	0.0875288	-0.0961202	0.0898239	-0.180219	-0.170247	0.295633	0.394028
AC133103.1	Model_1	#9b3441	0.591537	-0.485455	0.413096	-0.204492	-0.0332215	0.168401	0.0873142	-0.397176	0.207974	-0.172608	-0.313211	0.493709	0.225659
Tubb2a	Model_1	#9b3441	0.637538	-0.502011	0.510752	-0.368219	-0.0070322	0.385352	0.0870936	-0.329178	0.0623099	-0.256808	-0.192836	0.466753	0.357225
Skiv2l	Model_1	#9b3441	0.445938	-0.315132	0.4692	-0.179197	0.207252	0.275372	0.087087	-0.0952575	0.106759	-0.276542	-0.147501	0.367201	0.428428
Zbtb17	Model_1	#9b3441	0.569901	-0.467722	0.454437	-0.245392	0.120269	0.245969	0.0869248	-0.255256	0.129356	-0.198711	-0.261346	0.415096	0.396928
Des	Model_1	#9b3441	0.669165	-0.525786	0.468932	-0.192127	-0.015904	0.179907	0.0862482	-0.411814	0.277932	-0.203323	-0.335649	0.524095	0.270426
Slc35g2	Model_1	#9b3441	0.582471	-0.475508	0.42377	-0.1919	0.0266315	0.170902	0.0862414	-0.345303	0.204362	-0.193244	-0.314679	0.468629	0.288642
Steap1	Model_1	#9b3441	0.566945	-0.445464	0.487604	-0.344067	0.0311062	0.374	0.0856888	-0.264065	0.0351553	-0.253391	-0.16185	0.4264	0.369146
Urah	Model_1	#9b3441	0.675578	-0.5084	0.496747	-0.23235	0.00284825	0.237111	0.0854559	-0.372514	0.223538	-0.245772	-0.291642	0.512486	0.302465
Gm48657	Model_1	#9b3441	0.633015	-0.492556	0.455744	-0.213784	-0.00522926	0.193349	0.0853031	-0.374113	0.216469	-0.218968	-0.305745	0.497583	0.266471
Mef2c	Model_1	#9b3441	0.775295	-0.638308	0.537517	-0.289685	-0.02476	0.251604	0.0851618	-0.487307	0.253839	-0.243597	-0.392018	0.604488	0.335895
Dio1	Model_1	#9b3441	0.47501	-0.347669	0.355534	-0.17328	-0.0236868	0.180144	0.0851136	-0.285214	0.148434	-0.190553	-0.191338	0.386394	0.184844
Napb	Model_1	#9b3441	0.617815	-0.557895	0.493358	-0.288948	0.0985507	0.256901	0.0850191	-0.331999	0.155243	-0.218451	-0.335302	0.483874	0.454209
Isca1	Model_1	#9b3441	0.478733	-0.268637	0.446479	0.0175177	0.193404	0.122322	0.0849618	-0.120229	0.321251	-0.266834	-0.204814	0.391114	0.334026
Pcolce	Model_1	#9b3441	0.545232	-0.407775	0.407495	-0.242764	0.0391604	0.270285	0.0849409	-0.250816	0.115383	-0.243399	-0.180372	0.38217	0.321721
Arl2bp	Model_1	#9b3441	0.570518	-0.475605	0.48371	-0.231242	0.0880648	0.247568	0.0848248	-0.285946	0.165721	-0.250252	-0.272256	0.463672	0.386318
E130308A19Rik	Model_1	#9b3441	0.433015	-0.30187	0.44279	-0.169166	0.171503	0.259219	0.0844345	-0.113116	0.111926	-0.270867	-0.133228	0.325619	0.388249
Pkp3	Model_1	#9b3441	0.703182	-0.548939	0.513973	-0.243675	0.0225705	0.235113	0.0839226	-0.393157	0.233744	-0.237524	-0.334827	0.539589	0.343644
Map6	Model_1	#9b3441	0.696352	-0.571149	0.526918	-0.272919	0.0367445	0.256757	0.0836508	-0.392803	0.214422	-0.228163	-0.346542	0.548291	0.379463
Tsga8	Model_1	#9b3441	0.465916	-0.333933	0.368093	-0.216517	-0.00318954	0.238948	0.0836164	-0.232196	0.0897324	-0.161937	-0.143039	0.349194	0.215343
Brinp1	Model_1	#9b3441	0.510896	-0.421875	0.370699	-0.213075	-0.0099231	0.190123	0.0834999	-0.308962	0.136774	-0.168952	-0.240343	0.401162	0.24415
Gm8882	Model_1	#9b3441	0.583003	-0.454192	0.40166	-0.186762	-0.0588367	0.162676	0.0834807	-0.388374	0.212083	-0.190071	-0.286961	0.478781	0.174047
Spata6	Model_1	#9b3441	0.568506	-0.416535	0.480975	-0.115458	0.134045	0.179572	0.082818	-0.244024	0.269309	-0.26942	-0.292418	0.496043	0.341744
Gm3488	Model_1	#9b3441	0.502366	-0.363343	0.390495	-0.183903	-0.0242299	0.204478	0.082596	-0.291988	0.155863	-0.218791	-0.195706	0.413633	0.19951
Ak7	Model_1	#9b3441	0.504126	-0.387431	0.40614	-0.195187	0.0686034	0.212338	0.0824553	-0.230544	0.13519	-0.194398	-0.21578	0.389908	0.311725
A530065N20Rik	Model_1	#9b3441	0.55377	-0.451763	0.403659	-0.193595	0.0301723	0.170801	0.0817386	-0.313971	0.191157	-0.176673	-0.291041	0.447221	0.289059
Mfsd6	Model_1	#9b3441	0.456363	-0.374944	0.352789	-0.156265	0.00583257	0.158451	0.0817178	-0.288367	0.16328	-0.184824	-0.225783	0.37868	0.22557
Plpp2	Model_1	#9b3441	0.454455	-0.375894	0.403384	-0.244916	0.103797	0.266515	0.0816799	-0.178627	0.0657457	-0.192832	-0.178854	0.349077	0.383732
Boc	Model_1	#9b3441	0.516477	-0.397669	0.374656	-0.171052	-0.0080477	0.175302	0.0811173	-0.307208	0.1823	-0.19813	-0.229924	0.402515	0.21778
Arhgdib	Model_1	#9b3441	0.715069	-0.58623	0.48696	-0.249987	-0.0210584	0.197543	0.081034	-0.445639	0.246998	-0.227977	-0.376649	0.557981	0.293124
Eepd1	Model_1	#9b3441	0.44995	-0.356025	0.414875	-0.280539	0.105228	0.314143	0.0809838	-0.160181	0.0203655	-0.231307	-0.143177	0.347888	0.389032
Popdc3	Model_1	#9b3441	0.671716	-0.55852	0.500977	-0.236688	0.104464	0.207448	0.0808762	-0.335034	0.220898	-0.207568	-0.372579	0.52116	0.428781
Antxr1	Model_1	#9b3441	0.479272	-0.389651	0.381322	-0.194046	0.0480598	0.203259	0.0807037	-0.252454	0.133447	-0.189146	-0.21607	0.377369	0.293957
Myh2	Model_1	#9b3441	0.626492	-0.510389	0.428468	-0.211349	-0.0427247	0.17473	0.0804972	-0.415539	0.216711	-0.190923	-0.32527	0.510367	0.217533
Adgrb2	Model_1	#9b3441	0.516415	-0.414991	0.406242	-0.213266	0.0235833	0.218058	0.0801834	-0.291663	0.143009	-0.18752	-0.229052	0.399292	0.286576
Bcas3	Model_1	#9b3441	0.452814	-0.353618	0.520579	-0.240491	0.358942	0.341794	0.0800934	0.0180792	0.042919	-0.29912	-0.175892	0.364023	0.615323
Spp1	Model_1	#9b3441	0.604805	-0.440932	0.447594	-0.187104	-0.0501613	0.235532	0.0800889	-0.368197	0.233757	-0.265974	-0.225202	0.46999	0.234789
Ttc39a	Model_1	#9b3441	0.455804	-0.312202	0.369597	-0.14808	-0.000970391	0.191695	0.0797993	-0.243634	0.151193	-0.202016	-0.160056	0.376993	0.184077
Serping1	Model_1	#9b3441	0.834331	-0.692337	0.596067	-0.323719	0.0180225	0.290275	0.0796483	-0.483666	0.256326	-0.262923	-0.427243	0.646846	0.418288
Fmnl1	Model_1	#9b3441	0.749767	-0.591524	0.544639	-0.294565	0.0863657	0.267382	0.0796275	-0.354385	0.206599	-0.239224	-0.353256	0.517347	0.445039
Col5a2	Model_1	#9b3441	0.499377	-0.393843	0.347501	-0.188244	-0.0389373	0.188484	0.0791383	-0.313672	0.159418	-0.204963	-0.207306	0.384565	0.195396
Lrrc27	Model_1	#9b3441	0.816773	-0.689003	0.620473	-0.383894	0.0922845	0.3477	0.0790675	-0.412292	0.180242	-0.273508	-0.399388	0.61139	0.528574
Ube4b	Model_1	#9b3441	0.524188	-0.419936	0.518156	-0.179094	0.279086	0.261446	0.0784778	-0.126299	0.180917	-0.283934	-0.251194	0.411593	0.531844
Rhd	Model_1	#9b3441	0.51	-0.445586	0.44225	-0.271794	0.255615	0.269091	0.0784037	-0.110212	0.0515269	-0.190174	-0.258381	0.35097	0.54909
Gm4675	Model_1	#9b3441	0.526134	-0.407556	0.392385	-0.169108	-0.00476438	0.16822	0.0783636	-0.319759	0.188305	-0.171048	-0.257706	0.446974	0.21166
Noa1	Model_1	#9b3441	0.59447	-0.395799	0.509362	-0.206258	0.0932936	0.292142	0.0778163	-0.232236	0.178182	-0.277055	-0.1692	0.42562	0.351333
Cfap44	Model_1	#9b3441	0.564171	-0.486134	0.420539	-0.239995	0.0369733	0.202949	0.0770547	-0.324889	0.152146	-0.171097	-0.297834	0.435789	0.328925
Irak1bp1	Model_1	#9b3441	0.618724	-0.454555	0.544781	-0.296763	0.0203567	0.366814	0.0764364	-0.304116	0.123164	-0.305078	-0.170241	0.476329	0.342862
Bex2	Model_1	#9b3441	0.609475	-0.419584	0.509058	-0.206007	0.00984152	0.30549	0.0764268	-0.306524	0.21187	-0.327482	-0.174538	0.481465	0.293585
Uaca	Model_1	#9b3441	0.564534	-0.41264	0.455217	-0.0657309	0.0329096	0.128942	0.0759946	-0.336724	0.352853	-0.23017	-0.29475	0.484384	0.261694
Prb1	Model_1	#9b3441	0.687908	-0.539392	0.466135	-0.21528	-0.0534495	0.185671	0.0758791	-0.446819	0.253479	-0.209297	-0.347096	0.553287	0.219083
Grb10	Model_1	#9b3441	0.853476	-0.756189	0.587729	-0.340154	0.00781423	0.264012	0.0751604	-0.545071	0.266448	-0.252422	-0.478414	0.656665	0.440281
Cyp19a1	Model_1	#9b3441	0.452671	-0.354881	0.32102	-0.158874	-0.0159456	0.141829	0.0749493	-0.274872	0.143208	-0.159733	-0.21445	0.356741	0.181152
Enpp6	Model_1	#9b3441	0.481102	-0.389259	0.361411	-0.167356	0.0374619	0.152269	0.0749344	-0.263275	0.168411	-0.165695	-0.246151	0.387138	0.275674
Lyrm4	Model_1	#9b3441	0.533713	-0.471314	0.46766	-0.323939	0.149462	0.319342	0.0743031	-0.210342	0.0227684	-0.222645	-0.241492	0.414206	0.448229
Nfe2l3	Model_1	#9b3441	0.517979	-0.403268	0.396962	-0.201563	0.029478	0.2033	0.0740723	-0.271862	0.145326	-0.17842	-0.224643	0.383723	0.27688
Tmeff2	Model_1	#9b3441	0.657579	-0.524771	0.478377	-0.293643	-0.00562234	0.269272	0.0738717	-0.361789	0.15229	-0.20631	-0.280465	0.476537	0.329877
Dnah5	Model_1	#9b3441	0.5411	-0.446923	0.416335	-0.244334	0.0434756	0.227764	0.0736475	-0.287779	0.120446	-0.183408	-0.252647	0.404373	0.305573
Lipc	Model_1	#9b3441	0.559438	-0.442	0.386678	-0.188612	0.0218827	0.158043	0.0734654	-0.309337	0.186758	-0.16436	-0.284398	0.419149	0.275646
Zfp385a	Model_1	#9b3441	0.75839	-0.644343	0.541022	-0.279352	0.0881425	0.231459	0.0733594	-0.40906	0.24179	-0.225424	-0.412182	0.554623	0.452017
Cbln1	Model_1	#9b3441	0.555448	-0.429328	0.420689	-0.220644	0.042146	0.235336	0.0732488	-0.27814	0.151358	-0.231591	-0.217717	0.387686	0.313463
Mcub	Model_1	#9b3441	0.373545	-0.277139	0.254824	-0.12274	-0.0154516	0.114602	0.0731351	-0.222145	0.117695	-0.122576	-0.16179	0.287522	0.138271
Fam178b	Model_1	#9b3441	0.55425	-0.427783	0.521094	-0.325226	0.164239	0.388769	0.0730163	-0.164375	0.0197431	-0.265469	-0.164425	0.416536	0.457304
A230050P20Rik	Model_1	#9b3441	0.506543	-0.374559	0.380063	-0.0943942	0.0209792	0.124568	0.0727003	-0.277639	0.253578	-0.194652	-0.247406	0.407578	0.229126
Adgrl3	Model_1	#9b3441	0.530236	-0.425845	0.408048	-0.27532	-0.0354613	0.279871	0.0726239	-0.312379	0.0852913	-0.189948	-0.188692	0.396881	0.243926
Ckm	Model_1	#9b3441	0.608647	-0.46239	0.437268	-0.192295	0.023914	0.185044	0.0725627	-0.337434	0.21705	-0.200094	-0.293153	0.470968	0.270435
Krt26	Model_1	#9b3441	0.43524	-0.350493	0.291375	-0.158614	-0.018024	0.131261	0.0718254	-0.270662	0.13457	-0.116942	-0.210157	0.332089	0.176651
Gpr137	Model_1	#9b3441	0.459927	-0.337557	0.40624	-0.0941876	0.108342	0.155368	0.0717957	-0.202116	0.22647	-0.217413	-0.222381	0.396471	0.301326
Kcnma1	Model_1	#9b3441	0.57309	-0.469333	0.416443	-0.206295	-0.0359992	0.185567	0.0715427	-0.391535	0.198491	-0.205623	-0.288731	0.46962	0.222084
Smpd3	Model_1	#9b3441	0.574752	-0.475144	0.387481	-0.223413	-0.0928343	0.186151	0.0715385	-0.429934	0.17003	-0.175204	-0.270703	0.456176	0.150472
Fam46a	Model_1	#9b3441	0.468934	-0.386172	0.338651	-0.202707	-0.0478977	0.17721	0.0708656	-0.327717	0.119869	-0.159283	-0.215733	0.37228	0.175338
Taco1os	Model_1	#9b3441	0.591905	-0.490522	0.470644	-0.264409	0.06606	0.254106	0.070818	-0.302848	0.144828	-0.213525	-0.278387	0.45166	0.370938
Mtcl1	Model_1	#9b3441	0.579601	-0.483394	0.493865	-0.199906	0.198576	0.220883	0.0703964	-0.216665	0.194919	-0.234933	-0.322519	0.46	0.488066
Cnn1	Model_1	#9b3441	0.691021	-0.530205	0.4824	-0.225529	0.0168548	0.205175	0.070077	-0.378507	0.240967	-0.203302	-0.333103	0.509408	0.309699
Ptpro	Model_1	#9b3441	0.480811	-0.387127	0.352857	-0.167739	-0.000709619	0.155285	0.069486	-0.293373	0.168957	-0.165877	-0.238385	0.388698	0.218123
Osbpl2	Model_1	#9b3441	0.404367	-0.267283	0.453337	-0.126015	0.258202	0.245044	0.0694358	-0.0240528	0.124153	-0.279463	-0.14333	0.335246	0.4463
Pla2g12a	Model_1	#9b3441	0.578318	-0.4178	0.482537	-0.128735	0.0685745	0.191999	0.0693399	-0.278034	0.277256	-0.275132	-0.256847	0.452234	0.332999
Pik3c3	Model_1	#9b3441	0.464908	-0.339735	0.503434	-0.213534	0.305637	0.316368	0.0688021	-0.0223662	0.0885864	-0.297215	-0.170991	0.358079	0.542091
Cidea	Model_1	#9b3441	0.703214	-0.537675	0.502083	-0.264882	-0.00891011	0.262365	0.0674974	-0.389005	0.209933	-0.238202	-0.296726	0.513572	0.302002
Clec16a	Model_1	#9b3441	0.460174	-0.341317	0.436115	-0.182279	0.138347	0.235307	0.0669827	-0.16009	0.123366	-0.235523	-0.180597	0.370952	0.35339
Lypd4	Model_1	#9b3441	0.769705	-0.649087	0.534144	-0.278024	0.076531	0.218166	0.0667691	-0.407072	0.251233	-0.206342	-0.434603	0.564743	0.448815
Itga2b	Model_1	#9b3441	0.583633	-0.439504	0.411659	-0.197853	0.013198	0.18926	0.0667319	-0.31089	0.186219	-0.194297	-0.26024	0.417716	0.265069
Cfap43	Model_1	#9b3441	0.597198	-0.529923	0.451042	-0.291846	0.0961266	0.253502	0.0664058	-0.291347	0.124884	-0.183201	-0.31589	0.441883	0.434717
Vil1	Model_1	#9b3441	0.633356	-0.479302	0.449531	-0.200708	0.0254388	0.189315	0.066334	-0.344075	0.223132	-0.206303	-0.303812	0.469097	0.287943
Tmem150c	Model_1	#9b3441	0.438629	-0.358191	0.319951	-0.162208	0.0112242	0.143072	0.0662904	-0.258823	0.134932	-0.14805	-0.220052	0.345452	0.215966
Mindy4	Model_1	#9b3441	0.56138	-0.413185	0.427433	-0.166499	0.0823893	0.185838	0.0660795	-0.247102	0.198401	-0.215232	-0.254021	0.419742	0.332479
Slc27a2	Model_1	#9b3441	0.491621	-0.32548	0.402635	-0.132368	0.0331525	0.195897	0.0655963	-0.240975	0.183819	-0.230031	-0.163618	0.374928	0.225939
Sytl3	Model_1	#9b3441	0.555489	-0.419679	0.405259	-0.175175	0.0620647	0.167717	0.0653964	-0.267712	0.178842	-0.181691	-0.266003	0.403048	0.286142
Otud5	Model_1	#9b3441	0.394219	-0.316823	0.4069	-0.199696	0.174905	0.258437	0.0651762	-0.101341	0.0598442	-0.190792	-0.146443	0.294975	0.390073
1700054O05Rik	Model_1	#9b3441	0.510404	-0.465435	0.436684	-0.357736	0.188857	0.333971	0.0651536	-0.134034	-0.0113825	-0.162461	-0.229891	0.341487	0.548582
Ttc12	Model_1	#9b3441	0.593547	-0.446917	0.455272	-0.19217	0.0521266	0.201089	0.0648698	-0.290687	0.206517	-0.243166	-0.272193	0.447189	0.305113
Cfap69	Model_1	#9b3441	0.559493	-0.448003	0.448002	-0.161964	0.138236	0.165886	0.0647741	-0.25156	0.211819	-0.219739	-0.316522	0.445291	0.368783
Herpud1	Model_1	#9b3441	0.484346	-0.331157	0.379021	-0.169328	0.0399253	0.210331	0.0647607	-0.216203	0.137943	-0.219028	-0.157349	0.337427	0.249616
Cfap58	Model_1	#9b3441	0.42267	-0.317537	0.312261	-0.130461	0.0246147	0.130641	0.0645317	-0.224491	0.15555	-0.146969	-0.198195	0.322816	0.2069
Nr1h3	Model_1	#9b3441	0.531739	-0.396877	0.379332	-0.196621	0.0111222	0.185586	0.0645076	-0.27645	0.150611	-0.174649	-0.222233	0.369808	0.238508
Cep85	Model_1	#9b3441	0.488809	-0.383607	0.513764	-0.355578	0.235336	0.429112	0.0644004	-0.0716606	-0.0392607	-0.275443	-0.113266	0.33423	0.544892
Sez6l	Model_1	#9b3441	0.500937	-0.408188	0.385266	-0.240403	0.0191139	0.225187	0.0641894	-0.2645	0.0979096	-0.162021	-0.219895	0.380318	0.281291
Lrrc9	Model_1	#9b3441	0.596102	-0.512732	0.461405	-0.324042	0.0291327	0.296131	0.0631248	-0.322878	0.0801052	-0.190508	-0.259142	0.437887	0.365005
Rorc	Model_1	#9b3441	0.731512	-0.584005	0.554557	-0.314013	0.112731	0.307045	0.0631213	-0.322692	0.167551	-0.228754	-0.332533	0.504657	0.482862
Slc39a4	Model_1	#9b3441	0.80063	-0.673443	0.555656	-0.285462	0.0829225	0.228358	0.0629941	-0.418982	0.259404	-0.214113	-0.442912	0.568975	0.467703
Gm5416	Model_1	#9b3441	0.439479	-0.350801	0.297475	-0.148155	-0.0148339	0.122667	0.0627263	-0.273839	0.14671	-0.141125	-0.223103	0.347068	0.183233
Cabcoco1	Model_1	#9b3441	0.67481	-0.544562	0.506799	-0.242483	0.0902752	0.227929	0.0621887	-0.334424	0.212092	-0.23374	-0.354467	0.525374	0.390318
Oca2	Model_1	#9b3441	0.569939	-0.463221	0.400962	-0.201503	-0.0267087	0.171209	0.061872	-0.366978	0.19676	-0.17357	-0.301082	0.477285	0.222703
Clstn3	Model_1	#9b3441	0.699586	-0.593568	0.509101	-0.260502	0.112527	0.218312	0.0616949	-0.343032	0.22744	-0.201134	-0.391367	0.510219	0.472137
Cyp2c70	Model_1	#9b3441	0.506625	-0.388704	0.373018	-0.171394	-0.00446926	0.16908	0.0616499	-0.298546	0.172153	-0.164551	-0.243087	0.414438	0.196039
AC125149.1	Model_1	#9b3441	0.551151	-0.436298	0.388373	-0.177345	-0.0134759	0.150396	0.0615245	-0.347792	0.202168	-0.183161	-0.28387	0.437869	0.213319
Ldhc	Model_1	#9b3441	0.638359	-0.521091	0.515744	-0.205702	0.209686	0.215976	0.0614016	-0.22097	0.234716	-0.236256	-0.352556	0.468374	0.527266
Nfatc1	Model_1	#9b3441	0.411305	-0.332128	0.298718	-0.143838	0.00375375	0.132591	0.0613441	-0.239821	0.139418	-0.138379	-0.198911	0.319555	0.19345
Rem2	Model_1	#9b3441	0.615044	-0.479344	0.443231	-0.217908	-0.000787938	0.204124	0.0613299	-0.355113	0.201335	-0.208349	-0.293845	0.469073	0.276994
Kcnq4	Model_1	#9b3441	0.464723	-0.374178	0.341687	-0.170914	-0.0108424	0.164157	0.0612537	-0.287716	0.149518	-0.165823	-0.217168	0.360693	0.20705
Dennd5a	Model_1	#9b3441	0.606318	-0.489382	0.522883	-0.216383	0.228911	0.248893	0.0611274	-0.205306	0.18787	-0.276968	-0.307062	0.436364	0.516838
Gm17634	Model_1	#9b3441	0.472555	-0.352174	0.351888	-0.147258	0.00656244	0.147897	0.0607481	-0.265407	0.171343	-0.160288	-0.217085	0.372261	0.205832
Ak3	Model_1	#9b3441	0.640724	-0.512941	0.464199	-0.234173	0.0675089	0.219765	0.060708	-0.318822	0.197185	-0.232316	-0.315156	0.47237	0.365757
Oscp1	Model_1	#9b3441	0.56529	-0.474651	0.46922	-0.295796	0.159356	0.292848	0.0604051	-0.193722	0.0833688	-0.213971	-0.263455	0.406809	0.47599
Defb25	Model_1	#9b3441	0.461518	-0.350889	0.328284	-0.147948	-0.0121187	0.142092	0.0600907	-0.2737	0.167212	-0.151211	-0.218593	0.363005	0.17741
Cops4	Model_1	#9b3441	0.432054	-0.190222	0.427661	-0.00561268	0.182884	0.168797	0.0599796	-0.0447836	0.261005	-0.250903	-0.116984	0.332507	0.294828
Rgs17	Model_1	#9b3441	0.678926	-0.582198	0.482326	-0.232172	0.0362579	0.184641	0.0599034	-0.404102	0.248021	-0.20153	-0.395625	0.533471	0.355439
Atp2b2	Model_1	#9b3441	0.488834	-0.398628	0.36283	-0.180704	0.0257455	0.16744	0.0597046	-0.275554	0.149406	-0.172195	-0.240285	0.367957	0.252274
Ovgp1	Model_1	#9b3441	0.45171	-0.374323	0.338769	-0.197143	-0.0147297	0.189088	0.0594781	-0.277046	0.117614	-0.152449	-0.206089	0.360913	0.216328
Ift81	Model_1	#9b3441	0.499992	-0.377395	0.457749	-0.153858	0.215579	0.212173	0.0592214	-0.13832	0.1616	-0.252624	-0.239179	0.388387	0.426287
Ahsg	Model_1	#9b3441	0.617769	-0.503056	0.47965	-0.293931	0.109042	0.285971	0.0591975	-0.252358	0.122947	-0.208539	-0.266508	0.427584	0.448071
Spag17	Model_1	#9b3441	0.496823	-0.403673	0.372527	-0.171623	0.0527822	0.157705	0.0589088	-0.259177	0.166954	-0.167142	-0.256478	0.375347	0.277443
Cdh20	Model_1	#9b3441	0.405372	-0.328876	0.352235	-0.192013	0.173016	0.20737	0.0588651	-0.0946892	0.071537	-0.173644	-0.188567	0.287084	0.391006
AC149090.1	Model_1	#9b3441	0.659433	-0.606579	0.517945	-0.490825	0.0297828	0.425377	0.0587647	-0.343031	-0.0643709	-0.208757	-0.25628	0.466497	0.418859
Yipf4	Model_1	#9b3441	0.430456	-0.25968	0.464547	-0.143543	0.252911	0.290774	0.0587417	-0.0112513	0.11575	-0.300479	-0.100059	0.297996	0.452832
Abhd14a	Model_1	#9b3441	0.645788	-0.539384	0.496694	-0.142539	0.243633	0.149635	0.0585448	-0.222725	0.287785	-0.219369	-0.417651	0.482626	0.52357
Pacrg	Model_1	#9b3441	0.81901	-0.674969	0.594455	-0.282383	0.104796	0.246569	0.058378	-0.416705	0.282688	-0.246746	-0.456724	0.624397	0.484494
Jhy	Model_1	#9b3441	0.599304	-0.487229	0.41712	-0.219978	0.0319805	0.185144	0.0581501	-0.332306	0.19437	-0.191317	-0.311917	0.448307	0.310503
Nrip3	Model_1	#9b3441	0.593339	-0.467158	0.477943	-0.356599	0.0200066	0.362003	0.0580653	-0.280298	0.0390911	-0.240842	-0.180672	0.404314	0.368217
Robo2	Model_1	#9b3441	0.506464	-0.378717	0.352958	-0.140779	-0.00400348	0.139095	0.0580551	-0.29003	0.197356	-0.157653	-0.23812	0.388045	0.193199
Dab2ip	Model_1	#9b3441	0.521577	-0.440422	0.459297	-0.250742	0.202157	0.268068	0.0580009	-0.171788	0.0874326	-0.21984	-0.242625	0.359742	0.479648
Ikzf3	Model_1	#9b3441	0.666784	-0.534175	0.457289	-0.243588	0.0283465	0.204429	0.0579998	-0.363682	0.20353	-0.181729	-0.330154	0.463251	0.340784
Mpdz	Model_1	#9b3441	0.419446	-0.344602	0.40133	-0.176302	0.203073	0.217858	0.0572199	-0.109189	0.103278	-0.217569	-0.191173	0.293821	0.430429
Fam159a	Model_1	#9b3441	0.705409	-0.562675	0.508462	-0.24887	0.0659482	0.224931	0.057199	-0.358564	0.2218	-0.220163	-0.355186	0.507321	0.380029
Gucy2g	Model_1	#9b3441	0.535021	-0.40136	0.385717	-0.159312	-0.00314113	0.15704	0.0570351	-0.304147	0.202927	-0.18317	-0.249605	0.408855	0.213605
Ido1	Model_1	#9b3441	0.40498	-0.289977	0.294292	-0.101687	-0.000128797	0.114507	0.0565719	-0.22751	0.172068	-0.148175	-0.184313	0.320562	0.155274
Gm15441	Model_1	#9b3441	0.838119	-0.695751	0.593813	-0.307029	0.0340052	0.259935	0.0565666	-0.476377	0.271079	-0.240659	-0.445312	0.624871	0.424715
Reg4	Model_1	#9b3441	0.545534	-0.461884	0.391829	-0.206876	0.0458786	0.17179	0.0565143	-0.296361	0.171935	-0.15404	-0.298148	0.416136	0.320104
Parl	Model_1	#9b3441	0.51812	-0.400541	0.444886	-0.0666484	0.351983	0.107976	0.0562441	-0.0662046	0.260552	-0.207621	-0.358902	0.401336	0.536405
Tmem45a2	Model_1	#9b3441	0.546862	-0.433833	0.412382	-0.232666	0.0399567	0.222427	0.0559822	-0.273084	0.132945	-0.186561	-0.245207	0.40761	0.299055
Spin2d	Model_1	#9b3441	0.512117	-0.402003	0.363906	-0.181149	-0.00836767	0.159883	0.0552719	-0.307418	0.168585	-0.172557	-0.251972	0.395278	0.21856
Sez6l2	Model_1	#9b3441	0.583693	-0.481743	0.397308	-0.196628	0.016958	0.156824	0.0552704	-0.344207	0.200007	-0.184565	-0.317636	0.440458	0.275831
Tmbim4	Model_1	#9b3441	0.596843	-0.450271	0.49315	-0.11077	0.204308	0.168134	0.054892	-0.195945	0.298676	-0.267897	-0.329634	0.460791	0.456194
Glipr1l1	Model_1	#9b3441	0.592456	-0.459931	0.446241	-0.221574	0.0687572	0.207913	0.0548734	-0.276111	0.175116	-0.216687	-0.279885	0.431305	0.344006
AK157302	Model_1	#9b3441	0.493943	-0.278549	0.452722	0.024461	0.218199	0.107466	0.0546215	-0.100433	0.336447	-0.281277	-0.227918	0.383249	0.356574
Armc4	Model_1	#9b3441	0.431968	-0.35292	0.311116	-0.147214	-0.00105297	0.12892	0.0545598	-0.259273	0.152437	-0.145916	-0.226626	0.347513	0.193241
Faxc	Model_1	#9b3441	0.615609	-0.474734	0.439861	-0.200248	-0.0399858	0.192213	0.0545446	-0.393291	0.217117	-0.202477	-0.283169	0.465643	0.207153
Trp53inp2	Model_1	#9b3441	0.730141	-0.669873	0.514739	-0.334187	0.0885732	0.255847	0.0543054	-0.39813	0.176522	-0.17483	-0.424282	0.530392	0.479986
Gjb6	Model_1	#9b3441	0.555446	-0.433275	0.375013	-0.188068	-0.0171612	0.160236	0.0542136	-0.325027	0.185212	-0.163538	-0.267341	0.410575	0.214163
Flot1	Model_1	#9b3441	0.552421	-0.432546	0.486433	-0.106056	0.3128	0.1575	0.0537846	-0.107276	0.271805	-0.245504	-0.349571	0.437082	0.552875
Brd2	Model_1	#9b3441	0.54445	-0.434052	0.460689	-0.198058	0.101667	0.227023	0.0537151	-0.259705	0.178445	-0.212796	-0.251188	0.420037	0.351989
Arhgef10l	Model_1	#9b3441	0.490896	-0.377895	0.376336	-0.12873	0.147387	0.135641	0.0536572	-0.178696	0.198253	-0.193542	-0.261059	0.349821	0.352235
Pmfbp1	Model_1	#9b3441	0.612646	-0.495336	0.42456	-0.22418	0.0481443	0.179603	0.0536344	-0.3179	0.190436	-0.170027	-0.312415	0.433376	0.336805
Tbp	Model_1	#9b3441	0.355814	-0.155988	0.422681	-0.0890552	0.238733	0.260379	0.0534325	0.0455162	0.125642	-0.306332	-0.0410951	0.255359	0.382655
Shkbp1	Model_1	#9b3441	0.603015	-0.472057	0.461826	-0.127944	0.129665	0.146585	0.0533608	-0.27133	0.289739	-0.243804	-0.340872	0.470504	0.376526
Dbx2	Model_1	#9b3441	0.668672	-0.606652	0.505304	-0.344153	0.166032	0.289485	0.0531556	-0.274031	0.126263	-0.190219	-0.371515	0.457087	0.570307
H2-DMb1	Model_1	#9b3441	0.618898	-0.50167	0.437739	-0.21087	0.0664931	0.177774	0.0528049	-0.307485	0.220003	-0.192202	-0.338931	0.461036	0.350506
Pmp22	Model_1	#9b3441	0.687167	-0.521622	0.504124	-0.255328	0.00421938	0.268227	0.0525968	-0.368546	0.209956	-0.276805	-0.281429	0.495785	0.31747
Dtx4	Model_1	#9b3441	0.591403	-0.457969	0.406027	-0.202358	-0.0250982	0.193646	0.0523625	-0.360259	0.19781	-0.208641	-0.266823	0.435178	0.218677
Slc6a17	Model_1	#9b3441	0.548581	-0.440559	0.396229	-0.154956	0.0503002	0.136658	0.0517195	-0.299691	0.220585	-0.164136	-0.301923	0.40381	0.300017
B3gat1	Model_1	#9b3441	0.433209	-0.317237	0.343096	-0.1227	0.033315	0.139155	0.0516248	-0.221733	0.169517	-0.172052	-0.204833	0.351907	0.212381
Sept4	Model_1	#9b3441	0.387417	-0.265983	0.293999	-0.0490822	0.0202704	0.0871969	0.0515558	-0.205505	0.223452	-0.186399	-0.183723	0.307027	0.159623
Spa17	Model_1	#9b3441	0.680681	-0.597621	0.568896	-0.249462	0.275095	0.258608	0.0515212	-0.232374	0.209951	-0.224894	-0.418723	0.531655	0.599911
Fhdc1	Model_1	#9b3441	0.66591	-0.521318	0.474566	-0.217344	0.0564617	0.196308	0.0513679	-0.334777	0.228189	-0.208463	-0.333742	0.474311	0.34853
Avp	Model_1	#9b3441	0.410447	-0.310699	0.286445	-0.142013	-0.0147956	0.127617	0.0513228	-0.237733	0.131753	-0.132216	-0.181511	0.301789	0.158648
Shc3	Model_1	#9b3441	0.754266	-0.642534	0.531941	-0.283945	0.125604	0.221976	0.0510519	-0.363817	0.239931	-0.21925	-0.437772	0.544645	0.502393
Gm29895	Model_1	#9b3441	0.482623	-0.375689	0.348457	-0.155246	0.0103665	0.141684	0.0508773	-0.279351	0.172536	-0.163032	-0.242875	0.370493	0.218596
Nsg2	Model_1	#9b3441	0.415162	-0.319795	0.303673	-0.152447	0.012224	0.144947	0.0503222	-0.223005	0.126018	-0.121268	-0.186525	0.305469	0.200333
Camk2d	Model_1	#9b3441	0.569991	-0.457478	0.448663	-0.287804	-0.0215461	0.305227	0.0502908	-0.323489	0.0919176	-0.243548	-0.192938	0.412402	0.2792
Col14a1	Model_1	#9b3441	0.561599	-0.439025	0.407329	-0.189245	0.0867983	0.171336	0.050212	-0.257541	0.187427	-0.178773	-0.281606	0.388982	0.334043
Gnao1	Model_1	#9b3441	0.668427	-0.575254	0.489463	-0.271593	0.0836861	0.229881	0.0498175	-0.355602	0.195154	-0.194723	-0.368538	0.489188	0.417849
Stk26	Model_1	#9b3441	0.3644	-0.2631	0.286158	-0.0793033	0.0149183	0.10642	0.0496959	-0.20288	0.166551	-0.145684	-0.169748	0.303197	0.156501
Tulp1	Model_1	#9b3441	0.527383	-0.417743	0.359427	-0.138536	0.0318812	0.119005	0.0494141	-0.291338	0.221023	-0.1462	-0.287407	0.393185	0.253152
Lrrfip2	Model_1	#9b3441	0.653076	-0.524282	0.56444	-0.172817	0.22723	0.220114	0.0489911	-0.239884	0.26121	-0.297565	-0.372209	0.51333	0.505591
Dnaic2	Model_1	#9b3441	0.523698	-0.435237	0.36969	-0.181479	0.0360593	0.149693	0.0489624	-0.291755	0.184817	-0.165886	-0.283001	0.389315	0.290441
Thbs4	Model_1	#9b3441	0.843533	-0.693479	0.575662	-0.303339	0.0520209	0.241798	0.0488881	-0.455709	0.277092	-0.231759	-0.44851	0.591105	0.443714
Aip	Model_1	#9b3441	0.557479	-0.406051	0.516183	-0.233762	0.255462	0.304798	0.0487508	-0.0872242	0.126677	-0.27608	-0.222967	0.394181	0.534982
Lrrc42	Model_1	#9b3441	0.523861	-0.390729	0.539137	-0.343348	0.266268	0.424002	0.0487116	-0.0511598	-0.0303686	-0.240074	-0.137972	0.372294	0.54783
Nupr1	Model_1	#9b3441	0.522178	-0.404916	0.366995	-0.169944	0.0119723	0.157593	0.0486964	-0.289772	0.184703	-0.180995	-0.251423	0.387068	0.238119
Gabrr2	Model_1	#9b3441	0.39346	-0.318684	0.28398	-0.135117	-5.21967e-06	0.115968	0.0484503	-0.238663	0.138784	-0.111438	-0.2027	0.314421	0.181149
Avil	Model_1	#9b3441	0.754937	-0.596974	0.508269	-0.23841	-0.00162192	0.197045	0.0479741	-0.44151	0.276006	-0.210867	-0.397855	0.562865	0.314281
Styxl1	Model_1	#9b3441	0.516104	-0.413084	0.389741	-0.219306	0.0478421	0.204732	0.0478842	-0.250412	0.136771	-0.170374	-0.245279	0.383039	0.311711
Alpk3	Model_1	#9b3441	0.40905	-0.38319	0.264116	-0.163021	-0.00273497	0.0980036	0.0477063	-0.279466	0.1295	-0.0814996	-0.255085	0.301163	0.20817
Slc22a16	Model_1	#9b3441	0.483521	-0.412463	0.36979	-0.191399	0.0741857	0.172192	0.0471622	-0.242919	0.144796	-0.162541	-0.266497	0.366963	0.31867
Camk2g	Model_1	#9b3441	0.520312	-0.460757	0.447059	-0.260928	0.163196	0.262956	0.0470187	-0.212591	0.0784545	-0.197449	-0.269272	0.398055	0.439289
Crebrf	Model_1	#9b3441	0.602042	-0.555878	0.514351	-0.270319	0.222656	0.254751	0.0468145	-0.236895	0.138167	-0.211747	-0.377585	0.486706	0.534496
Itgb4	Model_1	#9b3441	0.444212	-0.314967	0.353478	-0.184092	0.0173688	0.21585	0.0467316	-0.205396	0.104246	-0.196338	-0.135828	0.312216	0.226752
Bcl2l14	Model_1	#9b3441	0.480757	-0.366306	0.33931	-0.136671	0.0458886	0.128329	0.0466908	-0.23535	0.186376	-0.145632	-0.243815	0.345612	0.261306
Cfap206	Model_1	#9b3441	0.65551	-0.517562	0.471269	-0.238031	0.0307407	0.217161	0.0466548	-0.352485	0.207369	-0.193026	-0.316013	0.47683	0.328083
Sult2b1	Model_1	#9b3441	0.578761	-0.442536	0.431793	-0.171443	0.0457476	0.176585	0.0462603	-0.293107	0.229285	-0.210251	-0.282271	0.431184	0.297203
Kcnn2	Model_1	#9b3441	0.377282	-0.280369	0.30673	-0.101139	0.0627525	0.126552	0.0462042	-0.165142	0.136492	-0.184131	-0.178766	0.297077	0.219747
Arf3	Model_1	#9b3441	0.561988	-0.524855	0.482649	-0.258454	0.249474	0.244891	0.0461338	-0.197708	0.136483	-0.211332	-0.339233	0.405734	0.561262
Dock2	Model_1	#9b3441	0.441004	-0.365397	0.318639	-0.161828	0.0548947	0.138264	0.0457287	-0.215455	0.145343	-0.146359	-0.241381	0.336328	0.275266
Art3	Model_1	#9b3441	0.567517	-0.497746	0.405361	-0.22982	0.0106184	0.191141	0.0456105	-0.351379	0.169413	-0.187341	-0.316958	0.440221	0.287918
Padi3	Model_1	#9b3441	0.447709	-0.370994	0.414874	-0.228909	0.193138	0.260348	0.0455258	-0.125316	0.071261	-0.217833	-0.199204	0.317566	0.449846
Pebp4	Model_1	#9b3441	0.542579	-0.421766	0.383826	-0.164906	0.029623	0.151791	0.0454699	-0.291948	0.204925	-0.180344	-0.279731	0.404647	0.258852
Golga5	Model_1	#9b3441	0.488111	-0.322707	0.496656	-0.102156	0.279932	0.225092	0.0450553	-0.0552878	0.201197	-0.30892	-0.208927	0.382159	0.462287
Art1	Model_1	#9b3441	0.413095	-0.293241	0.337595	-0.137077	0.0176493	0.168249	0.0450393	-0.204936	0.140966	-0.192984	-0.164233	0.335383	0.193112
Ikzf1	Model_1	#9b3441	0.557368	-0.473727	0.36665	-0.203217	9.36142e-05	0.143552	0.0449563	-0.344533	0.183494	-0.157531	-0.310048	0.402059	0.255229
Gm17202	Model_1	#9b3441	0.378192	-0.301909	0.258645	-0.125461	-0.0377158	0.107739	0.0449141	-0.258418	0.138574	-0.125104	-0.192622	0.307008	0.115497
Sord	Model_1	#9b3441	0.59646	-0.454076	0.447348	-0.260976	0.0448189	0.262354	0.044857	-0.273257	0.139088	-0.227301	-0.23338	0.402544	0.345577
Lgi2	Model_1	#9b3441	0.530623	-0.411762	0.380013	-0.189064	0.010659	0.18387	0.0447939	-0.302131	0.165165	-0.190583	-0.244459	0.389875	0.245998
Cldn10	Model_1	#9b3441	0.51029	-0.405075	0.349266	-0.171592	-0.00591567	0.145632	0.0444873	-0.30517	0.172033	-0.138815	-0.25838	0.380803	0.214061
Ifi207	Model_1	#9b3441	0.503845	-0.394069	0.350894	-0.158978	0.00350329	0.140181	0.044026	-0.287632	0.185023	-0.173034	-0.252874	0.371173	0.214527
1700012B09Rik	Model_1	#9b3441	0.489081	-0.354328	0.353998	-0.150103	0.012059	0.15544	0.0438257	-0.255351	0.172538	-0.174546	-0.217299	0.348768	0.216002
Asgr1	Model_1	#9b3441	0.45108	-0.342944	0.319791	-0.149414	0.00924688	0.142079	0.0437662	-0.244891	0.141962	-0.140488	-0.208354	0.328555	0.191932
Tenm2	Model_1	#9b3441	0.45246	-0.395724	0.324875	-0.183403	-0.00996482	0.150535	0.0435224	-0.29594	0.129445	-0.122311	-0.238858	0.337815	0.216286
Gm40557	Model_1	#9b3441	0.468142	-0.376787	0.364571	-0.193657	0.051564	0.188176	0.0434575	-0.224765	0.127164	-0.176395	-0.215257	0.336406	0.285198
Dhx38	Model_1	#9b3441	0.543985	-0.392119	0.518715	-0.122412	0.283173	0.223215	0.0433691	-0.111666	0.244064	-0.31905	-0.24417	0.385198	0.509229
1700017N19Rik	Model_1	#9b3441	0.496876	-0.391749	0.333742	-0.159093	-0.0359202	0.132156	0.0431039	-0.327379	0.174944	-0.149885	-0.252197	0.383971	0.158739
Sncaip	Model_1	#9b3441	0.676751	-0.559025	0.478828	-0.249349	0.0640469	0.208777	0.0430069	-0.352545	0.21175	-0.1927	-0.361901	0.487956	0.386448
Piwil4	Model_1	#9b3441	0.690237	-0.634525	0.559283	-0.391209	0.312176	0.344154	0.0429644	-0.17903	0.0598238	-0.195106	-0.383903	0.442643	0.724378
Armc2	Model_1	#9b3441	0.713174	-0.610405	0.508975	-0.274558	0.13729	0.220015	0.0422107	-0.318827	0.22562	-0.21102	-0.407548	0.50068	0.51267
C1ql4	Model_1	#9b3441	0.368678	-0.272135	0.251611	-0.106124	0.0134082	0.0951615	0.0420639	-0.187629	0.133817	-0.118907	-0.174659	0.264737	0.160479
1700029J07Rik	Model_1	#9b3441	0.633248	-0.504172	0.482127	-0.202154	0.11025	0.19846	0.0417574	-0.292585	0.209981	-0.225452	-0.33877	0.470853	0.37074
Myh4	Model_1	#9b3441	0.635018	-0.509469	0.436126	-0.21809	0.0267837	0.180042	0.0416275	-0.338438	0.209853	-0.180111	-0.327034	0.45997	0.315542
1700034P13Rik	Model_1	#9b3441	0.470162	-0.357245	0.347734	-0.154098	0.0649201	0.154214	0.0413316	-0.206173	0.156951	-0.185725	-0.223942	0.338913	0.279247
Mindy2	Model_1	#9b3441	0.466988	-0.403558	0.333283	-0.187531	-0.0142824	0.151837	0.0411571	-0.31073	0.144532	-0.157615	-0.248106	0.355318	0.212495
Plac1	Model_1	#9b3441	0.443245	-0.364389	0.311842	-0.169462	-0.00462545	0.15342	0.0410246	-0.257859	0.138925	-0.165961	-0.213008	0.332099	0.209974
Fxyd1	Model_1	#9b3441	0.651731	-0.555614	0.488507	-0.330794	0.176311	0.297132	0.0400722	-0.227995	0.0989067	-0.181941	-0.319162	0.416612	0.538567
Arhgef6	Model_1	#9b3441	0.483911	-0.393016	0.33734	-0.164669	0.00651778	0.137567	0.0400368	-0.287984	0.169452	-0.153084	-0.254964	0.362372	0.22244
Actg2	Model_1	#9b3441	0.743243	-0.587907	0.487767	-0.244205	0.00177085	0.191527	0.0394995	-0.420821	0.252249	-0.208793	-0.382766	0.52541	0.31426
Brinp2	Model_1	#9b3441	0.600552	-0.475524	0.443605	-0.209078	0.0641805	0.19859	0.0394564	-0.298034	0.201265	-0.202892	-0.298354	0.431588	0.342297
D11Wsu47e	Model_1	#9b3441	0.405642	-0.179534	0.475794	-0.0550017	0.319093	0.244031	0.0393465	0.0790451	0.171306	-0.326488	-0.0853358	0.28588	0.449187
Pdlim4	Model_1	#9b3441	0.754729	-0.610216	0.557444	-0.21038	0.0891421	0.228487	0.0389854	-0.37612	0.333494	-0.286897	-0.400988	0.559923	0.45202
Gast	Model_1	#9b3441	0.504015	-0.396431	0.340386	-0.158759	0.015271	0.132587	0.0388449	-0.27755	0.175244	-0.131526	-0.256102	0.358572	0.22878
Fndc3c1	Model_1	#9b3441	0.600796	-0.485241	0.451401	-0.197729	0.0409879	0.192617	0.0387749	-0.336929	0.230211	-0.226889	-0.315246	0.46726	0.31805
Zbtb43	Model_1	#9b3441	0.563141	-0.483684	0.536901	-0.280699	0.337912	0.323289	0.0371889	-0.0786254	0.0965996	-0.240848	-0.280298	0.387288	0.660494
Dlgap3	Model_1	#9b3441	0.701809	-0.599645	0.518377	-0.262432	0.149239	0.227612	0.0371779	-0.316055	0.225328	-0.213973	-0.397516	0.494951	0.506514
Cyp4f18	Model_1	#9b3441	0.60587	-0.507959	0.434513	-0.249271	0.0886119	0.207473	0.0371279	-0.286326	0.160897	-0.177905	-0.31818	0.407676	0.407824
Ccdc158	Model_1	#9b3441	0.590488	-0.475438	0.447094	-0.253844	0.0693499	0.242572	0.0371095	-0.280859	0.141876	-0.200605	-0.262237	0.392848	0.368974
Veph1	Model_1	#9b3441	0.428766	-0.351348	0.315567	-0.149892	0.0507911	0.13784	0.0366355	-0.210871	0.143286	-0.138763	-0.225343	0.318784	0.261459
Ppp1r36	Model_1	#9b3441	0.584861	-0.44155	0.421582	-0.155744	0.0913906	0.150772	0.0366186	-0.264206	0.229733	-0.190412	-0.304871	0.409433	0.33579
Pop5	Model_1	#9b3441	0.482606	-0.293743	0.427026	-0.0887531	0.155172	0.186945	0.0364058	-0.108038	0.232983	-0.209984	-0.18257	0.343231	0.344962
Zfp536	Model_1	#9b3441	0.628897	-0.505232	0.453432	-0.223902	0.0482465	0.200649	0.036391	-0.323555	0.204656	-0.199452	-0.31978	0.454819	0.337467
Celf6	Model_1	#9b3441	0.433232	-0.350798	0.307237	-0.131082	0.0204639	0.113953	0.0358066	-0.256374	0.159513	-0.137423	-0.233516	0.316559	0.202357
Mycbpap	Model_1	#9b3441	0.546774	-0.423442	0.390175	-0.193322	0.0328261	0.181595	0.0356891	-0.278287	0.175363	-0.180624	-0.25238	0.376919	0.285476
Banf2	Model_1	#9b3441	0.461701	-0.345707	0.325193	-0.103861	0.0615097	0.104687	0.0354928	-0.208573	0.206863	-0.14609	-0.244185	0.340565	0.236127
Ankrd50	Model_1	#9b3441	0.636886	-0.509509	0.520255	-0.15487	0.221569	0.183504	0.0353823	-0.234359	0.287937	-0.273431	-0.358233	0.451039	0.509379
Runx3	Model_1	#9b3441	0.641869	-0.524501	0.476381	-0.280076	0.0240651	0.261	0.0351067	-0.354896	0.168054	-0.21169	-0.300698	0.469342	0.350522
Capn3	Model_1	#9b3441	0.73641	-0.588668	0.498482	-0.237488	0.0607917	0.191335	0.0350859	-0.373832	0.254009	-0.205397	-0.391777	0.511406	0.381214
Stambpl1	Model_1	#9b3441	0.566955	-0.455845	0.407484	-0.137042	0.0751479	0.127167	0.0348519	-0.30073	0.250141	-0.203263	-0.336681	0.444536	0.30556
Saa3	Model_1	#9b3441	0.564842	-0.428771	0.3918	-0.163336	0.0502108	0.145109	0.0348279	-0.274491	0.217796	-0.173856	-0.281369	0.385033	0.285728
Cntn1	Model_1	#9b3441	0.46676	-0.374303	0.332584	-0.152248	0.0128482	0.135412	0.0347347	-0.272027	0.162906	-0.126253	-0.245057	0.35174	0.215538
Phf10	Model_1	#9b3441	0.756927	-0.624047	0.567754	-0.197166	0.156232	0.187346	0.0347263	-0.362862	0.327136	-0.249771	-0.442884	0.548014	0.492552
Cnrip1	Model_1	#9b3441	0.506087	-0.396507	0.362461	-0.175669	0.029773	0.166067	0.0343041	-0.27094	0.163799	-0.189577	-0.244017	0.358569	0.2444
Gucy2c	Model_1	#9b3441	0.60593	-0.488389	0.442593	-0.234238	0.148471	0.217187	0.0336064	-0.228323	0.164796	-0.184045	-0.305741	0.390883	0.444902
Gm19951	Model_1	#9b3441	0.519876	-0.401204	0.34079	-0.157294	-0.00571342	0.123977	0.033365	-0.296446	0.187049	-0.155318	-0.262261	0.36296	0.193856
Ppara	Model_1	#9b3441	0.493809	-0.377638	0.349646	-0.145803	0.0345337	0.135824	0.0331775	-0.254432	0.184448	-0.154636	-0.243353	0.346269	0.243308
Arhgap23	Model_1	#9b3441	0.428298	-0.342962	0.324972	-0.178622	0.0389514	0.175323	0.0329756	-0.210114	0.111489	-0.142391	-0.183502	0.286456	0.252256
AA467197	Model_1	#9b3441	0.790444	-0.650441	0.56835	-0.260588	0.0777031	0.237604	0.0328735	-0.406748	0.301763	-0.249366	-0.430883	0.584858	0.459194
AC168977.1	Model_1	#9b3441	0.794167	-0.654005	0.512698	-0.273655	0.00610604	0.196309	0.0327243	-0.463993	0.2607	-0.202168	-0.431474	0.545126	0.349962
1700003G13Rik	Model_1	#9b3441	0.376827	-0.267572	0.273798	-0.0965615	0.0189335	0.10196	0.0325799	-0.188405	0.147306	-0.128089	-0.167738	0.268526	0.160698
Cabp2	Model_1	#9b3441	0.529128	-0.413439	0.373253	-0.157663	0.0223495	0.139181	0.0325169	-0.292263	0.203694	-0.158118	-0.276502	0.39798	0.245226
Grp	Model_1	#9b3441	0.477706	-0.35839	0.330226	-0.158761	0.00684363	0.144521	0.0324061	-0.247484	0.148463	-0.144826	-0.217253	0.322788	0.209482
Lama4	Model_1	#9b3441	0.681141	-0.535041	0.453429	-0.226201	0.00811399	0.185342	0.0322963	-0.380697	0.229743	-0.188099	-0.339273	0.466444	0.295432
Tcp11	Model_1	#9b3441	0.576253	-0.438281	0.419311	-0.169227	0.0287323	0.173906	0.0321083	-0.306343	0.219227	-0.207945	-0.282544	0.421063	0.263491
9130008F23Rik	Model_1	#9b3441	0.47272	-0.365876	0.351794	-0.0928325	0.108196	0.096037	0.0318943	-0.202859	0.234872	-0.179479	-0.277304	0.354009	0.302628
Ccdc181	Model_1	#9b3441	0.694966	-0.596215	0.537254	-0.341633	0.140268	0.305854	0.0318593	-0.30396	0.114646	-0.228687	-0.348676	0.495323	0.495721
Ank2	Model_1	#9b3441	0.693674	-0.613216	0.490877	-0.272137	0.0501682	0.213905	0.0316912	-0.405069	0.21778	-0.210428	-0.396851	0.505278	0.396815
H2-M10.3	Model_1	#9b3441	0.457911	-0.353117	0.316277	-0.141562	0.01254	0.121855	0.0316394	-0.248275	0.166035	-0.137188	-0.233229	0.33762	0.200122
Dusp13	Model_1	#9b3441	0.599897	-0.473537	0.407291	-0.195502	0.0426345	0.161613	0.031342	-0.307582	0.208359	-0.166202	-0.307448	0.412606	0.303236
Dcst2	Model_1	#9b3441	0.591636	-0.472476	0.409784	-0.194814	0.0071563	0.167869	0.0311987	-0.334832	0.208671	-0.188956	-0.3066	0.442807	0.259306
Med23	Model_1	#9b3441	0.359952	-0.22197	0.393799	-0.0120404	0.351809	0.132017	0.0310703	0.0493939	0.209365	-0.240505	-0.169241	0.228806	0.484628
1700015F17Rik	Model_1	#9b3441	0.453182	-0.339017	0.343103	-0.159004	0.048078	0.164842	0.0308663	-0.20908	0.139986	-0.170099	-0.204362	0.321413	0.240485
Ninj1	Model_1	#9b3441	0.535907	-0.359667	0.484217	-0.112067	0.106369	0.227834	0.0308034	-0.198486	0.260368	-0.317833	-0.206938	0.431951	0.345745
Mapk3	Model_1	#9b3441	0.685447	-0.599926	0.524003	-0.222004	0.228157	0.207226	0.0308015	-0.259504	0.266717	-0.220644	-0.416991	0.473661	0.56956
Irak3	Model_1	#9b3441	0.448569	-0.35522	0.325003	-0.159619	0.0696208	0.141919	0.0305078	-0.198038	0.138552	-0.135446	-0.224032	0.313437	0.283223
Kcnk3	Model_1	#9b3441	0.588818	-0.481711	0.423395	-0.226957	0.0568742	0.206392	0.0305072	-0.29044	0.167862	-0.198663	-0.279544	0.389283	0.348186
Asb17	Model_1	#9b3441	0.40938	-0.314598	0.328826	-0.162198	0.158995	0.168558	0.0304662	-0.0930089	0.101223	-0.154302	-0.189547	0.251768	0.384245
Gmip	Model_1	#9b3441	0.478694	-0.345119	0.352833	-0.144485	0.0186212	0.157457	0.0302929	-0.23068	0.179253	-0.179401	-0.194702	0.321499	0.224704
Cox4i2	Model_1	#9b3441	0.651088	-0.493423	0.432725	-0.198775	0.0192983	0.172079	0.0302806	-0.337143	0.229941	-0.184951	-0.315942	0.440725	0.282422
Fam183b	Model_1	#9b3441	0.870693	-0.748053	0.596218	-0.33131	0.0381837	0.262996	0.0300845	-0.499999	0.273111	-0.234948	-0.486509	0.634461	0.461588
Ndrg2	Model_1	#9b3441	0.72248	-0.620353	0.536737	-0.288286	0.181232	0.250534	0.0298133	-0.315952	0.193331	-0.224053	-0.422231	0.519599	0.507354
AC165953.2	Model_1	#9b3441	0.61855	-0.487886	0.491431	-0.13132	0.190788	0.158836	0.0297149	-0.233185	0.300156	-0.245148	-0.357329	0.448144	0.470469
Gm31518	Model_1	#9b3441	0.493228	-0.364639	0.349875	-0.16501	0.0406781	0.157505	0.0296818	-0.228508	0.159774	-0.149544	-0.217783	0.323676	0.247062
Ttc9b	Model_1	#9b3441	0.667307	-0.513926	0.442863	-0.184426	-0.0211768	0.151817	0.0296124	-0.405431	0.264876	-0.198924	-0.348243	0.489577	0.230483
Rnf165	Model_1	#9b3441	0.51159	-0.413972	0.360428	-0.234489	-0.0309676	0.212107	0.0295832	-0.30223	0.107873	-0.149363	-0.209406	0.346204	0.218441
Slc29a3	Model_1	#9b3441	0.323975	-0.274098	0.274902	-0.139311	0.0823704	0.148282	0.0295707	-0.126499	0.0917031	-0.154998	-0.156948	0.227587	0.285026
Syngr3	Model_1	#9b3441	0.607436	-0.515802	0.426941	-0.263348	0.0424922	0.21888	0.0292769	-0.314228	0.154615	-0.168201	-0.310199	0.420162	0.36143
Aqp2	Model_1	#9b3441	0.613146	-0.479463	0.408853	-0.194388	0.00746903	0.166758	0.029254	-0.343522	0.217822	-0.182272	-0.308853	0.429015	0.262509
Taf1	Model_1	#9b3441	0.411165	-0.34827	0.391925	-0.236453	0.20463	0.258605	0.0289232	-0.0936991	0.0326387	-0.150785	-0.166942	0.262932	0.43181
Fam198b	Model_1	#9b3441	0.51248	-0.391886	0.379324	-0.164405	0.0591212	0.183148	0.0288859	-0.238326	0.180235	-0.19745	-0.237108	0.360614	0.291356
Myog	Model_1	#9b3441	0.743104	-0.583803	0.497287	-0.221984	0.0470475	0.182811	0.028283	-0.390596	0.280211	-0.212903	-0.393717	0.515631	0.346102
Cyb561d2	Model_1	#9b3441	0.481412	-0.348131	0.444746	-0.224392	0.183087	0.289597	0.0281189	-0.0892102	0.0826029	-0.253498	-0.158459	0.319748	0.443838
Vgll1	Model_1	#9b3441	0.367435	-0.272634	0.253259	-0.123797	0.00634282	0.1137	0.0279729	-0.194069	0.124669	-0.116668	-0.16674	0.263357	0.158279
Tmem215	Model_1	#9b3441	0.328	-0.253803	0.227491	-0.0958461	0.00523473	0.0872785	0.02785	-0.1847	0.127142	-0.115069	-0.170515	0.251539	0.141821
Mon1a	Model_1	#9b3441	0.619735	-0.477158	0.484597	-0.215599	0.136099	0.235751	0.0273558	-0.233342	0.193767	-0.248729	-0.288877	0.427395	0.420434
Clcnkb	Model_1	#9b3441	0.537502	-0.431468	0.369337	-0.161872	0.0364056	0.128871	0.0273093	-0.29344	0.205103	-0.14154	-0.295669	0.381036	0.267319
Vwa3b	Model_1	#9b3441	0.50876	-0.393007	0.355946	-0.099379	0.0461251	0.0905375	0.0273029	-0.276447	0.256263	-0.172206	-0.293504	0.385913	0.243921
Vgll3	Model_1	#9b3441	0.500169	-0.375727	0.349424	-0.147936	0.0191528	0.14848	0.026792	-0.263974	0.18317	-0.172838	-0.244927	0.362924	0.219432
Otub1	Model_1	#9b3441	0.44028	-0.319024	0.434618	-0.138952	0.337061	0.221074	0.0265463	0.0229834	0.141857	-0.243004	-0.224434	0.331158	0.538262
Alox12	Model_1	#9b3441	0.572246	-0.431733	0.398886	-0.187057	0.0788433	0.167435	0.0264677	-0.245009	0.185474	-0.155022	-0.276108	0.375347	0.329568
Elmod1	Model_1	#9b3441	0.513654	-0.416357	0.362713	-0.159407	0.0347431	0.136127	0.026441	-0.278548	0.18857	-0.154873	-0.285709	0.386357	0.263661
Fabp3	Model_1	#9b3441	0.771915	-0.593356	0.535128	-0.197253	0.0449619	0.191754	0.0263044	-0.412274	0.324137	-0.266724	-0.401543	0.561013	0.352507
Ppm1e	Model_1	#9b3441	0.427454	-0.346423	0.325601	-0.109248	0.0495283	0.107667	0.0262768	-0.234356	0.191388	-0.165816	-0.238348	0.322493	0.237343
Tspoap1	Model_1	#9b3441	0.594655	-0.513402	0.43588	-0.233333	0.150288	0.189417	0.0261982	-0.255253	0.178405	-0.172873	-0.353766	0.412869	0.44847
Mrln	Model_1	#9b3441	0.533214	-0.398253	0.357599	-0.151214	0.00471498	0.131344	0.0261375	-0.285507	0.199624	-0.158389	-0.262305	0.372643	0.206373
Maob	Model_1	#9b3441	0.623776	-0.499078	0.437779	-0.219102	0.0492219	0.199693	0.0259369	-0.316271	0.208794	-0.202554	-0.321223	0.446455	0.340909
Vsig8	Model_1	#9b3441	0.533883	-0.426244	0.351657	-0.17097	0.0106654	0.131957	0.0258828	-0.295901	0.183363	-0.145103	-0.277888	0.365814	0.236223
Sytl1	Model_1	#9b3441	0.388201	-0.2686	0.302126	-0.109908	0.0534077	0.138203	0.0256087	-0.155556	0.142124	-0.151374	-0.15876	0.263743	0.215325
Washc1	Model_1	#9b3441	0.514066	-0.371034	0.516874	-0.242117	0.296224	0.342646	0.0254652	-0.0250973	0.0783844	-0.280296	-0.174367	0.336406	0.562401
Tsx	Model_1	#9b3441	0.587269	-0.476604	0.421958	-0.224222	0.128271	0.190776	0.0252913	-0.234464	0.170785	-0.161853	-0.311002	0.391917	0.424129
Negr1	Model_1	#9b3441	0.362881	-0.294173	0.269674	-0.133748	0.00687401	0.127945	0.0252603	-0.205516	0.113315	-0.113157	-0.178835	0.271213	0.184506
Cartpt	Model_1	#9b3441	0.704734	-0.574499	0.472323	-0.260321	-0.057089	0.217442	0.0252071	-0.450371	0.218559	-0.197023	-0.354177	0.524261	0.240492
Six2	Model_1	#9b3441	0.527897	-0.399539	0.381564	-0.133291	0.0440532	0.136444	0.0249351	-0.265307	0.227839	-0.189755	-0.273673	0.384187	0.255316
Gm11681	Model_1	#9b3441	0.416022	-0.376886	0.315562	-0.186348	0.128377	0.150905	0.0247683	-0.172686	0.102882	-0.125323	-0.251079	0.289948	0.367152
Col4a3	Model_1	#9b3441	0.48877	-0.407113	0.344631	-0.220333	0.0170801	0.198582	0.0246339	-0.260394	0.106862	-0.142011	-0.22861	0.332324	0.269744
Pik3c2g	Model_1	#9b3441	0.460998	-0.368656	0.320406	-0.163984	0.0312215	0.139717	0.0245846	-0.23758	0.143612	-0.14988	-0.236248	0.32269	0.243542
Mras	Model_1	#9b3441	0.414809	-0.308391	0.281627	-0.141485	-0.00408025	0.142609	0.0244766	-0.216581	0.131312	-0.130721	-0.169148	0.269896	0.178245
Hoxc9	Model_1	#9b3441	0.675795	-0.547797	0.487015	-0.243551	0.101954	0.214307	0.0241271	-0.310681	0.21332	-0.203278	-0.355817	0.453257	0.425965
Ngef	Model_1	#9b3441	0.479804	-0.368543	0.335073	-0.147884	0.0206479	0.137208	0.0241145	-0.255119	0.178733	-0.155837	-0.243803	0.353186	0.228544
Vps11	Model_1	#9b3441	0.548815	-0.366907	0.532988	-0.115143	0.326187	0.232313	0.0240734	-0.0496583	0.230499	-0.328599	-0.243202	0.378975	0.535633
S100a14	Model_1	#9b3441	0.441062	-0.332937	0.295806	-0.0974422	0.0309105	0.088212	0.0239641	-0.226087	0.199846	-0.114649	-0.229751	0.295649	0.197602
Krt88	Model_1	#9b3441	0.381793	-0.29632	0.247667	-0.123113	-0.0137141	0.0985913	0.0238846	-0.22124	0.127205	-0.0911563	-0.187296	0.263919	0.137136
Gm15747	Model_1	#9b3441	0.40874	-0.320643	0.290648	-0.153178	0.0223426	0.136788	0.0236744	-0.203497	0.120071	-0.1085	-0.188387	0.271606	0.21284
Ccdc13	Model_1	#9b3441	0.632981	-0.503641	0.44366	-0.219156	0.0917478	0.1889	0.0230637	-0.277579	0.199707	-0.195824	-0.326395	0.419563	0.388408
Cyp2a5	Model_1	#9b3441	0.485177	-0.355672	0.32026	-0.134037	0.00712023	0.11491	0.0227269	-0.256431	0.18006	-0.156198	-0.235716	0.32618	0.184002
1700016H13Rik	Model_1	#9b3441	0.576298	-0.44665	0.391031	-0.183434	0.0536398	0.159531	0.0226429	-0.276426	0.195297	-0.144914	-0.292772	0.384226	0.305802
Hcrtr1	Model_1	#9b3441	0.377824	-0.292121	0.267141	-0.117573	0.0139149	0.102817	0.0225979	-0.199928	0.128196	-0.118452	-0.180952	0.265107	0.172852
Wdr72	Model_1	#9b3441	0.517714	-0.427296	0.369699	-0.17949	0.04692	0.15272	0.0223158	-0.270383	0.178606	-0.154444	-0.286966	0.378717	0.292414
Abca12	Model_1	#9b3441	0.535714	-0.423175	0.373263	-0.164838	0.0299846	0.142103	0.0221675	-0.286147	0.1965	-0.154115	-0.283006	0.380147	0.256434
Axdnd1	Model_1	#9b3441	0.51737	-0.442956	0.366641	-0.200574	0.0737195	0.158955	0.0219392	-0.254941	0.153761	-0.131668	-0.285717	0.350659	0.330076
Cry1	Model_1	#9b3441	0.732937	-0.573335	0.600824	-0.216481	0.229818	0.258012	0.0217747	-0.253533	0.276649	-0.320661	-0.38561	0.534652	0.552232
Adcy1	Model_1	#9b3441	0.502909	-0.389337	0.374288	-0.1631	0.0646033	0.159917	0.021763	-0.23834	0.171362	-0.180093	-0.241352	0.341533	0.291254
Necab2	Model_1	#9b3441	0.825212	-0.668502	0.554054	-0.266517	0.0173814	0.214252	0.021546	-0.480819	0.297564	-0.231791	-0.444462	0.586064	0.368939
Zfp54	Model_1	#9b3441	0.376211	-0.300775	0.251576	-0.121873	-0.00146341	0.098123	0.0213852	-0.221383	0.133248	-0.146341	-0.192434	0.257783	0.16413
Calb1	Model_1	#9b3441	0.462226	-0.346808	0.313429	-0.142759	0.00789386	0.132454	0.0213214	-0.250685	0.162113	-0.14444	-0.216392	0.317621	0.188547
Bcan	Model_1	#9b3441	0.7242	-0.587566	0.514198	-0.287497	0.0679596	0.260259	0.0209957	-0.356285	0.194487	-0.250366	-0.352697	0.48665	0.41921
Acrv1	Model_1	#9b3441	0.298791	-0.223897	0.202168	-0.104108	-0.00892026	0.0897111	0.0209863	-0.162822	0.0906048	-0.084238	-0.12671	0.199826	0.112201
Gm40988	Model_1	#9b3441	0.385601	-0.292665	0.363973	-0.123686	0.268293	0.172478	0.0209589	-0.00931063	0.128793	-0.178469	-0.204306	0.262112	0.458382
Chst8	Model_1	#9b3441	0.512051	-0.3961	0.359204	-0.140755	0.0287091	0.131568	0.0208501	-0.270351	0.210089	-0.180519	-0.262015	0.357299	0.244159
Wdr93	Model_1	#9b3441	0.596548	-0.481065	0.433241	-0.214308	0.118048	0.192053	0.02044	-0.239692	0.181084	-0.18318	-0.311403	0.402629	0.395389
Ube2u	Model_1	#9b3441	0.606747	-0.504875	0.41034	-0.208758	0.076979	0.156535	0.02037	-0.303373	0.204475	-0.166228	-0.347819	0.411025	0.358726
Stmn2	Model_1	#9b3441	0.640904	-0.515929	0.432486	-0.147553	0.0643834	0.116718	0.0203144	-0.341863	0.29597	-0.181746	-0.391038	0.479878	0.327558
BC049715	Model_1	#9b3441	0.464553	-0.37551	0.335231	-0.165895	0.0368844	0.151533	0.0202065	-0.238961	0.154369	-0.144392	-0.233519	0.32226	0.253632
Btnl9	Model_1	#9b3441	0.440938	-0.35011	0.308094	-0.139939	0.0397934	0.121152	0.0201935	-0.219183	0.156396	-0.126258	-0.231656	0.297237	0.248292
Meltf	Model_1	#9b3441	0.365945	-0.269802	0.25396	-0.105615	0.00302808	0.0976526	0.0201721	-0.197249	0.135298	-0.116812	-0.172886	0.258052	0.145263
AC103674.4	Model_1	#9b3441	0.446259	-0.350538	0.311137	-0.131129	0.0387213	0.111911	0.0199363	-0.228811	0.166187	-0.146867	-0.238206	0.319923	0.229675
1700001L19Rik	Model_1	#9b3441	0.587828	-0.489648	0.457591	-0.256286	0.18552	0.241738	0.019352	-0.191609	0.134241	-0.188444	-0.306471	0.394785	0.498917
Sp110	Model_1	#9b3441	0.518932	-0.410249	0.322452	-0.17637	-0.0071031	0.123123	0.0189686	-0.298305	0.169479	-0.153657	-0.265244	0.337198	0.201921
Gckr	Model_1	#9b3441	0.421822	-0.341767	0.296435	-0.134528	0.0262856	0.115352	0.0181936	-0.230014	0.151041	-0.107967	-0.224714	0.307279	0.203694
Guca1b	Model_1	#9b3441	0.502784	-0.397668	0.352459	-0.164263	0.0380214	0.143258	0.0181493	-0.253526	0.174747	-0.151913	-0.254907	0.346517	0.263727
Dsc2	Model_1	#9b3441	0.404641	-0.314031	0.276993	-0.112541	0.0146893	0.102397	0.0174025	-0.224904	0.159443	-0.122783	-0.20859	0.290409	0.177649
Grm4	Model_1	#9b3441	0.496508	-0.428477	0.348464	-0.182556	0.113091	0.141191	0.0173425	-0.22324	0.149955	-0.123564	-0.305396	0.343004	0.328352
Krt1	Model_1	#9b3441	0.430278	-0.339653	0.295851	-0.126335	0.0139327	0.107318	0.0171339	-0.245418	0.161815	-0.143551	-0.230545	0.307292	0.187673
Hhipl2	Model_1	#9b3441	0.46929	-0.355043	0.310854	-0.138174	0.0288917	0.11404	0.0170422	-0.237715	0.170698	-0.120087	-0.23717	0.309193	0.217183
Sgce	Model_1	#9b3441	0.532325	-0.456694	0.394467	-0.228546	0.102316	0.213058	0.0169288	-0.234477	0.140467	-0.19583	-0.27849	0.359544	0.391507
Myh1	Model_1	#9b3441	0.635487	-0.503013	0.424296	-0.191729	-0.00713832	0.151625	0.0169262	-0.374638	0.234042	-0.168343	-0.338459	0.459219	0.243816
Auts2	Model_1	#9b3441	0.441628	-0.418685	0.409645	-0.258264	0.168701	0.262115	0.0167266	-0.175123	0.0414474	-0.2103	-0.241047	0.333837	0.426204
Sun3	Model_1	#9b3441	0.457755	-0.352328	0.340921	-0.156988	0.0562865	0.151031	0.0166776	-0.20406	0.141013	-0.143102	-0.228533	0.324287	0.252026
Opcml	Model_1	#9b3441	0.434365	-0.344972	0.292531	-0.142175	-0.00160393	0.114092	0.0166766	-0.254241	0.150698	-0.115449	-0.224797	0.303617	0.178649
Myh7	Model_1	#9b3441	0.640307	-0.505978	0.462753	-0.243095	0.0689059	0.224576	0.0166386	-0.305584	0.191996	-0.213265	-0.300999	0.419968	0.379018
Ttll13	Model_1	#9b3441	0.513183	-0.418648	0.376043	-0.195335	0.0772695	0.169358	0.0166234	-0.238222	0.151323	-0.169184	-0.270734	0.348509	0.317006
Klk5	Model_1	#9b3441	0.560215	-0.438134	0.364101	-0.166918	0.0151378	0.129203	0.0164165	-0.304347	0.204679	-0.142278	-0.290593	0.366805	0.243312
Dlg2	Model_1	#9b3441	0.504633	-0.386819	0.373745	-0.153449	0.0674132	0.149047	0.0164083	-0.234071	0.182085	-0.169826	-0.259158	0.359215	0.271367
Olfm1	Model_1	#9b3441	0.566591	-0.462278	0.396829	-0.156017	0.0711651	0.134107	0.016396	-0.291124	0.237711	-0.171512	-0.330623	0.394888	0.319212
Cntnap4	Model_1	#9b3441	0.394035	-0.303188	0.283647	-0.125732	0.0216332	0.121235	0.0163846	-0.209441	0.134389	-0.106926	-0.191938	0.274677	0.189704
Pax3	Model_1	#9b3441	0.399114	-0.316418	0.276144	-0.11316	0.0390967	0.0983408	0.0162542	-0.202764	0.161012	-0.111881	-0.222301	0.286925	0.207201
Fam189a2	Model_1	#9b3441	0.508535	-0.41396	0.363272	-0.171091	0.0864158	0.148449	0.0160409	-0.23919	0.168641	-0.151755	-0.27159	0.32232	0.321967
Usp35	Model_1	#9b3441	0.419902	-0.380398	0.389641	-0.217981	0.213458	0.226591	0.0159633	-0.109799	0.0719198	-0.174363	-0.231651	0.301524	0.464507
Ccdc92	Model_1	#9b3441	0.431344	-0.379907	0.383549	-0.293847	0.135239	0.294886	0.0159226	-0.139754	-0.0171909	-0.169268	-0.182174	0.300502	0.407523
Postn	Model_1	#9b3441	0.678755	-0.542599	0.476811	-0.23701	0.0890028	0.20484	0.015887	-0.316954	0.214718	-0.194339	-0.356755	0.46006	0.392255
Krt25	Model_1	#9b3441	0.847181	-0.695191	0.557602	-0.282013	0.0433546	0.209895	0.0158025	-0.463745	0.296985	-0.209093	-0.471976	0.583671	0.421037
Plppr1	Model_1	#9b3441	0.634791	-0.53046	0.467247	-0.212839	0.102169	0.193296	0.0157446	-0.307922	0.234241	-0.224362	-0.36317	0.461295	0.403735
Nsun7	Model_1	#9b3441	0.592395	-0.502358	0.412162	-0.212536	0.0481135	0.163657	0.015714	-0.326013	0.193493	-0.16383	-0.328963	0.404393	0.332845
Padi1	Model_1	#9b3441	0.461338	-0.353342	0.316914	-0.138037	0.0385676	0.121701	0.0155557	-0.223591	0.173837	-0.130275	-0.231606	0.306705	0.229213
Myh8	Model_1	#9b3441	0.803038	-0.644442	0.522229	-0.249993	0.02008	0.189221	0.0154759	-0.445432	0.292558	-0.212389	-0.436471	0.558434	0.358091
Gm45587	Model_1	#9b3441	0.589285	-0.471837	0.402212	-0.203302	0.0476421	0.166212	0.0154476	-0.289775	0.195871	-0.173151	-0.308606	0.393131	0.318112
2810454H06Rik	Model_1	#9b3441	0.520393	-0.464031	0.386536	-0.223307	0.160619	0.176819	0.015392	-0.197084	0.128749	-0.15964	-0.304833	0.331744	0.437565
Rab3gap2	Model_1	#9b3441	0.52372	-0.406816	0.521524	-0.150186	0.361058	0.231615	0.0152	-0.0575699	0.195124	-0.278736	-0.293793	0.400657	0.583997
Agmat	Model_1	#9b3441	0.466755	-0.343407	0.320195	-0.128328	0.0482344	0.121798	0.0151273	-0.208857	0.176209	-0.147971	-0.229932	0.30391	0.241154
Kdm3a	Model_1	#9b3441	0.513356	-0.400565	0.503757	-0.138663	0.332194	0.225065	0.0149373	-0.06355	0.210526	-0.273007	-0.279347	0.368224	0.552659
Cdkn1c	Model_1	#9b3441	0.605143	-0.485902	0.481058	-0.178033	0.0968902	0.192662	0.0149196	-0.304048	0.208306	-0.222836	-0.33741	0.475898	0.337034
Col6a6	Model_1	#9b3441	0.485517	-0.402299	0.32695	-0.159037	0.0167351	0.127713	0.0149194	-0.279681	0.17606	-0.140612	-0.266764	0.337262	0.240267
Fah	Model_1	#9b3441	0.512745	-0.388934	0.352937	-0.109578	0.0317225	0.107644	0.0147053	-0.268666	0.24976	-0.192981	-0.272992	0.373612	0.232965
Palmd	Model_1	#9b3441	0.498935	-0.381534	0.340213	-0.145588	-0.00396286	0.131634	0.0146487	-0.283262	0.187466	-0.16503	-0.245712	0.351528	0.186469
Hspb8	Model_1	#9b3441	0.407539	-0.3231	0.311946	-0.129403	0.165152	0.133776	0.0144659	-0.102778	0.138482	-0.164781	-0.222903	0.259055	0.370421
Epx	Model_1	#9b3441	0.595499	-0.448021	0.39393	-0.181893	0.0409894	0.154421	0.0143748	-0.288556	0.201979	-0.165042	-0.287706	0.3799	0.285059
Stmnd1	Model_1	#9b3441	0.536005	-0.423732	0.353191	-0.160652	0.0157239	0.126931	0.0142369	-0.298769	0.205144	-0.163553	-0.292104	0.387405	0.228795
Nfil3	Model_1	#9b3441	0.579912	-0.459332	0.435967	-0.172206	0.132326	0.169539	0.0142121	-0.225711	0.225401	-0.201014	-0.317192	0.39194	0.402556
2810407A14Rik	Model_1	#9b3441	0.391142	-0.309819	0.268518	-0.127337	0.0207141	0.107099	0.0139917	-0.203803	0.138202	-0.121687	-0.200637	0.269602	0.186257
Nmu	Model_1	#9b3441	0.473203	-0.37363	0.308662	-0.146037	0.00103018	0.119769	0.0138112	-0.265178	0.168594	-0.133246	-0.243373	0.323351	0.199843
4930434B07Rik	Model_1	#9b3441	0.419099	-0.315605	0.276499	-0.123176	0.00616309	0.108658	0.0136327	-0.223979	0.156714	-0.111753	-0.204081	0.285353	0.170879
Fam131c	Model_1	#9b3441	0.593592	-0.43695	0.416999	-0.108506	0.0905247	0.113492	0.0134953	-0.266178	0.289797	-0.195164	-0.323186	0.406206	0.322909
Ctrb1	Model_1	#9b3441	0.531057	-0.396043	0.35379	-0.156126	0.00807087	0.135016	0.0130095	-0.28259	0.192281	-0.151093	-0.261652	0.359851	0.208538
Wnt11	Model_1	#9b3441	0.358251	-0.292583	0.273007	-0.131223	0.130684	0.116527	0.0129571	-0.104651	0.108585	-0.134473	-0.204475	0.239703	0.31723
1810034E14Rik	Model_1	#9b3441	0.3734	-0.278721	0.259444	-0.113562	0.0113488	0.108906	0.0128977	-0.195933	0.133392	-0.115144	-0.174104	0.251804	0.160832
Gpr68	Model_1	#9b3441	0.389057	-0.298473	0.269281	-0.118178	0.0291477	0.104081	0.0128273	-0.196357	0.141433	-0.136537	-0.197864	0.259454	0.200918
Kcnk10	Model_1	#9b3441	0.478366	-0.381601	0.311929	-0.155671	0.00692356	0.120706	0.0126997	-0.269276	0.164521	-0.120369	-0.25069	0.325531	0.207067
Txnrd2	Model_1	#9b3441	0.514186	-0.317484	0.434092	-0.0759046	0.233906	0.158874	0.0126973	-0.0789788	0.2321	-0.248077	-0.217173	0.311027	0.410204
Kansl1	Model_1	#9b3441	0.423496	-0.349064	0.405951	-0.147229	0.255305	0.205145	0.012696	-0.0770862	0.130443	-0.222208	-0.214354	0.275202	0.454628
Upk3a	Model_1	#9b3441	0.425564	-0.316527	0.29194	-0.145574	-0.00297354	0.133643	0.0126912	-0.229044	0.129085	-0.119058	-0.190188	0.284624	0.169618
Eaf2	Model_1	#9b3441	0.556251	-0.422631	0.437281	-0.180277	0.136086	0.198088	0.0126873	-0.20678	0.1853	-0.207619	-0.270646	0.390314	0.384716
Myo15b	Model_1	#9b3441	0.392078	-0.263591	0.281182	-0.0100426	0.0653648	0.0372245	0.0126202	-0.167667	0.238317	-0.151874	-0.211856	0.270129	0.186199
Sec14l1	Model_1	#9b3441	0.671759	-0.62569	0.421497	-0.154985	0.180851	0.0629968	0.0122626	-0.344693	0.316121	-0.108277	-0.509261	0.455008	0.47489
Stoml3	Model_1	#9b3441	0.369916	-0.278178	0.257095	-0.0977796	0.0503278	0.0885407	0.0121083	-0.163621	0.149614	-0.114149	-0.193807	0.251337	0.201222
Hrk	Model_1	#9b3441	0.430088	-0.356293	0.287768	-0.174198	-0.00520289	0.145169	0.0120765	-0.255483	0.119649	-0.128469	-0.205309	0.278811	0.193577
Gm10477	Model_1	#9b3441	0.729352	-0.598044	0.549969	-0.261465	0.227079	0.23142	0.0120125	-0.247131	0.235921	-0.2614	-0.421552	0.497596	0.59313
Lrrc63	Model_1	#9b3441	0.388735	-0.298092	0.272029	-0.13403	0.0185102	0.117847	0.0119644	-0.198212	0.116405	-0.119421	-0.185842	0.259181	0.190308
Bspry	Model_1	#9b3441	0.507545	-0.429006	0.373618	-0.111359	0.15468	0.0900376	0.0119609	-0.212875	0.243062	-0.15678	-0.333936	0.334603	0.386834
Il33	Model_1	#9b3441	0.510898	-0.40868	0.344734	-0.14845	0.00351382	0.118787	0.0117346	-0.303231	0.201541	-0.163311	-0.277045	0.360116	0.206499
Gata3	Model_1	#9b3441	0.374454	-0.311403	0.239889	-0.14419	-0.0506209	0.111079	0.0116446	-0.256788	0.107765	-0.097736	-0.187641	0.262223	0.109705
Cacng2	Model_1	#9b3441	0.361446	-0.278568	0.241181	-0.101305	0.00607552	0.0854332	0.011644	-0.190243	0.139228	-0.0870136	-0.181085	0.239314	0.152192
Lims2	Model_1	#9b3441	0.68136	-0.523226	0.455347	-0.183891	0.0375516	0.156199	0.0115299	-0.359943	0.265762	-0.199345	-0.359853	0.461293	0.296297
Grm2	Model_1	#9b3441	0.468168	-0.350179	0.295353	-0.117705	0.00992535	0.0882536	0.0114834	-0.249364	0.192273	-0.137968	-0.24072	0.303574	0.181782
Creb3l4	Model_1	#9b3441	0.520647	-0.411877	0.403137	-0.18875	0.0937845	0.196156	0.0112414	-0.212151	0.159446	-0.193412	-0.261845	0.372694	0.337674
Gm36660	Model_1	#9b3441	0.41806	-0.328419	0.297026	-0.115471	0.0265505	0.103755	0.0111749	-0.226184	0.166406	-0.132974	-0.222923	0.299773	0.201127
Lrrc72	Model_1	#9b3441	0.469961	-0.360413	0.313716	-0.145233	0.0033766	0.119987	0.0109841	-0.254581	0.162352	-0.132727	-0.230434	0.31577	0.186315
9430060I03Rik	Model_1	#9b3441	0.558308	-0.460022	0.404762	-0.211176	0.0720302	0.18483	0.0109184	-0.270593	0.16314	-0.188794	-0.293651	0.38065	0.342289
C3	Model_1	#9b3441	0.889097	-0.754732	0.595436	-0.303225	0.0534963	0.224418	0.010911	-0.501499	0.318524	-0.238831	-0.522069	0.638319	0.465438
5033426E14Rik	Model_1	#9b3441	0.801861	-0.664416	0.517933	-0.262176	0.0384178	0.186651	0.0108331	-0.447593	0.280121	-0.191124	-0.455418	0.542296	0.389197
Impg1	Model_1	#9b3441	0.457129	-0.325759	0.313261	-0.113956	0.0313606	0.105953	0.010714	-0.219386	0.183724	-0.144066	-0.223167	0.308227	0.200667
Filip1	Model_1	#9b3441	0.491286	-0.407898	0.331164	-0.1441	0.0698429	0.109808	0.0106384	-0.248881	0.192808	-0.141057	-0.290212	0.33613	0.281587
Pyy	Model_1	#9b3441	0.487036	-0.381816	0.326583	-0.151636	0.0203367	0.121474	0.0106181	-0.263113	0.175236	-0.133609	-0.255143	0.334301	0.213387
Trpc1	Model_1	#9b3441	0.49873	-0.411141	0.371437	-0.126508	0.119734	0.114034	0.0102371	-0.22911	0.219813	-0.17825	-0.296989	0.337416	0.338516
Phactr1	Model_1	#9b3441	0.77613	-0.663197	0.519471	-0.227607	0.0807124	0.166512	0.0100356	-0.429546	0.314951	-0.210581	-0.474424	0.543034	0.431903
Slc39a8	Model_1	#9b3441	0.485848	-0.387303	0.304903	-0.146589	0.00785808	0.110313	0.009662	-0.275011	0.184472	-0.114779	-0.25894	0.324023	0.202178
Fbxl4	Model_1	#9b3441	0.452523	-0.330899	0.353668	-0.0774204	0.135572	0.109841	0.0096341	-0.156678	0.223306	-0.176658	-0.245033	0.313112	0.3048
Smco2	Model_1	#9b3441	0.481927	-0.373199	0.314267	-0.155598	0.00895917	0.123127	0.00943369	-0.257791	0.159041	-0.107335	-0.23837	0.30506	0.20586
Kcnn4	Model_1	#9b3441	0.753445	-0.638948	0.463605	-0.262317	0.0412339	0.166469	0.00936887	-0.409311	0.240962	-0.157258	-0.433769	0.47268	0.383987
Igfbp7	Model_1	#9b3441	0.562632	-0.43611	0.372682	-0.174634	0.0420316	0.155946	0.00934052	-0.275053	0.201399	-0.1889	-0.290196	0.385666	0.291766
6430710C18Rik	Model_1	#9b3441	0.498032	-0.403374	0.368086	-0.219264	0.0836214	0.205825	0.00931407	-0.200738	0.113751	-0.15117	-0.232958	0.315149	0.337348
Slc44a1	Model_1	#9b3441	0.460558	-0.384243	0.373586	0.00211022	0.267754	0.0208332	0.0092536	-0.135004	0.338262	-0.201706	-0.36046	0.337223	0.445579
Gm7173	Model_1	#9b3441	0.416853	-0.366283	0.333171	-0.168262	0.141624	0.153768	0.00921348	-0.158058	0.11719	-0.156435	-0.247621	0.289459	0.359416
Krt72	Model_1	#9b3441	0.59501	-0.444848	0.394988	-0.162262	0.0427955	0.139202	0.0088059	-0.290264	0.226643	-0.157352	-0.297526	0.396989	0.270269
Pth1r	Model_1	#9b3441	0.64707	-0.559614	0.479509	-0.280862	0.0530859	0.246247	0.00876883	-0.359001	0.169101	-0.224085	-0.336664	0.451459	0.38064
Col28a1	Model_1	#9b3441	0.500418	-0.405511	0.330436	-0.15953	-0.0114339	0.122335	0.00871218	-0.303705	0.180853	-0.13322	-0.27007	0.348794	0.198817
Adap1	Model_1	#9b3441	0.550124	-0.426793	0.418879	-0.245811	0.0589589	0.246378	0.00841695	-0.234836	0.123549	-0.198037	-0.220202	0.354581	0.34073
Fabp12	Model_1	#9b3441	0.464979	-0.340248	0.312628	-0.137558	0.023764	0.122171	0.00804573	-0.229986	0.173187	-0.136193	-0.220304	0.302519	0.201453
Cryga	Model_1	#9b3441	0.675957	-0.528825	0.455293	-0.202068	0.032086	0.167136	0.00794931	-0.362217	0.248712	-0.201454	-0.358819	0.465718	0.312407
Gabra5	Model_1	#9b3441	0.400533	-0.310845	0.267162	-0.117949	-0.00332818	0.0955208	0.00792785	-0.225819	0.150287	-0.107907	-0.208196	0.28063	0.165425
Clec1b	Model_1	#9b3441	0.596528	-0.449366	0.401776	-0.163239	0.0260371	0.141594	0.00760389	-0.308182	0.237239	-0.180216	-0.302806	0.405876	0.253788
Ddr1	Model_1	#9b3441	0.641137	-0.58399	0.50067	-0.31846	0.294628	0.284364	0.00712999	-0.163856	0.103013	-0.213567	-0.371215	0.386522	0.651029
Trpc3	Model_1	#9b3441	0.449196	-0.360536	0.310869	-0.157903	0.0292311	0.139203	0.0070056	-0.234969	0.140953	-0.131164	-0.225083	0.294735	0.228904
Usp18	Model_1	#9b3441	0.441669	-0.320855	0.33791	-0.1846	0.0330993	0.203837	0.00695508	-0.191552	0.105817	-0.178831	-0.159624	0.284798	0.246171
Gm5868	Model_1	#9b3441	0.54436	-0.410453	0.349733	-0.159246	0.00804085	0.129649	0.00693461	-0.282918	0.191056	-0.147475	-0.268428	0.347351	0.218948
Adam32	Model_1	#9b3441	0.404699	-0.341018	0.272397	-0.151076	0.0273629	0.114729	0.00692914	-0.219503	0.124014	-0.106851	-0.228145	0.280505	0.223967
Slc18a2	Model_1	#9b3441	0.481671	-0.414711	0.330211	-0.172183	0.0497773	0.129597	0.00673926	-0.257185	0.160428	-0.120166	-0.284805	0.330486	0.278359
1700102P08Rik	Model_1	#9b3441	0.790159	-0.640339	0.520438	-0.286605	0.0559987	0.221803	0.00670031	-0.400618	0.239591	-0.196055	-0.412218	0.507023	0.419669
A330048O09Rik	Model_1	#9b3441	0.302008	-0.230871	0.200583	-0.0888897	0.0187462	0.0670249	0.00661343	-0.148102	0.109307	-0.0746469	-0.155371	0.196129	0.139112
Eps8l2	Model_1	#9b3441	0.483671	-0.351483	0.357191	-0.108906	0.0674524	0.123432	0.00634887	-0.203704	0.225142	-0.168583	-0.238832	0.324757	0.275269
Fhad1	Model_1	#9b3441	0.635973	-0.519222	0.466849	-0.199708	0.0906397	0.182996	0.00631832	-0.303243	0.244576	-0.223868	-0.353948	0.454838	0.39383
Zar1	Model_1	#9b3441	0.556153	-0.41216	0.36663	-0.147064	0.0197083	0.124784	0.00559812	-0.289477	0.219441	-0.165584	-0.282576	0.368598	0.231015
Spag6	Model_1	#9b3441	0.485413	-0.385899	0.322129	-0.146535	-0.011009	0.117802	0.00544317	-0.296709	0.189428	-0.138028	-0.265528	0.358216	0.182126
Serpinc1	Model_1	#9b3441	0.707696	-0.569445	0.459883	-0.224847	0.0181941	0.165642	0.00537766	-0.389608	0.251805	-0.193546	-0.38461	0.477352	0.315642
Nrcam	Model_1	#9b3441	0.495059	-0.400172	0.364445	-0.17076	0.0657316	0.160948	0.00537414	-0.238851	0.168781	-0.177748	-0.257675	0.340569	0.308114
Ap1g2	Model_1	#9b3441	0.675501	-0.531311	0.455395	-0.23517	0.0606848	0.191069	0.00517374	-0.319069	0.216112	-0.20536	-0.339091	0.428458	0.366654
Pla2g16	Model_1	#9b3441	0.692554	-0.545283	0.473356	-0.20772	0.0285923	0.195372	0.005118	-0.367527	0.273226	-0.22188	-0.352146	0.48199	0.339076
Tubb4a	Model_1	#9b3441	0.466897	-0.372283	0.302768	-0.144376	0.0201924	0.110662	0.00456455	-0.258109	0.170368	-0.107673	-0.254859	0.318868	0.215918
Map2k7	Model_1	#9b3441	0.562173	-0.483155	0.469222	-0.205535	0.286443	0.208568	0.00432792	-0.13373	0.172943	-0.236107	-0.337856	0.368893	0.559419
Rhox12	Model_1	#9b3441	0.433787	-0.323209	0.277664	-0.121611	0.00106799	0.0977869	0.00424082	-0.233924	0.160517	-0.0989256	-0.211032	0.277722	0.15476
Crisp2	Model_1	#9b3441	0.444877	-0.350793	0.295431	-0.140601	0.0208074	0.110013	0.00423581	-0.237738	0.156657	-0.120769	-0.235732	0.300656	0.202377
Tmem145	Model_1	#9b3441	0.670899	-0.543267	0.444877	-0.222147	0.0182886	0.176995	0.00414657	-0.375335	0.228543	-0.194506	-0.362972	0.460012	0.302977
A2m	Model_1	#9b3441	0.67831	-0.558159	0.464523	-0.207741	0.055814	0.166955	0.00385237	-0.365896	0.260735	-0.193092	-0.388463	0.480513	0.356356
Zranb1	Model_1	#9b3441	0.393276	-0.322094	0.367239	-0.135347	0.195471	0.179063	0.00359969	-0.102575	0.134441	-0.187726	-0.195416	0.254306	0.392289
Scg3	Model_1	#9b3441	0.45987	-0.371677	0.325065	-0.0875015	0.0866515	0.071784	0.00358191	-0.230927	0.242124	-0.169695	-0.287829	0.323319	0.278909
Gp6	Model_1	#9b3441	0.36493	-0.272472	0.232717	-0.10493	0.0145382	0.0851457	0.0034289	-0.180066	0.126322	-0.0878247	-0.176281	0.227638	0.158148
Lum	Model_1	#9b3441	0.428845	-0.332847	0.255561	-0.12725	-0.00480454	0.100286	0.00322141	-0.237139	0.154476	-0.131824	-0.217993	0.27681	0.159958
Plekhb1	Model_1	#9b3441	0.614876	-0.505489	0.439439	-0.22251	0.142861	0.185696	0.00319489	-0.245602	0.196419	-0.166591	-0.351164	0.413855	0.435028
Gnal	Model_1	#9b3441	0.726485	-0.633678	0.50809	-0.235994	0.126384	0.176447	0.00312547	-0.362194	0.269796	-0.213784	-0.465743	0.534328	0.46107
Trim45	Model_1	#9b3441	0.43174	-0.346763	0.361258	-0.169225	0.17485	0.181392	0.00308018	-0.119595	0.119088	-0.169973	-0.220321	0.273613	0.388449
Oplah	Model_1	#9b3441	0.35518	-0.26773	0.25737	-0.120565	0.0206224	0.117934	0.00269322	-0.17816	0.120065	-0.162938	-0.161446	0.241275	0.176702
Foxd1	Model_1	#9b3441	0.432585	-0.348568	0.286001	-0.142421	0.0209948	0.112204	0.00252353	-0.232759	0.144531	-0.110394	-0.225813	0.274134	0.208447
Slc44a4	Model_1	#9b3441	0.625347	-0.508707	0.433408	-0.289386	0.0733676	0.250132	0.00251948	-0.268036	0.122372	-0.170258	-0.280041	0.359256	0.406444
H2-Aa	Model_1	#9b3441	0.620723	-0.51139	0.42819	-0.206157	0.0816447	0.16699	0.00247528	-0.301716	0.214482	-0.164456	-0.353165	0.423804	0.36674
Fam213a	Model_1	#9b3441	0.48373	-0.369141	0.439973	-0.136552	0.245249	0.20384	0.00236394	-0.0846921	0.182162	-0.262257	-0.255528	0.35627	0.456806
Irs4	Model_1	#9b3441	0.547288	-0.450003	0.381524	-0.17489	0.0475614	0.145347	0.00206855	-0.29844	0.207511	-0.148109	-0.31005	0.379992	0.284217
1500015O10Rik	Model_1	#9b3441	0.620176	-0.505945	0.395671	-0.201519	0.0448582	0.145633	0.00197862	-0.31468	0.210815	-0.15868	-0.337793	0.388706	0.31936
Car13	Model_1	#9b3441	0.598404	-0.450158	0.399178	-0.148597	0.032261	0.128014	0.00196096	-0.310569	0.251993	-0.181189	-0.316396	0.405686	0.250116
Ostn	Model_1	#9b3441	0.398866	-0.308282	0.256586	-0.120199	-0.00792571	0.0929353	0.00195593	-0.224554	0.140093	-0.0966699	-0.203418	0.264977	0.147712
Ttc23l	Model_1	#9b3441	0.311378	-0.239446	0.203754	-0.0864273	0.0172151	0.0689659	0.00176656	-0.163881	0.121684	-0.0978064	-0.162166	0.20366	0.140084
Fmo4	Model_1	#9b3441	0.461332	-0.362112	0.312496	-0.13696	0.0497113	0.113614	0.0017438	-0.222987	0.169724	-0.131255	-0.248129	0.311743	0.245592
Gpr150	Model_1	#9b3441	0.493218	-0.378359	0.335723	-0.127909	0.0517594	0.110859	0.00131407	-0.239982	0.20217	-0.136313	-0.263457	0.323003	0.249649
Gabrr1	Model_1	#9b3441	0.509865	-0.426713	0.354535	-0.160501	0.0967692	0.12442	0.00122575	-0.235602	0.191506	-0.149557	-0.306193	0.347042	0.342133
Cnmd	Model_1	#9b3441	0.715222	-0.575402	0.465892	-0.22716	0.0409708	0.173149	0.00102566	-0.374102	0.251885	-0.184962	-0.392679	0.474925	0.345413
Fn3k	Model_1	#9b3441	0.399054	-0.302878	0.281814	-0.11841	0.0434309	0.107488	0.000706053	-0.186119	0.148908	-0.125907	-0.203181	0.271067	0.210449
Sybu	Model_1	#9b3441	0.588784	-0.463706	0.394216	-0.163256	0.0468105	0.131647	0.000603058	-0.304615	0.239063	-0.17757	-0.319132	0.384867	0.29914
2310020H05Rik	Model_1	#9b3441	0.305333	-0.245689	0.200138	-0.0906435	0.0249144	0.0691547	0.000481044	-0.152821	0.114292	-0.0812048	-0.166719	0.195783	0.151952
Srrm3	Model_1	#9b3441	0.511424	-0.395849	0.336328	-0.165653	0.0107155	0.134682	0.000479672	-0.274388	0.169525	-0.148774	-0.248207	0.317245	0.212478
Fam124a	Model_1	#9b3441	0.592669	-0.497565	0.434976	-0.260941	0.0629968	0.232948	0.000374595	-0.286353	0.150092	-0.192184	-0.290577	0.395744	0.370911
Ikzf4	Model_1	#9b3441	0.388522	-0.339839	0.242804	-0.152945	0.00466328	0.0997352	-0.000260144	-0.233161	0.119104	-0.0849686	-0.218546	0.250095	0.186461
Fgf10	Model_1	#9b3441	0.378626	-0.278718	0.260342	-0.092412	0.0154217	0.0888926	-0.000329724	-0.194712	0.157882	-0.112516	-0.185092	0.245522	0.155682
9630002D21Rik	Model_1	#9b3441	0.442898	-0.338016	0.304218	-0.129081	0.0338865	0.113892	-0.000927729	-0.218293	0.170907	-0.128832	-0.226758	0.297116	0.213175
Alox5	Model_1	#9b3441	0.394927	-0.288485	0.265944	-0.0975662	0.0503746	0.0888897	-0.000960873	-0.164676	0.158809	-0.115835	-0.19896	0.243229	0.206637
Epn3	Model_1	#9b3441	0.412151	-0.285154	0.284311	-0.0941618	0.0453744	0.106446	-0.00100954	-0.172939	0.176658	-0.147269	-0.178214	0.25558	0.201139
Meis1	Model_1	#9b3441	0.516278	-0.415956	0.338449	-0.145262	0.0332224	0.132252	-0.00110096	-0.27536	0.209774	-0.15309	-0.283734	0.357237	0.247134
Tmem182	Model_1	#9b3441	0.442912	-0.333348	0.284884	-0.117701	-0.00555496	0.0949919	-0.00114471	-0.251949	0.179532	-0.143032	-0.230356	0.301589	0.157308
Gpnmb	Model_1	#9b3441	0.498273	-0.395946	0.322981	-0.153887	0.0498654	0.111854	-0.00126074	-0.245205	0.178337	-0.0971294	-0.274999	0.330509	0.251328
Epor	Model_1	#9b3441	0.437103	-0.340506	0.305006	-0.168261	0.0235358	0.151564	-0.00126421	-0.214083	0.122571	-0.142309	-0.203475	0.280607	0.219844
Cyp2a4	Model_1	#9b3441	0.342329	-0.250968	0.225025	-0.0883908	0.0243929	0.075723	-0.00132502	-0.16205	0.132489	-0.0785542	-0.169279	0.21281	0.153302
Atp6v1c2	Model_1	#9b3441	0.73402	-0.606756	0.520359	-0.249863	0.158278	0.196413	-0.00137373	-0.311196	0.238861	-0.199064	-0.435492	0.505556	0.484556
Sult1c1	Model_1	#9b3441	0.710843	-0.567257	0.47558	-0.221504	0.0475226	0.174308	-0.0014018	-0.367299	0.261549	-0.196224	-0.394756	0.487968	0.352309
Chrdl2	Model_1	#9b3441	0.469034	-0.366219	0.341034	-0.188955	0.0431659	0.175654	-0.00147168	-0.216844	0.12909	-0.165586	-0.213783	0.311828	0.267174
Hipk4	Model_1	#9b3441	0.619669	-0.464493	0.414842	-0.191862	0.0417018	0.160712	-0.00150213	-0.295493	0.21226	-0.183491	-0.298559	0.382704	0.288122
Myh15	Model_1	#9b3441	0.428856	-0.322801	0.294884	-0.119001	0.0613656	0.101683	-0.0019662	-0.191245	0.16899	-0.122029	-0.22378	0.270238	0.238733
Gtf2a1l	Model_1	#9b3441	0.471267	-0.389032	0.324847	-0.148675	0.0879114	0.118653	-0.00201956	-0.203823	0.171773	-0.129108	-0.277534	0.30296	0.311243
Cpt1c	Model_1	#9b3441	0.475741	-0.321087	0.408031	-0.136912	0.0945934	0.218127	-0.00205334	-0.146824	0.183013	-0.252263	-0.164399	0.31081	0.313346
Crygc	Model_1	#9b3441	0.523324	-0.397963	0.341556	-0.142831	0.0227704	0.118746	-0.00222012	-0.27166	0.203739	-0.140954	-0.271666	0.347489	0.219907
Papss2	Model_1	#9b3441	0.519323	-0.394478	0.345657	-0.14741	0.026176	0.127815	-0.00231713	-0.263963	0.197809	-0.15155	-0.257487	0.335591	0.225609
Cwh43	Model_1	#9b3441	0.667	-0.536482	0.440524	-0.205531	0.0545778	0.153116	-0.00235456	-0.33904	0.242611	-0.164193	-0.366557	0.435617	0.338794
Prrx1	Model_1	#9b3441	0.642869	-0.488376	0.439136	-0.191158	0.0438806	0.171984	-0.00236211	-0.323254	0.232174	-0.185192	-0.320932	0.424276	0.300932
Cfi	Model_1	#9b3441	0.652032	-0.585314	0.374811	-0.251384	-0.0306379	0.142057	-0.00237845	-0.421156	0.192248	-0.0923619	-0.398402	0.445726	0.264053
Rnf112	Model_1	#9b3441	0.545662	-0.434866	0.368178	-0.163607	0.0192976	0.135978	-0.00246348	-0.31199	0.214108	-0.158481	-0.295868	0.3813	0.237629
Gm11985	Model_1	#9b3441	0.499688	-0.367857	0.346481	-0.131927	0.0643945	0.122708	-0.00249137	-0.214696	0.192901	-0.147403	-0.255253	0.324756	0.267777
Gm15290	Model_1	#9b3441	0.491384	-0.398127	0.322235	-0.162062	0.0672501	0.118287	-0.00262706	-0.226419	0.167842	-0.101407	-0.275338	0.312597	0.291462
Tceal5	Model_1	#9b3441	0.457366	-0.354873	0.306514	-0.144242	0.0728067	0.114814	-0.0026281	-0.192369	0.157479	-0.139578	-0.238375	0.278824	0.280958
Csnk1g1	Model_1	#9b3441	0.510664	-0.49267	0.431852	-0.296717	0.212335	0.270679	-0.00275037	-0.165524	0.0518392	-0.175634	-0.294897	0.333652	0.521403
Coro6	Model_1	#9b3441	0.476598	-0.356352	0.315164	-0.125744	0.0281723	0.112506	-0.00335317	-0.232207	0.183625	-0.14235	-0.238574	0.299413	0.217405
Hal	Model_1	#9b3441	0.650742	-0.512415	0.447644	-0.150053	0.135939	0.123546	-0.00346041	-0.27569	0.292987	-0.193053	-0.382456	0.426861	0.407482
Pnmal1	Model_1	#9b3441	0.580552	-0.472209	0.388419	-0.192079	0.0343406	0.151036	-0.00358584	-0.321171	0.206954	-0.187429	-0.320983	0.400976	0.287663
Adam5	Model_1	#9b3441	0.406822	-0.318958	0.272475	-0.120302	0.0430655	0.100702	-0.00383136	-0.206217	0.151903	-0.111311	-0.222566	0.269725	0.210252
Plppr5	Model_1	#9b3441	0.339387	-0.268374	0.216023	-0.0979923	0.0159578	0.0689784	-0.00389268	-0.191584	0.121926	-0.100772	-0.187112	0.213286	0.153311
Dscaml1	Model_1	#9b3441	0.718321	-0.646724	0.525443	-0.299228	0.217544	0.23183	-0.00401243	-0.278671	0.193783	-0.198564	-0.450224	0.480605	0.590886
Sytl2	Model_1	#9b3441	0.353216	-0.261167	0.253843	-0.0855031	0.0329331	0.0952541	-0.00417932	-0.16794	0.152461	-0.124441	-0.170592	0.227073	0.171584
Krt6b	Model_1	#9b3441	0.412157	-0.317671	0.266614	-0.118925	0.008232	0.0886183	-0.00420188	-0.22054	0.149729	-0.0870144	-0.218434	0.2707	0.166083
Meis3	Model_1	#9b3441	0.443086	-0.334077	0.286414	-0.0721951	0.0303404	0.0649285	-0.0042442	-0.229715	0.231497	-0.147657	-0.250267	0.291899	0.194665
Drd2	Model_1	#9b3441	0.499394	-0.412574	0.32374	-0.154616	0.012152	0.104808	-0.00454602	-0.294186	0.188387	-0.115878	-0.282345	0.333634	0.21393
Glp2r	Model_1	#9b3441	0.409303	-0.319867	0.275944	-0.118706	0.0284728	0.0977281	-0.00459783	-0.20312	0.154623	-0.106635	-0.216239	0.27095	0.200215
Lgals3	Model_1	#9b3441	0.734272	-0.594708	0.479318	-0.241987	0.0410874	0.184413	-0.00467964	-0.383998	0.255208	-0.209677	-0.399781	0.487035	0.364144
Aldob	Model_1	#9b3441	0.738683	-0.572055	0.477594	-0.21012	0.0334507	0.16121	-0.00482612	-0.388082	0.28183	-0.196247	-0.398155	0.489326	0.324289
Sfrp1	Model_1	#9b3441	0.552837	-0.473242	0.389417	-0.0942934	0.112041	0.0705663	-0.00484628	-0.303029	0.273093	-0.15557	-0.3962	0.419108	0.316372
Slc5a4a	Model_1	#9b3441	0.404099	-0.372035	0.306757	-0.187364	0.199175	0.14235	-0.00486209	-0.0924834	0.0919134	-0.121816	-0.261413	0.239826	0.451521
Gm48940	Model_1	#9b3441	0.425587	-0.31322	0.293778	-0.120221	0.0603145	0.110569	-0.00486761	-0.178489	0.156625	-0.141045	-0.213812	0.267785	0.22918
Bcl11b	Model_1	#9b3441	0.440929	-0.347398	0.302279	-0.107731	0.0455357	0.0960009	-0.00487674	-0.225083	0.193425	-0.139895	-0.239767	0.282999	0.236311
Fam159b	Model_1	#9b3441	0.44867	-0.344124	0.301866	-0.133874	0.0223248	0.111262	-0.00505502	-0.225744	0.167018	-0.116628	-0.229448	0.291843	0.202846
Tacstd2	Model_1	#9b3441	0.419455	-0.31664	0.287288	-0.112932	0.0374736	0.099662	-0.00535712	-0.198942	0.157247	-0.137194	-0.217002	0.271315	0.211933
Acan	Model_1	#9b3441	0.495059	-0.415054	0.359455	-0.19046	0.0760514	0.162242	-0.00538068	-0.233968	0.147702	-0.151365	-0.265391	0.314015	0.322553
Hamp2	Model_1	#9b3441	0.347489	-0.263088	0.22077	-0.103069	0.0151842	0.0867002	-0.00543107	-0.172	0.123302	-0.111138	-0.17441	0.218866	0.148194
Nek5	Model_1	#9b3441	0.416331	-0.32857	0.295235	-0.122939	0.0741043	0.106718	-0.0057945	-0.180881	0.161143	-0.127427	-0.231665	0.278085	0.264558
Rab3c	Model_1	#9b3441	0.518326	-0.390016	0.346957	-0.145082	0.0338487	0.122799	-0.00598611	-0.259598	0.201921	-0.145399	-0.270357	0.345514	0.235428
Mal2	Model_1	#9b3441	0.447921	-0.356026	0.304643	-0.14668	0.0445144	0.122016	-0.00616685	-0.218732	0.153492	-0.138558	-0.23252	0.277312	0.249393
Xrra1	Model_1	#9b3441	0.735925	-0.617683	0.532175	-0.281479	0.184422	0.233105	-0.00624776	-0.282237	0.21317	-0.220853	-0.416983	0.480816	0.549361
Fes	Model_1	#9b3441	0.58804	-0.48191	0.388098	-0.195718	0.0622956	0.147376	-0.00629857	-0.290844	0.210321	-0.158076	-0.327312	0.384272	0.338457
Thegl	Model_1	#9b3441	0.342727	-0.266843	0.217901	-0.099182	0.0125372	0.0732232	-0.00644997	-0.187479	0.133323	-0.0967876	-0.182616	0.21913	0.148863
Spz1	Model_1	#9b3441	0.464777	-0.351637	0.306669	-0.132776	0.0612692	0.106511	-0.00692638	-0.197084	0.168322	-0.112923	-0.239755	0.285161	0.249648
Adam7	Model_1	#9b3441	0.470374	-0.358837	0.3146	-0.12512	0.06106	0.0980642	-0.00710017	-0.209303	0.182029	-0.13352	-0.254066	0.295753	0.250243
Cacna1a	Model_1	#9b3441	0.590637	-0.539371	0.435201	-0.207589	0.208964	0.153898	-0.00716761	-0.226557	0.188098	-0.174524	-0.405175	0.39599	0.49397
Aggf1	Model_1	#9b3441	0.694409	-0.601805	0.551736	-0.295266	0.207483	0.275528	-0.00728443	-0.261114	0.172509	-0.221711	-0.377232	0.443116	0.559855
Trps1	Model_1	#9b3441	0.490497	-0.379152	0.319892	-0.12295	0.0183932	0.112572	-0.00729052	-0.274715	0.201462	-0.177801	-0.25531	0.325288	0.194677
Sfrp4	Model_1	#9b3441	0.463111	-0.364348	0.310913	-0.152167	0.0246543	0.138413	-0.00736003	-0.244098	0.164108	-0.137078	-0.231331	0.298079	0.223542
Me3	Model_1	#9b3441	0.671397	-0.541741	0.433462	-0.213753	0.0333531	0.15793	-0.00744065	-0.352506	0.236388	-0.166759	-0.367492	0.441194	0.315473
Gm43251	Model_1	#9b3441	0.524788	-0.429937	0.362262	-0.184701	0.0806251	0.151497	-0.00763916	-0.225523	0.165249	-0.157102	-0.290471	0.342365	0.331665
Spns3	Model_1	#9b3441	0.480672	-0.380495	0.329165	-0.151151	0.0743218	0.124707	-0.00767746	-0.204875	0.166684	-0.13352	-0.259613	0.301733	0.284495
BC027072	Model_1	#9b3441	0.62671	-0.503375	0.408478	-0.194163	0.0892924	0.141564	-0.00817528	-0.283481	0.220608	-0.154696	-0.353528	0.392729	0.367465
B3gat3	Model_1	#9b3441	0.496585	-0.358127	0.379485	-0.05733	0.0875993	0.0981267	-0.0082585	-0.217349	0.283348	-0.22246	-0.251352	0.321565	0.266625
Acsm4	Model_1	#9b3441	0.429866	-0.328762	0.263773	-0.124567	0.00493721	0.092564	-0.00829035	-0.225865	0.157469	-0.0882154	-0.219296	0.261663	0.164794
Hbb-bt	Model_1	#9b3441	0.68337	-0.535941	0.415921	-0.161607	0.0179526	0.0983587	-0.00831513	-0.384251	0.284543	-0.172532	-0.403994	0.471661	0.248834
Prrg4	Model_1	#9b3441	0.413359	-0.310496	0.275483	-0.108051	0.0277964	0.0948873	-0.00850533	-0.203532	0.165348	-0.107974	-0.212726	0.261684	0.188656
Gys2	Model_1	#9b3441	0.666452	-0.520934	0.435123	-0.19511	0.0396619	0.14788	-0.0085231	-0.342994	0.249523	-0.188742	-0.361483	0.440123	0.302313
Lyn	Model_1	#9b3441	0.476913	-0.377475	0.298285	-0.140656	0.0103915	0.110439	-0.00885973	-0.252243	0.183277	-0.14744	-0.256294	0.309728	0.209051
Phyhip	Model_1	#9b3441	0.420074	-0.320342	0.296443	-0.132938	0.0775331	0.118148	-0.00894713	-0.16675	0.150384	-0.136237	-0.212552	0.252621	0.270954
Kcnc1	Model_1	#9b3441	0.501538	-0.450198	0.327206	-0.183651	0.063128	0.116495	-0.00918225	-0.268594	0.167762	-0.10335	-0.318906	0.324551	0.324211
Dnah7c	Model_1	#9b3441	0.485265	-0.387764	0.331775	-0.139602	0.0685388	0.111026	-0.00918815	-0.227032	0.185413	-0.127238	-0.275656	0.317105	0.271966
Dvl1	Model_1	#9b3441	0.361908	-0.290086	0.307257	-0.0905078	0.169278	0.109224	-0.00939438	-0.091086	0.156665	-0.161031	-0.205761	0.221004	0.334149
A930038B10Rik	Model_1	#9b3441	0.414962	-0.330146	0.269956	-0.129019	0.00474566	0.0983807	-0.00981365	-0.227564	0.138847	-0.1156	-0.213796	0.25851	0.16776
March11	Model_1	#9b3441	0.500531	-0.396649	0.338939	-0.141014	0.0297558	0.11075	-0.00983254	-0.271048	0.188379	-0.159101	-0.274158	0.320963	0.227621
Gm38100	Model_1	#9b3441	0.439285	-0.328671	0.27643	-0.106777	0.0175326	0.0854198	-0.00988419	-0.227612	0.178369	-0.14765	-0.228313	0.278027	0.176283
Gm19410	Model_1	#9b3441	0.606119	-0.464333	0.410864	-0.164778	0.070417	0.138236	-0.010043	-0.286168	0.241732	-0.190809	-0.323344	0.390662	0.314464
Erich6	Model_1	#9b3441	0.42244	-0.317604	0.287925	-0.113302	0.0517524	0.100267	-0.0100553	-0.187657	0.161857	-0.123737	-0.217775	0.267172	0.21021
Ntsr2	Model_1	#9b3441	0.375936	-0.280251	0.236096	-0.0967827	0.00835184	0.0757876	-0.0101036	-0.199896	0.145754	-0.112788	-0.190269	0.233707	0.138538
Fam160a1	Model_1	#9b3441	0.574588	-0.4521	0.415519	-0.119287	0.123477	0.112125	-0.010115	-0.254109	0.272161	-0.199021	-0.347957	0.403866	0.350871
Prkcg	Model_1	#9b3441	0.37474	-0.287457	0.27083	-0.0907755	0.0980447	0.0866791	-0.0101482	-0.136776	0.153341	-0.145074	-0.211025	0.241758	0.254124
Spocd1	Model_1	#9b3441	0.880549	-0.835684	0.604187	-0.425462	0.160554	0.300547	-0.0102655	-0.430048	0.192149	-0.198658	-0.554551	0.598898	0.648607
Gm8257	Model_1	#9b3441	0.639276	-0.506158	0.423948	-0.197823	0.0894274	0.15494	-0.0104035	-0.287795	0.229367	-0.170893	-0.349953	0.404272	0.37082
C86187	Model_1	#9b3441	0.407451	-0.324163	0.250925	-0.124624	0.000138631	0.0892925	-0.0105627	-0.224722	0.14607	-0.101778	-0.215907	0.254053	0.159393
D930020B18Rik	Model_1	#9b3441	0.417372	-0.352511	0.273028	-0.120708	0.0486063	0.0788393	-0.0106229	-0.216036	0.161105	-0.104338	-0.2564	0.268281	0.234842
Ankef1	Model_1	#9b3441	0.524164	-0.419105	0.37941	-0.194954	0.106055	0.177385	-0.010732	-0.206848	0.147514	-0.158425	-0.268599	0.324207	0.343329
Cldn16	Model_1	#9b3441	0.349402	-0.271019	0.228649	-0.100768	0.0260895	0.0792037	-0.0108572	-0.174992	0.127079	-0.07864	-0.190437	0.227608	0.170486
Suds3	Model_1	#9b3441	0.53926	-0.466051	0.429204	-0.144949	0.165329	0.145246	-0.0110028	-0.23454	0.234537	-0.198388	-0.336507	0.355835	0.420623
Gm32105	Model_1	#9b3441	0.368908	-0.259581	0.246791	-0.0870964	0.0306235	0.0806145	-0.011068	-0.167009	0.144476	-0.101315	-0.176189	0.225227	0.157866
Accsl	Model_1	#9b3441	0.401294	-0.309453	0.258632	-0.112293	0.0411729	0.0893163	-0.011287	-0.185899	0.157504	-0.0994608	-0.216032	0.246325	0.210077
Dnah9	Model_1	#9b3441	0.532496	-0.436196	0.366005	-0.184895	0.0744982	0.152666	-0.0115639	-0.258626	0.178607	-0.143339	-0.293662	0.348185	0.324097
Neurl3	Model_1	#9b3441	0.448937	-0.366242	0.298396	-0.141993	0.054275	0.109086	-0.011727	-0.215555	0.149416	-0.12022	-0.251822	0.285464	0.251883
Sox17	Model_1	#9b3441	0.416626	-0.316533	0.253742	-0.101079	0.00350481	0.0765043	-0.0118554	-0.223723	0.177641	-0.112932	-0.223366	0.265724	0.156506
Fbxl13	Model_1	#9b3441	0.466702	-0.352582	0.316327	-0.123426	0.0319217	0.10532	-0.0118843	-0.229136	0.191063	-0.147607	-0.250855	0.321612	0.207674
Zbtb38	Model_1	#9b3441	0.571668	-0.572462	0.329031	-0.200974	0.0510336	0.082961	-0.0118853	-0.381575	0.2083	-0.0314513	-0.446389	0.408782	0.329199
Gm32884	Model_1	#9b3441	0.380925	-0.273301	0.247147	-0.0941913	0.0373136	0.0816099	-0.011968	-0.164645	0.148612	-0.113285	-0.190646	0.230336	0.180202
Prss12	Model_1	#9b3441	0.527031	-0.409754	0.337165	-0.158658	0.051558	0.125655	-0.0120664	-0.239173	0.178987	-0.152035	-0.269539	0.309876	0.28264
Pkhd1l1	Model_1	#9b3441	0.447693	-0.35798	0.319412	-0.145038	0.0953488	0.122827	-0.0120753	-0.18054	0.14582	-0.145119	-0.245419	0.272827	0.291536
Nxf7	Model_1	#9b3441	0.461551	-0.3634	0.300912	-0.143685	0.0704246	0.107682	-0.0120955	-0.194074	0.163547	-0.111401	-0.254102	0.279432	0.280856
Fam170a	Model_1	#9b3441	0.351676	-0.271251	0.215983	-0.101564	0.00831842	0.0707975	-0.0122754	-0.182973	0.127486	-0.0915991	-0.186659	0.213532	0.144307
Ucp1	Model_1	#9b3441	0.349404	-0.269853	0.226381	-0.0988992	0.031969	0.0733914	-0.0123326	-0.1669	0.127951	-0.0858692	-0.187859	0.212388	0.170174
Rrp12	Model_1	#9b3441	0.528037	-0.336031	0.524939	-0.0744063	0.366371	0.212681	-0.0125574	0.000317644	0.264407	-0.331419	-0.224042	0.327514	0.565037
Gm27217	Model_1	#9b3441	0.443032	-0.331671	0.28433	-0.123273	0.0157302	0.101244	-0.0125746	-0.225359	0.168108	-0.12287	-0.227472	0.27892	0.175678
Oxct1	Model_1	#9b3441	0.661842	-0.506838	0.508848	-0.0445274	0.209534	0.0965767	-0.0126593	-0.255755	0.435853	-0.294749	-0.407839	0.460687	0.474678
Col7a1	Model_1	#9b3441	0.518365	-0.441691	0.33746	-0.181697	0.0643372	0.124055	-0.0127353	-0.258356	0.170918	-0.129987	-0.302713	0.324337	0.317227
Ccdc80	Model_1	#9b3441	0.59866	-0.453317	0.38167	-0.182579	0.0163303	0.159598	-0.0128223	-0.302099	0.203974	-0.18308	-0.284354	0.368196	0.254534
Trabd2b	Model_1	#9b3441	0.441663	-0.351151	0.300602	-0.126511	0.0676457	0.104565	-0.0130175	-0.198702	0.174733	-0.133488	-0.244319	0.273866	0.257907
Bmp2	Model_1	#9b3441	0.431752	-0.334786	0.291123	-0.10235	0.0467219	0.0831402	-0.0131622	-0.215321	0.183715	-0.115604	-0.246778	0.28165	0.212761
Grb14	Model_1	#9b3441	0.761457	-0.606386	0.533165	-0.250217	0.0593068	0.236794	-0.0132239	-0.388201	0.273154	-0.265582	-0.38724	0.525647	0.398474
Lhx9	Model_1	#9b3441	0.396815	-0.290569	0.258578	-0.0573374	0.0512126	0.0657163	-0.0132421	-0.19148	0.213443	-0.158932	-0.217558	0.260113	0.183957
Prss27	Model_1	#9b3441	0.322703	-0.2473	0.197767	-0.0910383	0.00983163	0.0610219	-0.0133443	-0.169562	0.119581	-0.0749949	-0.171643	0.196761	0.120957
Tnfaip2	Model_1	#9b3441	0.499782	-0.389794	0.342516	-0.133794	0.0879181	0.109137	-0.0134978	-0.214385	0.203875	-0.140248	-0.275763	0.305928	0.306148
Cldn18	Model_1	#9b3441	0.763048	-0.632562	0.483929	-0.24017	-4.26307e-05	0.167319	-0.0136168	-0.457829	0.281074	-0.197568	-0.439061	0.519281	0.315416
Ager	Model_1	#9b3441	0.429652	-0.366134	0.272959	-0.142921	0.0336331	0.0910352	-0.0138746	-0.233205	0.152812	-0.112049	-0.253223	0.267151	0.228602
Serpinb1b	Model_1	#9b3441	0.478446	-0.3655	0.30795	-0.130888	0.0297538	0.103849	-0.0140165	-0.24163	0.184529	-0.141899	-0.256846	0.308925	0.210056
Mogat1	Model_1	#9b3441	0.40938	-0.319475	0.265823	-0.104359	0.0526218	0.0775608	-0.0141609	-0.188029	0.17111	-0.0993802	-0.236679	0.255034	0.209635
Fer1l4	Model_1	#9b3441	0.41023	-0.353894	0.251367	-0.144106	0.0111843	0.088718	-0.0142342	-0.242105	0.139007	-0.108066	-0.238388	0.248694	0.198421
Gfy	Model_1	#9b3441	0.508885	-0.408368	0.346431	-0.171793	0.0787746	0.136496	-0.0142658	-0.230829	0.169512	-0.132066	-0.277994	0.319851	0.312921
Col26a1	Model_1	#9b3441	0.471814	-0.380074	0.317817	-0.154186	0.132279	0.121558	-0.0145127	-0.158777	0.160453	-0.120036	-0.263742	0.262122	0.358278
Pcdh10	Model_1	#9b3441	0.414536	-0.311921	0.259963	-0.111553	0.00542898	0.0829861	-0.0145806	-0.221062	0.158659	-0.0971292	-0.213472	0.254735	0.156883
Ppfia2	Model_1	#9b3441	0.454466	-0.376381	0.277621	-0.141462	-0.0175643	0.0901726	-0.0146525	-0.283268	0.15927	-0.0976167	-0.255213	0.293509	0.165084
Shox2	Model_1	#9b3441	0.561648	-0.491163	0.38335	-0.191025	0.107366	0.137287	-0.0148691	-0.266994	0.194282	-0.151338	-0.362242	0.385981	0.35715
Gm13499	Model_1	#9b3441	0.347199	-0.270148	0.224539	-0.100058	0.0272608	0.0771726	-0.0149844	-0.176525	0.131105	-0.106699	-0.188545	0.216585	0.166134
Epha10	Model_1	#9b3441	0.420915	-0.364989	0.264084	-0.146686	0.0175923	0.0944858	-0.015047	-0.247948	0.146211	-0.0963736	-0.247173	0.258239	0.214859
Etnppl	Model_1	#9b3441	0.436763	-0.327322	0.29315	-0.111397	0.0338352	0.0937947	-0.0152989	-0.21333	0.177241	-0.125716	-0.223686	0.266908	0.20097
Resp18	Model_1	#9b3441	0.492674	-0.390416	0.308614	-0.151295	0.0602462	0.101598	-0.0153907	-0.223133	0.176602	-0.120031	-0.273828	0.283598	0.268494
Cntn5	Model_1	#9b3441	0.444557	-0.358453	0.285745	-0.131193	0.0317672	0.0976029	-0.0154377	-0.22975	0.160122	-0.111137	-0.248518	0.284035	0.213161
Pde1a	Model_1	#9b3441	0.495829	-0.375417	0.317669	-0.140543	0.0312775	0.119779	-0.0155343	-0.238316	0.176168	-0.150955	-0.249605	0.311126	0.225804
Ankrd36	Model_1	#9b3441	0.500771	-0.393944	0.338053	-0.145401	0.0750358	0.12167	-0.0155378	-0.22332	0.188708	-0.144565	-0.276805	0.322371	0.279947
Lrcol1	Model_1	#9b3441	0.432384	-0.335752	0.28601	-0.1405	0.0393799	0.113444	-0.0155965	-0.196056	0.140228	-0.122394	-0.221886	0.261421	0.227014
Atp12a	Model_1	#9b3441	0.471462	-0.382916	0.319033	-0.156826	0.0285698	0.128519	-0.0156197	-0.249951	0.162854	-0.150206	-0.248387	0.304014	0.242566
Jakmip2	Model_1	#9b3441	0.77589	-0.683584	0.558608	-0.30465	0.14433	0.241428	-0.0158749	-0.378669	0.236819	-0.224606	-0.474443	0.545032	0.525679
Ccdc129	Model_1	#9b3441	0.484361	-0.383534	0.308236	-0.148234	0.0206825	0.105664	-0.0158811	-0.256928	0.168963	-0.117994	-0.264557	0.310873	0.214842
Zswim2	Model_1	#9b3441	0.421856	-0.332547	0.26258	-0.125743	0.019298	0.0879818	-0.0158908	-0.216622	0.148111	-0.0892342	-0.230731	0.263994	0.189662
4933432I03Rik	Model_1	#9b3441	0.375283	-0.28301	0.248628	-0.0978953	0.0393516	0.0847836	-0.0160924	-0.181139	0.146732	-0.113231	-0.203472	0.241039	0.174758
Igsf1	Model_1	#9b3441	0.445933	-0.347219	0.321906	-0.102799	0.0793718	0.105741	-0.0161012	-0.204748	0.188434	-0.147441	-0.246332	0.293094	0.257333
Sfta2	Model_1	#9b3441	0.369168	-0.279118	0.239415	-0.107246	0.03679	0.0864506	-0.0162764	-0.16445	0.126397	-0.0972468	-0.19175	0.22501	0.18362
1700001C02Rik	Model_1	#9b3441	0.355173	-0.265897	0.230545	-0.0932316	0.0165564	0.0736618	-0.0163291	-0.181446	0.147028	-0.113549	-0.190567	0.221532	0.14657
Bhmt	Model_1	#9b3441	0.429127	-0.323412	0.279966	-0.116765	0.0353564	0.101428	-0.0163612	-0.201975	0.168192	-0.115334	-0.217016	0.266917	0.200696
Adgre4	Model_1	#9b3441	0.355253	-0.292684	0.222217	-0.11452	0.00625517	0.0797408	-0.0164503	-0.211324	0.12936	-0.0926244	-0.202119	0.22585	0.148844
4930523C07Rik	Model_1	#9b3441	0.378984	-0.297518	0.234766	-0.0764927	0.0334981	0.0571292	-0.0166509	-0.187552	0.182319	-0.123	-0.216782	0.227845	0.188515
Slc27a5	Model_1	#9b3441	0.638483	-0.513055	0.414934	-0.199661	0.0554191	0.146845	-0.0166723	-0.317725	0.228096	-0.160879	-0.355453	0.402426	0.332807
Isl1	Model_1	#9b3441	0.560443	-0.458881	0.427867	-0.234351	0.118351	0.221535	-0.0167023	-0.229456	0.13432	-0.187064	-0.283652	0.361004	0.400326
4930553P18Rik	Model_1	#9b3441	0.410525	-0.315655	0.29384	-0.132603	0.0918748	0.118988	-0.0168124	-0.147319	0.142591	-0.130281	-0.214813	0.249789	0.278396
Grin2c	Model_1	#9b3441	0.489286	-0.373498	0.33197	-0.127326	0.0517688	0.10543	-0.0168471	-0.233227	0.193497	-0.151938	-0.261048	0.3034	0.251042
Spag6l	Model_1	#9b3441	0.603553	-0.472389	0.398352	-0.157292	0.0537135	0.123923	-0.0169695	-0.307819	0.254698	-0.169127	-0.340728	0.400761	0.281967
Fap	Model_1	#9b3441	0.411201	-0.317201	0.262774	-0.120999	0.0453946	0.0957566	-0.0170179	-0.185779	0.147514	-0.114786	-0.222181	0.257351	0.216205
Syndig1	Model_1	#9b3441	0.38993	-0.299593	0.260692	-0.0869152	0.039614	0.0739284	-0.0170562	-0.181777	0.186001	-0.107094	-0.218797	0.250635	0.197425
Col24a1	Model_1	#9b3441	0.510514	-0.429769	0.337528	-0.170523	0.0525521	0.124106	-0.0172415	-0.265674	0.175736	-0.121985	-0.299383	0.328716	0.274764
Ssh1	Model_1	#9b3441	0.531402	-0.496138	0.392603	-0.0757619	0.259723	0.0494091	-0.0173121	-0.185508	0.317314	-0.14739	-0.434099	0.371957	0.503255
Gm21637	Model_1	#9b3441	0.388081	-0.292663	0.246841	-0.10612	0.0394644	0.0768771	-0.0176596	-0.181653	0.148729	-0.119338	-0.20707	0.23447	0.192776
Tbx5	Model_1	#9b3441	0.433155	-0.312247	0.274498	-0.109312	0.0146443	0.0906139	-0.0178704	-0.21198	0.165793	-0.115792	-0.212655	0.264216	0.155249
Olfr943	Model_1	#9b3441	0.379153	-0.275234	0.244337	-0.0965717	0.0236422	0.0786487	-0.0180216	-0.1828	0.144425	-0.121156	-0.187948	0.221127	0.150916
Gm32391	Model_1	#9b3441	0.653757	-0.57022	0.432392	-0.248287	0.10984	0.165822	-0.0182278	-0.311273	0.202778	-0.163721	-0.397395	0.404308	0.44327
2310061I04Rik	Model_1	#9b3441	0.493818	-0.292828	0.421616	0.0076612	0.21959	0.0816482	-0.0182821	-0.0968264	0.298671	-0.200961	-0.269492	0.350253	0.326798
Chrnb1	Model_1	#9b3441	0.468203	-0.338703	0.345758	-0.104338	0.0864296	0.122877	-0.0185684	-0.184027	0.203027	-0.167509	-0.232416	0.291925	0.273346
Gm36198	Model_1	#9b3441	0.485058	-0.404291	0.337709	-0.181127	0.0707064	0.13997	-0.0186803	-0.228417	0.144132	-0.145406	-0.263786	0.292439	0.308425
Zbtb21	Model_1	#9b3441	0.409203	-0.300541	0.366367	-0.094645	0.250054	0.151733	-0.0189489	-0.0329051	0.170426	-0.199196	-0.212332	0.24589	0.423658
Htr3a	Model_1	#9b3441	0.456338	-0.346596	0.30016	-0.111232	0.065669	0.0934095	-0.0190548	-0.193982	0.189391	-0.121263	-0.250217	0.283328	0.257959
Uts2r	Model_1	#9b3441	0.400718	-0.332641	0.246423	-0.140147	0.0383147	0.0907963	-0.019091	-0.197551	0.128251	-0.0822413	-0.224734	0.227866	0.225039
Fyco1	Model_1	#9b3441	0.288977	-0.255114	0.287628	-0.138711	0.224873	0.161115	-0.0191481	-0.00579963	0.0460996	-0.15142	-0.154746	0.154678	0.401187
Erich2	Model_1	#9b3441	0.597152	-0.504407	0.395427	-0.211849	0.0711193	0.154004	-0.0192386	-0.294905	0.196399	-0.151331	-0.34451	0.387623	0.351506
Tspan12	Model_1	#9b3441	0.458419	-0.426368	0.266237	-0.148367	0.0213527	0.0737039	-0.0192749	-0.278753	0.168306	-0.0904387	-0.314573	0.303372	0.227717
Cnbd2	Model_1	#9b3441	0.561506	-0.44598	0.36209	-0.188958	0.0666024	0.145372	-0.01935	-0.245189	0.182393	-0.142516	-0.294668	0.333564	0.325267
Pzp	Model_1	#9b3441	0.4308	-0.362908	0.328674	-0.139853	0.239535	0.119719	-0.0194439	-0.0729746	0.137717	-0.120201	-0.28595	0.265376	0.434265
Acp7	Model_1	#9b3441	0.545775	-0.401187	0.366207	-0.0632233	0.0635194	0.0636813	-0.0194976	-0.254979	0.31549	-0.175863	-0.313141	0.362805	0.254749
Plppr2	Model_1	#9b3441	0.425593	-0.339793	0.306883	-0.132748	0.111931	0.119372	-0.0199057	-0.157507	0.143462	-0.142418	-0.242987	0.274302	0.291209
4930500L23Rik	Model_1	#9b3441	0.551749	-0.441178	0.347672	-0.170237	0.0143296	0.121986	-0.0199204	-0.299498	0.196538	-0.132459	-0.297703	0.340153	0.236032
Abi3bp	Model_1	#9b3441	0.497648	-0.391485	0.324016	-0.160615	0.0565678	0.129876	-0.0199636	-0.22835	0.163992	-0.141127	-0.25986	0.299687	0.264045
Gyg	Model_1	#9b3441	0.751265	-0.6159	0.510642	-0.0874647	0.214027	0.0612927	-0.0199762	-0.319548	0.43474	-0.235265	-0.530829	0.531287	0.509256
Syt7	Model_1	#9b3441	0.460744	-0.362856	0.297422	-0.162797	0.0206436	0.138386	-0.0202685	-0.227349	0.142795	-0.125751	-0.220969	0.262011	0.230598
Tmem28	Model_1	#9b3441	0.610253	-0.492184	0.400408	-0.166265	0.100299	0.117619	-0.0203292	-0.278636	0.243489	-0.140553	-0.35903	0.374249	0.355288
Hoxd1	Model_1	#9b3441	0.413042	-0.336894	0.272252	-0.126698	0.0651986	0.092062	-0.0204268	-0.191424	0.14833	-0.0981561	-0.245363	0.260412	0.245017
Mpl	Model_1	#9b3441	0.491006	-0.378982	0.310372	-0.138199	0.027494	0.103334	-0.0209378	-0.254141	0.182708	-0.129036	-0.260781	0.301817	0.208647
Wdr63	Model_1	#9b3441	0.490516	-0.391222	0.321056	-0.13763	0.0430605	0.103903	-0.0209926	-0.243943	0.188551	-0.125308	-0.27747	0.312743	0.244895
Ankar	Model_1	#9b3441	0.435841	-0.34812	0.271686	-0.132756	0.024309	0.0931682	-0.0212665	-0.22334	0.152585	-0.104475	-0.239912	0.257366	0.202259
Lrrc23	Model_1	#9b3441	0.61575	-0.481786	0.40401	-0.179142	0.0602219	0.136955	-0.0214189	-0.295531	0.228907	-0.159228	-0.339663	0.390961	0.30718
Mat1a	Model_1	#9b3441	0.505603	-0.453532	0.371114	-0.196396	0.184335	0.14696	-0.0215252	-0.168209	0.152238	-0.136097	-0.3354	0.329198	0.445955
Lpxn	Model_1	#9b3441	0.511496	-0.404205	0.326987	-0.143772	0.0761081	0.105801	-0.0215365	-0.219659	0.191474	-0.142864	-0.28311	0.304881	0.287251
Lsamp	Model_1	#9b3441	0.628511	-0.515081	0.403428	-0.191501	0.0261807	0.137486	-0.0215956	-0.35079	0.232315	-0.163541	-0.359966	0.409242	0.288439
Gm35611	Model_1	#9b3441	0.540302	-0.457179	0.393082	-0.17673	0.113597	0.150158	-0.0217053	-0.238999	0.198626	-0.176215	-0.33224	0.373154	0.372717
Cpne4	Model_1	#9b3441	0.515375	-0.424521	0.330946	-0.165711	0.0306749	0.120176	-0.0218103	-0.270803	0.17748	-0.140871	-0.290819	0.316966	0.257714
Insl6	Model_1	#9b3441	0.548549	-0.456433	0.421615	-0.170794	0.220371	0.163032	-0.0222158	-0.148758	0.201268	-0.180319	-0.336122	0.348444	0.494239
D030045P18Rik	Model_1	#9b3441	0.328911	-0.268125	0.20136	-0.105866	0.00189102	0.0663436	-0.0223163	-0.184066	0.112941	-0.0633402	-0.18582	0.198973	0.138038
Hpn	Model_1	#9b3441	0.665928	-0.531114	0.423387	-0.21631	0.0551707	0.160578	-0.0223193	-0.320689	0.223004	-0.169708	-0.351438	0.391447	0.341209
Krt4	Model_1	#9b3441	0.637497	-0.505599	0.400229	-0.185667	0.0169735	0.132321	-0.0223219	-0.349724	0.241596	-0.157981	-0.357669	0.421268	0.270027
Wfdc9	Model_1	#9b3441	0.545274	-0.432087	0.385253	-0.2193	0.0847573	0.19723	-0.022758	-0.208335	0.138116	-0.165901	-0.264926	0.330199	0.350819
Dclk1	Model_1	#9b3441	0.39243	-0.324477	0.255663	-0.0861049	0.028981	0.0620884	-0.0230596	-0.223826	0.185582	-0.121641	-0.241231	0.25732	0.189319
Cd55	Model_1	#9b3441	0.646082	-0.508764	0.484919	-0.17489	0.133354	0.181898	-0.0233641	-0.27216	0.261248	-0.225392	-0.352517	0.429727	0.420105
4930509K18Rik	Model_1	#9b3441	0.510003	-0.391181	0.318463	-0.14081	0.0382216	0.100999	-0.0233665	-0.246208	0.192435	-0.127413	-0.272127	0.306389	0.230953
Ckmt2	Model_1	#9b3441	0.424547	-0.324791	0.269073	-0.110262	0.0259258	0.0809505	-0.0234564	-0.206916	0.16276	-0.108447	-0.229882	0.258292	0.187549
Tceal3	Model_1	#9b3441	0.633878	-0.517151	0.410905	-0.210389	0.104573	0.153172	-0.0235073	-0.274154	0.21668	-0.157721	-0.360939	0.380215	0.397189
Gdap1l1	Model_1	#9b3441	0.396341	-0.284107	0.257148	-0.124866	-0.0189299	0.116505	-0.0236145	-0.204538	0.124568	-0.115306	-0.156602	0.22937	0.129847
Nme5	Model_1	#9b3441	0.553507	-0.49557	0.406199	-0.208293	0.201678	0.165162	-0.0236332	-0.194783	0.169121	-0.143192	-0.367535	0.372218	0.471544
Iqca	Model_1	#9b3441	0.403638	-0.321022	0.271944	-0.111076	0.0594051	0.0846651	-0.0237293	-0.184606	0.164597	-0.108323	-0.233894	0.245505	0.236464
Apol7c	Model_1	#9b3441	0.399751	-0.312439	0.258028	-0.116295	0.0632529	0.0840653	-0.0237658	-0.167777	0.139425	-0.101034	-0.224137	0.235658	0.231283
Prl	Model_1	#9b3441	0.39286	-0.298229	0.236504	-0.102701	0.00508039	0.068957	-0.023861	-0.203525	0.144059	-0.0778937	-0.206447	0.231056	0.141004
Ildr1	Model_1	#9b3441	0.541767	-0.421439	0.371834	-0.0404892	0.120639	0.040095	-0.0239126	-0.234572	0.354513	-0.167833	-0.36694	0.383942	0.327539
Rgs22	Model_1	#9b3441	0.401103	-0.334338	0.28602	-0.127956	0.0613462	0.111664	-0.023927	-0.197548	0.141482	-0.129735	-0.23523	0.265268	0.235704
Adssl1	Model_1	#9b3441	0.769392	-0.626899	0.495422	-0.245413	0.0748987	0.179321	-0.0240782	-0.37651	0.273845	-0.190417	-0.436717	0.48731	0.422441
Vit	Model_1	#9b3441	0.581355	-0.47863	0.350895	-0.187823	0.0294336	0.122107	-0.0241438	-0.305503	0.204651	-0.137045	-0.331851	0.359762	0.275537
Dcdc2a	Model_1	#9b3441	0.616123	-0.471165	0.412398	-0.0965883	0.0745684	0.0845198	-0.0242444	-0.303616	0.333954	-0.198499	-0.372902	0.428416	0.297005
Myh13	Model_1	#9b3441	0.63993	-0.509537	0.417357	-0.121109	0.109517	0.0828599	-0.0243247	-0.294384	0.325862	-0.166424	-0.399809	0.410286	0.380483
Exph5	Model_1	#9b3441	0.443068	-0.350584	0.276638	-0.133983	0.024043	0.095859	-0.0243753	-0.228231	0.151636	-0.0979885	-0.241558	0.264199	0.200407
Calml4	Model_1	#9b3441	0.604217	-0.472221	0.386539	-0.0533152	0.0598722	0.0341224	-0.0250058	-0.314662	0.383585	-0.184942	-0.389498	0.416266	0.286452
Arpp21	Model_1	#9b3441	0.419714	-0.327907	0.271875	-0.120007	0.0416548	0.0878466	-0.0250345	-0.201044	0.159962	-0.0846881	-0.231645	0.256238	0.211291
Lrp1b	Model_1	#9b3441	0.445412	-0.353747	0.274618	-0.119411	0.0223386	0.0818543	-0.0252122	-0.23261	0.172903	-0.114182	-0.247678	0.263579	0.194533
Cd8b1	Model_1	#9b3441	0.387766	-0.295786	0.254537	-0.104679	0.046419	0.0813369	-0.0252798	-0.172763	0.148476	-0.111264	-0.207596	0.221487	0.203194
Foxa1	Model_1	#9b3441	0.643009	-0.546343	0.404714	-0.201006	0.0147406	0.132837	-0.0255787	-0.383136	0.237281	-0.148431	-0.390123	0.426837	0.287561
Ddit3	Model_1	#9b3441	0.485198	-0.363121	0.373257	-0.113099	0.14227	0.128285	-0.0256299	-0.155138	0.210954	-0.204092	-0.261662	0.308194	0.344908
Prpf3	Model_1	#9b3441	0.423222	-0.282807	0.436982	-0.20168	0.324809	0.288824	-0.0261874	0.06632	0.0535364	-0.240903	-0.13255	0.22367	0.544127
1700037H04Rik	Model_1	#9b3441	0.602445	-0.448176	0.538613	-0.151199	0.307321	0.226968	-0.0263221	-0.0971193	0.253767	-0.274177	-0.30542	0.39944	0.579857
Tox	Model_1	#9b3441	0.461032	-0.371774	0.312471	-0.173183	0.00932591	0.155788	-0.0265568	-0.247449	0.139375	-0.146681	-0.227013	0.303146	0.206725
Cfap61	Model_1	#9b3441	0.418275	-0.31461	0.305228	-0.10894	0.147367	0.103329	-0.0266517	-0.121117	0.147318	-0.130449	-0.234597	0.243359	0.306446
Cplx3	Model_1	#9b3441	0.604232	-0.460256	0.369977	-0.163586	-0.0122909	0.120028	-0.0267427	-0.342486	0.233188	-0.160138	-0.31698	0.38219	0.201783
Pifo	Model_1	#9b3441	0.706368	-0.584775	0.497101	-0.234148	0.178945	0.189138	-0.026854	-0.27807	0.235894	-0.192165	-0.422896	0.463388	0.488397
Gm5771	Model_1	#9b3441	0.364289	-0.276136	0.229226	-0.0918258	0.0310399	0.0703143	-0.0270926	-0.169298	0.141194	-0.094588	-0.193472	0.211731	0.163715
Heatr1	Model_1	#9b3441	0.461466	-0.408257	0.433078	-0.241153	0.261179	0.258889	-0.0271416	-0.0899762	0.0688555	-0.186021	-0.231488	0.274736	0.500845
Col16a1	Model_1	#9b3441	0.648211	-0.532692	0.433104	-0.21113	0.0957464	0.169946	-0.0272903	-0.303488	0.232816	-0.182627	-0.367143	0.412892	0.385826
Gzmk	Model_1	#9b3441	0.459381	-0.375987	0.290015	-0.146865	0.0633462	0.100276	-0.027456	-0.214557	0.161959	-0.104718	-0.265818	0.275376	0.271235
Frem3	Model_1	#9b3441	0.454119	-0.353321	0.285428	-0.129401	0.0426327	0.092721	-0.0274641	-0.216168	0.169815	-0.111036	-0.248569	0.277342	0.224084
Nrxn3	Model_1	#9b3441	0.525804	-0.455192	0.321896	-0.175866	0.0089759	0.106539	-0.0278144	-0.308201	0.182746	-0.104452	-0.316817	0.325488	0.245016
Fabp7	Model_1	#9b3441	0.411795	-0.307998	0.263957	-0.0948709	0.0250676	0.0773326	-0.0278851	-0.207029	0.180817	-0.118953	-0.227689	0.265638	0.16976
Sult2a3	Model_1	#9b3441	0.498585	-0.373545	0.307365	-0.122475	-0.00283377	0.0919314	-0.0278933	-0.272298	0.203268	-0.119425	-0.263693	0.315946	0.164283
5430419D17Rik	Model_1	#9b3441	0.456352	-0.367544	0.293892	-0.13103	0.0600963	0.092006	-0.0279089	-0.208565	0.169437	-0.128642	-0.258968	0.264948	0.253445
Ppp1r13l	Model_1	#9b3441	0.449783	-0.328616	0.3267	-0.105199	0.118029	0.119886	-0.0282121	-0.140982	0.182462	-0.166555	-0.220709	0.257117	0.296987
Ppl	Model_1	#9b3441	0.47246	-0.374455	0.307983	-0.131246	0.0628206	0.0974183	-0.0283384	-0.219525	0.183736	-0.118875	-0.263442	0.278922	0.262992
B230317F23Rik	Model_1	#9b3441	0.407116	-0.329418	0.305735	-0.179478	0.0601468	0.165128	-0.0285282	-0.16892	0.0869368	-0.133943	-0.183939	0.232964	0.265504
Phyhipl	Model_1	#9b3441	0.702532	-0.559599	0.510609	-0.194042	0.189273	0.175049	-0.0287002	-0.263395	0.277458	-0.240777	-0.410931	0.458172	0.496131
Hrasls	Model_1	#9b3441	0.565518	-0.426856	0.394438	-0.164237	0.0993531	0.150943	-0.0287486	-0.22527	0.207753	-0.185814	-0.285942	0.335051	0.341276
Shank1	Model_1	#9b3441	0.473429	-0.392799	0.302841	-0.155217	0.0554627	0.105112	-0.028812	-0.232822	0.167889	-0.122247	-0.272664	0.278867	0.267658
Ms4a15	Model_1	#9b3441	0.596707	-0.474975	0.375965	-0.180389	0.0563903	0.128099	-0.0288621	-0.279403	0.222231	-0.142222	-0.333293	0.363368	0.311258
Gm19705	Model_1	#9b3441	0.642509	-0.506925	0.436521	-0.0177712	0.18592	0.00832532	-0.0289189	-0.268635	0.435959	-0.202897	-0.464802	0.44555	0.414643
AI593442	Model_1	#9b3441	0.380391	-0.318159	0.209806	-0.1233	-0.0105715	0.0680147	-0.0289563	-0.220757	0.126006	-0.0449267	-0.216314	0.215568	0.139889
Bicdl2	Model_1	#9b3441	0.391346	-0.295324	0.255711	-0.103217	0.0682823	0.0813277	-0.0290423	-0.158503	0.149877	-0.0927805	-0.210809	0.218104	0.22417
Cdhr2	Model_1	#9b3441	0.525528	-0.42552	0.353675	-0.15838	0.106918	0.11962	-0.029062	-0.21454	0.200734	-0.121489	-0.305837	0.319702	0.344032
Perp	Model_1	#9b3441	0.691238	-0.527395	0.441234	-0.0329721	0.0397993	0.0266913	-0.029172	-0.394679	0.470425	-0.213588	-0.438767	0.481747	0.278609
Scn2a	Model_1	#9b3441	0.454109	-0.384629	0.308359	-0.11911	0.0907639	0.0844199	-0.0291945	-0.217324	0.192684	-0.12404	-0.293318	0.29539	0.277
Rnf208	Model_1	#9b3441	0.548396	-0.383722	0.386258	-0.1123	0.0507918	0.137356	-0.0293044	-0.253904	0.246883	-0.207155	-0.254173	0.347982	0.248182
Lpar1	Model_1	#9b3441	0.464026	-0.382098	0.285239	-0.10443	0.0778924	0.0725117	-0.0294797	-0.21239	0.210699	-0.131016	-0.286897	0.28266	0.26891
Il17re	Model_1	#9b3441	0.490967	-0.393782	0.316699	-0.146259	0.0704627	0.106868	-0.0295705	-0.217018	0.178126	-0.127302	-0.278706	0.283948	0.291906
Gm26774	Model_1	#9b3441	0.406414	-0.315665	0.248543	-0.119957	0.0346234	0.0832526	-0.029848	-0.18497	0.138914	-0.0982644	-0.216205	0.223096	0.195077
1700009C05Rik	Model_1	#9b3441	0.401653	-0.320982	0.242487	-0.113328	0.0280068	0.0704805	-0.0298516	-0.205155	0.154547	-0.0955526	-0.234526	0.244087	0.187971
Pgc	Model_1	#9b3441	0.572027	-0.467565	0.395911	-0.219897	0.14777	0.182027	-0.0299113	-0.18531	0.160419	-0.158145	-0.304947	0.314951	0.44922
Ptpn5	Model_1	#9b3441	0.682157	-0.564042	0.422648	-0.220155	0.0489394	0.145848	-0.0301194	-0.35265	0.234872	-0.144935	-0.391027	0.410457	0.350535
Hand2	Model_1	#9b3441	0.542348	-0.426892	0.336612	-0.147976	0.0167872	0.102621	-0.0302646	-0.295535	0.212094	-0.121047	-0.300971	0.332344	0.213129
Prpf6	Model_1	#9b3441	0.551372	-0.441316	0.488605	-0.158655	0.341009	0.201828	-0.0302786	-0.0659784	0.204201	-0.235818	-0.319171	0.335939	0.584352
CK137956	Model_1	#9b3441	0.626294	-0.489681	0.396959	-0.180377	0.0336641	0.132346	-0.0303084	-0.327938	0.238792	-0.162026	-0.3436	0.394069	0.276767
Pax5	Model_1	#9b3441	0.65403	-0.525239	0.41564	-0.187018	0.026628	0.132827	-0.0303406	-0.359759	0.252016	-0.170625	-0.368132	0.413423	0.280185
Trpm3	Model_1	#9b3441	0.453785	-0.358523	0.292668	-0.131954	0.0592848	0.0982333	-0.0305053	-0.203554	0.163489	-0.111208	-0.255746	0.265591	0.253936
Brdt	Model_1	#9b3441	0.723897	-0.659218	0.569107	-0.384398	0.252346	0.330863	-0.030877	-0.236611	0.0943566	-0.220332	-0.414321	0.464089	0.646532
Ufsp2	Model_1	#9b3441	0.450876	-0.294428	0.440485	0.0396569	0.362967	0.074238	-0.0308935	0.00995473	0.333741	-0.258783	-0.288587	0.317282	0.489538
Dnajc12	Model_1	#9b3441	0.399312	-0.320728	0.341728	-0.199371	0.139325	0.220233	-0.0310708	-0.0902791	0.066014	-0.190521	-0.175508	0.241716	0.366274
Col12a1	Model_1	#9b3441	0.385441	-0.319492	0.230762	-0.120438	0.0299615	0.0751075	-0.0310898	-0.199998	0.1356	-0.0800548	-0.2245	0.224094	0.190146
Chrm3	Model_1	#9b3441	0.583927	-0.524309	0.361098	-0.206581	0.0499371	0.121391	-0.0311055	-0.324549	0.198463	-0.113721	-0.371442	0.366417	0.334126
4930589L23Rik	Model_1	#9b3441	0.448786	-0.361357	0.29221	-0.16147	0.0335017	0.124799	-0.0311912	-0.222812	0.133576	-0.120552	-0.230704	0.257404	0.228585
Prm2	Model_1	#9b3441	0.44763	-0.347932	0.28381	-0.123095	0.0474248	0.0913259	-0.0311944	-0.210416	0.175225	-0.120297	-0.249897	0.270419	0.228698
Atp6v0d2	Model_1	#9b3441	0.417214	-0.328729	0.248506	-0.117907	0.0240009	0.0753585	-0.0312498	-0.208259	0.15449	-0.0779824	-0.233304	0.243496	0.181746
Tekt3	Model_1	#9b3441	0.521013	-0.408163	0.333053	-0.154792	0.0565846	0.11519	-0.031286	-0.247031	0.190968	-0.149896	-0.286406	0.307431	0.273644
Enah	Model_1	#9b3441	0.402617	-0.350744	0.363477	-0.133449	0.228364	0.162771	-0.0317133	-0.103429	0.132041	-0.174837	-0.232191	0.261307	0.402065
Mal	Model_1	#9b3441	0.422827	-0.331058	0.277571	-0.142981	0.0349011	0.115186	-0.0318057	-0.20865	0.145223	-0.121688	-0.217552	0.253475	0.223275
Setbp1	Model_1	#9b3441	0.524886	-0.422572	0.338621	-0.0549919	0.0839884	0.0303893	-0.0318261	-0.277643	0.315465	-0.145778	-0.347726	0.339927	0.270419
4930452G13Rik	Model_1	#9b3441	0.437171	-0.337662	0.272977	-0.13191	0.0312433	0.098043	-0.0319118	-0.208691	0.155644	-0.103028	-0.234442	0.254498	0.202082
4932412D23Rik	Model_1	#9b3441	0.459539	-0.36682	0.306435	-0.145536	0.0605414	0.114929	-0.0319651	-0.214516	0.166721	-0.125136	-0.24893	0.272118	0.264742
Spata4	Model_1	#9b3441	0.63262	-0.498332	0.398738	-0.179073	0.0130389	0.12987	-0.0320332	-0.349494	0.240245	-0.152147	-0.348862	0.398344	0.253809
Spin2f	Model_1	#9b3441	0.388006	-0.309905	0.231454	-0.11404	0.0302645	0.0735419	-0.0324851	-0.186517	0.142795	-0.0810011	-0.222239	0.22504	0.184895
Tbx19	Model_1	#9b3441	0.619049	-0.493695	0.396862	-0.188449	0.0937893	0.133327	-0.0326513	-0.267425	0.223349	-0.154813	-0.349206	0.362332	0.364938
Hbs1l	Model_1	#9b3441	0.738139	-0.549229	0.600497	-0.129049	0.285478	0.197838	-0.0326725	-0.213256	0.365168	-0.318583	-0.412677	0.514257	0.561883
Obox6	Model_1	#9b3441	0.440623	-0.337647	0.270189	-0.116207	0.021279	0.0806556	-0.0328867	-0.227762	0.169832	-0.10612	-0.237343	0.261579	0.171046
Satb1	Model_1	#9b3441	0.542787	-0.483228	0.365402	-0.173472	0.102367	0.119871	-0.0329886	-0.275448	0.194927	-0.148326	-0.353208	0.34578	0.337528
Cog2	Model_1	#9b3441	0.354322	-0.214339	0.371783	-0.00963683	0.312156	0.132609	-0.0330712	0.0639482	0.227395	-0.276838	-0.171036	0.223618	0.458011
C1s1	Model_1	#9b3441	0.399297	-0.361964	0.281254	-0.17184	0.115438	0.14072	-0.0333656	-0.15352	0.110397	-0.130409	-0.244433	0.244934	0.342772
Ccna1	Model_1	#9b3441	0.488741	-0.368468	0.323729	-0.176982	0.0406554	0.15175	-0.0333874	-0.219339	0.139387	-0.138335	-0.223013	0.271597	0.257138
Sag	Model_1	#9b3441	0.547051	-0.471375	0.374839	-0.234604	0.158436	0.184983	-0.0333983	-0.180894	0.131846	-0.12421	-0.292471	0.28482	0.468443
Sema3d	Model_1	#9b3441	0.366755	-0.263626	0.239102	-0.0668994	0.0467802	0.0585672	-0.0334703	-0.155093	0.175805	-0.102387	-0.199347	0.213625	0.171989
Lrrc46	Model_1	#9b3441	0.703084	-0.578909	0.479143	-0.23267	0.142894	0.179669	-0.0334729	-0.292102	0.240592	-0.186216	-0.407583	0.432358	0.460945
B3glct	Model_1	#9b3441	0.506267	-0.34915	0.374661	0.010949	0.173258	0.0352741	-0.0335053	-0.157853	0.358767	-0.198539	-0.31532	0.33607	0.335661
Vwde	Model_1	#9b3441	0.418723	-0.322208	0.270665	-0.108431	0.0551698	0.0810093	-0.0335821	-0.187681	0.166662	-0.109426	-0.232914	0.246353	0.204717
Pglyrp1	Model_1	#9b3441	0.780262	-0.642982	0.489843	-0.235982	0.102419	0.152863	-0.0335847	-0.369851	0.28816	-0.191721	-0.466067	0.480478	0.446707
Atp6ap1l	Model_1	#9b3441	0.495829	-0.388559	0.313319	-0.126752	0.0300951	0.0900751	-0.0335916	-0.255873	0.201415	-0.120456	-0.283744	0.308584	0.214199
Pnma2	Model_1	#9b3441	0.619845	-0.511214	0.373441	-0.189168	0.0173286	0.116823	-0.0337507	-0.345697	0.228026	-0.140143	-0.363446	0.385385	0.269934
Tmem144	Model_1	#9b3441	0.390734	-0.298479	0.245846	-0.0872505	0.0477456	0.0710523	-0.0338844	-0.167801	0.177231	-0.116346	-0.210595	0.221911	0.202924
Ifi208	Model_1	#9b3441	0.348933	-0.285845	0.195782	-0.105615	0.0152464	0.0595855	-0.0339266	-0.17603	0.121948	-0.0670087	-0.201633	0.194906	0.159086
Gulo	Model_1	#9b3441	0.568778	-0.496804	0.436734	-0.214971	0.265674	0.185383	-0.0339689	-0.134486	0.168091	-0.171595	-0.36464	0.349249	0.560269
Fam171b	Model_1	#9b3441	0.503723	-0.372486	0.390458	-0.0341967	0.11064	0.0745566	-0.0339937	-0.230813	0.32004	-0.23014	-0.299715	0.361122	0.274761
A530064D06Rik	Model_1	#9b3441	0.591156	-0.537134	0.404188	-0.228409	0.175996	0.154284	-0.0340357	-0.22467	0.180262	-0.138028	-0.392646	0.3621	0.504176
Mbd6	Model_1	#9b3441	0.423071	-0.330634	0.36971	-0.0724617	0.289882	0.108741	-0.034043	-0.0433131	0.204762	-0.20642	-0.265424	0.244356	0.444349
Gap43	Model_1	#9b3441	0.565745	-0.442847	0.361892	-0.159902	0.042765	0.119292	-0.0341605	-0.291498	0.215622	-0.150001	-0.311003	0.343331	0.256875
Gm10334	Model_1	#9b3441	0.500551	-0.385541	0.311585	-0.137525	0.0492041	0.0980238	-0.0343022	-0.22903	0.190323	-0.119245	-0.274922	0.296385	0.243742
Acsl6	Model_1	#9b3441	0.495136	-0.390274	0.318754	-0.144615	0.053044	0.106823	-0.0344128	-0.231867	0.184526	-0.130454	-0.272888	0.292336	0.262258
Cyp7b1	Model_1	#9b3441	0.377532	-0.30203	0.225661	-0.109698	0.0442251	0.0740136	-0.0344414	-0.165704	0.1491	-0.0861181	-0.219755	0.213973	0.207737
Cd28	Model_1	#9b3441	0.344275	-0.279897	0.211722	-0.0939782	0.0371539	0.0590707	-0.0345091	-0.167693	0.130027	-0.0862498	-0.202895	0.194125	0.176747
Cidec	Model_1	#9b3441	0.453789	-0.372571	0.275353	-0.141559	0.0685691	0.087358	-0.0346035	-0.196796	0.158604	-0.0947538	-0.270306	0.257262	0.26545
Grina	Model_1	#9b3441	0.714239	-0.585965	0.495842	-0.328265	0.0989804	0.287142	-0.0346827	-0.295573	0.147291	-0.223208	-0.336474	0.404773	0.463931
Ctnna3	Model_1	#9b3441	0.56324	-0.482559	0.356612	-0.189691	0.0539387	0.124692	-0.0348018	-0.288408	0.19207	-0.131186	-0.338982	0.347211	0.317591
Prune2	Model_1	#9b3441	0.465335	-0.413863	0.286256	-0.163183	0.0176047	0.100612	-0.0349222	-0.268916	0.157918	-0.127832	-0.284867	0.285174	0.229732
Stard10	Model_1	#9b3441	0.525951	-0.407006	0.367549	-0.00613144	0.154447	0.0186484	-0.0349223	-0.215795	0.374668	-0.198106	-0.363235	0.341181	0.345583
Gm33651	Model_1	#9b3441	0.716752	-0.560148	0.436785	-0.20075	0.0176461	0.133423	-0.0351681	-0.382864	0.270501	-0.16313	-0.395495	0.445873	0.287006
Bcl6	Model_1	#9b3441	0.465702	-0.362731	0.315976	-0.151156	0.0832872	0.129884	-0.0351847	-0.180858	0.147963	-0.129284	-0.23052	0.248756	0.286547
Mirg	Model_1	#9b3441	0.555852	-0.48364	0.367049	-0.175565	0.0977291	0.118872	-0.0353292	-0.265525	0.213202	-0.133347	-0.347835	0.339835	0.357918
Trpc4	Model_1	#9b3441	0.585469	-0.493671	0.388193	-0.191705	0.0680303	0.135276	-0.0353577	-0.299578	0.201807	-0.146448	-0.353983	0.379907	0.32542
Phka1	Model_1	#9b3441	0.445401	-0.322999	0.406673	-0.107545	0.274552	0.173085	-0.035392	-0.0378098	0.180522	-0.238507	-0.223289	0.258891	0.47044
Gm5150	Model_1	#9b3441	0.418453	-0.320938	0.251721	-0.112429	0.00598456	0.0723758	-0.0354725	-0.216125	0.161348	-0.0940085	-0.228764	0.24799	0.157278
Krt71	Model_1	#9b3441	0.734355	-0.587211	0.453459	-0.217848	0.0488044	0.148356	-0.0354992	-0.368496	0.271693	-0.169115	-0.414859	0.452342	0.351037
Scn1a	Model_1	#9b3441	0.397616	-0.313154	0.258007	-0.106297	0.0553652	0.0803275	-0.0355452	-0.174257	0.161336	-0.113642	-0.223478	0.224352	0.21897
Ubiad1	Model_1	#9b3441	0.50325	-0.351536	0.402155	-0.100386	0.205145	0.141859	-0.0356662	-0.112326	0.223132	-0.214777	-0.244221	0.286163	0.405176
Retnlb	Model_1	#9b3441	0.527223	-0.438014	0.314118	-0.164874	0.0438161	0.0945609	-0.0358501	-0.260755	0.182183	-0.0969438	-0.311864	0.307016	0.266021
Ces1g	Model_1	#9b3441	0.459474	-0.355245	0.282807	-0.126731	0.0481104	0.0873767	-0.0358819	-0.20798	0.170801	-0.122314	-0.250703	0.256652	0.228984
Hydin	Model_1	#9b3441	0.577822	-0.470705	0.405133	-0.143775	0.11501	0.121606	-0.0359919	-0.248616	0.264277	-0.174943	-0.349458	0.358024	0.376156
Efcab6	Model_1	#9b3441	0.436037	-0.373308	0.316685	-0.157665	0.183358	0.118394	-0.0364604	-0.108683	0.136018	-0.106311	-0.275324	0.240058	0.421816
Ctnnbl1	Model_1	#9b3441	0.464206	-0.242769	0.479403	-0.0869501	0.322071	0.245008	-0.0364814	0.0666064	0.190715	-0.289112	-0.134555	0.271182	0.49372
Cblc	Model_1	#9b3441	0.555717	-0.421889	0.356969	-0.126065	0.0369232	0.0981782	-0.0365563	-0.281237	0.251123	-0.157174	-0.307482	0.342461	0.237477
Btbd11	Model_1	#9b3441	0.597272	-0.446178	0.435676	-0.0884989	0.15903	0.106525	-0.0367012	-0.222647	0.324108	-0.224421	-0.343375	0.3764	0.397763
Fam160a2	Model_1	#9b3441	0.452312	-0.274735	0.429196	0.0117774	0.336029	0.112839	-0.036811	0.0122808	0.302162	-0.285504	-0.232911	0.269745	0.476367
Bco2	Model_1	#9b3441	0.515098	-0.431693	0.361758	-0.167741	0.177674	0.129568	-0.0368934	-0.15668	0.182389	-0.138697	-0.321742	0.300688	0.439362
Zfp608	Model_1	#9b3441	0.63485	-0.504942	0.414899	-0.17706	0.0718248	0.134408	-0.0369896	-0.313021	0.245476	-0.18152	-0.359809	0.394807	0.323646
Tnip1	Model_1	#9b3441	0.500882	-0.32477	0.479965	-0.095837	0.333078	0.208432	-0.0371291	0.00947012	0.231425	-0.283921	-0.219627	0.285514	0.540928
Fam162b	Model_1	#9b3441	0.607013	-0.497532	0.395145	-0.192214	0.0975433	0.136949	-0.0374676	-0.274158	0.216537	-0.143213	-0.354943	0.372867	0.37121
Lypd3	Model_1	#9b3441	0.434038	-0.336687	0.261266	-0.121834	0.0322367	0.0816371	-0.0377654	-0.208374	0.158769	-0.103108	-0.237808	0.243929	0.201591
Oas1f	Model_1	#9b3441	0.499338	-0.383409	0.307783	-0.133677	0.0499286	0.0918439	-0.0378784	-0.236445	0.19346	-0.114625	-0.275664	0.285609	0.239596
Txlnb	Model_1	#9b3441	0.411797	-0.305487	0.268876	-0.080421	0.0569786	0.0708097	-0.0379443	-0.174244	0.195119	-0.13409	-0.229585	0.242105	0.211928
Ctsh	Model_1	#9b3441	0.595422	-0.460965	0.380324	-0.170327	0.0835091	0.140924	-0.038028	-0.249537	0.219787	-0.16986	-0.312511	0.34147	0.337689
Aass	Model_1	#9b3441	0.598288	-0.499057	0.392173	-0.199347	0.101347	0.143349	-0.0380728	-0.265527	0.201819	-0.143487	-0.353099	0.363221	0.376904
Cmbl	Model_1	#9b3441	0.59656	-0.482365	0.40387	-0.166393	0.144591	0.128755	-0.0384417	-0.225845	0.234728	-0.184315	-0.364357	0.377033	0.412109
Chrnb4	Model_1	#9b3441	0.500875	-0.415527	0.346597	-0.070704	0.169378	0.048878	-0.0384618	-0.186056	0.27993	-0.138057	-0.35903	0.333221	0.382728
Nr2f1	Model_1	#9b3441	0.479335	-0.399464	0.307296	-0.133862	0.0525151	0.0890374	-0.0385967	-0.248176	0.195441	-0.109994	-0.29349	0.293224	0.246753
Prss3	Model_1	#9b3441	0.477444	-0.374223	0.291995	-0.134953	0.046133	0.0900871	-0.0386415	-0.218816	0.177507	-0.101957	-0.269044	0.278018	0.235571
Ms4a4d	Model_1	#9b3441	0.424089	-0.341408	0.275952	-0.127527	0.0344695	0.0964071	-0.0387967	-0.208894	0.153131	-0.130222	-0.240769	0.260478	0.206537
Bmp3	Model_1	#9b3441	0.427104	-0.330051	0.260058	-0.117878	0.0330366	0.0836247	-0.0387973	-0.210247	0.161743	-0.094983	-0.227214	0.233263	0.191616
Lrriq1	Model_1	#9b3441	0.522356	-0.467616	0.364212	-0.206227	0.10244	0.147406	-0.0388171	-0.2394	0.145756	-0.13555	-0.330041	0.337645	0.355977
Prpf40b	Model_1	#9b3441	0.62503	-0.60149	0.457266	-0.303718	0.238747	0.229684	-0.0391633	-0.226732	0.119035	-0.139641	-0.412486	0.38811	0.567126
Ckmt1	Model_1	#9b3441	0.52448	-0.407898	0.368991	-0.11021	0.130684	0.101244	-0.0395371	-0.199017	0.243492	-0.168522	-0.319396	0.329674	0.346
1700017D01Rik	Model_1	#9b3441	0.512274	-0.406029	0.326777	-0.145137	0.0589631	0.105358	-0.0397616	-0.239966	0.192301	-0.10767	-0.288896	0.299597	0.267847
Morn5	Model_1	#9b3441	0.620931	-0.504021	0.403197	-0.222069	0.102469	0.163814	-0.0398134	-0.257959	0.18802	-0.150716	-0.341883	0.354168	0.390753
Pdzrn4	Model_1	#9b3441	0.414751	-0.321507	0.297269	-0.101051	0.0960203	0.0954754	-0.0398266	-0.159992	0.171624	-0.141407	-0.230852	0.242581	0.261707
C230088H06Rik	Model_1	#9b3441	0.629448	-0.50286	0.397802	-0.16812	0.0540387	0.114898	-0.0402281	-0.315298	0.243024	-0.149261	-0.356183	0.369019	0.30062
Ankrd42	Model_1	#9b3441	0.37132	-0.253583	0.277384	-0.0471346	0.119064	0.0714767	-0.0406599	-0.10104	0.185387	-0.142751	-0.209221	0.23623	0.227855
Ppp1r17	Model_1	#9b3441	0.409046	-0.326614	0.250415	-0.124861	0.0529473	0.0848644	-0.0407043	-0.18208	0.144426	-0.110492	-0.232025	0.229332	0.22546
Slc22a2	Model_1	#9b3441	0.561598	-0.455435	0.340092	-0.17252	0.043705	0.109096	-0.0407682	-0.275765	0.198358	-0.116975	-0.319408	0.324677	0.278803
Deup1	Model_1	#9b3441	0.729093	-0.599565	0.452963	-0.22287	0.0529082	0.147026	-0.0410132	-0.378926	0.270093	-0.169816	-0.425484	0.452758	0.356168
Syt4	Model_1	#9b3441	0.472157	-0.366463	0.278714	-0.122821	0.0136815	0.0769545	-0.0411539	-0.251828	0.187785	-0.109582	-0.264148	0.270493	0.177794
Mark4	Model_1	#9b3441	0.571796	-0.4934	0.412203	-0.183084	0.150759	0.155674	-0.0413523	-0.237099	0.206309	-0.196771	-0.359849	0.376006	0.404468
Frg1	Model_1	#9b3441	0.393191	-0.389682	0.316491	-0.198316	0.287526	0.15482	-0.0413837	-0.0383881	0.0686874	-0.0339133	-0.302272	0.2456	0.508413
Gng4	Model_1	#9b3441	0.574931	-0.463582	0.385204	-0.173727	0.102615	0.132327	-0.0414142	-0.245575	0.21483	-0.144664	-0.336697	0.356077	0.352666
Gpr85	Model_1	#9b3441	0.417749	-0.367976	0.266007	-0.138266	0.0756585	0.0795337	-0.0414629	-0.19272	0.147469	-0.10398	-0.270763	0.250491	0.270873
BC048507	Model_1	#9b3441	0.351642	-0.280035	0.199816	-0.089643	0.0222712	0.0441858	-0.041476	-0.184487	0.142328	-0.0851547	-0.208246	0.187327	0.144191
Zfp30	Model_1	#9b3441	0.489361	-0.396477	0.358529	-0.131174	0.161941	0.12416	-0.0415577	-0.164952	0.193859	-0.151524	-0.297164	0.305874	0.379615
Mknk2	Model_1	#9b3441	0.575142	-0.46296	0.450354	-0.139562	0.205878	0.159083	-0.0417745	-0.18903	0.257559	-0.231897	-0.319861	0.318457	0.461228
Rxfp2	Model_1	#9b3441	0.461027	-0.379207	0.321683	-0.130767	0.127568	0.102931	-0.0418165	-0.172322	0.186613	-0.115818	-0.291931	0.28534	0.336361
Map3k19	Model_1	#9b3441	0.375029	-0.298988	0.232311	-0.108003	0.035417	0.0691478	-0.0418283	-0.171954	0.138105	-0.092093	-0.21444	0.203187	0.188109
1700011H14Rik	Model_1	#9b3441	0.384093	-0.316951	0.234882	-0.117765	0.0671649	0.0721753	-0.0420652	-0.157273	0.141024	-0.0557696	-0.234144	0.220907	0.238904
Calcr	Model_1	#9b3441	0.392674	-0.310054	0.244777	-0.0930661	0.048886	0.0647733	-0.0423443	-0.173831	0.160112	-0.0841503	-0.232968	0.225384	0.203008
Cav3	Model_1	#9b3441	0.422452	-0.320435	0.25537	-0.116678	0.0674533	0.0818243	-0.0423979	-0.165862	0.152412	-0.081754	-0.231267	0.220343	0.237332
Gtsf2	Model_1	#9b3441	0.500907	-0.404437	0.310586	-0.149299	0.0863104	0.0991451	-0.042773	-0.211382	0.184089	-0.106276	-0.290114	0.275091	0.303453
Armc3	Model_1	#9b3441	0.658925	-0.527973	0.414279	-0.197702	0.0740389	0.135245	-0.0431457	-0.308572	0.237351	-0.143082	-0.37411	0.390036	0.348003
Pcdh15	Model_1	#9b3441	0.521216	-0.43758	0.305604	-0.168561	0.0319555	0.0969547	-0.0431766	-0.270768	0.17876	-0.0991922	-0.310083	0.29732	0.251532
Tep1	Model_1	#9b3441	0.438891	-0.380821	0.310373	-0.132711	0.149184	0.102969	-0.0432707	-0.149259	0.162476	-0.140842	-0.278211	0.249452	0.356676
Ispd	Model_1	#9b3441	0.626647	-0.489637	0.45671	-0.122292	0.210855	0.12181	-0.0433037	-0.211411	0.299993	-0.214565	-0.384784	0.395935	0.459852
Ccdc110	Model_1	#9b3441	0.537657	-0.44097	0.334477	-0.168669	0.0579668	0.109926	-0.0434129	-0.259006	0.190838	-0.108873	-0.314551	0.319721	0.29115
Cpeb2	Model_1	#9b3441	0.534766	-0.386123	0.364918	-0.014378	0.0718601	0.0365207	-0.044175	-0.263682	0.37366	-0.198671	-0.31759	0.343425	0.237954
Ppp4r2	Model_1	#9b3441	0.465259	-0.356155	0.446771	-0.0677351	0.355092	0.155201	-0.0443524	-0.0249364	0.25232	-0.248058	-0.266008	0.262134	0.554219
Pappa	Model_1	#9b3441	0.421787	-0.3295	0.289944	-0.115178	0.0884802	0.106769	-0.0444403	-0.167425	0.165715	-0.14126	-0.232091	0.242668	0.253635
Mag	Model_1	#9b3441	0.639711	-0.526711	0.383855	-0.212354	0.0453262	0.136948	-0.0446867	-0.318844	0.219783	-0.146762	-0.36731	0.371082	0.332487
Hoxc8	Model_1	#9b3441	0.510551	-0.415523	0.306058	-0.147005	0.0313052	0.0931127	-0.0448532	-0.269834	0.1896	-0.121982	-0.295077	0.291353	0.228429
Gm2479	Model_1	#9b3441	0.486623	-0.396679	0.308565	-0.146402	0.0731213	0.100656	-0.0448755	-0.218226	0.169198	-0.111661	-0.283366	0.277069	0.27438
Gm47093	Model_1	#9b3441	0.369795	-0.312489	0.275574	-0.132502	0.160275	0.108994	-0.0455572	-0.0897394	0.115368	-0.107533	-0.224329	0.186306	0.359456
Irx4	Model_1	#9b3441	0.464726	-0.373167	0.296393	-0.138686	0.0767042	0.0941446	-0.045581	-0.194032	0.171155	-0.103983	-0.271965	0.257886	0.281384
Krt6a	Model_1	#9b3441	0.433642	-0.343147	0.253361	-0.125118	0.0512487	0.0752145	-0.0457332	-0.196291	0.155261	-0.0753759	-0.251965	0.239639	0.219505
Lipo2	Model_1	#9b3441	0.539253	-0.467419	0.371753	-0.202696	0.147516	0.151009	-0.0458018	-0.208416	0.159503	-0.139888	-0.328282	0.308779	0.41984
Rad51c	Model_1	#9b3441	0.372037	-0.226025	0.373291	-0.023106	0.32946	0.11822	-0.0459705	0.0688486	0.206073	-0.217887	-0.185171	0.196374	0.478098
Trp63	Model_1	#9b3441	0.630641	-0.509075	0.419696	-0.153155	0.134548	0.108446	-0.046053	-0.267886	0.27662	-0.160486	-0.392345	0.393192	0.395182
Gria2	Model_1	#9b3441	0.38961	-0.34828	0.209006	-0.130652	-0.00252219	0.0595254	-0.0462127	-0.234559	0.135935	-0.071346	-0.251739	0.222627	0.161792
Garem1	Model_1	#9b3441	0.446239	-0.344522	0.336897	-0.100097	0.144498	0.101679	-0.0464932	-0.148253	0.191556	-0.17146	-0.257219	0.261256	0.31976
Ccdc81	Model_1	#9b3441	0.378232	-0.299139	0.221686	-0.0875301	0.0381861	0.0512099	-0.0465058	-0.179805	0.158783	-0.0770398	-0.223515	0.20381	0.176388
Ccdc65	Model_1	#9b3441	0.589276	-0.467721	0.441794	-0.212719	0.193418	0.204689	-0.0466239	-0.163967	0.170654	-0.188993	-0.31724	0.354062	0.459718
Gm11373	Model_1	#9b3441	0.594544	-0.501351	0.367838	-0.194087	0.0573291	0.121885	-0.0466956	-0.299622	0.201197	-0.120068	-0.353707	0.347316	0.324007
Daw1	Model_1	#9b3441	0.510653	-0.421137	0.315248	-0.15485	0.0478211	0.0979242	-0.0469465	-0.256253	0.188089	-0.115415	-0.303716	0.301248	0.263691
Cntnap2	Model_1	#9b3441	0.448874	-0.363782	0.303284	-0.112568	0.111109	0.0842872	-0.0472491	-0.170329	0.1874	-0.116362	-0.277568	0.261258	0.301491
Atp2c2	Model_1	#9b3441	0.557983	-0.449819	0.36729	-0.172606	0.123455	0.128304	-0.0473168	-0.211004	0.197639	-0.13678	-0.31946	0.308047	0.380618
Gnrhr	Model_1	#9b3441	0.418703	-0.329327	0.253143	-0.113907	0.0354934	0.0745211	-0.0474205	-0.202234	0.156343	-0.0794868	-0.235179	0.22493	0.198605
Hacl1	Model_1	#9b3441	0.589788	-0.423771	0.433604	-0.0394631	0.235195	0.0768571	-0.0478327	-0.147964	0.348931	-0.227729	-0.355246	0.358162	0.434383
Alcam	Model_1	#9b3441	0.466264	-0.351856	0.309897	-0.123774	0.0534372	0.111684	-0.0480409	-0.212276	0.177166	-0.144286	-0.244659	0.278652	0.21455
Fbp2	Model_1	#9b3441	0.661034	-0.517311	0.394753	-0.174407	0.0370488	0.10911	-0.0481722	-0.327084	0.262174	-0.146811	-0.372615	0.388082	0.287163
Msmb	Model_1	#9b3441	0.455596	-0.366849	0.265568	-0.131044	0.0300718	0.0763114	-0.0482423	-0.226589	0.16232	-0.0809467	-0.263227	0.247626	0.207477
Cryba1	Model_1	#9b3441	0.440817	-0.328897	0.265806	-0.113896	0.08201	0.0734663	-0.0482968	-0.158022	0.163185	-0.103428	-0.242124	0.221787	0.24509
Gm4681	Model_1	#9b3441	0.421978	-0.350013	0.239838	-0.130189	0.0354029	0.06941	-0.0485664	-0.207407	0.148836	-0.0749125	-0.249638	0.219557	0.215307
Letm2	Model_1	#9b3441	0.548637	-0.471009	0.425222	-0.169572	0.254787	0.157297	-0.0486165	-0.137298	0.191163	-0.193172	-0.362008	0.344487	0.510327
Fbxo27	Model_1	#9b3441	0.49543	-0.375959	0.343765	-0.0861554	0.130845	0.0788073	-0.0487103	-0.179593	0.247889	-0.148566	-0.299073	0.293952	0.320918
Rac3	Model_1	#9b3441	0.837068	-0.706579	0.552299	-0.285789	0.132324	0.20729	-0.0489314	-0.387838	0.28033	-0.213096	-0.49774	0.529615	0.513116
Abca6	Model_1	#9b3441	0.402768	-0.330093	0.230504	-0.122913	0.0317682	0.070207	-0.0489565	-0.19348	0.13883	-0.0894056	-0.231419	0.208074	0.197927
Spef2	Model_1	#9b3441	0.383664	-0.295895	0.267343	-0.0899716	0.0974111	0.0744476	-0.0492743	-0.144115	0.161252	-0.113008	-0.224238	0.212195	0.253933
Lbp	Model_1	#9b3441	0.752376	-0.637956	0.463856	-0.250939	0.056871	0.160547	-0.0492749	-0.393367	0.260601	-0.162075	-0.446435	0.454344	0.393837
Gm10800	Model_1	#9b3441	0.657093	-0.575931	0.366137	-0.317904	-0.0822518	0.218499	-0.0493133	-0.417978	0.119758	-0.142362	-0.314094	0.350462	0.248666
Grid2	Model_1	#9b3441	0.598167	-0.495498	0.368117	-0.178562	0.066867	0.107015	-0.0494005	-0.286493	0.220111	-0.129324	-0.354631	0.334653	0.330068
5330417C22Rik	Model_1	#9b3441	0.816868	-0.786278	0.469897	-0.35287	-0.000516237	0.184863	-0.0494607	-0.528642	0.227224	-0.108654	-0.541258	0.528715	0.424337
Myo7b	Model_1	#9b3441	0.549138	-0.440009	0.339327	-0.162123	0.0879467	0.105233	-0.0496755	-0.228027	0.198757	-0.125007	-0.31885	0.303074	0.327832
Rtn2	Model_1	#9b3441	0.517789	-0.382496	0.351646	-0.0283519	0.154186	0.036185	-0.0497082	-0.188084	0.314974	-0.17531	-0.326903	0.30389	0.325701
L1cam	Model_1	#9b3441	0.519311	-0.444296	0.350253	-0.179581	0.123214	0.128139	-0.0500924	-0.197824	0.173126	-0.127725	-0.311356	0.286652	0.387184
Spin2e	Model_1	#9b3441	0.556443	-0.443169	0.327915	-0.164466	0.0274628	0.0971255	-0.0501657	-0.286563	0.198858	-0.135096	-0.321375	0.320087	0.248336
Gas8	Model_1	#9b3441	0.722904	-0.596889	0.55246	-0.29392	0.212934	0.285498	-0.0502225	-0.236937	0.17526	-0.241032	-0.384714	0.46052	0.547936
Plch2	Model_1	#9b3441	0.542026	-0.417463	0.342676	-0.145836	0.0656172	0.107201	-0.0506194	-0.236433	0.208746	-0.131737	-0.294551	0.300623	0.286468
Nts	Model_1	#9b3441	0.400285	-0.303711	0.234581	-0.0946613	0.0492714	0.0547065	-0.0508941	-0.174289	0.160039	-0.0849936	-0.223976	0.198543	0.192689
Fas	Model_1	#9b3441	0.543627	-0.436963	0.367569	-0.16034	0.121171	0.129116	-0.0509749	-0.207402	0.200732	-0.152753	-0.319251	0.313632	0.366329
Lypd8	Model_1	#9b3441	0.408078	-0.325045	0.239208	-0.113241	0.0517014	0.0681758	-0.0515008	-0.1787	0.152979	-0.0867745	-0.235596	0.211129	0.218129
Lurap1l	Model_1	#9b3441	0.615513	-0.477629	0.378474	-0.143437	0.0568656	0.100095	-0.0515595	-0.298607	0.265598	-0.14532	-0.355387	0.366425	0.291103
R3hdml	Model_1	#9b3441	0.770499	-0.624573	0.476107	-0.229176	0.0542438	0.148886	-0.0519662	-0.394768	0.285796	-0.168093	-0.447113	0.47211	0.367821
Hkdc1	Model_1	#9b3441	0.505853	-0.405061	0.319372	-0.144517	0.0832409	0.0993803	-0.0523212	-0.218481	0.187475	-0.122059	-0.294184	0.28129	0.292246
Fbxl16	Model_1	#9b3441	0.766164	-0.622176	0.495769	-0.245487	0.097541	0.180196	-0.0526004	-0.35853	0.265645	-0.187084	-0.434101	0.458471	0.434616
Ttll6	Model_1	#9b3441	0.52663	-0.46806	0.320646	-0.166269	0.0585337	0.0929607	-0.0527096	-0.271381	0.198178	-0.129388	-0.34205	0.308946	0.307012
Elavl4	Model_1	#9b3441	0.348148	-0.243834	0.255162	-0.00781853	0.117329	0.031483	-0.0528002	-0.105649	0.226249	-0.132712	-0.207672	0.196612	0.23063
Lins1	Model_1	#9b3441	0.633063	-0.499275	0.464524	-0.111931	0.264159	0.110402	-0.052909	-0.179583	0.307624	-0.220684	-0.412596	0.383115	0.515506
Cttnbp2	Model_1	#9b3441	0.43792	-0.338644	0.289334	-0.083612	0.0959265	0.0735175	-0.0529132	-0.167571	0.217099	-0.118384	-0.256497	0.241292	0.281266
Myl1	Model_1	#9b3441	0.497861	-0.37604	0.307099	-0.111539	0.0409211	0.08215	-0.0534654	-0.240197	0.216516	-0.120631	-0.274514	0.276844	0.219405
Cdh22	Model_1	#9b3441	0.54008	-0.429983	0.334055	-0.162225	0.0894882	0.107064	-0.0535633	-0.218903	0.189993	-0.119427	-0.307702	0.286962	0.319483
Nos2	Model_1	#9b3441	0.466325	-0.361552	0.288648	-0.0939907	0.0763482	0.0603503	-0.0536064	-0.195209	0.214569	-0.105942	-0.272868	0.253508	0.254868
Scg2	Model_1	#9b3441	0.529415	-0.419294	0.310269	-0.142156	0.0166621	0.08465	-0.0538709	-0.284641	0.20251	-0.118636	-0.299669	0.291877	0.211215
Ankrd1	Model_1	#9b3441	0.627937	-0.501009	0.380461	-0.182013	0.0527126	0.114094	-0.0541455	-0.306132	0.236486	-0.127771	-0.356322	0.355568	0.297962
Cnksr1	Model_1	#9b3441	0.381721	-0.353192	0.314468	-0.138076	0.306291	0.116098	-0.0541961	-0.00715731	0.12648	-0.133617	-0.291485	0.208516	0.526159
Klc4	Model_1	#9b3441	0.637312	-0.532334	0.518173	-0.289028	0.259452	0.295484	-0.0549364	-0.146985	0.131236	-0.243543	-0.325358	0.375376	0.589552
Casp1	Model_1	#9b3441	0.471379	-0.389508	0.27424	-0.140433	0.0506358	0.0793678	-0.055635	-0.222592	0.173111	-0.0929014	-0.288542	0.262127	0.244958
Itga11	Model_1	#9b3441	0.55994	-0.495204	0.362457	-0.196696	0.13019	0.129368	-0.0557903	-0.235238	0.188345	-0.140676	-0.361021	0.324394	0.414946
Cd96	Model_1	#9b3441	0.522289	-0.409266	0.312506	-0.113705	0.0416022	0.0681319	-0.0558351	-0.260202	0.225549	-0.118787	-0.31213	0.308227	0.225226
AY512931	Model_1	#9b3441	0.475928	-0.395479	0.283793	-0.140404	0.0477942	0.0787224	-0.0558797	-0.236515	0.173556	-0.107255	-0.286691	0.258597	0.243485
Pclo	Model_1	#9b3441	0.524398	-0.435118	0.324942	-0.141952	0.044065	0.0904427	-0.0559364	-0.278364	0.203453	-0.13204	-0.322322	0.316409	0.242814
Tppp3	Model_1	#9b3441	0.542197	-0.377259	0.356613	-0.0777122	0.112644	0.0826611	-0.0559862	-0.194204	0.268461	-0.176924	-0.296907	0.318061	0.289321
Ptpn22	Model_1	#9b3441	0.650168	-0.481496	0.417608	-0.0432932	0.0945139	0.0374109	-0.0560484	-0.304923	0.405178	-0.197973	-0.411361	0.425565	0.304437
Hhatl	Model_1	#9b3441	0.608638	-0.498861	0.351855	-0.187078	0.0447274	0.110536	-0.0563113	-0.300104	0.214837	-0.127922	-0.352008	0.329262	0.302097
Areg	Model_1	#9b3441	0.599065	-0.500953	0.38458	-0.191354	0.108979	0.123685	-0.056349	-0.261963	0.217246	-0.12886	-0.362286	0.337365	0.394039
Trbc1	Model_1	#9b3441	0.360376	-0.313183	0.191664	-0.117078	0.0427444	0.0486713	-0.0565962	-0.169561	0.123433	-0.0520195	-0.230455	0.177746	0.197569
Mxra8	Model_1	#9b3441	0.621798	-0.531251	0.433632	-0.200754	0.199422	0.168892	-0.0566417	-0.211064	0.214305	-0.211847	-0.386916	0.37308	0.490201
Lim2	Model_1	#9b3441	0.476501	-0.416844	0.322279	-0.156693	0.156519	0.102201	-0.056702	-0.16164	0.159847	-0.114022	-0.325206	0.278772	0.388524
Hpd	Model_1	#9b3441	0.5339	-0.422357	0.335753	-0.151262	0.119053	0.101708	-0.0567037	-0.193826	0.196191	-0.134876	-0.30538	0.270182	0.356614
Nme8	Model_1	#9b3441	0.838984	-0.778931	0.55907	-0.35626	0.239394	0.232259	-0.0567721	-0.332306	0.222175	-0.167865	-0.560987	0.513543	0.686761
Nrde2	Model_1	#9b3441	0.422914	-0.337463	0.409136	-0.11092	0.401867	0.151897	-0.0577962	0.0521366	0.152594	-0.199148	-0.268957	0.216892	0.585057
Dmkn	Model_1	#9b3441	0.738853	-0.61754	0.466411	-0.241339	0.152409	0.155801	-0.0581966	-0.303108	0.254606	-0.159728	-0.44073	0.416596	0.498273
Hoxa3	Model_1	#9b3441	0.454664	-0.381188	0.302127	-0.147616	0.0877202	0.104156	-0.0583204	-0.193866	0.156673	-0.113552	-0.275027	0.254458	0.294668
Med24	Model_1	#9b3441	0.468341	-0.296093	0.456571	-0.0858505	0.401277	0.198557	-0.0585428	0.0786746	0.1911	-0.28972	-0.200578	0.213164	0.577354
C4b	Model_1	#9b3441	0.643805	-0.523605	0.405294	-0.204372	0.119046	0.144535	-0.0586012	-0.257085	0.219932	-0.16491	-0.368577	0.349098	0.414701
Gm21887	Model_1	#9b3441	0.510244	-0.425036	0.364093	-0.0675472	0.0961525	0.0431158	-0.0587337	-0.261004	0.284196	-0.204882	-0.355419	0.35167	0.278979
Gm10801	Model_1	#9b3441	0.642275	-0.535666	0.358137	-0.25729	-0.0360133	0.167839	-0.0588145	-0.366913	0.161751	-0.142263	-0.320377	0.327064	0.250119
Sct	Model_1	#9b3441	0.449963	-0.313186	0.284539	-0.00770416	0.0731586	0.030287	-0.0589209	-0.187474	0.304123	-0.170208	-0.257128	0.258519	0.21628
Ncf4	Model_1	#9b3441	0.54451	-0.459737	0.328233	-0.175671	0.0917757	0.0997109	-0.0592217	-0.230936	0.199466	-0.127163	-0.339527	0.302439	0.347697
Ms4a3	Model_1	#9b3441	0.425625	-0.345494	0.255549	-0.123675	0.0784219	0.070795	-0.0593946	-0.168216	0.156712	-0.0915948	-0.25704	0.216977	0.265988
Clca1	Model_1	#9b3441	0.744102	-0.616774	0.482686	-0.228237	0.129417	0.157289	-0.0594091	-0.333433	0.276082	-0.179801	-0.453365	0.455398	0.457614
Itih2	Model_1	#9b3441	0.846177	-0.687642	0.516526	-0.258407	0.0618096	0.166725	-0.059781	-0.428234	0.303311	-0.184638	-0.489018	0.506885	0.412809
Serpinb5	Model_1	#9b3441	0.573697	-0.442744	0.366294	-0.160986	0.123632	0.118834	-0.0598212	-0.202712	0.211014	-0.141226	-0.319531	0.296525	0.368971
Slco1c1	Model_1	#9b3441	0.471431	-0.402699	0.267972	-0.151424	0.0609275	0.076153	-0.0598669	-0.222189	0.160628	-0.0811512	-0.297944	0.254723	0.261728
Cpa4	Model_1	#9b3441	0.409768	-0.3505	0.230294	-0.129849	0.0596323	0.0650193	-0.0606776	-0.181916	0.143045	-0.052642	-0.257414	0.204044	0.243523
9530053A07Rik	Model_1	#9b3441	0.376712	-0.276003	0.234094	-0.0403912	0.0786611	0.0254004	-0.0607151	-0.136142	0.212637	-0.0864244	-0.232545	0.189896	0.211667
Helt	Model_1	#9b3441	0.461188	-0.338058	0.292631	-0.0606712	0.111373	0.0445091	-0.0613516	-0.164433	0.227748	-0.122062	-0.281381	0.259252	0.249852
Slc4a11	Model_1	#9b3441	0.555611	-0.471928	0.428248	-0.0971516	0.3358	0.100385	-0.061699	-0.0919713	0.277299	-0.199518	-0.394015	0.318257	0.588971
1700092E19Rik	Model_1	#9b3441	0.726579	-0.589893	0.439306	-0.215466	0.0343129	0.138192	-0.0617373	-0.38626	0.272962	-0.160173	-0.425405	0.443575	0.323218
Fam229b	Model_1	#9b3441	0.586207	-0.437764	0.426555	-0.117157	0.191854	0.122583	-0.0617725	-0.171648	0.25513	-0.207621	-0.339617	0.34754	0.406393
Dnah7b	Model_1	#9b3441	0.543387	-0.468353	0.375099	-0.14592	0.175562	0.101664	-0.0619357	-0.196249	0.227362	-0.140578	-0.364439	0.323229	0.420202
1700024B18Rik	Model_1	#9b3441	0.426044	-0.373874	0.26879	-0.143007	0.0979546	0.0839995	-0.0623183	-0.174468	0.145597	-0.0989725	-0.278352	0.22284	0.305737
Gm42817	Model_1	#9b3441	0.543518	-0.453435	0.335183	-0.172682	0.122196	0.106325	-0.0624239	-0.206922	0.189537	-0.113034	-0.330542	0.283155	0.37792
Dctn1	Model_1	#9b3441	0.612809	-0.461976	0.51207	-0.0833473	0.369362	0.140664	-0.0641258	-0.076629	0.314404	-0.263174	-0.381652	0.372397	0.590963
Gm10719	Model_1	#9b3441	0.627116	-0.51689	0.346384	-0.225552	-0.00838906	0.134472	-0.0643225	-0.338436	0.180294	-0.141661	-0.331016	0.313002	0.258444
Myo1g	Model_1	#9b3441	0.427781	-0.360363	0.24813	-0.130211	0.0721714	0.0635455	-0.0645099	-0.180635	0.160026	-0.0825437	-0.271132	0.214531	0.267824
Pbx2	Model_1	#9b3441	0.496827	-0.382756	0.438603	-0.0558961	0.321618	0.122386	-0.0645347	-0.0630863	0.290463	-0.255598	-0.302339	0.271613	0.523325
Nrap	Model_1	#9b3441	0.735162	-0.603152	0.455902	-0.2157	0.0569547	0.139662	-0.0660111	-0.377234	0.268877	-0.17732	-0.436222	0.444822	0.359931
Mid1	Model_1	#9b3441	0.468724	-0.40145	0.270982	-0.134316	0.0347711	0.0589462	-0.0660196	-0.250128	0.181749	-0.10069	-0.298127	0.253184	0.223872
Tekt1	Model_1	#9b3441	0.837117	-0.736573	0.556621	-0.333867	0.190797	0.23003	-0.0667245	-0.346843	0.229467	-0.189325	-0.521376	0.503285	0.597696
Clnk	Model_1	#9b3441	0.408636	-0.29986	0.259317	-0.0679498	0.0874213	0.0477621	-0.0667324	-0.145519	0.203121	-0.115417	-0.234528	0.200754	0.237697
Rasal1	Model_1	#9b3441	0.444066	-0.39236	0.343163	-0.175968	0.300573	0.142449	-0.067264	-0.0300485	0.109894	-0.131484	-0.305799	0.23041	0.533255
2410089E03Rik	Model_1	#9b3441	0.394241	-0.334456	0.373836	-0.0664336	0.32037	0.110418	-0.0674317	-0.0217426	0.197347	-0.195508	-0.273916	0.224582	0.485702
Bptf	Model_1	#9b3441	0.427262	-0.409979	0.346611	-0.115715	0.292945	0.100005	-0.0678583	-0.0885149	0.175167	-0.12113	-0.330187	0.226598	0.477331
D630003M21Rik	Model_1	#9b3441	0.47353	-0.403638	0.328723	-0.148982	0.217464	0.102996	-0.0688276	-0.109033	0.161576	-0.134475	-0.318155	0.250975	0.44041
Pnck	Model_1	#9b3441	0.35359	-0.290196	0.283342	-0.109919	0.26491	0.108957	-0.0690845	0.0057398	0.107786	-0.1237	-0.24118	0.185655	0.432519
Alx1	Model_1	#9b3441	0.746789	-0.616488	0.47942	-0.225919	0.114112	0.151874	-0.0699992	-0.346662	0.279351	-0.187158	-0.452332	0.446708	0.44316
Gm11168	Model_1	#9b3441	0.61403	-0.510137	0.332646	-0.223501	-0.0131169	0.129479	-0.0702322	-0.33466	0.172546	-0.136848	-0.326299	0.300146	0.249909
Zp2	Model_1	#9b3441	0.577131	-0.479742	0.344856	-0.175682	0.0937191	0.10175	-0.0705907	-0.245634	0.202919	-0.102217	-0.349203	0.301281	0.34516
Crym	Model_1	#9b3441	0.465236	-0.359319	0.288229	-0.0953526	0.111606	0.062194	-0.0709954	-0.163418	0.209829	-0.119516	-0.278896	0.227459	0.295999
Ehmt2	Model_1	#9b3441	0.622597	-0.558163	0.521264	-0.294035	0.229882	0.292047	-0.0724466	-0.200807	0.128372	-0.258649	-0.338432	0.3888	0.551184
C230004F18Rik	Model_1	#9b3441	0.566212	-0.479205	0.369431	-0.180594	0.138377	0.118467	-0.0725548	-0.214892	0.197876	-0.114698	-0.356725	0.309081	0.394646
Baiap3	Model_1	#9b3441	0.498808	-0.400179	0.355275	-0.11012	0.188579	0.0915164	-0.0726523	-0.151049	0.220558	-0.163465	-0.323684	0.283007	0.402137
Dgkd	Model_1	#9b3441	0.493848	-0.373191	0.454916	-0.0510838	0.383261	0.127954	-0.0730267	-0.0169279	0.26131	-0.282116	-0.312571	0.282364	0.558323
Hoxa7	Model_1	#9b3441	0.330817	-0.286646	0.229036	-0.0994396	0.189389	0.0695901	-0.074362	-0.0334846	0.119971	-0.0867092	-0.239669	0.156095	0.36417
3110079O15Rik	Model_1	#9b3441	0.569454	-0.493512	0.386666	-0.196683	0.188051	0.135851	-0.0743718	-0.187129	0.195765	-0.130863	-0.368126	0.317252	0.481954
Timp4	Model_1	#9b3441	0.624723	-0.527602	0.376689	-0.205433	0.0782717	0.127494	-0.074723	-0.293019	0.208661	-0.127496	-0.370919	0.334711	0.357259
Ptprz1	Model_1	#9b3441	0.530842	-0.442984	0.340599	-0.138489	0.0922254	0.0897459	-0.0747327	-0.240441	0.222419	-0.10745	-0.332186	0.291226	0.310228
Ccdc146	Model_1	#9b3441	0.481122	-0.387735	0.313516	-0.103177	0.126863	0.0710574	-0.0748623	-0.177142	0.219937	-0.129413	-0.312956	0.274582	0.312581
Upk1a	Model_1	#9b3441	0.668138	-0.532043	0.423119	-0.149268	0.130972	0.0923828	-0.0749097	-0.28109	0.297912	-0.163089	-0.419196	0.386677	0.39404
Gm10717	Model_1	#9b3441	0.571534	-0.468043	0.310691	-0.209758	-0.00171542	0.126715	-0.074958	-0.291031	0.157627	-0.12304	-0.296626	0.26644	0.241563
Gpr108	Model_1	#9b3441	0.334629	-0.220545	0.326344	-0.0988656	0.286607	0.173681	-0.0749825	0.0805594	0.097579	-0.205917	-0.146619	0.155739	0.440767
Cyhr1	Model_1	#9b3441	0.3863	-0.289313	0.348296	-0.0420625	0.280602	0.104685	-0.0776535	-0.0160049	0.211321	-0.205006	-0.231527	0.200518	0.427685
Tceal6	Model_1	#9b3441	0.637118	-0.515204	0.405137	-0.198293	0.145707	0.135446	-0.0779764	-0.232775	0.220727	-0.136372	-0.374804	0.335526	0.429245
Cd2	Model_1	#9b3441	0.569118	-0.508667	0.384072	-0.13457	0.294066	0.0760984	-0.0779929	-0.124305	0.265677	-0.12185	-0.430963	0.304319	0.595784
Foxi1	Model_1	#9b3441	0.331609	-0.218248	0.195343	0.014356	0.0943541	-0.0158417	-0.0780664	-0.0950906	0.235769	-0.10722	-0.209898	0.148017	0.185454
Otc	Model_1	#9b3441	0.472372	-0.390487	0.307396	-0.150737	0.148141	0.100826	-0.0781994	-0.144192	0.162404	-0.114383	-0.296058	0.237672	0.355363
Akr1c19	Model_1	#9b3441	0.516177	-0.39213	0.334911	-0.0463883	0.148542	0.0304171	-0.0788938	-0.184315	0.296446	-0.154713	-0.343729	0.29823	0.319159
Nav3	Model_1	#9b3441	0.453706	-0.390725	0.279669	-0.113786	0.113399	0.0531944	-0.0793812	-0.187746	0.178702	-0.109087	-0.31873	0.247912	0.281992
Siglecg	Model_1	#9b3441	0.54734	-0.423553	0.337097	-0.0787192	0.126032	0.0429793	-0.0794297	-0.215945	0.280136	-0.129931	-0.359729	0.312656	0.317629
Gpr176	Model_1	#9b3441	0.582227	-0.486984	0.340289	-0.184499	0.104837	0.102442	-0.0795066	-0.23533	0.198597	-0.100245	-0.353047	0.288229	0.364888
Enkur	Model_1	#9b3441	0.650773	-0.547804	0.478306	-0.172184	0.233069	0.149816	-0.0796126	-0.212448	0.267227	-0.214337	-0.437228	0.42547	0.514403
Cfap221	Model_1	#9b3441	0.604157	-0.497938	0.3665	-0.181732	0.128836	0.110079	-0.0797634	-0.228958	0.217548	-0.130448	-0.371956	0.311575	0.400687
Sim1	Model_1	#9b3441	0.606016	-0.487687	0.362719	-0.175319	0.108983	0.104198	-0.0802181	-0.244945	0.222266	-0.130884	-0.361372	0.311484	0.361175
Dnajb13	Model_1	#9b3441	0.524586	-0.443847	0.340375	-0.137731	0.189204	0.0835592	-0.0805931	-0.15283	0.222843	-0.123778	-0.353921	0.271939	0.43862
Atp8b4	Model_1	#9b3441	0.471037	-0.427	0.272526	-0.1532	0.0860942	0.0706706	-0.0806869	-0.214415	0.166011	-0.0993135	-0.324473	0.250076	0.298956
4930591A17Rik	Model_1	#9b3441	0.410849	-0.364526	0.289472	-0.0929724	0.25328	0.0604598	-0.0807045	-0.0587404	0.185448	-0.0944927	-0.327088	0.223079	0.433492
Pvalb	Model_1	#9b3441	0.675574	-0.539551	0.391853	-0.204989	0.0741739	0.121303	-0.0807749	-0.298905	0.237674	-0.146689	-0.38498	0.353658	0.356023
Dnmt3l	Model_1	#9b3441	0.878479	-0.83076	0.573964	-0.342201	0.248493	0.204985	-0.0808306	-0.373388	0.27353	-0.171737	-0.628102	0.548303	0.703611
Trim61	Model_1	#9b3441	0.380415	-0.336271	0.250455	-0.144257	0.161599	0.0992847	-0.0808952	-0.0821773	0.115145	-0.0882893	-0.256003	0.176697	0.374596
Gm31545	Model_1	#9b3441	0.480899	-0.401483	0.281475	-0.144332	0.117495	0.0732838	-0.0815387	-0.175864	0.170564	-0.0902771	-0.306007	0.217728	0.340886
Xab2	Model_1	#9b3441	0.46775	-0.249293	0.483222	-0.0698528	0.40387	0.226619	-0.0817905	0.116642	0.202254	-0.288416	-0.165199	0.234532	0.554579
Podn	Model_1	#9b3441	0.32009	-0.300524	0.210388	-0.114537	0.171658	0.0617885	-0.0821354	-0.0579192	0.110762	-0.0560704	-0.246135	0.14919	0.352104
Dnmt3c	Model_1	#9b3441	0.38295	-0.332856	0.251092	-0.113572	0.171901	0.0660695	-0.0823927	-0.0918038	0.144266	-0.0999394	-0.266181	0.172551	0.368962
1700028P14Rik	Model_1	#9b3441	0.656636	-0.546778	0.397394	-0.208068	0.119735	0.123587	-0.0828541	-0.267107	0.231178	-0.128714	-0.402273	0.349309	0.41414
Gm21738	Model_1	#9b3441	0.628117	-0.52769	0.337674	-0.247964	-0.0235922	0.149132	-0.0833243	-0.341502	0.157944	-0.136151	-0.326863	0.296882	0.256345
Xcr1	Model_1	#9b3441	0.456308	-0.399721	0.294502	-0.152988	0.16516	0.0926121	-0.0838455	-0.129849	0.155576	-0.0886949	-0.307179	0.214098	0.399534
Nlrp9b	Model_1	#9b3441	0.620794	-0.501025	0.395669	-0.160964	0.135264	0.104431	-0.084136	-0.244242	0.260034	-0.145023	-0.382559	0.335901	0.400436
Clec4f	Model_1	#9b3441	0.506259	-0.431775	0.311211	-0.15973	0.145051	0.0882487	-0.0847913	-0.17373	0.184693	-0.0922484	-0.331814	0.24546	0.393649
Gm567	Model_1	#9b3441	0.691479	-0.607974	0.451532	-0.261421	0.190053	0.175629	-0.0848159	-0.253563	0.207463	-0.145241	-0.437193	0.371432	0.55421
Svs4	Model_1	#9b3441	0.492347	-0.428209	0.324179	-0.171328	0.183487	0.11126	-0.0852531	-0.136794	0.16717	-0.0983224	-0.32839	0.24731	0.458086
Gm10722	Model_1	#9b3441	0.642707	-0.540457	0.34609	-0.249164	-0.019454	0.150499	-0.0865039	-0.350461	0.167071	-0.132785	-0.337323	0.30472	0.264329
Gm26870	Model_1	#9b3441	0.658521	-0.554133	0.356473	-0.259412	-0.0192922	0.159038	-0.0869362	-0.358668	0.166328	-0.129488	-0.344134	0.313673	0.274043
Rnf40	Model_1	#9b3441	0.610759	-0.440648	0.537467	-0.0604478	0.421442	0.152789	-0.0869503	-0.0271156	0.333398	-0.310334	-0.360786	0.341146	0.640286
Fdxr	Model_1	#9b3441	0.538971	-0.374874	0.389617	-0.065083	0.1958	0.118796	-0.0877075	-0.115499	0.292949	-0.244357	-0.277975	0.272856	0.408814
Bpifb1	Model_1	#9b3441	0.591562	-0.516673	0.37201	-0.191111	0.155993	0.107445	-0.0889657	-0.224294	0.213041	-0.108832	-0.396396	0.317073	0.441244
Dynlrb2	Model_1	#9b3441	0.731263	-0.61788	0.464963	-0.216364	0.157842	0.13625	-0.0896355	-0.306805	0.274091	-0.165461	-0.476296	0.434894	0.462158
Kdm4a	Model_1	#9b3441	0.403218	-0.308191	0.300504	-0.0919468	0.201955	0.0966255	-0.090563	-0.0522865	0.173966	-0.136665	-0.245305	0.200136	0.378446
Cfap97	Model_1	#9b3441	0.518745	-0.437838	0.430119	-0.0499771	0.393986	0.0620579	-0.0906096	-0.045661	0.287347	-0.212319	-0.4215	0.33445	0.568162
Trbc2	Model_1	#9b3441	0.697032	-0.580722	0.428474	-0.21557	0.14299	0.12973	-0.0906258	-0.277509	0.249929	-0.141762	-0.431965	0.373134	0.457742
Palld	Model_1	#9b3441	0.551094	-0.437736	0.443672	0.0407377	0.411301	0.00225359	-0.0910586	-0.0572053	0.413059	-0.232063	-0.462097	0.363483	0.584897
1600025M17Rik	Model_1	#9b3441	0.358196	-0.336098	0.237221	-0.129748	0.222357	0.0681062	-0.0912093	-0.0413288	0.108516	-0.0767271	-0.284095	0.150603	0.416743
Zfp184	Model_1	#9b3441	0.372418	-0.288223	0.335968	-0.133044	0.30608	0.16164	-0.091862	0.0549478	0.095823	-0.164572	-0.213267	0.171807	0.485974
Ankrd33b	Model_1	#9b3441	0.487837	-0.357448	0.302106	-0.00395433	0.102888	-0.00634086	-0.0924466	-0.195514	0.346996	-0.128092	-0.325747	0.268824	0.256743
Dnah7a	Model_1	#9b3441	0.589887	-0.457231	0.367423	-0.0850931	0.127365	0.050773	-0.0931022	-0.233507	0.315816	-0.167958	-0.383505	0.336663	0.345861
Clasp1	Model_1	#9b3441	0.33159	-0.263879	0.296945	-0.0399558	0.305776	0.0818078	-0.0933234	0.026004	0.1726	-0.148279	-0.232173	0.149187	0.43898
Itln1	Model_1	#9b3441	0.533663	-0.452824	0.308093	-0.166145	0.118475	0.0820007	-0.0937539	-0.20457	0.184812	-0.0927887	-0.343848	0.252814	0.367075
1110059E24Rik	Model_1	#9b3441	0.47742	-0.293102	0.438621	0.061933	0.449519	0.063741	-0.0940671	0.093013	0.358232	-0.26983	-0.314632	0.26311	0.567915
Stag3	Model_1	#9b3441	0.426105	-0.262626	0.408846	-0.0918004	0.323112	0.191218	-0.0941927	0.0605258	0.150886	-0.237395	-0.160853	0.164628	0.48482
Actc1	Model_1	#9b3441	0.576087	-0.473274	0.346797	-0.155513	0.135198	0.0884036	-0.0946661	-0.210023	0.227943	-0.113075	-0.365886	0.293021	0.391905
Pot1a	Model_1	#9b3441	0.384908	-0.153687	0.423472	0.0434159	0.428663	0.143172	-0.0949824	0.180865	0.252193	-0.293504	-0.134139	0.15661	0.506105
Wdr60	Model_1	#9b3441	0.636692	-0.549662	0.491596	-0.17618	0.358202	0.162382	-0.0962128	-0.118179	0.234418	-0.207189	-0.43783	0.368734	0.630648
Cdhr1	Model_1	#9b3441	0.535069	-0.395441	0.333519	-0.0341436	0.111185	0.0195226	-0.0976582	-0.220056	0.32403	-0.145939	-0.340606	0.287665	0.276094
Cfap57	Model_1	#9b3441	0.713698	-0.589146	0.472978	-0.169017	0.214626	0.114841	-0.0980775	-0.249933	0.309051	-0.187186	-0.464639	0.396561	0.519848
Akr1c21	Model_1	#9b3441	0.50609	-0.42206	0.303556	-0.156182	0.157502	0.0839673	-0.0986842	-0.150948	0.181991	-0.0908734	-0.326818	0.228713	0.399065
Gm26547	Model_1	#9b3441	0.2872	-0.278743	0.165345	-0.0978581	0.157022	0.0324277	-0.0987693	-0.0518942	0.101046	-0.0252956	-0.236273	0.0978004	0.327894
Gm5091	Model_1	#9b3441	0.386354	-0.30767	0.321626	-0.0496567	0.338199	0.0761991	-0.0989716	0.0456974	0.213035	-0.142438	-0.291017	0.179961	0.5185
Carmil3	Model_1	#9b3441	0.661125	-0.599082	0.409752	-0.206832	0.182519	0.108385	-0.10083	-0.273948	0.24269	-0.134947	-0.466487	0.362423	0.47954
Fgg	Model_1	#9b3441	0.706913	-0.608602	0.428819	-0.230734	0.153964	0.133073	-0.101374	-0.280456	0.245441	-0.140927	-0.450564	0.361689	0.489806
Ift122	Model_1	#9b3441	0.379814	-0.273088	0.373358	-0.0836543	0.389618	0.154591	-0.10173	0.107785	0.145102	-0.218385	-0.2173	0.165742	0.545357
Cxxc4	Model_1	#9b3441	0.676548	-0.617396	0.473189	-0.209393	0.307575	0.135992	-0.101888	-0.203602	0.241636	-0.153201	-0.509419	0.404766	0.607412
Gtf2f1	Model_1	#9b3441	0.500677	-0.374854	0.448866	-0.243282	0.274536	0.288091	-0.103899	-0.019557	0.0632405	-0.205174	-0.204332	0.242468	0.518054
Stk36	Model_1	#9b3441	0.389786	-0.337773	0.292484	-0.0976335	0.286287	0.0756645	-0.103904	-0.0136531	0.152617	-0.113589	-0.293663	0.174974	0.46578
Gm15704	Model_1	#9b3441	0.627702	-0.538484	0.381495	-0.201804	0.13405	0.114856	-0.105133	-0.253025	0.216788	-0.134068	-0.395849	0.306782	0.427968
Prag1	Model_1	#9b3441	0.555002	-0.412144	0.339506	-0.0311497	0.13389	0.0134987	-0.105236	-0.203787	0.349532	-0.141203	-0.360606	0.280627	0.321108
Slc14a2	Model_1	#9b3441	0.667949	-0.571013	0.403462	-0.191291	0.129376	0.104494	-0.105571	-0.288049	0.267254	-0.116568	-0.439914	0.35577	0.436092
Lrfn3	Model_1	#9b3441	0.520735	-0.443274	0.35715	-0.143344	0.246399	0.0972282	-0.10589	-0.111456	0.208486	-0.143375	-0.360583	0.248627	0.496767
Dbndd1	Model_1	#9b3441	0.564479	-0.474273	0.427225	-0.21948	0.228433	0.201319	-0.106664	-0.129353	0.149511	-0.173917	-0.340563	0.319377	0.5049
Cep104	Model_1	#9b3441	0.558598	-0.427483	0.437946	-0.0230647	0.317928	0.0625761	-0.107308	-0.0971522	0.350275	-0.235206	-0.391308	0.327132	0.509719
Card11	Model_1	#9b3441	0.76008	-0.639173	0.457563	-0.197059	0.153373	0.105659	-0.107718	-0.322592	0.321823	-0.15894	-0.489243	0.395444	0.487511
Dntt	Model_1	#9b3441	0.677784	-0.582362	0.415634	-0.218341	0.193457	0.118723	-0.108528	-0.232249	0.240011	-0.130976	-0.441973	0.335692	0.532529
Cntn6	Model_1	#9b3441	0.428126	-0.406403	0.283832	-0.175732	0.233122	0.103776	-0.109601	-0.0675595	0.119424	-0.0749631	-0.32119	0.178082	0.503987
Tmem117	Model_1	#9b3441	0.758811	-0.693924	0.449128	-0.266063	0.140615	0.132026	-0.110163	-0.353262	0.256366	-0.120844	-0.521437	0.412893	0.511261
Gm9465	Model_1	#9b3441	0.664593	-0.59232	0.440652	-0.204072	0.281239	0.1194	-0.110171	-0.190276	0.248249	-0.15056	-0.484478	0.366021	0.591999
Fam92b	Model_1	#9b3441	0.614206	-0.489354	0.364742	-0.131735	0.138616	0.0722577	-0.11102	-0.230121	0.270298	-0.13032	-0.390694	0.30373	0.381899
Palm	Model_1	#9b3441	0.452351	-0.37024	0.386762	-0.179738	0.288091	0.209365	-0.111475	-0.00805308	0.112982	-0.195481	-0.254995	0.224938	0.522012
Ift172	Model_1	#9b3441	0.353297	-0.256154	0.299435	0.0321108	0.338841	0.0153349	-0.111639	0.0438761	0.259031	-0.191248	-0.270812	0.150925	0.438141
Fgf8	Model_1	#9b3441	0.433511	-0.361182	0.294607	-0.0981543	0.224956	0.0617949	-0.111877	-0.0708281	0.178603	-0.0956099	-0.302897	0.17779	0.412732
Ifi203	Model_1	#9b3441	0.340693	-0.319639	0.211776	-0.125605	0.194187	0.0585149	-0.112565	-0.0395509	0.111459	-0.0531922	-0.262971	0.118236	0.399164
Phf13	Model_1	#9b3441	0.496515	-0.443994	0.455302	-0.148551	0.400608	0.173689	-0.11301	-0.0127058	0.18204	-0.166439	-0.355495	0.279574	0.633544
Ggh	Model_1	#9b3441	0.527533	-0.375513	0.401295	0.0921427	0.37394	-0.0336478	-0.113589	-0.0298659	0.442791	-0.23145	-0.423301	0.303277	0.519201
Dpp9	Model_1	#9b3441	0.697673	-0.580769	0.489262	-0.0635549	0.330651	0.0329855	-0.116264	-0.203369	0.402489	-0.215125	-0.538283	0.42611	0.567144
Mtmr14	Model_1	#9b3441	0.678783	-0.551858	0.528815	-0.0837708	0.447293	0.10437	-0.117429	-0.0625122	0.364451	-0.246434	-0.501382	0.399236	0.707886
Nova1	Model_1	#9b3441	0.586689	-0.507567	0.391225	-0.0562443	0.196814	0.0187129	-0.119016	-0.239738	0.352035	-0.172081	-0.458061	0.347907	0.426905
Nt5dc2	Model_1	#9b3441	0.43958	-0.293934	0.318549	0.0316459	0.107322	0.00123459	-0.120102	-0.168002	0.33142	-0.204113	-0.27418	0.246699	0.229784
Mns1	Model_1	#9b3441	0.350995	-0.241115	0.344136	-0.074472	0.38137	0.133601	-0.120856	0.12874	0.134329	-0.16001	-0.195745	0.118522	0.530546
Mon2	Model_1	#9b3441	0.501582	-0.442849	0.357762	0.00210064	0.306833	-0.0180356	-0.121639	-0.118252	0.367883	-0.177969	-0.43997	0.273227	0.494089
Rsph1	Model_1	#9b3441	0.673725	-0.563887	0.461486	0.0408534	0.410286	-0.061939	-0.122437	-0.144387	0.498277	-0.180952	-0.608951	0.430471	0.616038
Mib2	Model_1	#9b3441	0.488661	-0.392083	0.358744	0.0244814	0.350882	-0.0107931	-0.124936	-0.0345664	0.358053	-0.190672	-0.40692	0.264849	0.512777
Adtrp	Model_1	#9b3441	0.725897	-0.641844	0.461471	-0.256977	0.242325	0.159546	-0.127335	-0.230727	0.239649	-0.143286	-0.484507	0.363453	0.619214
Gal	Model_1	#9b3441	0.595868	-0.508861	0.413936	-0.166566	0.284774	0.114806	-0.12739	-0.139883	0.214849	-0.157935	-0.417322	0.305995	0.541409
Vwf	Model_1	#9b3441	0.540848	-0.547703	0.385052	-0.204189	0.387496	0.110143	-0.127967	-0.0658944	0.173748	-0.110986	-0.467502	0.261725	0.697212
Fcho1	Model_1	#9b3441	0.370106	-0.279235	0.3254	-0.0596589	0.380697	0.0958407	-0.131036	0.0919068	0.154151	-0.18768	-0.258647	0.153115	0.51841
Bhmt2	Model_1	#9b3441	0.588236	-0.46481	0.378148	-0.0662025	0.226098	0.0312988	-0.131862	-0.167628	0.316764	-0.146524	-0.421709	0.308916	0.439029
Clca3b	Model_1	#9b3441	0.547061	-0.449959	0.340983	-0.120069	0.217649	0.0638069	-0.134568	-0.145649	0.243342	-0.105705	-0.377023	0.240819	0.449636
Lct	Model_1	#9b3441	0.380433	-0.372024	0.239094	-0.133169	0.266437	0.0577604	-0.135523	-0.0286905	0.123776	-0.0443868	-0.328131	0.142578	0.480571
Ccnl2	Model_1	#9b3441	0.519551	-0.339104	0.428345	-0.0445971	0.320389	0.124044	-0.135894	0.000971012	0.281735	-0.264996	-0.268824	0.214209	0.500039
Zcchc14	Model_1	#9b3441	0.568776	-0.553385	0.410781	-0.237803	0.25842	0.170932	-0.139321	-0.165637	0.164348	-0.147866	-0.413108	0.287234	0.569241
Sap30	Model_1	#9b3441	0.582318	-0.45771	0.429253	0.00364492	0.2995	0.0153244	-0.140474	-0.13326	0.404399	-0.215709	-0.455335	0.337085	0.502863
Dcaf13	Model_1	#9b3441	0.457453	-0.353764	0.364764	-0.0911698	0.36743	0.107289	-0.141217	0.0433424	0.189973	-0.106539	-0.323314	0.219397	0.537252
Zscan18	Model_1	#9b3441	0.512463	-0.436432	0.398332	-0.143784	0.344662	0.129443	-0.141497	-0.0339997	0.17164	-0.167268	-0.364527	0.245122	0.554261
Ikzf2	Model_1	#9b3441	0.436293	-0.42054	0.280206	-0.123848	0.24153	0.0524102	-0.142017	-0.0929173	0.164561	-0.0860386	-0.361065	0.178331	0.444509
Tsc1	Model_1	#9b3441	0.537585	-0.426582	0.42496	-0.0171469	0.424569	0.0516541	-0.143247	-0.0171241	0.32151	-0.207157	-0.405358	0.256179	0.597127
Cep131	Model_1	#9b3441	0.550417	-0.420588	0.394857	-0.0793923	0.26065	0.0806543	-0.143533	-0.0948048	0.275554	-0.200014	-0.355902	0.249192	0.464132
Cgn	Model_1	#9b3441	0.410817	-0.452362	0.238459	-0.250652	0.13142	0.13531	-0.144155	-0.168132	0.0356906	-0.00879098	-0.312153	0.15765	0.399062
Dusp26	Model_1	#9b3441	0.814578	-0.720893	0.524449	-0.265053	0.276506	0.160025	-0.14524	-0.278223	0.277299	-0.176065	-0.57002	0.441237	0.639174
Bag6	Model_1	#9b3441	0.464544	-0.358954	0.382333	0.0778029	0.411487	-0.0175602	-0.146217	0.00543624	0.395424	-0.241027	-0.376829	0.202429	0.550617
Csrnp3	Model_1	#9b3441	0.457178	-0.351763	0.259543	0.0528321	0.175772	-0.073351	-0.148092	-0.133847	0.374881	-0.108492	-0.370052	0.205875	0.302471
Dgcr6	Model_1	#9b3441	0.471543	-0.273096	0.400439	0.0303938	0.339897	0.0844948	-0.150048	0.0534419	0.32696	-0.254057	-0.261776	0.214022	0.483398
Zxdc	Model_1	#9b3441	0.724137	-0.638697	0.4655	-0.181955	0.236285	0.10114	-0.15367	-0.26345	0.317051	-0.182496	-0.518582	0.374612	0.561405
Cic	Model_1	#9b3441	0.539219	-0.427841	0.405655	-0.00687698	0.355015	0.0298809	-0.15732	-0.052571	0.351654	-0.207001	-0.406763	0.252626	0.544886
Ankmy2	Model_1	#9b3441	0.505414	-0.383526	0.290403	0.000970556	0.193594	-0.0219038	-0.159776	-0.130599	0.333778	-0.111666	-0.370578	0.216638	0.356457
Togaram2	Model_1	#9b3441	0.485181	-0.458017	0.301188	-0.177646	0.298183	0.0844574	-0.164762	-0.0477511	0.152146	-0.067315	-0.382668	0.167815	0.591563
Pak4	Model_1	#9b3441	0.520322	-0.3535	0.441938	0.0106876	0.472482	0.072768	-0.164807	0.0890924	0.343728	-0.249418	-0.3495	0.210447	0.650883
Gprasp1	Model_1	#9b3441	0.477363	-0.357493	0.397894	-0.0286896	0.395141	0.0880455	-0.165586	0.0318797	0.275847	-0.210129	-0.33236	0.207844	0.555918
Cdc40	Model_1	#9b3441	0.456765	-0.297185	0.400161	0.0666548	0.43479	0.0317152	-0.174736	0.082397	0.34832	-0.225017	-0.323698	0.180423	0.54088
Braf	Model_1	#9b3441	0.53717	-0.493931	0.307043	-0.0307025	0.19314	-0.038452	-0.184026	-0.212769	0.363429	-0.114247	-0.466666	0.248941	0.398725
Nelfcd	Model_1	#9b3441	0.481532	-0.316295	0.412271	-0.0309628	0.484138	0.0923168	-0.186171	0.157856	0.251238	-0.224222	-0.304238	0.150961	0.638056
Sgta	Model_1	#9b3441	0.589663	-0.446246	0.434303	0.0164898	0.433307	0.01709	-0.191711	-0.00055479	0.397828	-0.169995	-0.46368	0.288772	0.602052
Snx32	Model_1	#9b3441	0.509515	-0.439741	0.302805	-0.113674	0.308706	0.0402262	-0.19275	-0.0380036	0.209003	-0.105238	-0.394795	0.160937	0.532415
Aimp1	Model_1	#9b3441	0.395401	-0.29741	0.323158	0.0130113	0.430102	0.0164046	-0.194072	0.126091	0.250281	-0.0998227	-0.337674	0.13755	0.537178
Tmem63b	Model_1	#9b3441	0.670212	-0.604599	0.433543	-0.023964	0.411266	-0.0436555	-0.197266	-0.144371	0.418524	-0.161805	-0.618795	0.353027	0.625535
Dync2li1	Model_1	#9b3441	0.630627	-0.50137	0.410011	0.0186374	0.384036	-0.0301772	-0.203681	-0.0833135	0.424553	-0.190991	-0.524693	0.314548	0.563792
Ahi1	Model_1	#9b3441	0.656679	-0.584134	0.456472	-0.10085	0.370675	0.0664501	-0.210512	-0.119383	0.359768	-0.182828	-0.538749	0.338051	0.643863
Zfp516	Model_1	#9b3441	0.435993	-0.358279	0.326835	0.0635023	0.430797	-0.0453248	-0.215402	0.0351489	0.342902	-0.163525	-0.416948	0.165647	0.539259
Usp28	Model_1	#9b3441	0.524322	-0.434298	0.405341	-0.0375436	0.483556	0.0623723	-0.220623	0.0666177	0.30249	-0.182794	-0.411209	0.171227	0.680186
Pnpla7	Model_1	#9b3441	0.55133	-0.504163	0.365455	-0.00973335	0.513198	-0.0342885	-0.222783	0.0347403	0.341505	-0.0991647	-0.537088	0.215197	0.693169
Gm12589	Model_1	#9b3441	0.441513	-0.467087	0.270204	-0.134537	0.456444	0.0160606	-0.243236	0.0673212	0.166244	-0.0216788	-0.46389	0.0931188	0.715239
Mrps18a	Model_1	#9b3441	0.6376	-0.545304	0.389304	0.0573803	0.421636	-0.103073	-0.275158	-0.0745294	0.495777	-0.12124	-0.609501	0.299057	0.608561
Rnf32	Model_1	#9b3441	0.502729	-0.387315	0.323977	0.00284412	0.410741	-0.0188522	-0.282156	0.0553106	0.311815	-0.142031	-0.423679	0.125615	0.562986
Tnrc18	Model_1	#9b3441	0.580895	-0.503684	0.371483	-0.0655241	0.414883	0.025792	-0.286014	-0.020907	0.324744	-0.14553	-0.476626	0.162911	0.629014
Ceacam10	Model_1	#9b3441	0.561615	-0.466205	0.292862	0.0753182	0.362724	-0.136366	-0.304781	-0.0436474	0.475573	-0.101515	-0.540313	0.156173	0.563586
Arrdc4	Model_1	#9b3441	0.566997	-0.448014	0.379147	0.0747418	0.442867	-0.0726698	-0.314523	0.0206851	0.458415	-0.171316	-0.532879	0.216797	0.600029
Ppp2r1a	Model_1	#9b3441	0.498994	-0.372866	0.329668	0.0665591	0.534662	-0.0541461	-0.32627	0.156468	0.372945	-0.130234	-0.448081	0.0873166	0.649795
Smoc2	Model_10	#e87b89	-0.348346	0.373389	0.0166231	-0.346145	-0.500403	0.534418	0.695505	-0.12489	-0.586006	-0.133615	0.734826	0.177469	-0.462466
Uhrf1	Model_10	#e87b89	-0.466748	0.527835	-0.014196	-0.234014	-0.390042	0.481958	0.634707	0.030175	-0.586301	-0.147949	0.813084	0.0581525	-0.460722
Arhgef40	Model_10	#e87b89	0.0295968	0.0315261	0.237116	-0.532124	-0.470999	0.651208	0.594051	-0.324389	-0.509621	-0.144079	0.554095	0.317396	-0.228711
Sphk1	Model_10	#e87b89	-0.320044	0.317198	0.0194021	-0.337349	-0.289133	0.476721	0.593279	0.00844986	-0.574751	-0.0818564	0.621389	0.0877606	-0.246846
Ttc34	Model_10	#e87b89	-0.244766	0.31601	0.149597	-0.348541	-0.332327	0.578073	0.585405	-0.0473013	-0.545161	-0.201403	0.669346	0.214182	-0.284795
Trpm2	Model_10	#e87b89	0.000958602	0.0560323	0.191509	-0.479989	-0.566407	0.587011	0.585071	-0.397496	-0.472547	-0.06806	0.547617	0.332359	-0.372191
Arl5c	Model_10	#e87b89	-0.345958	0.334293	-0.0517231	-0.419358	-0.613053	0.532963	0.583768	-0.210886	-0.644726	-0.00999415	0.740757	0.096151	-0.550715
Spink10	Model_10	#e87b89	0.0358842	0.0612322	0.300222	-0.477879	-0.391408	0.660401	0.582352	-0.254302	-0.465306	-0.216818	0.546556	0.353902	-0.183342
Olfr889	Model_10	#e87b89	0.0359884	0.0516781	0.215534	-0.495536	-0.522769	0.618546	0.579426	-0.346629	-0.481338	-0.154255	0.55966	0.308686	-0.316638
Gm43409	Model_10	#e87b89	-0.432934	0.437974	-0.0421439	-0.363737	-0.483715	0.550974	0.575959	-0.0431965	-0.67036	-0.0766608	0.820128	0.0190651	-0.471864
Foxc2	Model_10	#e87b89	-0.256462	0.261945	0.0328302	-0.25511	-0.363292	0.393753	0.575565	-0.113448	-0.426434	-0.105053	0.532254	0.160393	-0.325778
Bik	Model_10	#e87b89	-0.333334	0.385185	0.0638007	-0.273715	-0.376457	0.504424	0.574654	-0.0265239	-0.52044	-0.165778	0.697525	0.144498	-0.38215
Entpd6	Model_10	#e87b89	-0.267887	0.375559	0.136811	-0.173305	-0.230802	0.447494	0.566043	0.0332899	-0.3833	-0.214245	0.623573	0.162525	-0.257142
1700018B24Rik	Model_10	#e87b89	-0.148832	0.218492	0.196002	-0.478421	-0.367169	0.667047	0.558235	-0.105871	-0.594121	-0.198708	0.650464	0.218811	-0.234114
Esyt1	Model_10	#e87b89	0.00388693	0.0679218	0.208592	-0.476547	-0.420501	0.596632	0.551065	-0.260082	-0.483986	-0.137324	0.538912	0.265703	-0.225495
Nlrc3	Model_10	#e87b89	-0.00979635	0.0459828	0.167771	-0.51309	-0.468741	0.58698	0.548091	-0.307046	-0.531794	-0.0752042	0.530298	0.254092	-0.258551
1810013D15Rik	Model_10	#e87b89	0.00604335	0.107834	0.199867	-0.35413	-0.407541	0.515322	0.547124	-0.255866	-0.364503	-0.182275	0.51044	0.291642	-0.283572
Crlf1	Model_10	#e87b89	-0.204981	0.254321	0.104904	-0.306855	-0.319314	0.472947	0.545515	-0.0803651	-0.468326	-0.159612	0.578059	0.145224	-0.254215
Wdcp	Model_10	#e87b89	-0.126032	0.208468	0.134607	-0.388224	-0.448389	0.546718	0.543144	-0.196607	-0.489191	-0.124738	0.620076	0.202729	-0.343757
Gm49359	Model_10	#e87b89	-0.0963702	0.218055	0.178947	-0.356007	-0.423608	0.554315	0.537402	-0.186159	-0.443763	-0.207926	0.654001	0.199229	-0.326914
Aebp1	Model_10	#e87b89	-0.156953	0.214876	0.133829	-0.308972	-0.299144	0.478551	0.537296	-0.082287	-0.437722	-0.16651	0.542394	0.181995	-0.223813
Gm44983	Model_10	#e87b89	-0.264685	0.317089	0.0700363	-0.229878	-0.323954	0.428363	0.534666	-0.0495718	-0.420733	-0.160936	0.613404	0.118201	-0.314633
Igfbp4	Model_10	#e87b89	0.169004	-0.0824245	0.295111	-0.514923	-0.406357	0.604778	0.531119	-0.360244	-0.406501	-0.201594	0.415934	0.375576	-0.138756
2400006E01Rik	Model_10	#e87b89	-0.189814	0.270784	0.111081	-0.374829	-0.444693	0.556031	0.529149	-0.128786	-0.516977	-0.152847	0.659532	0.160673	-0.365686
Gm13075	Model_10	#e87b89	-0.132861	0.216725	0.135508	-0.347862	-0.416039	0.529529	0.526288	-0.167634	-0.456114	-0.137689	0.627422	0.175687	-0.324408
4930550L24Rik	Model_10	#e87b89	-0.286541	0.389982	0.102731	-0.190511	-0.275109	0.463243	0.525704	0.0270176	-0.396615	-0.200021	0.638857	0.152646	-0.314287
Olfr373	Model_10	#e87b89	-0.229001	0.317969	0.0710056	-0.292189	-0.413061	0.490897	0.524674	-0.0985947	-0.465252	-0.133973	0.693724	0.0931456	-0.37584
Aarsd1	Model_10	#e87b89	-0.136163	0.230887	0.126625	-0.290788	-0.373638	0.468842	0.523825	-0.140004	-0.398179	-0.157176	0.602979	0.16394	-0.302904
Gosr2	Model_10	#e87b89	-0.199729	0.382032	0.197423	-0.064717	-0.169336	0.397673	0.517185	0.0538284	-0.214658	-0.299081	0.574663	0.212106	-0.218497
Hist1h4c	Model_10	#e87b89	-0.362834	0.433934	0.00229764	-0.163332	-0.332034	0.390525	0.5169	0.0220351	-0.428024	-0.132732	0.681384	0.034508	-0.383437
Pclaf	Model_10	#e87b89	-0.239074	0.360405	0.0159559	-0.134676	-0.398272	0.313417	0.514348	-0.107546	-0.312499	-0.14959	0.590619	0.100089	-0.41959
Zbtb16	Model_10	#e87b89	-0.308303	0.328288	0.048286	-0.369578	-0.444665	0.545674	0.514322	-0.0805346	-0.583137	-0.124488	0.687021	0.100529	-0.396361
Irak1	Model_10	#e87b89	-0.292708	0.377956	0.0145535	-0.256686	-0.452027	0.470885	0.512747	-0.085406	-0.463005	-0.112289	0.737555	0.0342183	-0.439922
Psmb10	Model_10	#e87b89	-0.0783762	0.194444	0.203178	-0.393017	-0.372774	0.5967	0.512302	-0.125512	-0.469981	-0.214413	0.601667	0.218769	-0.245423
Rbm3	Model_10	#e87b89	-0.314688	0.430446	0.0439571	-0.10914	-0.286845	0.350163	0.512114	0.0204384	-0.338275	-0.12106	0.60459	0.13502	-0.369817
Ccnd1	Model_10	#e87b89	-0.317907	0.368235	0.00137141	-0.34827	-0.455456	0.521005	0.511122	-0.0775229	-0.580759	-0.122647	0.720756	0.048314	-0.434095
Snhg9	Model_10	#e87b89	-0.428044	0.500061	-0.0484136	-0.248151	-0.444201	0.470188	0.510982	0.015585	-0.567741	-0.0622423	0.816014	-0.0263692	-0.50263
Gm42372	Model_10	#e87b89	-0.134154	0.239265	0.135389	-0.278802	-0.357838	0.470655	0.509174	-0.125979	-0.391284	-0.176038	0.604617	0.169658	-0.301812
Ptcra	Model_10	#e87b89	-0.204726	0.250978	0.0662323	-0.408555	-0.46568	0.552495	0.507793	-0.154352	-0.559989	-0.0977344	0.671188	0.105687	-0.360909
Eva1b	Model_10	#e87b89	-0.361474	0.403038	0.0276424	-0.235082	-0.21104	0.43822	0.507017	0.108372	-0.52732	-0.120129	0.6415	0.0470465	-0.265416
Nelfb	Model_10	#e87b89	-0.318523	0.464013	0.0981069	-0.0638945	-0.192799	0.377991	0.500256	0.102625	-0.305169	-0.263012	0.645653	0.0980277	-0.286114
Aldh1a3	Model_10	#e87b89	-0.226745	0.287417	0.0435495	-0.302576	-0.405164	0.46005	0.500217	-0.108754	-0.469571	-0.0931139	0.641599	0.0761601	-0.354735
Akap5	Model_10	#e87b89	-0.161818	0.217477	0.0881191	-0.435486	-0.532678	0.589592	0.496084	-0.219116	-0.550009	-0.0774183	0.657006	0.152824	-0.420404
Exoc1	Model_10	#e87b89	-0.34511	0.401828	0.00289501	-0.249314	-0.390697	0.45118	0.492493	-0.0327746	-0.488707	-0.104434	0.721452	0.0208503	-0.397835
Bc1	Model_10	#e87b89	-0.127113	0.198949	0.105132	-0.440587	-0.53774	0.596229	0.490251	-0.236411	-0.53215	-0.0856831	0.645196	0.173589	-0.419214
Zfp410	Model_10	#e87b89	-0.0742566	0.174914	0.17869	-0.287813	-0.33033	0.473945	0.488363	-0.155176	-0.359271	-0.160351	0.529086	0.218715	-0.248332
Telo2	Model_10	#e87b89	-0.34733	0.447094	0.0382329	-0.0545681	-0.247168	0.319737	0.485689	0.060432	-0.313423	-0.170124	0.621537	0.0613335	-0.340914
Dnajb3	Model_10	#e87b89	-0.253512	0.300751	0.125153	-0.307056	-0.229702	0.521599	0.483769	0.0400965	-0.492987	-0.16499	0.605082	0.11979	-0.168606
Fthl17b	Model_10	#e87b89	-0.215494	0.279248	0.151064	-0.410364	-0.290681	0.611336	0.479668	0.00289397	-0.577014	-0.183075	0.646458	0.130478	-0.213475
Fthl17d	Model_10	#e87b89	-0.221606	0.281152	0.14076	-0.408719	-0.300365	0.605065	0.479069	-0.00334715	-0.578536	-0.178572	0.647259	0.124879	-0.224992
H2-T23	Model_10	#e87b89	-0.0835851	0.207755	0.171324	-0.300759	-0.349023	0.502191	0.47588	-0.123543	-0.378125	-0.172721	0.590305	0.169217	-0.26444
Gmfb	Model_10	#e87b89	-0.191373	0.354477	0.185807	-0.186466	-0.277626	0.493993	0.475519	-0.000414491	-0.314911	-0.251146	0.629835	0.180779	-0.264625
D1Pas1	Model_10	#e87b89	-0.173189	0.264813	0.153854	-0.20059	-0.253492	0.423673	0.472922	-0.0455111	-0.324688	-0.234271	0.522338	0.194034	-0.226966
Stard4	Model_10	#e87b89	-0.200049	0.336188	0.153837	-0.181304	-0.313541	0.452482	0.471876	-0.0432777	-0.325674	-0.236027	0.604796	0.171373	-0.318479
Fbln1	Model_10	#e87b89	-0.0631896	0.196214	0.224646	-0.275127	-0.231634	0.5058	0.468513	-0.0486689	-0.347878	-0.244265	0.528097	0.182432	-0.137184
Terf2ip	Model_10	#e87b89	0.0193925	0.0998287	0.239162	-0.335966	-0.280975	0.515431	0.468232	-0.150287	-0.331797	-0.183733	0.471297	0.252779	-0.141372
Gm29666	Model_10	#e87b89	-0.196658	0.28188	0.0630141	-0.315072	-0.43909	0.488604	0.46708	-0.130944	-0.46533	-0.111374	0.670083	0.0732535	-0.385072
Siglec1	Model_10	#e87b89	-0.1952	0.254748	0.0655765	-0.287065	-0.340258	0.436686	0.463026	-0.0839928	-0.436151	-0.100804	0.592155	0.0885514	-0.289396
Tatdn1	Model_10	#e87b89	-0.214681	0.290877	0.0854774	-0.357488	-0.419503	0.555937	0.459495	-0.0906151	-0.519999	-0.0951001	0.67448	0.0937295	-0.361505
Pphln1	Model_10	#e87b89	-0.375119	0.452736	0.0283973	-0.176213	-0.233165	0.428904	0.456669	0.133204	-0.442697	-0.1438	0.676495	0.000236307	-0.271298
Tmem59	Model_10	#e87b89	-0.424572	0.546908	-0.0671235	0.0338723	-0.379019	0.245427	0.456239	0.034623	-0.259296	-0.15945	0.667892	0.0240566	-0.54166
Inca1	Model_10	#e87b89	-0.219086	0.277986	0.088783	-0.208246	-0.269946	0.394333	0.456102	-0.0359683	-0.370506	-0.144354	0.521678	0.137339	-0.261207
Tnfrsf1a	Model_10	#e87b89	-0.154479	0.184053	0.0554949	-0.191352	-0.277906	0.325286	0.454816	-0.0989111	-0.293301	-0.153305	0.41102	0.176862	-0.23877
Gnat1	Model_10	#e87b89	-0.30158	0.394553	0.0242303	-0.218565	-0.368014	0.436743	0.454633	-0.0120635	-0.447917	-0.1169	0.714242	0.00747678	-0.385142
Pgd	Model_10	#e87b89	-0.259943	0.403535	0.104139	-0.049788	-0.203457	0.331394	0.453374	0.0569556	-0.265273	-0.229857	0.563984	0.138117	-0.300115
Mmgt2	Model_10	#e87b89	-0.19205	0.255656	0.0996597	-0.215649	-0.285837	0.412038	0.453348	-0.0526431	-0.362421	-0.160134	0.517459	0.1374	-0.256271
Gemin4	Model_10	#e87b89	-0.141654	0.228703	0.147263	-0.196833	-0.259814	0.401992	0.450452	-0.0683718	-0.309346	-0.197768	0.494989	0.183791	-0.224707
Uxs1	Model_10	#e87b89	-0.265267	0.348568	0.0967244	-0.0904759	-0.205047	0.3495	0.450327	0.03075	-0.275181	-0.226294	0.539498	0.134974	-0.249341
Sar1a	Model_10	#e87b89	-0.170174	0.308731	0.122195	-0.271227	-0.386788	0.494164	0.448031	-0.0807132	-0.396575	-0.14828	0.614168	0.138527	-0.336847
Arl1	Model_10	#e87b89	-0.410128	0.522753	-0.00595403	-0.0953606	-0.316608	0.381929	0.446248	0.0920637	-0.391549	-0.159418	0.718565	0.00789394	-0.420879
Unc13d	Model_10	#e87b89	0.0555812	0.0613154	0.224228	-0.319548	-0.316491	0.465075	0.444653	-0.205646	-0.303086	-0.167406	0.448468	0.239115	-0.178756
1700031P21Rik	Model_10	#e87b89	-0.101335	0.158364	0.137863	-0.352847	-0.357317	0.499657	0.444593	-0.149988	-0.434514	-0.106368	0.525084	0.159969	-0.237743
2810425M01Rik	Model_10	#e87b89	-0.186025	0.252057	0.0927014	-0.188549	-0.254052	0.3756	0.440532	-0.0442014	-0.327527	-0.131308	0.502349	0.135414	-0.240775
Cbfb	Model_10	#e87b89	-0.173608	0.307408	0.142267	-0.0628441	-0.26029	0.328735	0.44004	-0.0523691	-0.174279	-0.240781	0.503887	0.168065	-0.277279
Cd7	Model_10	#e87b89	-0.226662	0.250231	0.0369428	-0.196765	-0.213599	0.332869	0.439191	0.0121266	-0.365219	-0.095329	0.463531	0.0810306	-0.198389
St3gal1	Model_10	#e87b89	-0.192642	0.241747	0.0776112	-0.195007	-0.253075	0.362793	0.43818	-0.0424837	-0.329	-0.139974	0.486317	0.121446	-0.229455
Gm26678	Model_10	#e87b89	-0.325389	0.353865	-0.00490364	-0.256459	-0.346402	0.431339	0.437546	0.00428958	-0.488482	-0.0943868	0.622961	0.0371788	-0.353267
Fthl17e	Model_10	#e87b89	-0.238185	0.287283	0.116626	-0.372631	-0.245603	0.558869	0.437407	0.0464649	-0.560163	-0.181059	0.620639	0.0779853	-0.188147
Fthl17c	Model_10	#e87b89	-0.192529	0.262344	0.163355	-0.365432	-0.217554	0.570165	0.43593	0.0466057	-0.524916	-0.195175	0.594024	0.115717	-0.148578
Smim4	Model_10	#e87b89	-0.324385	0.437959	0.0687668	-0.0921598	-0.266657	0.374685	0.435783	0.0577324	-0.33747	-0.235747	0.633053	0.0875577	-0.354912
Akap2	Model_10	#e87b89	-0.104246	0.224038	0.149651	-0.236218	-0.261122	0.439718	0.433194	-0.0552204	-0.34064	-0.169274	0.558379	0.112394	-0.200542
Efemp2	Model_10	#e87b89	-0.419061	0.513043	-0.0494099	-0.0283963	-0.189738	0.279797	0.428848	0.167759	-0.365133	-0.135991	0.642996	-0.0523225	-0.348767
Vhl	Model_10	#e87b89	-0.213315	0.304886	0.125312	-0.242506	-0.312244	0.481547	0.428681	-0.0325071	-0.39431	-0.214862	0.606413	0.127495	-0.283262
Snhg20	Model_10	#e87b89	-0.181064	0.317279	0.12409	-0.0912426	-0.218183	0.339007	0.428218	0.0082091	-0.250529	-0.203076	0.518942	0.135089	-0.261527
Cd164	Model_10	#e87b89	-0.279174	0.40583	0.0512685	-0.035434	-0.165609	0.289898	0.428025	0.0941366	-0.251632	-0.191188	0.544008	0.0481215	-0.264211
Mettl3	Model_10	#e87b89	-0.0589306	0.159295	0.175839	-0.290842	-0.296363	0.458278	0.427676	-0.125877	-0.346018	-0.160227	0.514317	0.166738	-0.212591
Gm12031	Model_10	#e87b89	-0.385285	0.415947	-0.0813942	-0.256516	-0.418783	0.411739	0.426114	-0.0110937	-0.540608	-0.0303861	0.713077	-0.0617616	-0.44904
Acer3	Model_10	#e87b89	-0.225654	0.302453	0.0854472	-0.137744	-0.185927	0.348054	0.424016	0.0329454	-0.30752	-0.194168	0.504047	0.0947177	-0.194803
Gm39228	Model_10	#e87b89	-0.132949	0.203572	0.111968	-0.240764	-0.270425	0.403628	0.423754	-0.0769169	-0.343594	-0.150724	0.487064	0.131834	-0.217515
Fahd1	Model_10	#e87b89	-0.149276	0.206291	0.136349	-0.235453	-0.166007	0.412213	0.422486	0.0192788	-0.358335	-0.158094	0.453025	0.142626	-0.112478
Snai3	Model_10	#e87b89	-0.200738	0.260296	0.103058	-0.207266	-0.172193	0.391385	0.421098	0.0437919	-0.353844	-0.152639	0.501626	0.0823346	-0.127728
Rab1b	Model_10	#e87b89	-0.382958	0.484323	-0.0145857	0.0208271	-0.115742	0.240705	0.420644	0.182177	-0.269547	-0.146589	0.572539	0.00133815	-0.270625
Tnfrsf10b	Model_10	#e87b89	-0.0110324	0.15545	0.245145	-0.258887	-0.239276	0.479185	0.418	-0.0918299	-0.282259	-0.22146	0.513581	0.178364	-0.135929
Gm47917	Model_10	#e87b89	-0.10615	0.0982689	0.0186321	-0.443852	-0.540098	0.468211	0.417028	-0.304037	-0.502276	0.0365145	0.521897	0.108958	-0.377857
Brk1	Model_10	#e87b89	-0.406647	0.548759	-0.00293141	0.0370259	-0.213803	0.267582	0.41622	0.162767	-0.251359	-0.141835	0.630746	0.0248447	-0.381306
Dhdds	Model_10	#e87b89	-0.291099	0.375254	0.0832508	-0.159979	-0.161863	0.408398	0.415324	0.119173	-0.383491	-0.183903	0.587904	0.0532027	-0.191046
Ap2m1	Model_10	#e87b89	-0.201933	0.36839	0.129749	-0.196527	-0.254616	0.466484	0.415268	0.0522892	-0.36992	-0.244196	0.625968	0.112518	-0.273908
Arc	Model_10	#e87b89	-0.146985	0.209868	0.0998371	-0.234929	-0.274721	0.386316	0.415085	-0.07839	-0.341571	-0.152561	0.469646	0.136587	-0.23147
Eif1ad	Model_10	#e87b89	-0.329903	0.515323	0.0632401	0.037178	-0.235338	0.295583	0.413733	0.104932	-0.209057	-0.237318	0.635005	0.0619974	-0.381375
Nfe2l2	Model_10	#e87b89	-0.213041	0.329195	0.0935368	-0.122316	-0.267677	0.354858	0.413726	-0.0152757	-0.284322	-0.211831	0.534972	0.128667	-0.307713
Gm32061	Model_10	#e87b89	-0.333375	0.389738	-0.0219514	-0.239239	-0.325257	0.432877	0.41223	0.0427831	-0.494413	-0.0917798	0.69148	-0.0536544	-0.340142
Large2	Model_10	#e87b89	-0.142575	0.239127	0.146286	-0.374682	-0.374459	0.577868	0.411845	-0.057101	-0.488827	-0.198614	0.614943	0.133186	-0.290332
Btbd10	Model_10	#e87b89	-0.0583288	0.263161	0.27865	-0.144426	-0.124185	0.440273	0.410588	0.02044	-0.233099	-0.29718	0.480862	0.238064	-0.136516
Dbil5	Model_10	#e87b89	-0.164706	0.242679	0.128397	-0.200237	-0.220171	0.402317	0.409452	-0.00895227	-0.321201	-0.180123	0.492535	0.14101	-0.186831
Gm28578	Model_10	#e87b89	-0.236977	0.292186	0.0183045	-0.21853	-0.301279	0.381027	0.408701	-0.0253719	-0.398732	-0.0863544	0.571557	0.0261409	-0.296873
Chaf1b	Model_10	#e87b89	-0.484986	0.574795	-0.104803	0.0509682	-0.27845	0.208126	0.408099	0.142009	-0.295026	-0.113713	0.653777	-0.0463513	-0.464684
Mpv17l	Model_10	#e87b89	-0.175213	0.270358	0.0880164	-0.19504	-0.23065	0.395885	0.40769	-0.00163201	-0.334249	-0.14356	0.551622	0.0596191	-0.194515
Tollip	Model_10	#e87b89	-0.12873	0.273372	0.231511	-0.194663	-0.136573	0.478336	0.4076	0.0622925	-0.294198	-0.285268	0.541581	0.155105	-0.093722
Rela	Model_10	#e87b89	-0.19607	0.316786	0.126182	-0.0673316	-0.151943	0.32478	0.40717	0.0543084	-0.219802	-0.233793	0.481707	0.13503	-0.194722
Tk1	Model_10	#e87b89	-0.53634	0.625268	-0.205921	0.13476	-0.296888	0.0916703	0.405975	0.145015	-0.241753	-0.0601592	0.646575	-0.13805	-0.526259
Wsb1	Model_10	#e87b89	-0.126481	0.222121	0.189523	-0.191705	-0.169053	0.432951	0.403484	-0.00402376	-0.277857	-0.252826	0.480765	0.151958	-0.105335
Dbi	Model_10	#e87b89	-0.571851	0.608168	-0.248044	-0.00177468	-0.432679	0.171952	0.403072	0.0597594	-0.393581	0.046979	0.681689	-0.111272	-0.636663
Tex13b	Model_10	#e87b89	-0.194788	0.17453	0.0518929	-0.394755	-0.301769	0.476864	0.40299	-0.0788859	-0.534153	-0.0715955	0.507652	0.0553739	-0.192602
Gng12	Model_10	#e87b89	-0.298986	0.410504	0.0206746	-0.104425	-0.336612	0.353803	0.402867	0.0302588	-0.2678	-0.159215	0.620755	0.0161228	-0.32663
Cirbp	Model_10	#e87b89	-0.596263	0.603038	-0.185723	-0.136555	-0.311885	0.323585	0.401369	0.188832	-0.566907	0.0218269	0.737317	-0.147138	-0.468354
Smyd2	Model_10	#e87b89	-0.273304	0.334665	0.0137087	-0.123774	-0.265541	0.317798	0.3989	0.0096229	-0.316856	-0.137133	0.523895	0.0501404	-0.304074
Dnph1	Model_10	#e87b89	-0.369518	0.536689	0.0231523	0.0595572	-0.226606	0.265023	0.398721	0.144683	-0.186464	-0.204947	0.649194	-0.0126482	-0.349223
Aen	Model_10	#e87b89	-0.129671	0.285334	0.2077	-0.0948047	-0.111277	0.376459	0.398401	0.069671	-0.192566	-0.235271	0.483209	0.161174	-0.0995134
H1f0	Model_10	#e87b89	-0.250794	0.357376	0.0525206	-0.136993	-0.287791	0.368019	0.397717	0.0111932	-0.319204	-0.209768	0.57188	0.0614648	-0.308992
Gm9268	Model_10	#e87b89	-0.00946765	0.105547	0.163354	-0.331908	-0.310847	0.462361	0.396031	-0.154725	-0.36616	-0.151034	0.488377	0.144147	-0.194044
Pygb	Model_10	#e87b89	-0.149231	0.280362	0.167628	-0.0585642	-0.0685181	0.318979	0.394676	0.0923397	-0.167307	-0.243767	0.440344	0.132664	-0.0885041
Dnajc14	Model_10	#e87b89	-0.214082	0.290141	0.0612757	-0.0571422	-0.186446	0.253504	0.392568	0.00925925	-0.220733	-0.175309	0.445687	0.1043	-0.235422
Sec24a	Model_10	#e87b89	-0.0175689	0.149127	0.198367	-0.191433	-0.254535	0.388374	0.392503	-0.13031	-0.21459	-0.206391	0.447396	0.186354	-0.19356
Dct	Model_10	#e87b89	0.0235152	0.0285806	0.119753	-0.372292	-0.427151	0.42713	0.389454	-0.296784	-0.355936	-0.0309945	0.423379	0.184001	-0.261916
Exosc2	Model_10	#e87b89	-0.371632	0.486948	-0.0555596	-0.0188891	-0.297745	0.255961	0.389352	0.0723142	-0.28774	-0.0808068	0.657152	-0.0673874	-0.415991
Gm26767	Model_10	#e87b89	-0.0984665	0.169304	0.142278	-0.255699	-0.252781	0.41688	0.389263	-0.0871348	-0.332549	-0.122681	0.488816	0.11387	-0.180536
Cs	Model_10	#e87b89	-0.269889	0.50481	0.118407	0.0081286	-0.166708	0.342884	0.38916	0.163158	-0.209943	-0.213944	0.649179	0.0355738	-0.281552
Dnmt3b	Model_10	#e87b89	-0.098132	0.195438	0.204615	-0.37244	-0.303697	0.576282	0.388013	-0.0742267	-0.455359	-0.204556	0.568739	0.154038	-0.191148
Crybg2	Model_10	#e87b89	-0.0820111	0.195199	0.199786	-0.226091	-0.254453	0.444466	0.380782	-0.0724167	-0.276339	-0.246808	0.475929	0.199178	-0.186309
Wipi2	Model_10	#e87b89	-0.169045	0.335841	0.176833	-0.153351	-0.169679	0.444292	0.380725	0.0808459	-0.286575	-0.265763	0.574679	0.0962481	-0.14811
Tmem245	Model_10	#e87b89	-0.0948728	0.154784	0.155211	-0.207277	-0.20285	0.380746	0.379782	-0.0715748	-0.269598	-0.170205	0.436936	0.116339	-0.127695
Hist1h2bj	Model_10	#e87b89	-0.436761	0.50166	-0.0792644	-0.132997	-0.316374	0.350915	0.379021	0.104544	-0.452398	-0.104221	0.716127	-0.106475	-0.413263
Slamf1	Model_10	#e87b89	-0.0675691	0.134508	0.114302	-0.213398	-0.224624	0.332201	0.378384	-0.0955181	-0.275336	-0.104352	0.397013	0.132512	-0.165802
Arf4	Model_10	#e87b89	-0.389922	0.544924	-0.0393596	0.103286	-0.287114	0.193928	0.37803	0.0773026	-0.187219	-0.133983	0.591778	0.0408663	-0.510461
Gm47551	Model_10	#e87b89	-0.0766817	0.179609	0.127762	-0.268794	-0.280169	0.448439	0.37705	-0.0840783	-0.34928	-0.165983	0.520053	0.0998921	-0.196583
Rab5c	Model_10	#e87b89	-0.216567	0.324194	0.0954498	-0.11063	-0.231699	0.352434	0.376552	0.0218388	-0.262438	-0.188997	0.527677	0.0808767	-0.247241
Dmrt1	Model_10	#e87b89	-0.338909	0.397008	0.0261623	-0.175276	-0.353468	0.402684	0.376411	-0.0178799	-0.422856	-0.136868	0.608359	0.0702796	-0.413291
Mbnl3	Model_10	#e87b89	-0.160565	0.222061	0.0664076	-0.251016	-0.314618	0.385935	0.375425	-0.0868771	-0.363439	-0.137587	0.493615	0.0861651	-0.261414
Arpc5	Model_10	#e87b89	-0.41477	0.44539	-0.0290703	-0.0819873	-0.191233	0.312586	0.374288	0.135761	-0.357474	-0.141542	0.570918	0.00687455	-0.281843
Mapre1	Model_10	#e87b89	-0.169955	0.286481	0.0782219	-0.126137	-0.241002	0.318128	0.374156	-0.0341696	-0.233798	-0.111215	0.447527	0.144554	-0.263673
Ssna1	Model_10	#e87b89	-0.538693	0.650689	-0.14628	0.0807498	-0.256146	0.189408	0.373798	0.213695	-0.30215	-0.0764102	0.6916	-0.125304	-0.473407
Khdrbs1	Model_10	#e87b89	-0.276052	0.336788	0.0259969	-0.0988776	-0.318898	0.296516	0.372718	-0.0618393	-0.294916	-0.137063	0.509988	0.0703949	-0.375545
Ykt6	Model_10	#e87b89	-0.37891	0.485239	-0.0175312	-0.017832	-0.288442	0.291573	0.372247	0.0817383	-0.268471	-0.177691	0.64132	-0.0148328	-0.399366
Gnai3	Model_10	#e87b89	-0.34564	0.528001	0.0307159	0.130286	-0.188555	0.212038	0.372192	0.135991	-0.116711	-0.250928	0.59718	0.0227477	-0.373841
Nlrp4c	Model_10	#e87b89	-0.16697	0.282486	0.195009	-0.195873	-0.111541	0.463044	0.371001	0.0960977	-0.330476	-0.248968	0.524968	0.115855	-0.104963
Rfwd3	Model_10	#e87b89	-0.137034	0.313248	0.192047	-0.0443961	-0.100068	0.344051	0.370819	0.0772876	-0.145272	-0.305313	0.492428	0.11378	-0.125342
Zcrb1	Model_10	#e87b89	-0.232442	0.321535	0.0425481	-0.0635521	-0.137843	0.242597	0.369884	0.0752975	-0.22926	-0.060966	0.414228	0.0776416	-0.193499
Gm26909	Model_10	#e87b89	-0.27969	0.340326	-0.0110205	-0.223963	-0.325992	0.397032	0.369826	0.00963036	-0.436824	-0.0872973	0.63827	-0.0479941	-0.331118
Sh3glb2	Model_10	#e87b89	-0.224312	0.348779	0.112497	-0.116493	-0.0905899	0.365712	0.369436	0.160098	-0.302506	-0.209458	0.52099	0.0471483	-0.125063
B230312C02Rik	Model_10	#e87b89	-0.0880145	0.150396	0.0807671	-0.225515	-0.254844	0.346281	0.368666	-0.095409	-0.293795	-0.100459	0.43059	0.0930538	-0.168146
Lpar3	Model_10	#e87b89	-0.128588	0.194427	0.106375	-0.27849	-0.276792	0.429836	0.367117	-0.0414253	-0.385161	-0.13813	0.473347	0.103697	-0.209142
Selplg	Model_10	#e87b89	-0.199239	0.17335	-0.0679819	-0.273942	-0.411005	0.318872	0.366171	-0.18088	-0.411884	0.0567628	0.462044	0.0356221	-0.364055
Dennd5b	Model_10	#e87b89	-0.240238	0.310683	0.007228	-0.182769	-0.2876	0.351283	0.36596	-0.0109683	-0.364693	-0.0824865	0.573377	-0.0195175	-0.302531
Hacd2	Model_10	#e87b89	-0.127966	0.284817	0.143695	-0.0520495	-0.165185	0.304177	0.365567	0.0356763	-0.164937	-0.227067	0.438332	0.12587	-0.16547
Gemin7	Model_10	#e87b89	-0.295779	0.454802	0.0933508	0.0189308	-0.0701389	0.288702	0.364297	0.195718	-0.221139	-0.220485	0.537058	0.0581163	-0.205263
Fam210b	Model_10	#e87b89	-0.16119	0.311173	0.14509	-0.0233933	-0.148838	0.298405	0.363255	0.0516406	-0.142076	-0.227455	0.458723	0.134181	-0.181496
Elp6	Model_10	#e87b89	-0.14398	0.290922	0.152906	-0.163282	-0.174679	0.410111	0.36316	0.0516762	-0.291299	-0.197771	0.527441	0.0915116	-0.167753
Gm37065	Model_10	#e87b89	-0.0375675	0.152256	0.153288	-0.226694	-0.235872	0.38974	0.362459	-0.0801392	-0.281131	-0.149438	0.452535	0.134743	-0.176333
Mtpn	Model_10	#e87b89	-0.257716	0.422608	0.077469	0.0498829	-0.154892	0.249543	0.36237	0.110877	-0.117716	-0.206588	0.529695	0.0359736	-0.239443
Aprt	Model_10	#e87b89	-0.286607	0.457996	0.0670071	0.0607022	-0.143507	0.240262	0.36232	0.154549	-0.143631	-0.207281	0.542822	0.0409894	-0.251804
Isy1	Model_10	#e87b89	-0.323519	0.507262	0.0551212	0.0864956	-0.0767224	0.232707	0.362249	0.216454	-0.1734	-0.195256	0.56887	0.000504612	-0.251354
Tulp3	Model_10	#e87b89	-0.210994	0.254285	0.0537329	-0.177491	-0.186614	0.3355	0.360894	0.0214313	-0.341892	-0.0987234	0.486131	0.0381585	-0.188165
Als2	Model_10	#e87b89	-0.209679	0.300731	0.0842914	-0.0975029	-0.172481	0.305865	0.360445	0.0380926	-0.255348	-0.180429	0.492513	0.0577461	-0.200333
Gm10273	Model_10	#e87b89	-0.28027	0.534573	0.113402	0.203145	-0.0380416	0.193512	0.358989	0.239409	-0.0230138	-0.322971	0.552621	0.0541908	-0.238981
Prkd3	Model_10	#e87b89	-0.204655	0.305897	0.114775	-0.0922118	-0.153446	0.334039	0.356208	0.0416634	-0.246935	-0.207705	0.497106	0.0632955	-0.181565
Olfr796	Model_10	#e87b89	-0.180089	0.234596	0.0418612	-0.225411	-0.273182	0.365796	0.35528	-0.0403011	-0.363696	-0.0834038	0.50406	0.0329215	-0.245599
Ndor1	Model_10	#e87b89	-0.261493	0.406886	0.0771816	-0.0311837	-0.111538	0.297551	0.355055	0.141759	-0.251086	-0.202595	0.545511	0.0194877	-0.224019
Cyb561d1	Model_10	#e87b89	-0.107967	0.164829	0.133315	-0.208317	-0.214816	0.369514	0.354107	-0.0584293	-0.288569	-0.172122	0.401433	0.158597	-0.167802
Gm26916	Model_10	#e87b89	-0.274072	0.346409	-0.0313583	-0.164894	-0.348599	0.325286	0.352682	-0.025076	-0.377164	-0.0776254	0.599146	-0.0373348	-0.386875
0610012G03Rik	Model_10	#e87b89	-0.451279	0.54991	-0.0735593	0.0626626	-0.211789	0.209119	0.352015	0.179292	-0.256698	-0.120607	0.605949	-0.052843	-0.385055
8030474K03Rik	Model_10	#e87b89	-0.0729942	0.220273	0.265871	-0.225957	-0.0130058	0.488845	0.351279	0.127078	-0.329122	-0.253091	0.452229	0.168211	0.0229822
Gm10501	Model_10	#e87b89	-0.163283	0.217411	0.0755548	-0.177605	-0.209845	0.333075	0.350461	-0.0127419	-0.302824	-0.107558	0.44244	0.0794702	-0.187258
1500011K16Rik	Model_10	#e87b89	-0.195265	0.307713	0.0695905	-0.0359174	-0.206255	0.260673	0.350287	0.0183354	-0.172972	-0.192793	0.458645	0.0848238	-0.253885
Kpna1	Model_10	#e87b89	-0.344986	0.384437	-0.0116808	-0.0518857	-0.144093	0.254599	0.349906	0.123248	-0.295139	-0.12755	0.517473	-0.0409601	-0.236471
Tex11	Model_10	#e87b89	-0.358003	0.449583	0.0575682	-0.168075	-0.0927384	0.430589	0.349757	0.22844	-0.472364	-0.19319	0.642619	-0.0499857	-0.174046
Hlf	Model_10	#e87b89	-0.167857	0.222683	0.0354542	-0.174431	-0.219383	0.295374	0.349376	-0.0298759	-0.307557	-0.0909052	0.418795	0.0453638	-0.215908
Gtf2e1	Model_10	#e87b89	-0.316469	0.481905	0.0692968	0.120529	-0.083078	0.209215	0.348669	0.184213	-0.125038	-0.237641	0.531702	0.0271219	-0.252859
Gm48610	Model_10	#e87b89	-0.0691338	0.142965	0.117981	-0.189904	-0.21784	0.331049	0.348222	-0.0860129	-0.251822	-0.137708	0.408368	0.111383	-0.170472
Stra8	Model_10	#e87b89	-0.303769	0.321414	0.0295845	-0.344538	-0.366989	0.514957	0.34778	-0.0159898	-0.565275	-0.101476	0.650513	0.0148945	-0.324914
Higd2a	Model_10	#e87b89	-0.13349	0.279759	0.164178	-0.156822	-0.0479867	0.391269	0.347188	0.163253	-0.283438	-0.144275	0.459779	0.0973954	-0.0412202
Tor1aip1	Model_10	#e87b89	-0.176144	0.237156	0.0709652	-0.10578	-0.215195	0.28693	0.347022	-0.0325587	-0.219683	-0.162303	0.414315	0.0913246	-0.209116
Eef1akmt3	Model_10	#e87b89	-0.0710566	0.155662	0.121834	-0.221684	-0.223576	0.371422	0.346869	-0.0633423	-0.296714	-0.14269	0.444193	0.102398	-0.169
Umps	Model_10	#e87b89	-0.418719	0.517564	-0.0103419	-0.010774	-0.0129917	0.277949	0.346553	0.311136	-0.334845	-0.148148	0.603398	-0.107491	-0.147442
Ube2g2	Model_10	#e87b89	-0.270462	0.418369	0.0515252	0.0427195	-0.147901	0.232713	0.345139	0.119238	-0.161595	-0.202423	0.516583	0.0432158	-0.26629
Arhgap1	Model_10	#e87b89	-0.309293	0.446865	0.0755599	0.0431716	-0.0805839	0.264516	0.345069	0.182001	-0.185703	-0.238404	0.531345	0.0382339	-0.220191
Tfr2	Model_10	#e87b89	-0.178696	0.233718	0.057787	-0.176674	-0.184954	0.326722	0.345025	0.0164052	-0.313635	-0.103145	0.457255	0.0447876	-0.17867
Gm47162	Model_10	#e87b89	-0.407894	0.55234	-0.0120779	0.0900492	-0.140484	0.235859	0.344626	0.221039	-0.20179	-0.184717	0.62282	-0.0565746	-0.318952
Pole4	Model_10	#e87b89	-0.471236	0.618718	-0.0576303	0.152564	-0.173121	0.178851	0.342756	0.228412	-0.169811	-0.18587	0.640246	-0.0862782	-0.373714
Tmem185b	Model_10	#e87b89	-0.32442	0.39156	0.00502008	-0.0504655	-0.174547	0.275694	0.341942	0.105018	-0.297671	-0.145836	0.527952	0.00504177	-0.264644
Pyurf	Model_10	#e87b89	-0.43197	0.496131	-0.0531876	0.0318406	-0.0658433	0.209972	0.34193	0.257897	-0.27254	-0.117545	0.550884	-0.0856343	-0.202103
Cxcr2	Model_10	#e87b89	-0.0790677	0.138271	0.0762301	-0.199231	-0.236482	0.309655	0.341921	-0.0822471	-0.269024	-0.101515	0.393594	0.0921242	-0.18197
Pafah1b2	Model_10	#e87b89	-0.379369	0.528411	0.00624234	-0.0280155	-0.242515	0.330353	0.339699	0.149167	-0.304085	-0.153611	0.667683	-0.0317327	-0.379381
Srp14	Model_10	#e87b89	-0.135052	0.322612	0.172817	-0.0830983	-0.165489	0.36385	0.338795	0.0605587	-0.187694	-0.214075	0.491416	0.139454	-0.19471
Hp1bp3	Model_10	#e87b89	-0.282983	0.372725	0.053153	-0.126681	-0.242615	0.363412	0.337645	0.0596363	-0.326236	-0.158625	0.575593	0.0114496	-0.274424
Gm28441	Model_10	#e87b89	-0.233449	0.290565	0.0166797	-0.181235	-0.246432	0.342476	0.336882	0.0132944	-0.36295	-0.100845	0.530288	-0.00330472	-0.256558
Chpt1	Model_10	#e87b89	-0.138286	0.245282	0.101433	-0.098608	-0.196631	0.306182	0.336602	-0.0133571	-0.213733	-0.150837	0.46751	0.0623243	-0.209802
Ybey	Model_10	#e87b89	-0.178174	0.266248	0.105779	-0.159751	-0.17911	0.359148	0.335923	0.0345782	-0.303751	-0.176135	0.485078	0.0630021	-0.178939
Slc19a1	Model_10	#e87b89	-0.211331	0.297611	0.0735097	-0.0528796	-0.105703	0.272086	0.335215	0.0945833	-0.219729	-0.17223	0.438435	0.0506274	-0.144371
Ebpl	Model_10	#e87b89	-0.498149	0.611383	-0.118705	0.125953	-0.193591	0.157615	0.334952	0.221212	-0.23978	-0.130008	0.644025	-0.137146	-0.423829
Gm26563	Model_10	#e87b89	-0.0273722	0.129383	0.161156	-0.227191	-0.243241	0.382106	0.334845	-0.103281	-0.266974	-0.157237	0.439014	0.117556	-0.163702
Cacul1	Model_10	#e87b89	-0.16383	0.272445	0.162314	-0.0558373	-0.0909565	0.309125	0.334446	0.0497623	-0.175264	-0.2267	0.425315	0.127827	-0.121016
Erbb2	Model_10	#e87b89	-0.203328	0.25178	0.0508296	-0.239273	-0.291357	0.410344	0.333913	-0.0187396	-0.384915	-0.146566	0.521292	0.04544	-0.254131
Ier3ip1	Model_10	#e87b89	-0.32506	0.500474	0.0238334	0.119986	-0.130755	0.206657	0.332959	0.183789	-0.111074	-0.180858	0.549869	-0.00772157	-0.274253
1700048O20Rik	Model_10	#e87b89	-0.215621	0.326913	0.128478	-0.203214	-0.147532	0.448298	0.332447	0.116917	-0.391779	-0.190993	0.573548	0.0240937	-0.156107
Eif6	Model_10	#e87b89	-0.254686	0.390172	0.0549717	-0.0997855	-0.169877	0.334255	0.330646	0.128946	-0.281701	-0.110797	0.533287	0.038939	-0.208065
Trappc4	Model_10	#e87b89	-0.391943	0.549279	0.00355032	0.173733	-0.084155	0.158221	0.330198	0.243238	-0.104099	-0.197424	0.532134	0.00646557	-0.296606
Btbd1	Model_10	#e87b89	-0.194173	0.249342	0.0692333	-0.154205	-0.250299	0.328252	0.330022	-0.0294969	-0.299998	-0.153887	0.444	0.0831168	-0.246448
Tmed2	Model_10	#e87b89	-0.529932	0.645669	-0.188153	0.192321	-0.290054	0.0680351	0.329527	0.145905	-0.193091	-0.0534796	0.607782	-0.113827	-0.580021
Ccdc85b	Model_10	#e87b89	-0.350904	0.435418	0.00313578	-0.0871126	-0.235781	0.331223	0.329442	0.124213	-0.346579	-0.192421	0.610251	-0.0440761	-0.316198
Hist1h4d	Model_10	#e87b89	-0.290419	0.36227	-0.0069826	-0.110656	-0.21691	0.298535	0.329198	0.0780487	-0.336555	-0.101822	0.549954	-0.0537807	-0.273028
Cdca7	Model_10	#e87b89	-0.477638	0.604443	-0.0811492	0.000326758	-0.200023	0.278783	0.328329	0.247939	-0.350931	-0.129125	0.714807	-0.165253	-0.365949
Cyp2e1	Model_10	#e87b89	-0.0962503	0.20231	0.109896	-0.126704	-0.187369	0.306176	0.328013	-0.024878	-0.218403	-0.164948	0.43407	0.0820645	-0.176926
Mcts2	Model_10	#e87b89	-0.385874	0.475162	-0.00225215	0.0241897	-0.055357	0.236674	0.326189	0.246342	-0.274114	-0.160085	0.543678	-0.0503371	-0.209795
Nipa2	Model_10	#e87b89	-0.176134	0.309961	0.146895	-0.0443053	-0.113205	0.307651	0.326166	0.0791066	-0.178993	-0.247158	0.457577	0.107304	-0.157256
Nsun3	Model_10	#e87b89	-0.105799	0.21888	0.165278	-0.165772	-0.168451	0.3796	0.32514	0.0184084	-0.260975	-0.20657	0.452296	0.11439	-0.142861
Azin1	Model_10	#e87b89	-0.380336	0.539097	0.0232205	0.197341	-0.0679706	0.15273	0.324936	0.222989	-0.0751034	-0.216381	0.53705	-0.0136928	-0.284713
Pola2	Model_10	#e87b89	-0.290879	0.461327	0.00522278	0.0686765	-0.210874	0.205576	0.32453	0.104828	-0.151086	-0.151277	0.588826	-0.0540944	-0.329632
Txnrd1	Model_10	#e87b89	-0.483581	0.570299	-0.176189	0.195869	-0.295598	0.0497417	0.324523	0.101864	-0.110753	-0.066316	0.575377	-0.139535	-0.505319
Mettl13	Model_10	#e87b89	-0.109954	0.267065	0.199861	-0.0652697	-0.0759184	0.334526	0.324198	0.0742425	-0.168659	-0.265417	0.438817	0.131939	-0.102116
Shc1	Model_10	#e87b89	-0.327893	0.441823	0.03437	0.0800526	-0.00372196	0.200999	0.323734	0.234285	-0.175846	-0.215366	0.489108	-0.0293784	-0.164679
Mastl	Model_10	#e87b89	-0.221492	0.341237	0.10638	-0.0357399	-0.085873	0.294036	0.323675	0.127251	-0.197558	-0.213427	0.485084	0.0216046	-0.133684
Psat1	Model_10	#e87b89	-0.366232	0.552213	-0.0381438	0.156208	-0.274136	0.151598	0.323637	0.0974778	-0.0990836	-0.183221	0.599854	-0.0291502	-0.483996
Gm37933	Model_10	#e87b89	-0.30452	0.374107	0.0230651	-0.185911	-0.237471	0.396821	0.323191	0.0966995	-0.424261	-0.13378	0.607857	-0.0364628	-0.272624
Kdm5a	Model_10	#e87b89	-0.167978	0.0843496	-0.0637895	-0.293446	-0.374023	0.267311	0.321513	-0.236012	-0.401577	0.133728	0.344565	0.0554763	-0.327737
Gm40264	Model_10	#e87b89	-0.0882786	0.181607	0.114774	-0.159697	-0.189665	0.3146	0.319558	-0.0347142	-0.240963	-0.135797	0.424803	0.081703	-0.157788
Banp	Model_10	#e87b89	-0.256773	0.38048	0.057765	-0.0235129	-0.16279	0.269815	0.319093	0.0905138	-0.217359	-0.164485	0.504079	0.0102193	-0.248849
Pdia5	Model_10	#e87b89	-0.302582	0.373244	0.0134433	-0.0696515	-0.171882	0.295127	0.318905	0.113521	-0.295683	-0.143605	0.523526	-0.0232764	-0.232913
Alox8	Model_10	#e87b89	-0.294773	0.343626	-0.0420828	-0.23739	-0.321259	0.376308	0.31852	0.0268245	-0.461711	-0.0338152	0.617137	-0.0894371	-0.338288
G3bp2	Model_10	#e87b89	-0.178202	0.240095	0.104398	-0.135297	-0.101701	0.320073	0.318215	0.0608214	-0.273969	-0.163947	0.417581	0.0497833	-0.117454
Utp11	Model_10	#e87b89	-0.351518	0.525292	0.00512408	0.126042	-0.123315	0.183674	0.318193	0.194696	-0.137339	-0.196182	0.563279	-0.0346063	-0.307015
Asf1b	Model_10	#e87b89	-0.225682	0.409825	0.0695899	0.0251156	-0.139396	0.235415	0.317089	0.126714	-0.15862	-0.235691	0.497985	0.043124	-0.240813
Cinp	Model_10	#e87b89	-0.390201	0.57326	-0.0164436	0.213999	-0.0847667	0.115922	0.316693	0.245093	-0.0720782	-0.182299	0.558345	-0.0540131	-0.309
Errfi1	Model_10	#e87b89	-0.191078	0.351061	0.119598	-0.0227049	-0.120371	0.291467	0.316612	0.0945879	-0.193038	-0.235314	0.483195	0.0666164	-0.218704
Nsf	Model_10	#e87b89	-0.21584	0.312145	0.0489042	-0.121719	-0.265148	0.318409	0.316276	0.000293092	-0.279775	-0.142597	0.511776	0.0226722	-0.293504
Loxl2	Model_10	#e87b89	-0.0639709	0.183061	0.125206	-0.239339	-0.293241	0.424073	0.315865	-0.090873	-0.307752	-0.162687	0.497474	0.0913278	-0.233264
Map2k1	Model_10	#e87b89	-0.556641	0.672315	-0.165135	0.238903	-0.204158	0.0658606	0.315461	0.239936	-0.137364	-0.114748	0.634559	-0.157003	-0.475634
Pdia6	Model_10	#e87b89	-0.426996	0.563252	-0.112087	0.154133	-0.219503	0.106728	0.315082	0.158517	-0.156493	-0.093653	0.568454	-0.100306	-0.418599
Pitpnb	Model_10	#e87b89	-0.319742	0.432466	0.0504787	0.0196501	-0.095718	0.258937	0.3148	0.185602	-0.205802	-0.183712	0.516283	0.00911699	-0.200641
Bzw1	Model_10	#e87b89	-0.449241	0.496797	-0.151571	-0.100102	-0.309105	0.25383	0.314555	0.11623	-0.405718	0.0978952	0.604514	-0.114385	-0.421974
Gm4737	Model_10	#e87b89	-0.52837	0.665125	-0.105421	0.289043	-0.0945521	0.0475048	0.314055	0.282177	-0.0817869	-0.172812	0.600392	-0.127527	-0.386899
Snrpc	Model_10	#e87b89	-0.415607	0.512807	-0.129972	0.0191668	-0.256944	0.170492	0.313844	0.130423	-0.272169	0.0525852	0.549042	-0.0768756	-0.40738
Slc29a2	Model_10	#e87b89	-0.302415	0.366385	-0.0161632	-0.0136464	-0.119233	0.21269	0.313805	0.140309	-0.242833	-0.110545	0.46545	-0.0324655	-0.205896
Ldlrad3	Model_10	#e87b89	-0.177482	0.281763	0.15774	-0.184489	-0.102013	0.437655	0.313525	0.112999	-0.352108	-0.208712	0.506188	0.0636928	-0.105326
Mrpl13	Model_10	#e87b89	-0.216175	0.382505	0.0569637	0.0187113	-0.0826214	0.216191	0.312082	0.141622	-0.175124	-0.117562	0.486635	-0.0118553	-0.192665
Polr3g	Model_10	#e87b89	-0.438928	0.567947	-0.0280212	0.0785175	-0.153557	0.231352	0.312081	0.226857	-0.23956	-0.164328	0.637035	-0.0988721	-0.335243
Arfrp1	Model_10	#e87b89	-0.335224	0.472319	0.0416728	0.0628156	-0.0739044	0.240481	0.311735	0.215419	-0.18894	-0.237844	0.550025	-0.0273131	-0.20822
M1ap	Model_10	#e87b89	-0.19519	0.34208	0.115056	-0.0886543	-0.18507	0.356046	0.311378	0.0758085	-0.225237	-0.246193	0.526909	0.0748145	-0.21942
Ccdc166	Model_10	#e87b89	-0.185081	0.246071	0.0903411	-0.187869	-0.158719	0.36282	0.311284	0.0594075	-0.339853	-0.156475	0.45362	0.0588543	-0.15469
Hist1h3a	Model_10	#e87b89	-0.357593	0.421804	-0.0488113	-0.0785427	-0.221293	0.272555	0.311252	0.117342	-0.349173	-0.0981156	0.576139	-0.0907251	-0.315233
Hist1h3c	Model_10	#e87b89	-0.505296	0.584488	-0.170908	0.0362825	-0.236003	0.182708	0.310819	0.212855	-0.340795	-0.0570352	0.670708	-0.219639	-0.424081
Lman2	Model_10	#e87b89	-0.257182	0.417171	0.0676185	0.0720657	-0.0623001	0.2191	0.309759	0.190494	-0.128164	-0.200818	0.475488	0.0261807	-0.180604
Ndc1	Model_10	#e87b89	-0.424929	0.570644	-0.0233794	0.112619	-0.0464241	0.205417	0.309213	0.300489	-0.209739	-0.170995	0.61875	-0.145973	-0.236418
Ndfip1	Model_10	#e87b89	-0.501988	0.582557	-0.123178	0.0910042	-0.198055	0.185276	0.308757	0.222031	-0.251167	-0.132806	0.629122	-0.147628	-0.386471
Dpep2	Model_10	#e87b89	-0.0460454	0.155107	0.144152	-0.179755	-0.207475	0.341956	0.308095	-0.0684661	-0.229965	-0.158408	0.42313	0.106472	-0.168585
Pnrc2	Model_10	#e87b89	-0.410695	0.504319	-0.109769	0.133784	-0.18662	0.112731	0.306796	0.143133	-0.158811	-0.100133	0.527072	-0.0947777	-0.382338
Lyrm9	Model_10	#e87b89	-0.340667	0.474793	0.0164387	0.114366	-0.0563402	0.175477	0.306262	0.22669	-0.138983	-0.163307	0.514583	-0.0362693	-0.209054
Ahcy	Model_10	#e87b89	-0.548133	0.6803	-0.126883	0.299595	-0.10114	0.0328501	0.305411	0.290595	-0.083415	-0.157667	0.604904	-0.146288	-0.403354
Kdelr2	Model_10	#e87b89	-0.312358	0.437639	-0.0288437	0.102299	-0.250254	0.152943	0.305286	0.0552867	-0.107279	-0.174214	0.501364	-0.00246905	-0.37802
Bid	Model_10	#e87b89	-0.392848	0.525045	-0.0102643	0.1568	-0.112204	0.164424	0.305256	0.216017	-0.100994	-0.188745	0.547565	-0.0352718	-0.292333
Caprin2	Model_10	#e87b89	-0.156305	0.215236	0.107597	-0.113698	-0.122425	0.290807	0.304478	0.00227984	-0.255702	-0.169834	0.376094	0.107705	-0.153074
Arpc2	Model_10	#e87b89	-0.517094	0.599058	-0.235623	0.219275	-0.267849	-0.0166481	0.304424	0.136775	-0.138826	-0.00758039	0.520674	-0.125941	-0.543202
Ddx11	Model_10	#e87b89	-0.418021	0.508471	-0.0230022	0.0152981	-0.0808161	0.25794	0.303535	0.25882	-0.30049	-0.144187	0.604796	-0.127086	-0.225513
Gins2	Model_10	#e87b89	-0.281625	0.336835	-0.000825845	-0.112924	-0.223565	0.280908	0.303509	0.0717903	-0.313453	-0.136457	0.496388	0.00270581	-0.263304
Actr2	Model_10	#e87b89	-0.385127	0.42393	-0.0651189	0.00972696	-0.216894	0.20646	0.303344	0.104518	-0.221559	-0.113685	0.522596	-0.065847	-0.30692
Sh3bgrl3	Model_10	#e87b89	-0.449884	0.564466	-0.046715	0.117755	-0.125576	0.169857	0.303032	0.263507	-0.208812	-0.21568	0.593833	-0.0822225	-0.337698
Xlr4a	Model_10	#e87b89	-0.0424838	0.202772	0.233279	-0.0891842	-0.0320556	0.349827	0.302605	0.0745445	-0.155084	-0.270125	0.371318	0.166983	-0.0308929
Dbnl	Model_10	#e87b89	-0.441102	0.546986	-0.0595495	0.0459726	-0.0795903	0.222551	0.302523	0.296807	-0.296378	-0.138805	0.604509	-0.124735	-0.270065
AC174678.1	Model_10	#e87b89	-0.0604866	0.123786	0.106449	-0.199738	-0.213598	0.315714	0.302117	-0.0773995	-0.256779	-0.103082	0.364866	0.104793	-0.161273
Dnaja2	Model_10	#e87b89	-0.178978	0.304933	0.0699787	-0.0562196	-0.173893	0.250287	0.30073	0.0241186	-0.193893	-0.0368972	0.412866	0.0903005	-0.256892
Slc16a13	Model_10	#e87b89	-0.202075	0.261391	0.0209049	-0.0684819	-0.124757	0.221011	0.299544	0.0654299	-0.229952	-0.116104	0.389029	0.0115808	-0.182138
Snx6	Model_10	#e87b89	-0.398423	0.438483	-0.0428712	-0.0461575	-0.0396463	0.241018	0.299515	0.259217	-0.331399	-0.0334924	0.495624	-0.0698466	-0.165753
Slx1b	Model_10	#e87b89	-0.133141	0.201906	0.106226	-0.067886	-0.118451	0.248475	0.298794	0.0130179	-0.170394	-0.131116	0.347621	0.11048	-0.136973
Shmt2	Model_10	#e87b89	-0.522221	0.564778	-0.134297	-0.0505201	-0.0708708	0.263538	0.298346	0.343182	-0.463688	-0.0581564	0.654157	-0.248629	-0.247283
Wdr70	Model_10	#e87b89	-0.0907791	0.251952	0.197125	-0.0171689	-0.094616	0.284405	0.298052	0.0319348	-0.083308	-0.260111	0.388046	0.153865	-0.129807
Ung	Model_10	#e87b89	-0.407273	0.565033	-0.0798163	0.263799	-0.133758	0.0316439	0.298003	0.209033	-0.00201631	-0.130365	0.514419	-0.0804953	-0.34447
9530068E07Rik	Model_10	#e87b89	-0.329573	0.44811	4.33268e-05	0.0282219	-0.112089	0.245316	0.297862	0.191838	-0.224702	-0.209927	0.542995	-0.0573878	-0.232808
Smim15	Model_10	#e87b89	-0.350225	0.445409	-0.0116586	0.0363063	-0.13888	0.213675	0.296684	0.150671	-0.228329	-0.157426	0.528222	-0.0458632	-0.284912
Ctu2	Model_10	#e87b89	-0.296945	0.459685	0.093435	0.0650162	0.0285779	0.239194	0.295281	0.289017	-0.17585	-0.22294	0.515922	-0.0283016	-0.112653
Dazap2	Model_10	#e87b89	-0.206661	0.281672	0.0539799	-0.197365	-0.171518	0.370501	0.294071	0.0774086	-0.377903	-0.139119	0.487548	0.0261607	-0.165478
Rnf141	Model_10	#e87b89	-0.0928036	0.199718	0.184788	-0.129012	-0.0620715	0.351343	0.293488	0.0627965	-0.214734	-0.2363	0.386162	0.112003	-0.0420666
Rab3a	Model_10	#e87b89	-0.165547	0.246093	0.0723652	-0.181388	-0.185382	0.345105	0.292903	0.0537608	-0.321941	-0.134582	0.45135	0.0371991	-0.181298
Pcna-ps2	Model_10	#e87b89	-0.459548	0.658885	-0.107966	0.292069	-0.167089	0.0276145	0.292707	0.236982	-0.0395305	-0.149955	0.590121	-0.124041	-0.44416
Zfp185	Model_10	#e87b89	-0.0866285	0.164993	0.118209	-0.163466	-0.178186	0.316983	0.292675	-0.0350852	-0.235425	-0.177648	0.370526	0.0993974	-0.150168
Akap8	Model_10	#e87b89	-0.30803	0.472083	0.0441486	0.0703125	-0.124071	0.23126	0.292077	0.177081	-0.157587	-0.193448	0.550702	-0.0301312	-0.25934
Fgfr1op2	Model_10	#e87b89	-0.392235	0.478904	-0.00750722	0.0827455	-0.0680986	0.192039	0.292015	0.221593	-0.18997	-0.140087	0.505461	-0.0359722	-0.234199
Haus8	Model_10	#e87b89	-0.286934	0.389004	0.0522632	-0.0517318	-0.0414313	0.294148	0.291802	0.223264	-0.27341	-0.154892	0.515013	-0.0464277	-0.0994025
Idh3a	Model_10	#e87b89	-0.257745	0.466374	0.083639	0.142627	-0.0956678	0.19382	0.291594	0.172813	-0.0579443	-0.234452	0.500014	0.0419875	-0.256159
Clptm1l	Model_10	#e87b89	-0.290918	0.397657	0.0339456	0.0957277	-0.123414	0.169584	0.29157	0.103874	-0.124652	-0.192504	0.456449	-0.00839328	-0.251871
Cd81	Model_10	#e87b89	-0.264416	0.354365	-0.00980713	-0.155067	-0.209436	0.351573	0.29087	0.102355	-0.39003	-0.14725	0.549286	-0.0606162	-0.253006
Cisd2	Model_10	#e87b89	-0.356052	0.47671	-0.0518021	0.0481866	-0.222833	0.194978	0.290758	0.126683	-0.214961	-0.17077	0.565669	-0.0774578	-0.368827
Atpaf2	Model_10	#e87b89	-0.396276	0.540563	-0.0577746	0.147198	-0.173006	0.145755	0.288879	0.182984	-0.134877	-0.167993	0.575351	-0.0823148	-0.370225
Ola1	Model_10	#e87b89	-0.211889	0.42671	0.099692	0.123011	-0.136507	0.195531	0.288811	0.109015	-0.0442195	-0.224386	0.481165	0.0603337	-0.276862
Slc16a1	Model_10	#e87b89	-0.2709	0.426348	0.0506811	0.0932691	-0.115003	0.194122	0.288018	0.130687	-0.112113	-0.227865	0.500852	-0.0100857	-0.248651
Qars	Model_10	#e87b89	-0.289531	0.388897	0.0599065	0.0466717	-0.0217968	0.216245	0.286562	0.195774	-0.172303	-0.175278	0.453294	0.00755212	-0.155118
Minpp1	Model_10	#e87b89	-0.0951495	0.284537	0.190905	-0.00753707	-0.0352045	0.28106	0.2855	0.114427	-0.106355	-0.266078	0.412635	0.0966171	-0.08887
Srpr	Model_10	#e87b89	-0.398521	0.509055	-0.0629015	0.188405	-0.173271	0.0768567	0.28512	0.142234	-0.0924789	-0.136784	0.496963	-0.0512761	-0.392609
Fbxl6	Model_10	#e87b89	-0.393856	0.499368	0.00256317	-0.010118	-0.00986801	0.296612	0.285095	0.328122	-0.32904	-0.159925	0.596795	-0.131086	-0.145175
Lrwd1	Model_10	#e87b89	-0.401192	0.583226	0.0025374	0.0974564	-0.0938792	0.237136	0.284591	0.28567	-0.213602	-0.202878	0.645147	-0.111419	-0.295069
Wdhd1	Model_10	#e87b89	-0.257964	0.415156	0.0802283	0.0568356	-0.0367955	0.218961	0.283631	0.182423	-0.151953	-0.234613	0.493924	-0.0327961	-0.151478
Sgpl1	Model_10	#e87b89	-0.375232	0.490356	-0.0112871	0.150234	-0.103759	0.156445	0.282944	0.199254	-0.106714	-0.188344	0.524568	-0.0794951	-0.279412
Fam83d	Model_10	#e87b89	-0.130622	0.32131	0.140622	-0.0674821	-0.0616046	0.32943	0.282198	0.133665	-0.192356	-0.226036	0.484502	0.00159355	-0.0807048
Timm22	Model_10	#e87b89	-0.314798	0.438014	0.0206372	0.0731304	-0.0531993	0.196571	0.282005	0.224158	-0.160516	-0.168068	0.483734	-0.0339287	-0.183855
Ocel1	Model_10	#e87b89	-0.237086	0.329066	0.0602654	-0.157357	-0.198145	0.346749	0.281749	0.0836359	-0.356789	-0.155793	0.52655	0.00019279	-0.247223
Bbip1	Model_10	#e87b89	-0.329278	0.443637	-0.0107332	0.12956	-0.130984	0.137917	0.281671	0.149566	-0.0985944	-0.179918	0.47583	-0.0213192	-0.296451
Leprot	Model_10	#e87b89	-0.15111	0.240515	0.131656	-0.115477	-0.0695846	0.333092	0.281607	0.0960923	-0.237429	-0.205677	0.410136	0.0761018	-0.0700053
Guk1	Model_10	#e87b89	-0.223698	0.391273	0.112367	-0.00282477	-0.0166615	0.290012	0.281504	0.22881	-0.191661	-0.223832	0.489665	0.012517	-0.0916986
Ppat	Model_10	#e87b89	-0.46128	0.634391	-0.0647639	0.242933	-0.163468	0.103867	0.281401	0.233876	-0.0727798	-0.183012	0.606961	-0.0996161	-0.417249
Rtn3	Model_10	#e87b89	-0.475021	0.578599	-0.108949	0.0826521	-0.18998	0.189434	0.280839	0.225527	-0.266069	-0.13206	0.63136	-0.150251	-0.38563
Net1	Model_10	#e87b89	-0.183221	0.27834	0.0764826	-0.058757	-0.137409	0.262421	0.280738	0.0577186	-0.194593	-0.176268	0.422182	0.0353954	-0.173963
Abhd11	Model_10	#e87b89	-0.4675	0.554915	-0.0711045	0.126578	-0.0820293	0.167403	0.280237	0.286762	-0.193516	-0.135392	0.569629	-0.123106	-0.28255
Pik3r2	Model_10	#e87b89	-0.214824	0.384352	0.111059	0.0183909	-0.084605	0.28522	0.280031	0.156621	-0.162378	-0.235329	0.504169	0.0324146	-0.188268
Nagpa	Model_10	#e87b89	-0.317556	0.424657	0.00841506	-0.0527473	-0.14152	0.295991	0.280025	0.174638	-0.300824	-0.152712	0.568583	-0.0696237	-0.228972
Tut1	Model_10	#e87b89	-0.455732	0.537186	-0.0778289	0.0964389	-0.0485648	0.163438	0.280024	0.296028	-0.246834	-0.12814	0.551121	-0.130365	-0.263097
Socs1	Model_10	#e87b89	-0.264646	0.359365	0.0602803	-0.187815	-0.206098	0.417731	0.278794	0.101159	-0.407289	-0.180301	0.58619	-0.0229088	-0.236578
Uimc1	Model_10	#e87b89	-0.12261	0.240323	0.185124	-0.15736	-0.0325011	0.382296	0.277998	0.123856	-0.292579	-0.224754	0.439206	0.0578538	-0.0296361
Hist1h2bk	Model_10	#e87b89	-0.436501	0.510751	-0.118553	-0.0352634	-0.233144	0.25191	0.277809	0.176391	-0.361542	-0.0864563	0.650152	-0.188142	-0.367859
Hist1h4n	Model_10	#e87b89	-0.353684	0.428228	-0.0607716	-0.105845	-0.256109	0.303201	0.277211	0.111577	-0.36568	-0.107184	0.619639	-0.126197	-0.340825
Slc3a2	Model_10	#e87b89	-0.146683	0.345981	0.0970758	-0.0156722	-0.183748	0.274859	0.276952	0.0851545	-0.136137	-0.176925	0.478803	0.0352426	-0.231794
Fam213b	Model_10	#e87b89	-0.179262	0.261557	0.075316	-0.13601	-0.0768574	0.319544	0.276931	0.131697	-0.296007	-0.144966	0.431709	0.00947735	-0.101001
Pcna	Model_10	#e87b89	-0.481381	0.624064	-0.198471	0.259815	-0.24119	-0.0259073	0.27676	0.169008	-0.0786306	-0.0234955	0.537321	-0.140743	-0.513993
Nanos1	Model_10	#e87b89	-0.0878497	0.164729	0.137776	-0.154107	-0.205095	0.325215	0.276408	-0.0454968	-0.221473	-0.166977	0.370321	0.127187	-0.16924
Nap1l4	Model_10	#e87b89	-0.283441	0.369995	0.0486723	0.0324784	0.0112767	0.20169	0.275627	0.200809	-0.183794	-0.154407	0.40876	0.0154219	-0.109648
Hist1h4m	Model_10	#e87b89	-0.354801	0.429649	-0.063631	-0.102633	-0.254351	0.301594	0.275038	0.11284	-0.363645	-0.107225	0.619682	-0.129341	-0.33972
Krtcap3	Model_10	#e87b89	-0.204625	0.340973	0.105973	-0.106741	-0.111572	0.35505	0.274234	0.149036	-0.292334	-0.200573	0.515124	0.00110747	-0.161915
Gm16280	Model_10	#e87b89	-0.194806	0.253708	0.0586739	-0.192543	-0.214537	0.35959	0.273899	0.0278915	-0.337401	-0.130733	0.48004	0.0102232	-0.200072
Atp1b3	Model_10	#e87b89	-0.372603	0.518419	-0.0495449	0.216463	-0.146459	0.0784895	0.273663	0.174063	-0.0481693	-0.193051	0.50259	-0.0647305	-0.3486
Cnot8	Model_10	#e87b89	-0.176536	0.369166	0.150755	-0.0333826	-0.069934	0.34208	0.273567	0.178193	-0.172817	-0.242949	0.516729	0.0242113	-0.110418
Stam2	Model_10	#e87b89	-0.306689	0.451773	0.0598769	0.0382415	-0.0597092	0.258719	0.273498	0.219703	-0.1992	-0.18655	0.530804	-0.0263065	-0.189938
Cox10	Model_10	#e87b89	-0.166582	0.298549	0.131994	-0.0696581	-0.0420236	0.304534	0.273183	0.145529	-0.216808	-0.210256	0.434189	0.0413168	-0.080333
Hist1h2ai	Model_10	#e87b89	-0.384395	0.470701	-0.0628349	-0.0323909	-0.187603	0.264601	0.272875	0.178805	-0.328587	-0.111701	0.610049	-0.140205	-0.312156
Taf13	Model_10	#e87b89	-0.285099	0.409649	0.0505219	-0.00813463	-0.131095	0.284468	0.271237	0.15283	-0.21271	-0.217353	0.529703	-0.00409828	-0.228418
1810024B03Rik	Model_10	#e87b89	-0.170145	0.249723	0.0645646	-0.0627882	-0.106679	0.240919	0.270955	0.0704705	-0.201127	-0.14092	0.38713	0.0218981	-0.146219
Ppp4c	Model_10	#e87b89	-0.434009	0.515798	-0.122178	0.180166	-0.080586	0.0449362	0.270462	0.223895	-0.1275	-0.0662521	0.449766	-0.0870503	-0.297791
Pigs	Model_10	#e87b89	-0.230149	0.397046	0.0900201	0.0531397	-0.0732381	0.238589	0.270006	0.168032	-0.141829	-0.232126	0.481297	0.0141807	-0.190921
Mcm3	Model_10	#e87b89	-0.383945	0.572676	-0.0434364	0.253138	-0.034329	0.0504096	0.26933	0.278231	-0.0281541	-0.166541	0.52695	-0.129294	-0.2582
Gm15541	Model_10	#e87b89	-0.116715	0.172595	0.0551803	-0.133328	-0.156036	0.257516	0.268999	-0.00569446	-0.236849	-0.0944099	0.372161	0.0319622	-0.154787
Rasa3	Model_10	#e87b89	-0.307281	0.374557	-0.0165627	-0.111211	-0.145573	0.297492	0.268597	0.16716	-0.353304	-0.122529	0.528286	-0.0997092	-0.214963
2310039H08Rik	Model_10	#e87b89	-0.264486	0.404233	0.0538784	0.0285566	-0.116468	0.239842	0.267218	0.152721	-0.182248	-0.198289	0.485675	0.0190933	-0.261165
Klf9	Model_10	#e87b89	-0.0666711	0.10393	0.081203	-0.180921	-0.207297	0.276381	0.267107	-0.0875984	-0.230451	-0.0982924	0.295594	0.0979463	-0.155764
Ttc9c	Model_10	#e87b89	-0.179071	0.316076	0.0897983	-0.00340913	-0.168436	0.248467	0.266629	0.0485915	-0.141731	-0.193705	0.455812	0.0435386	-0.243956
Stk4	Model_10	#e87b89	-0.260036	0.38166	0.091302	0.030734	-0.0411424	0.239857	0.266179	0.182625	-0.16017	-0.222668	0.467904	-0.00082327	-0.143068
Slbp	Model_10	#e87b89	-0.444145	0.552155	-0.211911	0.138989	-0.349838	0.0332382	0.265493	0.0637386	-0.173314	0.014721	0.533442	-0.111478	-0.569663
Coq7	Model_10	#e87b89	-0.320946	0.430423	0.00662861	-0.0826337	-0.0579041	0.298728	0.265404	0.251901	-0.339324	-0.0710671	0.530478	-0.0731846	-0.145446
Sfrp2	Model_10	#e87b89	-0.243703	0.307415	-0.0298459	-0.158419	-0.182478	0.285404	0.265393	0.0933721	-0.376922	-0.0654128	0.482069	-0.0847436	-0.240479
Arhgap10	Model_10	#e87b89	-0.157502	0.281286	0.122133	-0.0259553	-0.145129	0.278194	0.262955	0.0567868	-0.134533	-0.217893	0.425963	0.0690667	-0.165907
Med9	Model_10	#e87b89	-0.300157	0.473781	0.0166203	0.173492	-0.0460269	0.112304	0.262773	0.219646	-0.0588932	-0.194801	0.458469	-0.0287555	-0.240206
Atad1	Model_10	#e87b89	-0.243545	0.420261	0.105766	0.101802	-0.0123953	0.225357	0.262545	0.2102	-0.0964895	-0.235493	0.480029	0.00130426	-0.162658
Ddx19b	Model_10	#e87b89	-0.298852	0.45777	0.0669607	0.00537186	-0.0102289	0.292632	0.26127	0.284898	-0.237071	-0.188839	0.55872	-0.0979934	-0.12146
Men1	Model_10	#e87b89	-0.342431	0.468509	-0.00628786	0.0615738	-0.102419	0.207903	0.260815	0.208842	-0.208477	-0.172447	0.537247	-0.0789404	-0.259143
Mettl9	Model_10	#e87b89	-0.308391	0.492737	0.0172897	0.187769	-0.170134	0.128193	0.260304	0.135114	-0.0332169	-0.225496	0.507681	-0.0189487	-0.35289
Tonsl	Model_10	#e87b89	-0.356771	0.450696	-0.0684319	0.060325	-0.185022	0.155352	0.260074	0.134728	-0.194444	-0.125505	0.532681	-0.112488	-0.322397
1600020E01Rik	Model_10	#e87b89	-0.0101799	0.108253	0.196082	-0.142822	-0.0478528	0.320277	0.259023	0.00493135	-0.172816	-0.18118	0.308657	0.12525	-0.00454874
Srebf1	Model_10	#e87b89	-0.220011	0.344208	0.0639144	0.0677588	-0.057296	0.17926	0.258973	0.144834	-0.106274	-0.208648	0.407342	0.0184862	-0.162246
Lzic	Model_10	#e87b89	-0.27284	0.424061	0.0318644	0.102417	-0.122609	0.168349	0.258645	0.143669	-0.103808	-0.194716	0.470786	-0.00484768	-0.265111
Abce1	Model_10	#e87b89	-0.406386	0.528539	-0.114597	0.0494958	-0.243918	0.186925	0.257522	0.154151	-0.251046	-0.0763983	0.647218	-0.198535	-0.401379
Smc1b	Model_10	#e87b89	-0.349624	0.363747	-0.113026	-0.108865	-0.176676	0.194568	0.257153	0.104093	-0.397641	0.0437839	0.452632	-0.111786	-0.262016
Chmp3	Model_10	#e87b89	-0.457379	0.625632	-0.063665	0.208477	-0.0769098	0.126384	0.257125	0.299076	-0.135011	-0.17094	0.605021	-0.137955	-0.341234
Tmem97	Model_10	#e87b89	-0.326287	0.49584	0.00417867	0.0605887	-0.0474969	0.214936	0.256971	0.275036	-0.215393	-0.119808	0.545006	-0.110295	-0.199811
Tspan3	Model_10	#e87b89	-0.359302	0.476669	-0.0354206	0.039401	-0.0671595	0.207525	0.256592	0.256534	-0.254462	-0.0810006	0.5118	-0.0896115	-0.227822
Vps4b	Model_10	#e87b89	-0.254402	0.428463	0.0864978	0.131488	-0.0366936	0.183254	0.255955	0.197174	-0.0579748	-0.256112	0.46653	0.0102104	-0.175665
Cdc45	Model_10	#e87b89	-0.34056	0.526669	-0.0233594	0.186313	-0.121689	0.107548	0.255017	0.205404	-0.0631654	-0.176951	0.526208	-0.0753264	-0.309427
Sec23b	Model_10	#e87b89	-0.372513	0.51596	0.00297249	0.102025	-0.0506063	0.206308	0.254559	0.263297	-0.179471	-0.196887	0.560943	-0.083975	-0.22883
Mrfap1	Model_10	#e87b89	-0.399244	0.423377	-0.164907	0.015564	-0.231274	0.100634	0.253783	0.0713605	-0.28332	0.0696726	0.431592	-0.0652826	-0.408266
Ralgps2	Model_10	#e87b89	-0.408905	0.462878	-0.0603856	0.119308	-0.0441686	0.116215	0.253575	0.224708	-0.181809	-0.125848	0.45137	-0.0902499	-0.249249
Rrp1	Model_10	#e87b89	-0.33915	0.519331	-0.0147585	0.244136	-0.00520765	0.0632271	0.25241	0.279062	-0.0145817	-0.191866	0.462061	-0.0717228	-0.241309
Ddx19a	Model_10	#e87b89	-0.333145	0.48929	0.0331731	0.0513622	-0.048294	0.248523	0.252168	0.270718	-0.206641	-0.205651	0.56494	-0.0985908	-0.190698
Cnot7	Model_10	#e87b89	-0.220214	0.423419	0.0988564	0.136419	-0.0580869	0.188456	0.252135	0.181011	-0.0427734	-0.252364	0.474775	0.00085816	-0.199387
Tnfaip1	Model_10	#e87b89	-0.22812	0.35104	0.114306	-0.0136716	0.0118413	0.285062	0.252108	0.22835	-0.190273	-0.204869	0.449854	-0.000267959	-0.0448698
Vkorc1	Model_10	#e87b89	-0.463209	0.608224	-0.115428	0.178934	-0.143072	0.118676	0.251531	0.267899	-0.173961	-0.131947	0.602987	-0.169701	-0.393337
Gm16499	Model_10	#e87b89	-0.227458	0.2855	0.00189485	-0.149086	-0.180095	0.293009	0.251068	0.0756345	-0.326822	-0.110202	0.461125	-0.0540305	-0.204785
Fastkd5	Model_10	#e87b89	-0.0473763	0.22246	0.192844	-0.0891021	-0.0530939	0.328745	0.250752	0.0904819	-0.154315	-0.260428	0.398296	0.0754982	-0.0424983
Prune1	Model_10	#e87b89	-0.381513	0.474564	-0.0139488	0.0530328	-0.0337168	0.217357	0.250521	0.28069	-0.237097	-0.156189	0.529898	-0.103598	-0.190858
Pold2	Model_10	#e87b89	-0.373914	0.552635	-0.0566412	0.145634	-0.176828	0.138969	0.24939	0.202445	-0.149377	-0.172	0.574369	-0.100399	-0.388121
Cdc42se2	Model_10	#e87b89	-0.390383	0.556853	-0.019879	0.117244	-0.0589336	0.199327	0.249117	0.292182	-0.196038	-0.193579	0.590653	-0.130867	-0.265437
Strap	Model_10	#e87b89	-0.396228	0.577061	-0.0855311	0.227952	-0.156059	0.0756575	0.248988	0.201857	-0.0665277	-0.0994311	0.543647	-0.106469	-0.403301
Ip6k2	Model_10	#e87b89	-0.310351	0.403505	0.00414142	-0.0186853	-0.0447842	0.241473	0.247523	0.23129	-0.287022	-0.14375	0.479645	-0.0685581	-0.186911
Ero1l	Model_10	#e87b89	-0.463806	0.588209	-0.0738243	0.209269	-0.119489	0.112918	0.2475	0.25296	-0.104297	-0.168392	0.572484	-0.125818	-0.349851
Retsat	Model_10	#e87b89	-0.239408	0.304958	-0.0150144	-0.0514048	-0.135548	0.211391	0.247367	0.0977656	-0.24646	-0.0948305	0.416032	-0.0547451	-0.205864
Fthl17f	Model_10	#e87b89	-0.147003	0.21034	0.118593	-0.220885	-0.0818747	0.382511	0.247314	0.107145	-0.35532	-0.153634	0.420205	0.0317949	-0.0637703
Tpd52l2	Model_10	#e87b89	-0.409988	0.518307	-0.07774	0.135197	-0.0976745	0.12131	0.247179	0.233493	-0.166441	-0.145404	0.506143	-0.0957991	-0.302047
Nol10	Model_10	#e87b89	-0.402573	0.512862	-0.0100795	0.127225	0.000945179	0.166399	0.246615	0.295561	-0.168028	-0.165187	0.526953	-0.117815	-0.189049
Gon7	Model_10	#e87b89	-0.277199	0.404241	-0.000983783	0.0887854	-0.103418	0.159006	0.246205	0.152693	-0.108153	-0.163963	0.473873	-0.0687781	-0.230557
Dpm3	Model_10	#e87b89	-0.294028	0.433742	0.0177873	0.0368478	-0.0793982	0.225407	0.246024	0.228133	-0.186792	-0.192578	0.5147	-0.0760903	-0.194561
Abi1	Model_10	#e87b89	-0.269481	0.371453	0.0408849	0.0104153	-0.0945525	0.233843	0.245137	0.148672	-0.18703	-0.186093	0.467716	-0.029091	-0.188871
Rcn2	Model_10	#e87b89	-0.313988	0.49668	-0.0276408	0.15303	-0.179538	0.146367	0.244543	0.145021	-0.095409	-0.200999	0.531876	-0.0705622	-0.366789
Nr2c2ap	Model_10	#e87b89	-0.300267	0.436433	0.0185699	0.0810821	-0.0945481	0.205324	0.244365	0.193488	-0.137717	-0.183944	0.507694	-0.0502955	-0.229275
Gm11525	Model_10	#e87b89	-0.0917059	0.193433	0.0657773	-0.109242	-0.151357	0.241577	0.242838	0.00906231	-0.193608	-0.0798336	0.389415	-0.00125486	-0.138216
Rnf7	Model_10	#e87b89	-0.42447	0.614744	-0.0850827	0.213382	-0.148566	0.0937972	0.242695	0.243656	-0.110166	-0.1017	0.565078	-0.10579	-0.421895
Rabgef1	Model_10	#e87b89	-0.166093	0.270343	0.103445	-0.0454154	-0.0630001	0.272047	0.240831	0.114354	-0.171864	-0.20456	0.405092	0.0281458	-0.0970047
Papola	Model_10	#e87b89	-0.442207	0.591881	-0.133922	0.229321	-0.198311	0.0382302	0.240483	0.171692	-0.0942517	-0.0936021	0.538127	-0.129706	-0.467918
Ankfy1	Model_10	#e87b89	-0.231317	0.330561	0.0625159	-0.00840437	-0.0527267	0.249026	0.23912	0.152384	-0.180479	-0.182596	0.463684	-0.0476724	-0.132936
Cdc6	Model_10	#e87b89	-0.420816	0.509384	-0.129917	0.135377	-0.190681	0.0886048	0.238616	0.174663	-0.148794	-0.0909179	0.52873	-0.150323	-0.364679
Fbxl5	Model_10	#e87b89	-0.264132	0.456487	0.0800497	0.180204	0.041442	0.152243	0.238255	0.267068	-0.0420729	-0.234442	0.449922	-0.016957	-0.146768
Pkd1	Model_10	#e87b89	-0.154475	0.211407	0.0620299	-0.112018	-0.149801	0.269701	0.238244	0.0253143	-0.231617	-0.127838	0.375748	0.0264576	-0.153889
Ppp6c	Model_10	#e87b89	-0.292193	0.460325	0.0553475	0.00529282	-0.112871	0.301693	0.237621	0.220963	-0.217835	-0.225716	0.581184	-0.0716661	-0.221892
Mfsd14b	Model_10	#e87b89	-0.201307	0.389495	0.0885093	0.114985	-0.0933234	0.187625	0.237256	0.131931	-0.0393116	-0.251998	0.45685	0.00497492	-0.216603
Ncoa3	Model_10	#e87b89	-0.34982	0.405913	-0.0623277	0.110674	-0.0949027	0.0967171	0.236628	0.158641	-0.12162	-0.114024	0.429635	-0.103209	-0.240673
Ppan	Model_10	#e87b89	-0.208968	0.261153	-0.0201371	-0.15483	-0.161296	0.253992	0.236443	0.07214	-0.320604	0.027015	0.42827	-0.058859	-0.177173
Gpkow	Model_10	#e87b89	-0.210645	0.303261	0.0405418	-0.0360909	-0.11332	0.237953	0.235209	0.0959003	-0.200738	-0.170103	0.419489	-0.00360999	-0.179875
Smarce1	Model_10	#e87b89	-0.0816741	0.284779	0.208883	-0.0634795	0.013231	0.340303	0.234935	0.172866	-0.162272	-0.230785	0.409364	0.0760328	-0.0244962
Atl2	Model_10	#e87b89	-0.296054	0.459762	0.00961895	0.0714916	-0.120489	0.211016	0.234538	0.179453	-0.158277	-0.190618	0.544199	-0.100576	-0.257449
Scp2	Model_10	#e87b89	-0.360945	0.510989	-0.0125031	0.172074	-0.0322381	0.126238	0.234532	0.270757	-0.0881921	-0.162579	0.481447	-0.0682275	-0.236917
Ndufaf8	Model_10	#e87b89	-0.333361	0.495368	-0.00777801	0.0823294	-0.0489254	0.192247	0.234484	0.277176	-0.184416	-0.159594	0.533999	-0.104532	-0.217918
Timm8a1	Model_10	#e87b89	-0.244369	0.438986	0.0713038	0.0857925	-0.0756043	0.212433	0.233324	0.203839	-0.109209	-0.200854	0.499114	-0.0172014	-0.21942
Ercc8	Model_10	#e87b89	-0.0974513	0.226034	0.130739	-0.0348584	-0.071969	0.240938	0.232702	0.0613372	-0.135879	-0.180904	0.346723	0.0750817	-0.109318
Fam69a	Model_10	#e87b89	-0.232432	0.313044	0.0435748	-0.112662	-0.144779	0.310543	0.232532	0.114165	-0.307547	-0.141455	0.468999	-0.0179339	-0.195209
Pwp1	Model_10	#e87b89	-0.31246	0.544385	0.05204	0.202382	0.0230275	0.148351	0.232287	0.318524	-0.0607478	-0.221576	0.525827	-0.0782246	-0.209806
2310011J03Rik	Model_10	#e87b89	-0.366079	0.452667	-0.0336158	0.0615201	-0.045754	0.181331	0.232016	0.255258	-0.220387	-0.134822	0.485749	-0.0767585	-0.216332
Foxm1	Model_10	#e87b89	-0.300676	0.394778	-0.00601984	0.0917438	-0.0373572	0.14354	0.231909	0.182763	-0.127172	-0.170403	0.443095	-0.0980856	-0.173394
Spata24	Model_10	#e87b89	-0.350345	0.41776	-0.0368711	0.0419578	-0.0537857	0.177779	0.230672	0.22875	-0.241272	-0.10626	0.462845	-0.0922804	-0.21445
Tmem80	Model_10	#e87b89	-0.0600842	0.116815	0.106626	-0.185889	-0.0841038	0.300283	0.228751	0.0262326	-0.247567	-0.115847	0.324887	0.0462122	-0.0319241
Hist1h4b	Model_10	#e87b89	-0.230941	0.287204	-0.0201084	-0.0764982	-0.149899	0.218589	0.227928	0.0857323	-0.258128	-0.0883283	0.427647	-0.0647757	-0.203395
Dsn1	Model_10	#e87b89	-0.491125	0.597967	-0.123119	0.09472	-0.0743232	0.168077	0.227876	0.335486	-0.286134	-0.100434	0.615554	-0.232116	-0.28718
Ankrd13c	Model_10	#e87b89	-0.211165	0.264928	0.0278035	-0.0285853	-0.182819	0.208843	0.226189	0.0178029	-0.156173	-0.129442	0.382586	0.0108202	-0.224409
Rbbp9	Model_10	#e87b89	-0.341663	0.441704	-0.0114201	0.06635	-0.0738907	0.185151	0.225911	0.214398	-0.196357	-0.14004	0.486159	-0.0752678	-0.226788
Hist1h4i	Model_10	#e87b89	-0.361512	0.4282	-0.0853038	0.0386667	-0.119375	0.145253	0.22472	0.191832	-0.236312	-0.0752331	0.485567	-0.1367	-0.27085
Nt5c3	Model_10	#e87b89	-0.224019	0.377393	0.0676942	0.0645942	-0.0252286	0.208396	0.224666	0.196352	-0.129758	-0.225448	0.439479	-0.0138633	-0.14976
Gm11527	Model_10	#e87b89	-0.194263	0.255366	0.0293763	-0.0646514	-0.151426	0.226424	0.223667	0.0547312	-0.209363	-0.124998	0.385385	0.00195225	-0.18784
Trappc2l	Model_10	#e87b89	-0.340711	0.498324	-0.036237	0.146104	-0.00271335	0.114914	0.223338	0.300267	-0.127213	-0.15378	0.491265	-0.136766	-0.197306
Trmt10c	Model_10	#e87b89	-0.177595	0.394477	0.121894	0.147627	0.0175183	0.17144	0.223269	0.216368	-0.0112511	-0.251186	0.408911	0.0250788	-0.129452
Ncbp2	Model_10	#e87b89	-0.376373	0.510642	0.0123369	0.106361	0.0855248	0.192597	0.223045	0.380478	-0.189077	-0.153345	0.510401	-0.131956	-0.0855063
Fech	Model_10	#e87b89	-0.397983	0.534853	-0.0582335	0.115453	-0.12902	0.180499	0.222935	0.238203	-0.17359	-0.185001	0.586524	-0.145834	-0.31283
Krr1	Model_10	#e87b89	-0.28671	0.471189	0.0349087	0.20411	0.019989	0.110591	0.22293	0.263223	-0.0244324	-0.212711	0.45577	-0.0679354	-0.175298
Eaf1	Model_10	#e87b89	-0.314462	0.474275	0.0281296	0.174412	-0.0422394	0.145094	0.222718	0.225628	-0.0508914	-0.228966	0.495874	-0.0693477	-0.226569
Spopl	Model_10	#e87b89	-0.256339	0.414307	0.0778913	0.0508073	-0.0470011	0.231304	0.22243	0.216729	-0.151762	-0.235547	0.486351	-0.045522	-0.169395
Minos1	Model_10	#e87b89	-0.522111	0.558198	-0.322981	0.0301812	-0.402124	0.0645954	0.222357	0.0950315	-0.331941	0.16959	0.573153	-0.233568	-0.617111
Tmem186	Model_10	#e87b89	-0.297067	0.38578	-0.0221202	0.0632473	-0.060932	0.158034	0.221953	0.191869	-0.173168	-0.136921	0.430169	-0.0770417	-0.203683
Haus6	Model_10	#e87b89	-0.285347	0.410051	0.0297104	0.0861105	-0.0402245	0.1727	0.221709	0.202628	-0.135242	-0.191137	0.466156	-0.0748793	-0.178976
Armcx5	Model_10	#e87b89	-0.24812	0.347819	0.0360968	0.00781526	-0.0659101	0.208641	0.221111	0.159953	-0.19001	-0.158179	0.424809	-0.0299672	-0.169123
Cenpk	Model_10	#e87b89	-0.273369	0.396684	0.0246164	0.0486238	-0.00348048	0.180553	0.2208	0.235303	-0.173957	-0.155928	0.445468	-0.0855549	-0.127066
Slc10a3	Model_10	#e87b89	-0.221126	0.298644	0.0278887	-0.012484	-0.0536747	0.204691	0.220728	0.144822	-0.194098	-0.127837	0.385762	-0.0333418	-0.132052
Gm9	Model_10	#e87b89	-0.311695	0.414626	-0.0598534	0.0918075	-0.123893	0.11783	0.219517	0.181585	-0.121135	-0.0885057	0.444216	-0.110625	-0.256506
Tigd3	Model_10	#e87b89	-0.174344	0.216905	0.00353182	-0.0795258	-0.123263	0.194808	0.219504	0.0490475	-0.224358	-0.0743938	0.337666	-0.0144517	-0.159387
Xlr3a	Model_10	#e87b89	-0.282475	0.425302	0.0670994	-0.0183283	-0.0152682	0.285117	0.218115	0.27162	-0.262065	-0.196121	0.520894	-0.0831335	-0.140391
Ptrh2	Model_10	#e87b89	-0.239616	0.381068	0.0656581	0.0628072	0.0693751	0.199239	0.216642	0.283029	-0.136313	-0.189144	0.416047	-0.0504444	-0.0446567
Lipt2	Model_10	#e87b89	-0.378745	0.482456	-0.0704819	0.149108	-0.0449428	0.0919397	0.215122	0.254379	-0.145487	-0.103045	0.466144	-0.127963	-0.255332
Uevld	Model_10	#e87b89	-0.242809	0.361493	0.0159978	0.0472636	-0.121003	0.190296	0.215099	0.125533	-0.126539	-0.14875	0.444901	-0.0562115	-0.214826
Tmem18	Model_10	#e87b89	-0.268639	0.366612	0.0522946	-0.12835	-0.0841727	0.352255	0.215063	0.206856	-0.353041	-0.169209	0.536827	-0.0865752	-0.134638
1600012H06Rik	Model_10	#e87b89	-0.30699	0.422459	-0.00391464	0.0867671	-0.0596736	0.157567	0.213596	0.210812	-0.153992	-0.157934	0.465967	-0.0947906	-0.211662
Gosr1	Model_10	#e87b89	-0.37049	0.481671	-0.0268582	0.0580688	-0.0751815	0.210807	0.213566	0.252912	-0.218006	-0.146718	0.548992	-0.142237	-0.22933
Snx10	Model_10	#e87b89	-0.307653	0.392463	-0.013536	0.0564386	-0.0890538	0.170665	0.213372	0.164099	-0.174298	-0.126619	0.43998	-0.0683297	-0.224103
Rmi1	Model_10	#e87b89	-0.183472	0.28538	0.0774224	-0.00255761	-0.0724487	0.216769	0.213097	0.114968	-0.152404	-0.177111	0.378696	0.0235694	-0.143673
D8Ertd738e	Model_10	#e87b89	-0.239387	0.311133	-0.0552891	-0.0234171	-0.111138	0.150779	0.212922	0.131292	-0.191093	0.0146267	0.354584	-0.0406556	-0.181654
Mis12	Model_10	#e87b89	-0.141922	0.28087	0.150579	-0.0729318	0.00699748	0.31496	0.21113	0.184932	-0.196715	-0.23126	0.419934	-0.000930991	-0.0194119
Gpatch2l	Model_10	#e87b89	-0.192647	0.267217	0.048225	-0.080839	-0.139846	0.264483	0.209592	0.0827211	-0.224047	-0.154372	0.407694	-0.00207728	-0.169681
Rint1	Model_10	#e87b89	-0.0745482	0.20321	0.163086	-0.0748631	-0.0339417	0.291291	0.209454	0.100135	-0.1529	-0.228397	0.356425	0.0576301	-0.0373815
Lrrc40	Model_10	#e87b89	-0.345775	0.555252	0.0245109	0.216198	0.0123933	0.129302	0.208818	0.311999	-0.0646697	-0.236077	0.527389	-0.100267	-0.227828
Fam53a	Model_10	#e87b89	-0.219398	0.423261	0.109324	0.116242	0.0293618	0.198551	0.208784	0.263588	-0.0792436	-0.247836	0.450522	-0.0124298	-0.11444
Trmt6	Model_10	#e87b89	-0.261931	0.413447	0.0558273	0.179095	0.0409479	0.104221	0.208375	0.240401	-0.00592636	-0.178132	0.388283	-0.0292448	-0.115829
Cc2d1a	Model_10	#e87b89	-0.132321	0.243497	0.116323	-0.0593035	-0.0210863	0.272334	0.208183	0.14504	-0.181276	-0.211688	0.376487	0.00667176	-0.0488384
Zfp239	Model_10	#e87b89	-0.150124	0.213858	0.067714	-0.146139	-0.12804	0.301486	0.207784	0.06606	-0.270251	-0.109302	0.394457	0.00145243	-0.130382
Rad51ap1	Model_10	#e87b89	-0.433666	0.56527	-0.124763	0.224076	-0.0996715	0.0283942	0.20728	0.258606	-0.0934058	-0.113523	0.522635	-0.197624	-0.330203
Gemin8	Model_10	#e87b89	-0.101784	0.206662	0.120784	-0.0916344	-0.063612	0.281144	0.206938	0.0952506	-0.174967	-0.164858	0.353747	0.0376613	-0.0706013
Jmjd4	Model_10	#e87b89	-0.324745	0.396639	-0.00957796	0.0750082	0.037456	0.147019	0.206132	0.265737	-0.183209	-0.124572	0.410098	-0.0964397	-0.107966
Nom1	Model_10	#e87b89	-0.209003	0.383668	0.106157	0.146049	0.0547478	0.154831	0.206077	0.235513	-0.032869	-0.227036	0.392333	-0.004559	-0.094387
Zdhhc4	Model_10	#e87b89	-0.28423	0.412312	0.000940897	0.133857	-0.0402766	0.121111	0.205951	0.200034	-0.0880752	-0.154729	0.416485	-0.0506485	-0.210907
Ttc30a1	Model_10	#e87b89	-0.208399	0.255262	0.00121695	-0.0641086	-0.0712548	0.204852	0.205172	0.123935	-0.228259	-0.0538834	0.36088	-0.0547664	-0.122337
Pafah1b3	Model_10	#e87b89	-0.376034	0.550861	-0.0763913	0.210677	-0.190329	0.0682069	0.204893	0.171287	-0.0752966	-0.119475	0.501408	-0.0665745	-0.456315
Hist1h1a	Model_10	#e87b89	-0.309954	0.36466	-0.0738591	-0.0210712	-0.183834	0.16709	0.20413	0.109041	-0.247758	-0.0692337	0.462456	-0.121483	-0.279833
Trappc2	Model_10	#e87b89	-0.366383	0.474176	-0.0553339	0.0286486	-0.17029	0.212821	0.203847	0.190758	-0.244311	-0.132286	0.553245	-0.121552	-0.313605
Mob1a	Model_10	#e87b89	-0.310378	0.458396	0.00890398	0.0746832	-0.126367	0.20964	0.203621	0.183812	-0.157735	-0.212167	0.543188	-0.109405	-0.267171
Gm17300	Model_10	#e87b89	-0.559675	0.667606	-0.179941	0.191629	-0.0270917	0.0906755	0.202684	0.419629	-0.233109	-0.0406289	0.637309	-0.327884	-0.28588
Usp39	Model_10	#e87b89	-0.183058	0.415179	0.140271	0.101752	-0.0124796	0.235215	0.202617	0.224457	-0.0547729	-0.285457	0.473644	-0.00486995	-0.136506
Plekhj1	Model_10	#e87b89	-0.303217	0.471532	0.0437761	0.125657	0.0743971	0.167287	0.202362	0.339846	-0.119504	-0.198657	0.4619	-0.0787508	-0.0989451
Lgalsl	Model_10	#e87b89	-0.208747	0.335395	0.0622187	0.0238995	-0.106629	0.210949	0.201812	0.109095	-0.145815	-0.161279	0.416974	-0.00471656	-0.195277
Hist1h2bm	Model_10	#e87b89	-0.333279	0.401798	-0.0604887	-0.0786608	-0.190347	0.269901	0.200006	0.160583	-0.334025	-0.089848	0.555564	-0.158294	-0.277537
Fbxo21	Model_10	#e87b89	-0.298654	0.455887	-0.00358704	0.0635823	-0.21213	0.226689	0.199775	0.147069	-0.136665	-0.18471	0.558583	-0.0985923	-0.317967
Ell	Model_10	#e87b89	-0.219138	0.337494	0.0419747	0.0434731	-0.0586276	0.184148	0.199631	0.156217	-0.13371	-0.165743	0.398297	-0.0282526	-0.17153
Gm12355	Model_10	#e87b89	-0.379281	0.580647	-0.00830974	0.215494	-0.00315414	0.138291	0.19931	0.341817	-0.0797294	-0.194865	0.574263	-0.171662	-0.22489
Nde1	Model_10	#e87b89	-0.368067	0.512311	-0.0584202	0.1622	-0.0773083	0.123897	0.198066	0.251968	-0.112815	-0.159081	0.521103	-0.157818	-0.277416
Hist1h2br	Model_10	#e87b89	-0.253169	0.32863	-0.0384411	0.00710309	-0.107877	0.155341	0.196916	0.137158	-0.197953	-0.0890971	0.41488	-0.0957815	-0.203406
Suv39h1	Model_10	#e87b89	-0.528222	0.634177	-0.135069	0.158669	-0.00872149	0.125837	0.196749	0.412211	-0.246499	-0.121807	0.603682	-0.25764	-0.268444
Mrpl28	Model_10	#e87b89	-0.34833	0.497872	-0.0584519	0.0481783	-0.0539056	0.180229	0.195277	0.300921	-0.220549	-0.0965068	0.526683	-0.162221	-0.198196
Hyou1	Model_10	#e87b89	-0.470101	0.513557	-0.18615	0.142286	-0.194368	0.0562995	0.194715	0.158908	-0.197291	-0.0240856	0.512791	-0.207689	-0.425843
Skp2	Model_10	#e87b89	-0.32311	0.449154	-0.0323085	0.164883	-0.116192	0.0927723	0.194013	0.176944	-0.0490758	-0.154114	0.457779	-0.102705	-0.269219
Hist1h2bq	Model_10	#e87b89	-0.252717	0.325674	-0.0411744	0.00637117	-0.109612	0.151657	0.193106	0.13496	-0.197801	-0.0832291	0.410636	-0.0973299	-0.20434
Rrm1	Model_10	#e87b89	-0.482706	0.615177	-0.130795	0.173751	-0.00938227	0.0903763	0.193034	0.373924	-0.183869	-0.105402	0.590325	-0.283983	-0.229706
Hist1h2ab	Model_10	#e87b89	-0.252455	0.308049	-0.045394	0.011578	-0.110496	0.138369	0.191833	0.113791	-0.173236	-0.0783308	0.375231	-0.0809481	-0.198954
Gm20604	Model_10	#e87b89	-0.333367	0.44491	-0.036193	0.158661	-0.042575	0.0946717	0.191624	0.219583	-0.0878125	-0.178433	0.435189	-0.100522	-0.222281
Ube2d2a	Model_10	#e87b89	-0.273526	0.464261	0.0397809	0.162261	-0.0764531	0.146423	0.191275	0.19767	-0.0524486	-0.242756	0.470863	-0.049823	-0.26846
Tor2a	Model_10	#e87b89	-0.255077	0.376475	0.015845	0.110355	-0.0849574	0.129456	0.190858	0.161786	-0.061939	-0.191648	0.407311	-0.0440679	-0.194305
Orc1	Model_10	#e87b89	-0.466578	0.586322	-0.121809	0.142866	-0.119434	0.135132	0.189775	0.290951	-0.195957	-0.11999	0.613378	-0.25083	-0.330332
Hmgb3	Model_10	#e87b89	-0.275524	0.424476	-0.103953	0.0595902	-0.220269	0.116047	0.189714	0.100952	-0.154104	-0.0415528	0.453668	-0.106048	-0.361087
2700038G22Rik	Model_10	#e87b89	-0.234759	0.349229	-0.00632821	-0.0123409	-0.130588	0.212503	0.189669	0.137394	-0.207022	-0.125797	0.464681	-0.100167	-0.224138
D830035M03Rik	Model_10	#e87b89	-0.0938688	0.128201	0.0491391	-0.128642	-0.125948	0.216414	0.189559	0.00503891	-0.205737	-0.0691493	0.270535	0.0272937	-0.104274
Psmd5	Model_10	#e87b89	-0.364749	0.538882	-0.0387387	0.109621	-0.0473184	0.173561	0.189156	0.318503	-0.170807	-0.138788	0.549006	-0.162826	-0.220345
2610318N02Rik	Model_10	#e87b89	-0.305218	0.442493	-0.0296752	0.0697795	-0.150167	0.18703	0.187552	0.181442	-0.147952	-0.162408	0.51904	-0.123706	-0.286298
9830132P13Rik	Model_10	#e87b89	-0.102766	0.152817	0.0331767	-0.124428	-0.145908	0.23415	0.186451	0.0060502	-0.211412	-0.0643279	0.317664	0.00742879	-0.138008
Ncor2	Model_10	#e87b89	-0.303002	0.348355	-0.0339869	0.0803407	-0.0312778	0.115354	0.185507	0.17601	-0.13561	-0.134702	0.377292	-0.086582	-0.169183
Ppa1	Model_10	#e87b89	-0.354009	0.511146	-0.103632	0.112236	-0.166459	0.100727	0.184627	0.190331	-0.15245	0.0461072	0.489229	-0.12	-0.355442
Ndufb8	Model_10	#e87b89	-0.261381	0.499428	0.027202	0.208061	0.00289486	0.115757	0.184535	0.296329	-0.0210278	-0.196302	0.47385	-0.090755	-0.199416
Cebpz	Model_10	#e87b89	-0.252216	0.414581	0.0510425	0.160209	-0.0414049	0.105209	0.183498	0.184005	-0.0383087	-0.159889	0.408273	-0.0410085	-0.213668
Nipsnap3b	Model_10	#e87b89	-0.253841	0.383091	0.0369815	0.0561072	-0.0482066	0.208064	0.182611	0.207143	-0.121533	-0.199648	0.453936	-0.0685571	-0.137872
Gm10282	Model_10	#e87b89	-0.604524	0.751879	-0.208225	0.199597	-0.101075	0.107213	0.182104	0.426579	-0.270206	-0.130185	0.719724	-0.355579	-0.419289
Hist1h2bb	Model_10	#e87b89	-0.272227	0.337225	-0.0487708	-0.0141949	-0.126266	0.174896	0.181645	0.135703	-0.226031	-0.0881505	0.425326	-0.110331	-0.21794
Tmem161a	Model_10	#e87b89	-0.309947	0.377787	-0.0357276	0.0175704	-0.0689009	0.194412	0.18078	0.2108	-0.217492	-0.121209	0.444836	-0.110141	-0.188055
Pigm	Model_10	#e87b89	-0.383223	0.432121	-0.107565	0.0715326	-0.112961	0.123433	0.180689	0.201519	-0.208588	-0.0900675	0.469611	-0.16348	-0.267147
Alad	Model_10	#e87b89	-0.398599	0.622858	0.0313639	0.217387	0.0548015	0.180684	0.179775	0.426064	-0.0944272	-0.294888	0.605832	-0.162859	-0.168788
Slc52a2	Model_10	#e87b89	-0.339994	0.410811	-0.0644747	0.0403684	-0.0609213	0.159865	0.17899	0.233235	-0.2298	-0.106873	0.463757	-0.153199	-0.212851
Hist1h3h	Model_10	#e87b89	-0.339921	0.410745	-0.0753344	-0.0059409	-0.14436	0.191213	0.178401	0.176726	-0.27057	-0.0957556	0.507216	-0.162901	-0.269173
Orc2	Model_10	#e87b89	-0.292404	0.436111	0.0307187	0.10311	-0.0264297	0.172937	0.178064	0.236159	-0.121869	-0.202997	0.465918	-0.0797166	-0.183864
Zfp518a	Model_10	#e87b89	-0.393074	0.499002	-0.0234135	0.0690979	-0.0386606	0.201102	0.177077	0.28366	-0.235494	-0.153492	0.535034	-0.160501	-0.223059
Polr3h	Model_10	#e87b89	-0.520736	0.665332	-0.127294	0.202702	-0.0725097	0.110129	0.176897	0.374779	-0.195332	-0.132267	0.622141	-0.23229	-0.354775
2210016F16Rik	Model_10	#e87b89	-0.514418	0.597463	-0.161115	0.0952458	-0.0698179	0.152426	0.176746	0.363373	-0.298836	-0.0807126	0.601807	-0.272681	-0.301053
Cep55	Model_10	#e87b89	-0.443613	0.538501	-0.0885978	0.148709	0.0704037	0.1167	0.176181	0.379763	-0.187319	-0.128819	0.516108	-0.245676	-0.142217
Lrr1	Model_10	#e87b89	-0.463544	0.55893	-0.160794	0.187666	-0.0593354	0.0371087	0.175662	0.302931	-0.161346	-0.073644	0.516203	-0.24355	-0.297744
Mkks	Model_10	#e87b89	-0.272564	0.38725	-0.00386139	0.123448	-0.00581758	0.107642	0.174887	0.221342	-0.0865679	-0.149604	0.388508	-0.0862163	-0.158632
Tubgcp5	Model_10	#e87b89	-0.297413	0.411226	0.0015797	0.0861835	-0.0706178	0.161066	0.174577	0.190054	-0.128715	-0.169997	0.456346	-0.0987805	-0.207206
Troap	Model_10	#e87b89	-0.345234	0.456558	-0.0609288	0.0620584	-0.0316731	0.162192	0.174098	0.278663	-0.215385	-0.0967037	0.495237	-0.198394	-0.182072
Psmd8	Model_10	#e87b89	-0.329296	0.509352	-0.013105	0.203401	0.035951	0.0971137	0.173753	0.33699	-0.0427265	-0.161395	0.461626	-0.114653	-0.174039
Eif3i	Model_10	#e87b89	-0.245518	0.406832	-0.0109098	0.0313709	-0.0849303	0.175543	0.172894	0.208625	-0.175562	-0.00265704	0.446564	-0.0879372	-0.21748
Timeless	Model_10	#e87b89	-0.337338	0.465656	-0.051826	0.193078	-0.0426141	0.0572418	0.172626	0.245051	-0.0417174	-0.137519	0.432552	-0.129916	-0.216706
Casp8ap2	Model_10	#e87b89	-0.21929	0.309991	0.0315537	-0.0351257	-0.102944	0.217805	0.172257	0.114466	-0.20123	-0.124084	0.414714	-0.0752557	-0.160879
Slc7a6os	Model_10	#e87b89	-0.272447	0.385459	0.0184237	0.0891574	-0.0612905	0.151858	0.171867	0.186499	-0.107243	-0.149089	0.427532	-0.0790513	-0.180168
Cab39l	Model_10	#e87b89	-0.169835	0.387887	0.119394	0.055315	0.00858258	0.244975	0.170655	0.260653	-0.110018	-0.24928	0.462221	-0.0475234	-0.110224
Smyd3	Model_10	#e87b89	-0.402191	0.479302	-0.0446803	0.0879308	0.0345005	0.164268	0.167801	0.350182	-0.211694	-0.120859	0.467455	-0.15064	-0.13413
Traf2	Model_10	#e87b89	-0.249325	0.373695	0.0317101	0.093607	0.00335077	0.157032	0.164587	0.235753	-0.0937483	-0.176254	0.409181	-0.0799727	-0.110147
Mtmr2	Model_10	#e87b89	-0.317006	0.43985	-0.00563149	0.140265	-0.0153362	0.124253	0.164319	0.237026	-0.0964933	-0.157008	0.437229	-0.103699	-0.188151
Orc6	Model_10	#e87b89	-0.268011	0.410996	0.0205998	0.101219	0.0468668	0.13765	0.164253	0.294182	-0.10443	-0.160678	0.414621	-0.113143	-0.0756698
Ehmt1	Model_10	#e87b89	-0.266848	0.346346	0.0123196	0.00180643	-0.0576266	0.200974	0.163468	0.183368	-0.212208	-0.129098	0.422598	-0.0996098	-0.149734
Clic4	Model_10	#e87b89	-0.454083	0.548003	-0.166856	0.215942	-0.165986	0.0221227	0.161788	0.208406	-0.0893192	-0.0708488	0.49125	-0.189573	-0.414414
1500011B03Rik	Model_10	#e87b89	-0.40328	0.456098	-0.0703099	-0.00418127	-0.0331604	0.220651	0.161155	0.31861	-0.314127	-0.0985129	0.529204	-0.200912	-0.161968
Vps16	Model_10	#e87b89	-0.386256	0.495273	-0.0745851	0.112111	-0.0164284	0.123809	0.160399	0.300503	-0.194539	-0.0968133	0.496391	-0.20147	-0.208819
Tbcb	Model_10	#e87b89	-0.306097	0.485022	-0.00635137	0.0766898	-0.109692	0.191718	0.159919	0.248395	-0.159065	-0.147245	0.515699	-0.101653	-0.263906
Nono	Model_10	#e87b89	-0.559106	0.648724	-0.1933	0.163872	-0.0415225	0.0919086	0.159806	0.397653	-0.276228	-0.0587168	0.598408	-0.30286	-0.334989
Txnl1	Model_10	#e87b89	-0.143182	0.292777	0.0390891	0.0437556	-0.0807106	0.138877	0.157833	0.106141	-0.0677984	-0.0377996	0.316335	0.010526	-0.151279
Mrps36	Model_10	#e87b89	-0.245068	0.453611	0.0202685	0.150869	-0.10517	0.133725	0.156326	0.201196	-0.0407026	-0.175295	0.462983	-0.0706887	-0.277436
Prpsap2	Model_10	#e87b89	-0.386861	0.488127	-0.0679646	0.108496	-0.0280833	0.140226	0.155487	0.296027	-0.168198	-0.113875	0.501376	-0.191603	-0.184034
Brip1	Model_10	#e87b89	-0.298085	0.396902	-0.0339311	0.140826	-0.00486613	0.0709115	0.153675	0.229214	-0.0870473	-0.120339	0.382276	-0.122612	-0.160617
Nosip	Model_10	#e87b89	-0.260892	0.387408	0.0188009	0.0759941	0.0243835	0.171574	0.150118	0.270477	-0.129988	-0.176475	0.414689	-0.102761	-0.105636
Nras	Model_10	#e87b89	-0.214614	0.175554	-0.0564931	-0.150182	-0.153378	0.208653	0.149447	0.0319092	-0.305738	-0.00117831	0.30966	-0.0706069	-0.163197
Mrpl2	Model_10	#e87b89	-0.351072	0.522535	-0.0497815	0.0897005	-0.06883	0.181516	0.145651	0.315711	-0.193027	-0.139163	0.555577	-0.199032	-0.244999
Clspn	Model_10	#e87b89	-0.32755	0.427825	-0.0646268	0.0787474	-0.00859979	0.106045	0.144755	0.27227	-0.173073	-0.0594523	0.442826	-0.210279	-0.135486
Ndufaf7	Model_10	#e87b89	-0.365962	0.489717	-0.0427285	0.115864	0.0238021	0.144469	0.144635	0.335309	-0.183288	-0.14013	0.485635	-0.175444	-0.180678
Eif2b1	Model_10	#e87b89	-0.290337	0.452996	-0.00360489	0.132034	-0.0129627	0.141232	0.143683	0.277231	-0.0854877	-0.16742	0.461336	-0.140301	-0.164211
Twf1	Model_10	#e87b89	-0.376231	0.384069	-0.194691	0.103259	-0.223956	0.00945301	0.142995	0.0701662	-0.154709	0.0279353	0.376538	-0.159339	-0.392076
Atm	Model_10	#e87b89	-0.22836	0.312684	0.0169821	0.0697392	-0.0506812	0.12851	0.142757	0.138583	-0.100652	-0.136687	0.361967	-0.0872093	-0.155396
Bora	Model_10	#e87b89	-0.291816	0.474425	-0.00143065	0.198881	-0.01456	0.101798	0.14246	0.260261	-0.0346472	-0.187432	0.459925	-0.136323	-0.212123
Rae1	Model_10	#e87b89	-0.424771	0.577573	-0.0853596	0.158019	0.0234216	0.114041	0.142126	0.381535	-0.191859	-0.102395	0.52228	-0.202451	-0.227716
Wdr61	Model_10	#e87b89	-0.247289	0.358812	-0.0223227	-0.053216	-0.0392812	0.219307	0.14154	0.244341	-0.256501	-0.00413885	0.418618	-0.105144	-0.124386
Arxes2	Model_10	#e87b89	-0.29503	0.415134	-0.0280422	0.0616655	-0.0863998	0.179229	0.141372	0.204455	-0.175612	-0.150637	0.474082	-0.130853	-0.226364
Sumf1	Model_10	#e87b89	-0.263786	0.341991	-0.0224359	0.122797	-0.00650142	0.0826641	0.141244	0.198684	-0.0840734	-0.137542	0.336477	-0.0891807	-0.142906
Pdia4	Model_10	#e87b89	-0.528409	0.625435	-0.162591	0.217644	-0.00570353	0.0637701	0.139312	0.40078	-0.179026	-0.112489	0.563086	-0.296964	-0.273941
Wdr55	Model_10	#e87b89	-0.400147	0.540265	-0.0832431	0.176691	-0.00504746	0.0838003	0.137708	0.346505	-0.126856	-0.144472	0.502415	-0.215698	-0.223753
Donson	Model_10	#e87b89	-0.309962	0.40373	-0.05101	0.116653	-0.106508	0.0978245	0.136	0.16533	-0.107184	-0.139162	0.423931	-0.127311	-0.256307
Psmd11	Model_10	#e87b89	-0.320113	0.521638	-0.0382854	0.129121	-0.0627375	0.15629	0.133703	0.301804	-0.120134	-0.114134	0.526163	-0.195837	-0.219142
Rbm44	Model_10	#e87b89	-0.304444	0.419431	-0.0292322	0.0795617	0.033377	0.13034	0.131418	0.28178	-0.196592	-0.13956	0.439523	-0.185009	-0.125188
Nars	Model_10	#e87b89	-0.238978	0.412701	0.0560653	0.155231	0.0027221	0.123636	0.130196	0.238258	-0.0256048	-0.212434	0.412215	-0.0849813	-0.143309
Ndc80	Model_10	#e87b89	-0.399443	0.523496	-0.0664525	0.0823803	0.0795371	0.158192	0.129751	0.420666	-0.239687	-0.09077	0.524471	-0.27602	-0.0854321
Ddx42	Model_10	#e87b89	-0.327202	0.383861	-0.0600767	0.0953464	0.0160722	0.0788137	0.129172	0.230018	-0.147713	-0.0690833	0.351935	-0.133746	-0.143115
Pebp1	Model_10	#e87b89	-0.414488	0.451484	-0.200562	0.00344231	-0.134777	0.121476	0.128586	0.251965	-0.290521	0.106005	0.466041	-0.235491	-0.275177
Kpna3	Model_10	#e87b89	-0.267486	0.431575	0.0370484	0.16853	0.0395804	0.111551	0.127682	0.281284	-0.0402686	-0.19588	0.417595	-0.120409	-0.125263
Rex1bd	Model_10	#e87b89	-0.477066	0.594926	-0.143548	0.163633	0.0294931	0.0890487	0.126811	0.430105	-0.20489	-0.0848469	0.548093	-0.303586	-0.198106
Map2k2	Model_10	#e87b89	-0.31042	0.503663	0.0188065	0.181802	0.0807305	0.120436	0.125693	0.369966	-0.0790054	-0.125283	0.452652	-0.140608	-0.13312
Tars	Model_10	#e87b89	-0.312568	0.497498	0.00119473	0.200885	-0.00896497	0.0979883	0.124119	0.280515	-0.0405872	-0.184176	0.466071	-0.144757	-0.212901
Trnt1	Model_10	#e87b89	-0.285288	0.454135	0.00716167	0.179494	0.000402247	0.105589	0.120859	0.268032	-0.0440603	-0.196846	0.439457	-0.128458	-0.192481
Nars2	Model_10	#e87b89	-0.226352	0.356284	0.0346163	0.117023	0.058708	0.114778	0.120626	0.256039	-0.080532	-0.181719	0.347792	-0.0859752	-0.0901454
Unk	Model_10	#e87b89	-0.247367	0.365327	-0.0136798	0.156746	-0.0108567	0.0678519	0.114953	0.207138	-0.0358498	-0.167058	0.356353	-0.12159	-0.166853
Slc30a6	Model_10	#e87b89	-0.340798	0.451763	-0.0491388	0.127204	0.0580639	0.106731	0.114772	0.346974	-0.159467	-0.101019	0.440876	-0.207295	-0.124509
Hexim1	Model_10	#e87b89	-0.261908	0.314709	-0.0644604	0.110471	-0.0333168	0.0577087	0.114586	0.165649	-0.0803744	-0.0841763	0.312326	-0.122827	-0.172661
Kif4	Model_10	#e87b89	-0.429941	0.560302	-0.137997	0.240397	-0.0195806	0.00913927	0.112945	0.312415	-0.0836616	-0.0976764	0.490772	-0.268092	-0.276935
Wdr74	Model_10	#e87b89	-0.345846	0.490615	-0.0118128	0.187096	0.101991	0.119267	0.111475	0.386447	-0.0892821	-0.177517	0.45914	-0.184986	-0.0895117
Pusl1	Model_10	#e87b89	-0.22439	0.296154	-0.00511198	0.08169	-0.028041	0.0842843	0.110591	0.161443	-0.0962423	-0.122839	0.301217	-0.0607972	-0.153506
Fadd	Model_10	#e87b89	-0.276854	0.333677	-0.0526679	0.0968909	0.00466253	0.0687325	0.110259	0.212276	-0.122747	-0.083893	0.32374	-0.116409	-0.139866
Ckap2l	Model_10	#e87b89	-0.418598	0.556279	-0.131677	0.170062	-0.0377833	0.074268	0.108959	0.325152	-0.151942	-0.0875784	0.526352	-0.291632	-0.257197
Armc8	Model_10	#e87b89	-0.224628	0.407056	0.059457	0.170739	0.0471639	0.120947	0.108608	0.26913	-0.0217087	-0.240321	0.403479	-0.103289	-0.119277
Scnm1	Model_10	#e87b89	-0.3013	0.47574	-0.0162993	0.161639	-0.016646	0.119654	0.108382	0.290271	-0.0831921	-0.169656	0.472144	-0.16002	-0.216525
Ccnf	Model_10	#e87b89	-0.480122	0.661763	-0.139058	0.30034	-0.00735023	0.0158258	0.107996	0.392556	-0.0595874	-0.1273	0.56694	-0.312038	-0.293374
Ssr3	Model_10	#e87b89	-0.319183	0.43457	-0.0898698	0.144572	-0.0953199	0.0775119	0.104237	0.206826	-0.0917642	-0.0990574	0.433934	-0.181107	-0.263318
Tinf2	Model_10	#e87b89	-0.312282	0.441818	-0.0368548	0.146008	-0.0191451	0.0883878	0.103747	0.265522	-0.104159	-0.156788	0.427568	-0.156547	-0.205347
Alkbh4	Model_10	#e87b89	-0.294966	0.360144	-0.0671003	0.102353	-0.0531928	0.0764098	0.103038	0.197313	-0.111727	-0.0666735	0.353677	-0.134443	-0.200638
Rab5b	Model_10	#e87b89	-0.304992	0.382209	-0.0519004	0.143193	0.025466	0.0779052	0.101599	0.257463	-0.0874534	-0.134634	0.36256	-0.150316	-0.142034
Rcc1	Model_10	#e87b89	-0.328406	0.520373	-0.019031	0.206455	0.0882299	0.0914564	0.100693	0.396586	-0.0684095	-0.15365	0.480514	-0.229381	-0.11357
Lbr	Model_10	#e87b89	-0.294887	0.346157	-0.122283	0.117306	-0.131535	0.0174713	0.0996012	0.112347	-0.0958461	-0.0354722	0.339722	-0.167885	-0.269619
Stt3a	Model_10	#e87b89	-0.360598	0.522298	-0.0872998	0.25445	0.00180695	0.0278712	0.098787	0.322326	-0.0271074	-0.162177	0.455934	-0.207907	-0.232322
Fam45a	Model_10	#e87b89	-0.257123	0.377674	-0.0130704	0.125487	-0.0177639	0.103841	0.0959354	0.220287	-0.0703332	-0.15001	0.374798	-0.108394	-0.171095
Polr1c	Model_10	#e87b89	-0.397865	0.551814	-0.083943	0.179114	0.0119748	0.0818897	0.093364	0.367346	-0.144886	-0.06095	0.477162	-0.203006	-0.24865
Siah1b	Model_10	#e87b89	-0.319976	0.538641	0.00939776	0.205704	0.0669634	0.113076	0.090627	0.374409	-0.0667784	-0.178989	0.493351	-0.187457	-0.146317
Hist1h3g	Model_10	#e87b89	-0.286686	0.356962	-0.0789703	0.0856218	-0.0539942	0.0766722	0.0887253	0.195415	-0.139302	-0.0906578	0.37412	-0.170558	-0.19968
Snapc3	Model_10	#e87b89	-0.41041	0.496311	-0.0913824	0.127278	0.0394267	0.112367	0.0741423	0.369783	-0.184832	-0.100501	0.467953	-0.248377	-0.157481
Knl1	Model_10	#e87b89	-0.300458	0.449783	-0.0754776	0.152624	-0.0454401	0.061821	0.0730017	0.24712	-0.0862585	-0.100054	0.437674	-0.243088	-0.203734
Galk1	Model_10	#e87b89	-0.593335	0.695996	-0.24453	0.200619	-0.0534319	0.0581103	0.071516	0.441575	-0.253601	-0.042571	0.628603	-0.391611	-0.366968
Pcyox1	Model_10	#e87b89	-0.357094	0.469822	-0.0849692	0.153895	-0.0317903	0.0904893	0.0690138	0.291151	-0.117354	-0.143305	0.458565	-0.227614	-0.219428
Psma5	Model_10	#e87b89	-0.303779	0.424688	-0.14917	0.0679597	-0.0704532	0.0638149	0.059612	0.25732	-0.175763	0.156918	0.382505	-0.201458	-0.238162
Glul	Model_10	#e87b89	-0.349841	0.493824	-0.0761376	0.177084	-0.0290159	0.0886887	0.058446	0.295928	-0.084631	-0.131971	0.472397	-0.230902	-0.241044
Elof1	Model_10	#e87b89	-0.40078	0.544709	-0.113209	0.17977	0.0760991	0.0640768	0.0455219	0.43771	-0.135755	-0.0980361	0.481488	-0.311978	-0.137493
Srsf10	Model_10	#e87b89	-0.309872	0.333078	-0.15675	0.00776003	-0.163912	0.0718148	0.0387529	0.127398	-0.208686	0.0793841	0.338334	-0.199194	-0.269928
Aspm	Model_10	#e87b89	-0.418841	0.497706	-0.210828	0.178167	-0.0492279	-0.0144998	0.0274844	0.289391	-0.132736	0.0125981	0.436672	-0.36415	-0.266617
Rpp25l	Model_10	#e87b89	-0.375445	0.508972	-0.0976428	0.192388	0.0369814	0.0630053	0.0222812	0.363998	-0.105718	-0.118995	0.455818	-0.279216	-0.187849
Map1lc3b	Model_10	#e87b89	-0.417834	0.480787	-0.233366	0.0595264	-0.136861	0.06805	0.0221695	0.290217	-0.246118	0.142083	0.439222	-0.294888	-0.322001
Ccdc136	Model_11	#d8443c	0.36546	-0.300061	0.538072	-0.649022	-0.275539	0.743558	0.617432	-0.438556	-0.408761	-0.307998	0.230301	0.674143	0.0984886
Il1r2	Model_11	#d8443c	0.373262	-0.271984	0.453676	-0.388342	-0.234161	0.468214	0.593282	-0.431827	-0.120262	-0.273771	0.0979582	0.653239	0.0584006
Gml2	Model_11	#d8443c	0.370155	-0.270331	0.506845	-0.394489	-0.0507143	0.508386	0.562954	-0.307843	-0.156683	-0.286066	0.0883377	0.612245	0.234975
Bin1	Model_11	#d8443c	0.535814	-0.40852	0.593409	-0.570523	-0.226463	0.658461	0.546774	-0.477459	-0.201607	-0.333937	0.0922776	0.706742	0.194206
Zfp467	Model_11	#d8443c	0.428397	-0.329601	0.50979	-0.486767	-0.173467	0.560687	0.541948	-0.416276	-0.212529	-0.279415	0.0759537	0.660528	0.142266
Myl7	Model_11	#d8443c	0.396576	-0.23529	0.47677	-0.380314	-0.291684	0.506547	0.528727	-0.439539	-0.106183	-0.289138	0.167962	0.602832	-0.0150299
Jak1	Model_11	#d8443c	0.272853	-0.220574	0.435548	-0.396464	-0.184372	0.507046	0.514773	-0.355312	-0.195236	-0.273538	0.134849	0.594372	0.0663654
1500009L16Rik	Model_11	#d8443c	0.267537	-0.163979	0.395412	-0.2764	-0.224155	0.409865	0.512186	-0.339754	-0.0269873	-0.271133	0.14206	0.534588	0.0374034
Serp2	Model_11	#d8443c	0.642865	-0.492922	0.597283	-0.51961	-0.276245	0.566039	0.511523	-0.5855	-0.0800895	-0.315563	-0.0234218	0.751055	0.145919
Gxylt2	Model_11	#d8443c	0.437723	-0.327807	0.525589	-0.457498	-0.248481	0.557764	0.507928	-0.452292	-0.135551	-0.322916	0.0910054	0.693401	0.0933456
Arhgap31	Model_11	#d8443c	0.334091	-0.208549	0.428725	-0.35154	-0.283128	0.470407	0.507809	-0.423826	-0.115557	-0.271741	0.177115	0.554788	-0.0321832
Tm4sf5	Model_11	#d8443c	0.60782	-0.485335	0.581905	-0.387116	-0.22355	0.444338	0.507489	-0.58993	0.0499119	-0.303978	-0.118327	0.817412	0.14543
Zyx	Model_11	#d8443c	0.406569	-0.235067	0.542638	-0.375215	-0.187535	0.564372	0.507291	-0.362335	-0.0911484	-0.37529	0.169379	0.62002	0.109617
Susd4	Model_11	#d8443c	0.414235	-0.335564	0.545116	-0.473047	-0.108361	0.576594	0.505701	-0.357349	-0.188534	-0.304192	0.0689564	0.637757	0.231204
Defb29	Model_11	#d8443c	0.299379	-0.176358	0.372773	-0.251951	-0.205298	0.356857	0.50157	-0.353372	-0.0497865	-0.242564	0.107747	0.528988	-0.00710679
1110008P14Rik	Model_11	#d8443c	0.428651	-0.299845	0.509756	-0.460657	-0.2945	0.581478	0.497248	-0.454818	-0.133399	-0.260133	0.150174	0.629032	0.0609126
Plb1	Model_11	#d8443c	0.305178	-0.217382	0.419622	-0.283371	-0.0926207	0.382517	0.496908	-0.292541	-0.064816	-0.254543	0.0614023	0.548059	0.157076
H2-D1	Model_11	#d8443c	0.507135	-0.394285	0.532422	-0.451053	-0.238484	0.525864	0.492003	-0.496705	-0.0925361	-0.313251	0.0208748	0.694083	0.125393
Rab4a	Model_11	#d8443c	0.244119	-0.142807	0.322122	-0.186007	-0.184959	0.279649	0.486361	-0.322917	0.00837819	-0.232843	0.0801762	0.500088	-0.00804775
Runx1	Model_11	#d8443c	0.45741	-0.346602	0.475893	-0.363386	-0.259662	0.434421	0.485966	-0.493331	-0.0315131	-0.269165	0.00856552	0.668956	0.0477621
Fbxo7	Model_11	#d8443c	0.398334	-0.245825	0.550018	-0.467539	-0.123008	0.624554	0.485272	-0.293348	-0.221897	-0.337175	0.178516	0.581031	0.195827
Cpn1	Model_11	#d8443c	0.668625	-0.55145	0.607228	-0.396625	-0.142582	0.4278	0.480028	-0.572353	0.081406	-0.297872	-0.193128	0.819412	0.249666
1700020N01Rik	Model_11	#d8443c	0.431427	-0.29443	0.489279	-0.333122	-0.22134	0.445394	0.478555	-0.435083	-0.0230056	-0.292273	0.0376657	0.661869	0.0593457
Bhlhe41	Model_11	#d8443c	0.283744	-0.295486	0.303696	-0.46427	-0.424123	0.43762	0.476419	-0.550877	-0.229718	-0.143192	0.0886335	0.551757	-0.122938
[truncated: 3,902 more rows]
