# Supplementary material for: Dynamic transcriptomic and regulatory networks underpinning the transition from fetal primordial germ cells to spermatogonia in mice
Source: Cell Prolif. 2024 Sep 27;58(2):e13755. doi: 10.1111/cpr.13755 (PMC11839193; doi:10.1111/cpr.13755)
Supplement: Supplementary file 9 — Data S7. GO terms of sh‐Tagln2 and sh‐NC mSSCs. [file CPR-58-e13755-s006.xlsx]

## Sheet: Downregulated
GroupID	Category	Term	Description	LogP	Log(q-value)	Genes	Symbols	InTerm_InList
1_Summary	GO Biological Processes	GO:0009100	glycoprotein metabolic process	-6.19501	-1.93316	12499,13478,15586,16795,20443,21664,22340,26433,26879,27419,50760,50917,52120,53627,54128,54218,54616,56546,56737,71797,72136,72727,74653,76025,76483,103534,108902,109901,117592,171167,207958,215494,223774,228368,230815,232313,233040,235534,328370,331026,381903,56375,76332,17850,18563,18598,27376,50799,53897,55936,68260,68631,78928,104111,224129,230103,230801,233575,320655,329504	Entpd5,Dpagt1,Hyal1,Large1,St3gal4,Phlda1,Vegfb,Plod3,B3galnt1,Naglu,Fbxo17,Galns,Hgsnat,Porcn,Pmm2,B3galt4,Extl3,Sec1,Alg2,Chst13,Chst14,B3gat3,Pomk,Cant1,Lmf1,Mgat4b,B4gat1,Cela1,B3galt6,Fut10,Alg11,Pomgnt2,Alg12,Slc35c1,Man1c1,Gxylt2,Fbxo27,Pxylp1,Rft1,Gmppb,Alg8,B4galt4,Cog2,Mmut,Pcx,Pdha2,Slc25a10,Slc25a13,Gal3st1,Ctps2,Trmt12,Cryl1,Pigt,Adcy3,Adcy5,Npr2,Pigv,Pgap2,Pgap3,Lcmt2	60/-
1_Member	GO Biological Processes	GO:0009100	glycoprotein metabolic process	-6.19501	-1.93316	12499,13478,15586,16795,20443,21664,22340,26433,26879,27419,50760,50917,52120,53627,54128,54218,54616,56546,56737,71797,72136,72727,74653,76025,76483,103534,108902,109901,117592,171167,207958,215494,223774,228368,230815,232313,233040,235534,328370,331026,381903	Entpd5,Dpagt1,Hyal1,Large1,St3gal4,Phlda1,Vegfb,Plod3,B3galnt1,Naglu,Fbxo17,Galns,Hgsnat,Porcn,Pmm2,B3galt4,Extl3,Sec1,Alg2,Chst13,Chst14,B3gat3,Pomk,Cant1,Lmf1,Mgat4b,B4gat1,Cela1,B3galt6,Fut10,Alg11,Pomgnt2,Alg12,Slc35c1,Man1c1,Gxylt2,Fbxo27,Pxylp1,Rft1,Gmppb,Alg8	41/312
1_Member	GO Biological Processes	GO:0009101	glycoprotein biosynthetic process	-5.08086	-1.29613	12499,13478,16795,20443,21664,22340,26433,26879,54128,54218,54616,56546,56737,71797,72136,72727,74653,76025,76483,103534,108902,117592,171167,207958,215494,223774,228368,230815,232313,235534,328370,331026,381903	Entpd5,Dpagt1,Large1,St3gal4,Phlda1,Vegfb,Plod3,B3galnt1,Pmm2,B3galt4,Extl3,Sec1,Alg2,Chst13,Chst14,B3gat3,Pomk,Cant1,Lmf1,Mgat4b,B4gat1,B3galt6,Fut10,Alg11,Pomgnt2,Alg12,Slc35c1,Man1c1,Gxylt2,Pxylp1,Rft1,Gmppb,Alg8	33/252
1_Member	GO Biological Processes	GO:0006486	protein glycosylation	-4.38722	-0.903515	12499,13478,16795,20443,22340,26433,26879,54128,54218,54616,56546,56737,74653,76483,103534,108902,117592,171167,207958,215494,223774,228368,232313,328370,331026,381903	Entpd5,Dpagt1,Large1,St3gal4,Vegfb,Plod3,B3galnt1,Pmm2,B3galt4,Extl3,Sec1,Alg2,Pomk,Lmf1,Mgat4b,B4gat1,B3galt6,Fut10,Alg11,Pomgnt2,Alg12,Slc35c1,Gxylt2,Rft1,Gmppb,Alg8	26/192
1_Member	GO Biological Processes	GO:0043413	macromolecule glycosylation	-4.38722	-0.903515	12499,13478,16795,20443,22340,26433,26879,54128,54218,54616,56546,56737,74653,76483,103534,108902,117592,171167,207958,215494,223774,228368,232313,328370,331026,381903	Entpd5,Dpagt1,Large1,St3gal4,Vegfb,Plod3,B3galnt1,Pmm2,B3galt4,Extl3,Sec1,Alg2,Pomk,Lmf1,Mgat4b,B4gat1,B3galt6,Fut10,Alg11,Pomgnt2,Alg12,Slc35c1,Gxylt2,Rft1,Gmppb,Alg8	26/192
1_Member	GO Biological Processes	GO:0070085	glycosylation	-4.2566	-0.839836	12499,13478,16795,20443,22340,26433,26879,54128,54218,54616,56375,56546,56737,74653,76332,76483,103534,108902,117592,171167,207958,215494,223774,228368,232313,328370,331026,381903	Entpd5,Dpagt1,Large1,St3gal4,Vegfb,Plod3,B3galnt1,Pmm2,B3galt4,Extl3,B4galt4,Sec1,Alg2,Pomk,Cog2,Lmf1,Mgat4b,B4gat1,B3galt6,Fut10,Alg11,Pomgnt2,Alg12,Slc35c1,Gxylt2,Rft1,Gmppb,Alg8	28/218
1_Member	GO Biological Processes	GO:1901137	carbohydrate derivative biosynthetic process	-3.4124	-0.380988	12499,13478,15586,16795,17850,18563,18598,20443,21664,22340,26433,26879,27376,50799,53897,54128,54218,54616,55936,56375,56546,56737,68260,68631,71797,72136,72727,74653,76025,76483,78928,103534,104111,108902,117592,171167,207958,215494,223774,224129,228368,230103,230801,230815,232313,233575,235534,320655,328370,329504,331026,381903	Entpd5,Dpagt1,Hyal1,Large1,Mmut,Pcx,Pdha2,St3gal4,Phlda1,Vegfb,Plod3,B3galnt1,Slc25a10,Slc25a13,Gal3st1,Pmm2,B3galt4,Extl3,Ctps2,B4galt4,Sec1,Alg2,Trmt12,Cryl1,Chst13,Chst14,B3gat3,Pomk,Cant1,Lmf1,Pigt,Mgat4b,Adcy3,B4gat1,B3galt6,Fut10,Alg11,Pomgnt2,Alg12,Adcy5,Slc35c1,Npr2,Pigv,Man1c1,Gxylt2,Pgap2,Pxylp1,Pgap3,Rft1,Lcmt2,Gmppb,Alg8	52/557
1_Member	GO Biological Processes	GO:0006493	protein O-linked glycosylation	-2.1932	0	16795,22340,26433,26879,54218,74653,108902,117592,215494,228368,232313	Large1,Vegfb,Plod3,B3galnt1,B3galt4,Pomk,B4gat1,B3galt6,Pomgnt2,Slc35c1,Gxylt2	11/81
2_Summary	GO Biological Processes	GO:0008610	lipid biosynthetic process	-5.17313	-1.29613	11666,12651,13026,13595,14865,15486,15492,16329,16475,17001,18717,19223,19378,20443,22038,22259,26378,26565,53897,54218,55980,56375,56468,56473,56632,64292,67260,67512,68262,68801,70310,71883,73166,74754,75669,76267,76893,78928,96979,104418,106861,108083,170439,192654,223722,227697,228859,230801,231510,231871,232078,233575,240752,268656,320655,407243,100503915,19062,26889,50784,67111,72519,235044…	Abcd1,Chkb,Pcyt1a,Ebp,Gstm4,Hsd17b2,Hsd3b1,Inpp1,Ajuba,Ltc4s,Pip5k1c,Ptgis,Aldh1a2,St3gal4,Plscr1,Nr1h3,Decr2,Pla2g10,Gal3st1,B3galt4,Impa1,B4galt4,Socs5,Fads2,Sphk2,Ptges,Cers4,Agpat2,Agpat4,Elovl5,Plscr3,Coq2,Tm7sf2,Dhcr24,Pik3r4,Fads1,Cers2,Pigt,Ptges2,Dgkz,Abhd3,Pip4k2b,Elovl6,Pla2g15,Mcat,Dolk,Fitm2,Pigv,Gpat3,Daglb,Thnsl2,Pgap2,Pik3c2b,Sptlc1,Pgap3,Peds1,Smpd5,Inpp5k,Cln8,Plpp2,Naaa,Pip4p2,…	83/-
2_Member	GO Biological Processes	GO:0008610	lipid biosynthetic process	-5.17313	-1.29613	11666,12651,13026,13595,14865,15486,15492,16329,16475,17001,18717,19223,19378,20443,22038,22259,26378,26565,53897,54218,55980,56375,56468,56473,56632,64292,67260,67512,68262,68801,70310,71883,73166,74754,75669,76267,76893,78928,96979,104418,106861,108083,170439,192654,223722,227697,228859,230801,231510,231871,232078,233575,240752,268656,320655,407243,100503915	Abcd1,Chkb,Pcyt1a,Ebp,Gstm4,Hsd17b2,Hsd3b1,Inpp1,Ajuba,Ltc4s,Pip5k1c,Ptgis,Aldh1a2,St3gal4,Plscr1,Nr1h3,Decr2,Pla2g10,Gal3st1,B3galt4,Impa1,B4galt4,Socs5,Fads2,Sphk2,Ptges,Cers4,Agpat2,Agpat4,Elovl5,Plscr3,Coq2,Tm7sf2,Dhcr24,Pik3r4,Fads1,Cers2,Pigt,Ptges2,Dgkz,Abhd3,Pip4k2b,Elovl6,Pla2g15,Mcat,Dolk,Fitm2,Pigv,Gpat3,Daglb,Thnsl2,Pgap2,Pik3c2b,Sptlc1,Pgap3,Peds1,Smpd5	57/540
2_Member	GO Biological Processes	GO:0006644	phospholipid metabolic process	-3.54577	-0.39786	12651,13026,16329,16475,18717,19062,22038,22259,26565,26889,50784,55980,56468,56632,67111,67512,68262,70310,72519,75669,78928,104418,106861,108083,192654,227697,228859,230801,231510,233575,235044,240752,268656,320655,100503915,100504285	Chkb,Pcyt1a,Inpp1,Ajuba,Pip5k1c,Inpp5k,Plscr1,Nr1h3,Pla2g10,Cln8,Plpp2,Impa1,Socs5,Sphk2,Naaa,Agpat2,Agpat4,Plscr3,Pip4p2,Pik3r4,Pigt,Dgkz,Abhd3,Pip4k2b,Pla2g15,Dolk,Fitm2,Pigv,Gpat3,Pgap2,Plppr2,Pik3c2b,Sptlc1,Pgap3,Smpd5,Abhd12b	36/339
2_Member	Reactome Gene Sets	R-MMU-556833	Metabolism of lipids	-3.27844	-0.357805	11666,12651,13026,13116,13595,13850,14073,14149,14865,15486,15492,16922,17001,17850,18717,18739,19062,19223,26378,26565,26879,50784,54397,56473,56632,64292,66904,67260,67512,68262,68801,73166,74754,75669,76267,76408,76893,79196,79554,80911,85031,96979,106861,108083,170439,170460,192654,223722,228859,231510,235674,240752,268656,269823	Abcd1,Chkb,Pcyt1a,Cyp46a1,Ebp,Ephx2,Faah,Fdxr,Gstm4,Hsd17b2,Hsd3b1,Phyh,Ltc4s,Mmut,Pip5k1c,Pitpnm1,Inpp5k,Ptgis,Decr2,Pla2g10,B3galnt1,Plpp2,Ppt2,Fads2,Sphk2,Ptges,Pccb,Cers4,Agpat2,Agpat4,Elovl5,Tm7sf2,Dhcr24,Pik3r4,Fads1,Abcc3,Cers2,Osbpl5,Cptp,Acox3,Pla1a,Ptges2,Abhd3,Pip4k2b,Elovl6,Stard5,Pla2g15,Mcat,Fitm2,Gpat3,Acaa1b,Pik3c2b,Sptlc1,Pon3	54/592
2_Member	GO Biological Processes	GO:0008654	phospholipid biosynthetic process	-3.23244	-0.350793	12651,13026,16329,16475,18717,22038,55980,56468,56632,67512,68262,70310,75669,78928,104418,108083,227697,228859,230801,231510,233575,240752,268656,320655	Chkb,Pcyt1a,Inpp1,Ajuba,Pip5k1c,Plscr1,Impa1,Socs5,Sphk2,Agpat2,Agpat4,Plscr3,Pik3r4,Pigt,Dgkz,Pip4k2b,Dolk,Fitm2,Pigv,Gpat3,Pgap2,Pik3c2b,Sptlc1,Pgap3	24/202
2_Member	GO Biological Processes	GO:0045017	glycerolipid biosynthetic process	-2.62676	-0.0805678	12651,13026,16329,16475,18717,22038,55980,56468,67512,70310,75669,78928,104418,108083,192654,230801,231510,231871,233575,240752,320655	Chkb,Pcyt1a,Inpp1,Ajuba,Pip5k1c,Plscr1,Impa1,Socs5,Agpat2,Plscr3,Pik3r4,Pigt,Dgkz,Pip4k2b,Pla2g15,Pigv,Gpat3,Daglb,Pgap2,Pik3c2b,Pgap3	21/186
2_Member	GO Biological Processes	GO:0046474	glycerophospholipid biosynthetic process	-2.49209	-0.0386289	12651,13026,16329,16475,18717,22038,55980,56468,67512,70310,75669,78928,104418,108083,230801,233575,240752,320655	Chkb,Pcyt1a,Inpp1,Ajuba,Pip5k1c,Plscr1,Impa1,Socs5,Agpat2,Plscr3,Pik3r4,Pigt,Dgkz,Pip4k2b,Pigv,Pgap2,Pik3c2b,Pgap3	18/154
2_Member	GO Biological Processes	GO:0006650	glycerophospholipid metabolic process	-2.34929	0	12651,13026,16329,16475,18717,19062,22038,22259,26565,55980,56468,67111,67512,70310,72519,75669,78928,104418,106861,108083,192654,230801,233575,240752,320655,100504285	Chkb,Pcyt1a,Inpp1,Ajuba,Pip5k1c,Inpp5k,Plscr1,Nr1h3,Pla2g10,Impa1,Socs5,Naaa,Agpat2,Plscr3,Pip4p2,Pik3r4,Pigt,Dgkz,Abhd3,Pip4k2b,Pla2g15,Pigv,Pgap2,Pik3c2b,Pgap3,Abhd12b	26/261
2_Member	GO Biological Processes	GO:0046486	glycerolipid metabolic process	-2.10716	0	12651,13026,14073,16329,16475,18717,19062,22038,22259,26565,53897,55980,56468,67111,67512,70310,72519,75669,76483,78928,104418,106861,108083,192654,230801,231510,231871,233575,240752,320655,100504285	Chkb,Pcyt1a,Faah,Inpp1,Ajuba,Pip5k1c,Inpp5k,Plscr1,Nr1h3,Pla2g10,Gal3st1,Impa1,Socs5,Naaa,Agpat2,Plscr3,Pip4p2,Pik3r4,Lmf1,Pigt,Dgkz,Abhd3,Pip4k2b,Pla2g15,Pigv,Gpat3,Daglb,Pgap2,Pik3c2b,Pgap3,Abhd12b	31/341
3_Summary	Reactome Gene Sets	R-MMU-8980692	RHOA GTPase cycle	-4.59817	-0.938375	11857,13830,16801,23853,50768,52331,52666,54324,58996,69710,70719,71302,73167,109934,110596,207212,216831,223254,231532,234094,263803,13836,17969,17972,20401,11854,12709,12988,14269,19229,56212,66251,68428,70350,104252,13835,57915,210789,213027	Arhgdib,Stom,Arhgef1,Def6,Dlc1,Stbd1,Arhgef25,Arhgef5,Arhgap23,Arap1,Arhgap45,Arhgap26,Arhgap8,Abr,Arhgef28,Arhgef17,Arhgap44,Farp1,Arhgap24,Arhgef10,Pkn3,Epha2,Ncf1,Ncf4,Sh3bp1,Rhod,Ckb,Csk,Fnbp1,Ptk2b,Rhog,Arfgap3,Steap3,Basp1,Cdc42ep2,Epha1,Tbc1d1,Tbc1d4,Evi5l	39/-
3_Member	Reactome Gene Sets	R-MMU-8980692	RHOA GTPase cycle	-4.59817	-0.938375	11857,13830,16801,23853,50768,52331,52666,54324,58996,69710,70719,71302,73167,109934,110596,207212,216831,223254,231532,234094,263803	Arhgdib,Stom,Arhgef1,Def6,Dlc1,Stbd1,Arhgef25,Arhgef5,Arhgap23,Arap1,Arhgap45,Arhgap26,Arhgap8,Abr,Arhgef28,Arhgef17,Arhgap44,Farp1,Arhgap24,Arhgef10,Pkn3	21/134
3_Member	Reactome Gene Sets	R-MMU-9013148	CDC42 GTPase cycle	-3.01985	-0.23322	11857,23853,50768,52666,54324,69710,70719,71302,109934,216831,223254,231532,234094	Arhgdib,Def6,Dlc1,Arhgef25,Arhgef5,Arap1,Arhgap45,Arhgap26,Abr,Arhgap44,Farp1,Arhgap24,Arhgef10	13/84
3_Member	Reactome Gene Sets	R-MMU-9013026	RHOB GTPase cycle	-2.85166	-0.213052	13830,16801,50768,52666,54324,71302,109934,110596,207212,234094,263803	Stom,Arhgef1,Dlc1,Arhgef25,Arhgef5,Arhgap26,Abr,Arhgef28,Arhgef17,Arhgef10,Pkn3	11/67
3_Member	Reactome Gene Sets	R-MMU-9013106	RHOC GTPase cycle	-2.85166	-0.213052	13830,16801,50768,52666,54324,71302,109934,110596,207212,234094,263803	Stom,Arhgef1,Dlc1,Arhgef25,Arhgef5,Arhgap26,Abr,Arhgef28,Arhgef17,Arhgef10,Pkn3	11/67
3_Member	Reactome Gene Sets	R-MMU-9013149	RAC1 GTPase cycle	-2.23159	0	11857,13836,17969,17972,20401,23853,50768,52666,54324,58996,69710,70719,71302,109934,216831,223254,231532,234094	Arhgdib,Epha2,Ncf1,Ncf4,Sh3bp1,Def6,Dlc1,Arhgef25,Arhgef5,Arhgap23,Arap1,Arhgap45,Arhgap26,Abr,Arhgap44,Farp1,Arhgap24,Arhgef10	18/163
3_Member	Reactome Gene Sets	R-MMU-9012999	RHO GTPase cycle	-2.13728	0	11854,11857,12709,12988,13830,13836,14269,16801,17969,17972,19229,20401,23853,50768,52331,52666,54324,56212,58996,66251,68428,69710,70350,70719,71302,73167,104252,109934,110596,207212,216831,223254,231532,234094,263803	Rhod,Arhgdib,Ckb,Csk,Stom,Epha2,Fnbp1,Arhgef1,Ncf1,Ncf4,Ptk2b,Sh3bp1,Def6,Dlc1,Stbd1,Arhgef25,Arhgef5,Rhog,Arhgap23,Arfgap3,Steap3,Arap1,Basp1,Arhgap45,Arhgap26,Arhgap8,Cdc42ep2,Abr,Arhgef28,Arhgef17,Arhgap44,Farp1,Arhgap24,Arhgef10,Pkn3	35/395
3_Member	GO Biological Processes	GO:0090630	activation of GTPase activity	-2.0006	0	13835,13836,54324,56212,57915,70719,109934,210789,213027,231532,234094	Epha1,Epha2,Arhgef5,Rhog,Tbc1d1,Arhgap45,Abr,Tbc1d4,Evi5l,Arhgap24,Arhgef10	11/86
4_Summary	GO Biological Processes	GO:0006490	oligosaccharide-lipid intermediate biosynthetic process	-4.149	-0.79023	13478,56737,207958,223774,328370,381903	Dpagt1,Alg2,Alg11,Alg12,Rft1,Alg8	6/-
4_Member	GO Biological Processes	GO:0006490	oligosaccharide-lipid intermediate biosynthetic process	-4.149	-0.79023	13478,56737,207958,223774,328370,381903	Dpagt1,Alg2,Alg11,Alg12,Rft1,Alg8	6/14
4_Member	GO Biological Processes	GO:0006488	dolichol-linked oligosaccharide biosynthetic process	-2.59021	-0.0805678	13478,56737,223774,328370	Dpagt1,Alg2,Alg12,Rft1	4/11
4_Member	GO Biological Processes	GO:0019348	dolichol metabolic process	-2.29447	0	13478,56737,223774,328370	Dpagt1,Alg2,Alg12,Rft1	4/13
5_Summary	GO Biological Processes	GO:0016053	organic acid biosynthetic process	-3.78087	-0.473258	11666,12035,12036,14261,14431,14865,17001,19223,19378,22259,22276,26378,26433,26565,56473,64292,68801,72136,76267,78830,96979,103149,106861,170439,216136,223722,231871,232078,268860,270685,13180,13595,13807,14149,18563,27376,50799,56632,71883,73166,74754,76889,216134,227683,268656,13850,14073,16922,17850,54397,66904,80911,235674,269823	Abcd1,Bcat1,Bcat2,Fmo1,Gamt,Gstm4,Ltc4s,Ptgis,Aldh1a2,Nr1h3,Uros,Decr2,Plod3,Pla2g10,Fads2,Ptges,Elovl5,Chst14,Fads1,Slc25a12,Ptges2,Upb1,Abhd3,Elovl6,Ilvbl,Mcat,Daglb,Thnsl2,Abat,Mthfd1l,Pcbd1,Ebp,Eno2,Fdxr,Pcx,Slc25a10,Slc25a13,Sphk2,Coq2,Tm7sf2,Dhcr24,Coq8b,Pdxk,Coq4,Sptlc1,Ephx2,Faah,Phyh,Mmut,Ppt2,Pccb,Acox3,Acaa1b,Pon3	54/-
5_Member	GO Biological Processes	GO:0016053	organic acid biosynthetic process	-3.78087	-0.473258	11666,12035,12036,14261,14431,14865,17001,19223,19378,22259,22276,26378,26433,26565,56473,64292,68801,72136,76267,78830,96979,103149,106861,170439,216136,223722,231871,232078,268860,270685	Abcd1,Bcat1,Bcat2,Fmo1,Gamt,Gstm4,Ltc4s,Ptgis,Aldh1a2,Nr1h3,Uros,Decr2,Plod3,Pla2g10,Fads2,Ptges,Elovl5,Chst14,Fads1,Slc25a12,Ptges2,Upb1,Abhd3,Elovl6,Ilvbl,Mcat,Daglb,Thnsl2,Abat,Mthfd1l	30/256
5_Member	GO Biological Processes	GO:0044283	small molecule biosynthetic process	-3.65121	-0.448304	11666,12035,12036,13180,13595,13807,14149,14261,14431,14865,17001,18563,19223,19378,22259,22276,26378,26433,26565,27376,50799,56473,56632,64292,68801,71883,72136,73166,74754,76267,76889,78830,96979,103149,106861,170439,216134,216136,223722,227683,231871,232078,268656,268860,270685	Abcd1,Bcat1,Bcat2,Pcbd1,Ebp,Eno2,Fdxr,Fmo1,Gamt,Gstm4,Ltc4s,Pcx,Ptgis,Aldh1a2,Nr1h3,Uros,Decr2,Plod3,Pla2g10,Slc25a10,Slc25a13,Fads2,Sphk2,Ptges,Elovl5,Coq2,Chst14,Tm7sf2,Dhcr24,Fads1,Coq8b,Slc25a12,Ptges2,Upb1,Abhd3,Elovl6,Pdxk,Ilvbl,Mcat,Coq4,Daglb,Thnsl2,Sptlc1,Abat,Mthfd1l	45/451
5_Member	GO Biological Processes	GO:0046394	carboxylic acid biosynthetic process	-3.51228	-0.396553	11666,12035,12036,14431,14865,17001,19223,19378,22259,22276,26378,26433,26565,56473,64292,68801,72136,76267,78830,96979,103149,106861,170439,216136,223722,231871,232078,268860,270685	Abcd1,Bcat1,Bcat2,Gamt,Gstm4,Ltc4s,Ptgis,Aldh1a2,Nr1h3,Uros,Decr2,Plod3,Pla2g10,Fads2,Ptges,Elovl5,Chst14,Fads1,Slc25a12,Ptges2,Upb1,Abhd3,Elovl6,Ilvbl,Mcat,Daglb,Thnsl2,Abat,Mthfd1l	29/253
5_Member	GO Biological Processes	GO:0006633	fatty acid biosynthetic process	-3.4365	-0.380988	11666,14865,17001,19223,22259,26378,26565,56473,64292,68801,76267,96979,106861,170439,223722,231871,232078	Abcd1,Gstm4,Ltc4s,Ptgis,Nr1h3,Decr2,Pla2g10,Fads2,Ptges,Elovl5,Fads1,Ptges2,Abhd3,Elovl6,Mcat,Daglb,Thnsl2	17/117
5_Member	GO Biological Processes	GO:0072330	monocarboxylic acid biosynthetic process	-3.03068	-0.23322	11666,14431,14865,17001,19223,19378,22259,26378,26565,56473,64292,68801,72136,76267,96979,106861,170439,223722,231871,232078	Abcd1,Gamt,Gstm4,Ltc4s,Ptgis,Aldh1a2,Nr1h3,Decr2,Pla2g10,Fads2,Ptges,Elovl5,Chst14,Fads1,Ptges2,Abhd3,Elovl6,Mcat,Daglb,Thnsl2	20/161
5_Member	Reactome Gene Sets	R-MMU-8978868	Fatty acid metabolism	-2.9636	-0.23322	11666,13850,14073,16922,17001,17850,19223,26378,54397,56473,64292,66904,68801,76267,80911,96979,170439,223722,235674,269823	Abcd1,Ephx2,Faah,Phyh,Ltc4s,Mmut,Ptgis,Decr2,Ppt2,Fads2,Ptges,Pccb,Elovl5,Fads1,Acox3,Ptges2,Elovl6,Mcat,Acaa1b,Pon3	20/163
5_Member	GO Biological Processes	GO:0006636	unsaturated fatty acid biosynthetic process	-2.71932	-0.131796	19223,26378,26565,64292,76267,96979,231871	Ptgis,Decr2,Pla2g10,Ptges,Fads1,Ptges2,Daglb	7/32
5_Member	GO Biological Processes	GO:0001516	prostaglandin biosynthetic process	-2.05947	0	19223,26565,64292,96979,231871	Ptgis,Pla2g10,Ptges,Ptges2,Daglb	5/23
5_Member	GO Biological Processes	GO:0046457	prostanoid biosynthetic process	-2.05947	0	19223,26565,64292,96979,231871	Ptgis,Pla2g10,Ptges,Ptges2,Daglb	5/23
6_Summary	GO Biological Processes	GO:0009099	valine biosynthetic process	-3.7249	-0.463046	12035,12036,216136,17850,56357,66904,66948,72039,72535,235674,268860	Bcat1,Bcat2,Ilvbl,Mmut,Ivd,Pccb,Acad8,Mccc1,Aldh1b1,Acaa1b,Abat	11/-
6_Member	GO Biological Processes	GO:0009099	valine biosynthetic process	-3.7249	-0.463046	12035,12036,216136	Bcat1,Bcat2,Ilvbl	3/3
6_Member	KEGG Pathway	mmu00280	Valine, leucine and isoleucine degradation - Mus musculus (house mouse)	-2.86549	-0.213052	12035,12036,17850,56357,66904,66948,72039,72535,235674,268860	Bcat1,Bcat2,Mmut,Ivd,Pccb,Acad8,Mccc1,Aldh1b1,Acaa1b,Abat	10/57
6_Member	GO Biological Processes	GO:0009082	branched-chain amino acid biosynthetic process	-2.76296	-0.144553	12035,12036,216136	Bcat1,Bcat2,Ilvbl	3/5
6_Member	Reactome Gene Sets	R-MMU-70895	Branched-chain amino acid catabolism	-2.55003	-0.0805678	12035,12036,56357,66948,72039	Bcat1,Bcat2,Ivd,Acad8,Mccc1	5/18
6_Member	GO Biological Processes	GO:0006573	valine metabolic process	-2.25671	0	12035,12036,216136	Bcat1,Bcat2,Ilvbl	3/7
6_Member	GO Biological Processes	GO:0006551	leucine metabolic process	-2.07141	0	12035,12036,56357	Bcat1,Bcat2,Ivd	3/8
7_Summary	GO Biological Processes	GO:0072659	protein localization to plasma membrane	-3.63098	-0.448304	12492,13731,13836,16795,18196,18441,19062,19340,22318,22350,53620,54409,57440,67020,67457,68328,69908,71648,72293,93835,216831,224624,224912,231580,233575,259300,319740,241556	Scarb2,Emp2,Epha2,Large1,Nsg1,P2ry1,Inpp5k,Rab3d,Vamp2,Ezr,Vamp5,Ramp2,Ehd3,Tmem88,Frmd8,Rab13,Rab3b,Optn,Nkd2,Amn,Arhgap44,Rab40c,Crb3,Gak,Pgap2,Ehd2,Zfyve27,Tspan18	28/-
7_Member	GO Biological Processes	GO:0072659	protein localization to plasma membrane	-3.63098	-0.448304	12492,13731,13836,16795,18196,18441,19062,19340,22318,22350,53620,54409,57440,67020,67457,68328,69908,71648,72293,93835,216831,224624,224912,231580,233575,259300,319740	Scarb2,Emp2,Epha2,Large1,Nsg1,P2ry1,Inpp5k,Rab3d,Vamp2,Ezr,Vamp5,Ramp2,Ehd3,Tmem88,Frmd8,Rab13,Rab3b,Optn,Nkd2,Amn,Arhgap44,Rab40c,Crb3,Gak,Pgap2,Ehd2,Zfyve27	27/225
7_Member	GO Biological Processes	GO:1990778	protein localization to cell periphery	-2.42331	-0.0365185	12492,13731,13836,16795,18196,18441,19062,19340,22318,22350,53620,54409,57440,67020,67457,68328,69908,71648,72293,93835,216831,224624,224912,231580,233575,241556,259300,319740	Scarb2,Emp2,Epha2,Large1,Nsg1,P2ry1,Inpp5k,Rab3d,Vamp2,Ezr,Vamp5,Ramp2,Ehd3,Tmem88,Frmd8,Rab13,Rab3b,Optn,Nkd2,Amn,Arhgap44,Rab40c,Crb3,Gak,Pgap2,Tspan18,Ehd2,Zfyve27	28/284
8_Summary	GO Biological Processes	GO:0006643	membrane lipid metabolic process	-3.46936	-0.383599	17939,20443,26889,27419,50784,53897,54218,56375,56632,67111,67260,68801,69376,76524,76893,78928,170439,192654,230801,233575,268656,320655,100503915	Naga,St3gal4,Cln8,Naglu,Plpp2,Gal3st1,B3galt4,B4galt4,Sphk2,Naaa,Cers4,Elovl5,Zpbp2,Cln6,Cers2,Pigt,Elovl6,Pla2g15,Pigv,Pgap2,Sptlc1,Pgap3,Smpd5	23/-
8_Member	GO Biological Processes	GO:0006643	membrane lipid metabolic process	-3.46936	-0.383599	17939,20443,26889,27419,50784,53897,54218,56375,56632,67111,67260,68801,69376,76524,76893,78928,170439,192654,230801,233575,268656,320655,100503915	Naga,St3gal4,Cln8,Naglu,Plpp2,Gal3st1,B3galt4,B4galt4,Sphk2,Naaa,Cers4,Elovl5,Zpbp2,Cln6,Cers2,Pigt,Elovl6,Pla2g15,Pigv,Pgap2,Sptlc1,Pgap3,Smpd5	23/183
8_Member	GO Biological Processes	GO:0006665	sphingolipid metabolic process	-2.55691	-0.0805678	26889,27419,50784,53897,54218,56375,56632,67111,67260,68801,69376,76524,76893,170439,192654,268656,100503915	Cln8,Naglu,Plpp2,Gal3st1,B3galt4,B4galt4,Sphk2,Naaa,Cers4,Elovl5,Zpbp2,Cln6,Cers2,Elovl6,Pla2g15,Sptlc1,Smpd5	17/140
8_Member	GO Biological Processes	GO:0046467	membrane lipid biosynthetic process	-2.17796	0	20443,53897,54218,56375,56632,67260,68801,76893,78928,170439,230801,233575,268656,320655,100503915	St3gal4,Gal3st1,B3galt4,B4galt4,Sphk2,Cers4,Elovl5,Cers2,Pigt,Elovl6,Pigv,Pgap2,Sptlc1,Pgap3,Smpd5	15/128
8_Member	GO Biological Processes	GO:0006672	ceramide metabolic process	-2.12943	0	26889,27419,50784,53897,54218,56375,67260,76524,76893,192654,268656,100503915	Cln8,Naglu,Plpp2,Gal3st1,B3galt4,B4galt4,Cers4,Cln6,Cers2,Pla2g15,Sptlc1,Smpd5	12/94
9_Summary	GO Biological Processes	GO:0046835	carbohydrate phosphorylation	-3.30084	-0.357805	18639,69976,74653,75578,214505,225913	Pfkfb1,Galk2,Pomk,Fggy,Gnptg,Tkfc	6/-
9_Member	GO Biological Processes	GO:0046835	carbohydrate phosphorylation	-3.30084	-0.357805	18639,69976,74653,75578,214505,225913	Pfkfb1,Galk2,Pomk,Fggy,Gnptg,Tkfc	6/19
10_Summary	Reactome Gene Sets	R-MMU-2046104	alpha-linolenic (omega3) and linoleic (omega6) acid metabolism	-3.26896	-0.357805	11666,56473,68801,76267,235674,170439,80911,13116,13595,22259,73166,74754	Abcd1,Fads2,Elovl5,Fads1,Acaa1b,Elovl6,Acox3,Cyp46a1,Ebp,Nr1h3,Tm7sf2,Dhcr24	12/-
10_Member	Reactome Gene Sets	R-MMU-2046104	alpha-linolenic (omega3) and linoleic (omega6) acid metabolism	-3.26896	-0.357805	11666,56473,68801,76267,235674	Abcd1,Fads2,Elovl5,Fads1,Acaa1b	5/13
10_Member	Reactome Gene Sets	R-MMU-2046106	alpha-linolenic acid (ALA) metabolism	-3.26896	-0.357805	11666,56473,68801,76267,235674	Abcd1,Fads2,Elovl5,Fads1,Acaa1b	5/13
10_Member	Reactome Gene Sets	R-MMU-2046105	Linoleic acid (LA) metabolism	-3.20323	-0.339312	11666,56473,68801,76267	Abcd1,Fads2,Elovl5,Fads1	4/8
10_Member	WikiPathways	WP4351	Omega 9 fatty acid synthesis	-2.16829	0	56473,68801,76267,170439	Fads2,Elovl5,Fads1,Elovl6	4/14
10_Member	WikiPathways	WP4491	Elongation of very long chain fatty acids	-2.16829	0	56473,68801,76267,170439	Fads2,Elovl5,Fads1,Elovl6	4/14
10_Member	WikiPathways	WP4350	Omega 3 omega 6 fatty acid synthesis	-2.05351	0	56473,68801,76267,80911	Fads2,Elovl5,Fads1,Acox3	4/15
10_Member	WikiPathways	WP4346	Cholesterol metabolism with Bloch and Kandutsch Russell pathways	-2.04151	0	13116,13595,22259,56473,68801,73166,74754,76267	Cyp46a1,Ebp,Nr1h3,Fads2,Elovl5,Tm7sf2,Dhcr24,Fads1	8/52
11_Summary	GO Biological Processes	GO:0007169	transmembrane receptor protein tyrosine kinase signaling pathway	-3.2679	-0.357805	11601,11854,12064,12927,12977,13448,13636,13638,13644,13649,13835,13836,14174,14180,14585,14783,15114,15200,16797,18053,18604,19229,20661,20850,20852,22174,22340,23921,23938,24064,26362,26564,56468,66864,73181,76829,106042,229011,230103,319740,14008,16324,16859,16998,17125,17130,17874,24117,69640,75901,105352,223254,224109	Angpt2,Rhod,Bdnf,Bcar1,Csf1,Dok1,Efna1,Efna3,Efs,Egfr,Epha1,Epha2,Fgf3,Fgf9,Gfra1,Grb10,Hap1,Hbegf,Lat,Ngfr,Pdk2,Ptk2b,Sort1,Stat5a,Stat6,Tyro3,Vegfb,Sh2b2,Map2k5,Spry2,Axl,Ror2,Socs5,Clec14a,Nfatc4,Dok5,Prickle1,Samd10,Npr2,Zfyve27,Etv2,Inhbb,Lgals9,Ltbp3,Smad1,Smad6,Myd88,Wif1,Fam83g,Dcp1a,Dusp22,Farp1,Nrros	53/-
11_Member	GO Biological Processes	GO:0007169	transmembrane receptor protein tyrosine kinase signaling pathway	-3.2679	-0.357805	11601,11854,12064,12927,12977,13448,13636,13638,13644,13649,13835,13836,14174,14180,14585,14783,15114,15200,16797,18053,18604,19229,20661,20850,20852,22174,22340,23921,23938,24064,26362,26564,56468,66864,73181,76829,106042,229011,230103,319740	Angpt2,Rhod,Bdnf,Bcar1,Csf1,Dok1,Efna1,Efna3,Efs,Egfr,Epha1,Epha2,Fgf3,Fgf9,Gfra1,Grb10,Hap1,Hbegf,Lat,Ngfr,Pdk2,Ptk2b,Sort1,Stat5a,Stat6,Tyro3,Vegfb,Sh2b2,Map2k5,Spry2,Axl,Ror2,Socs5,Clec14a,Nfatc4,Dok5,Prickle1,Samd10,Npr2,Zfyve27	40/403
11_Member	GO Biological Processes	GO:0007167	enzyme-linked receptor protein signaling pathway	-2.69541	-0.123753	11601,11854,12064,12927,12977,13448,13636,13638,13644,13649,13835,13836,14008,14174,14180,14585,14783,15114,15200,16324,16797,16859,16998,17125,17130,17874,18053,18604,19229,20661,20850,20852,22174,22340,23921,23938,24064,24117,26362,26564,56468,66864,69640,73181,75901,76829,105352,106042,223254,224109,229011,230103,319740	Angpt2,Rhod,Bdnf,Bcar1,Csf1,Dok1,Efna1,Efna3,Efs,Egfr,Epha1,Epha2,Etv2,Fgf3,Fgf9,Gfra1,Grb10,Hap1,Hbegf,Inhbb,Lat,Lgals9,Ltbp3,Smad1,Smad6,Myd88,Ngfr,Pdk2,Ptk2b,Sort1,Stat5a,Stat6,Tyro3,Vegfb,Sh2b2,Map2k5,Spry2,Wif1,Axl,Ror2,Socs5,Clec14a,Fam83g,Nfatc4,Dcp1a,Dok5,Dusp22,Prickle1,Farp1,Nrros,Samd10,Npr2,Zfyve27	53/614
12_Summary	GO Biological Processes	GO:0003002	regionalization	-3.25793	-0.357805	12153,13198,13542,13590,13797,13798,14275,14766,15111,15404,15410,15417,15425,17130,17260,17285,17965,19165,19378,19763,20893,21415,23863,24075,24117,26564,29871,30841,69327,70300,72507,77609,79362,84653,103889,106042,107586,217011,244631,319757,380718,100503311,17537,19719,12142,13345,13636,13649,13836,13854,14174,14180,14256,14460,15586,18516,19143,20670,22413,23992,24064,27419,53601,70615,7274…	Bmp1,Ddit3,Dvl1,Lefty1,Emx2,En1,Folr1,Adgrg1,Hand2,Hoxa7,Hoxb3,Hoxb9,Hoxc6,Smad6,Mef2c,Meox1,Nbl1,Psen2,Aldh1a2,Ring1,Bhlhe40,Tcf7l1,Dand5,Taf10,Wif1,Ror2,Scmh1,Kdm2b,Pierce1,Fuz,Dzip1l,Odad3,Bhlhe41,Hes7,Hoxb2,Prickle1,Ovol2,Nle1,Pskh1,Smo,Mks1,Cimap3,Meis3,Rfng,Prdm1,Twist2,Efna1,Egfr,Epha2,Epn1,Fgf3,Fgf9,Flt3l,Gata1,Hyal1,Pbx3,St14,Sox15,Wnt2,Prkra,Spry2,Naglu,Pcdh12,Ankrd24,Ttc39c,Tex19.1,Ccd…	78/-
12_Member	GO Biological Processes	GO:0003002	regionalization	-3.25793	-0.357805	12153,13198,13542,13590,13797,13798,14275,14766,15111,15404,15410,15417,15425,17130,17260,17285,17965,19165,19378,19763,20893,21415,23863,24075,24117,26564,29871,30841,69327,70300,72507,77609,79362,84653,103889,106042,107586,217011,244631,319757,380718,100503311	Bmp1,Ddit3,Dvl1,Lefty1,Emx2,En1,Folr1,Adgrg1,Hand2,Hoxa7,Hoxb3,Hoxb9,Hoxc6,Smad6,Mef2c,Meox1,Nbl1,Psen2,Aldh1a2,Ring1,Bhlhe40,Tcf7l1,Dand5,Taf10,Wif1,Ror2,Scmh1,Kdm2b,Pierce1,Fuz,Dzip1l,Odad3,Bhlhe41,Hes7,Hoxb2,Prickle1,Ovol2,Nle1,Pskh1,Smo,Mks1,Cimap3	42/430
12_Member	GO Biological Processes	GO:0009952	anterior/posterior pattern specification	-2.98281	-0.23322	13198,13590,13797,13798,15404,15410,15417,15425,17285,19165,19378,19763,20893,21415,24075,24117,26564,29871,30841,70300,79362,84653,103889,106042,217011,319757	Ddit3,Lefty1,Emx2,En1,Hoxa7,Hoxb3,Hoxb9,Hoxc6,Meox1,Psen2,Aldh1a2,Ring1,Bhlhe40,Tcf7l1,Taf10,Wif1,Ror2,Scmh1,Kdm2b,Fuz,Bhlhe41,Hes7,Hoxb2,Prickle1,Nle1,Smo	26/235
12_Member	GO Biological Processes	GO:0007389	pattern specification process	-2.9297	-0.213052	12153,13198,13542,13590,13797,13798,14275,14766,15111,15404,15410,15417,15425,17130,17260,17285,17537,17965,19165,19378,19719,19763,20893,21415,23863,24075,24117,26564,29871,30841,69327,70300,72507,77609,79362,84653,103889,106042,107586,217011,244631,319757,380718,100503311	Bmp1,Ddit3,Dvl1,Lefty1,Emx2,En1,Folr1,Adgrg1,Hand2,Hoxa7,Hoxb3,Hoxb9,Hoxc6,Smad6,Mef2c,Meox1,Meis3,Nbl1,Psen2,Aldh1a2,Rfng,Ring1,Bhlhe40,Tcf7l1,Dand5,Taf10,Wif1,Ror2,Scmh1,Kdm2b,Pierce1,Fuz,Dzip1l,Odad3,Bhlhe41,Hes7,Hoxb2,Prickle1,Ovol2,Nle1,Pskh1,Smo,Mks1,Cimap3	44/474
12_Member	GO Biological Processes	GO:0048568	embryonic organ development	-2.88068	-0.213052	12142,13345,13542,13636,13649,13798,13836,13854,14174,14180,14256,14275,14460,15111,15404,15410,15417,15586,17260,18516,19143,19378,20670,22413,23992,24064,24075,26564,27419,30841,53601,70300,70615,72747,73679,76457,97031,103889,106042,106522,107586,107587,109934,224705,270685,319757,380718,100503311	Prdm1,Twist2,Dvl1,Efna1,Egfr,En1,Epha2,Epn1,Fgf3,Fgf9,Flt3l,Folr1,Gata1,Hand2,Hoxa7,Hoxb3,Hoxb9,Hyal1,Mef2c,Pbx3,St14,Aldh1a2,Sox15,Wnt2,Prkra,Spry2,Taf10,Ror2,Naglu,Kdm2b,Pcdh12,Fuz,Ankrd24,Ttc39c,Tex19.1,Ccdc134,Tprn,Hoxb2,Prickle1,Pkdcc,Ovol2,Osr2,Abr,Vps52,Mthfd1l,Smo,Mks1,Cimap3	48/532
12_Member	GO Biological Processes	GO:0021915	neural tube development	-2.06556	0	13542,13798,13836,14275,19143,19165,19378,26433,30841,50524,50768,54006,68176,70300,72507,106042,107586,270685,319757,380718	Dvl1,En1,Epha2,Folr1,St14,Psen2,Aldh1a2,Plod3,Kdm2b,Sall2,Dlc1,Deaf1,Inka1,Fuz,Dzip1l,Prickle1,Ovol2,Mthfd1l,Smo,Mks1	20/195
13_Summary	GO Biological Processes	GO:0040037	negative regulation of fibroblast growth factor receptor signaling pathway	-3.16742	-0.320532	18053,24064,24066,26427,30878,70300	Ngfr,Spry2,Spry4,Creb3l1,Apln,Fuz	6/-
13_Member	GO Biological Processes	GO:0040037	negative regulation of fibroblast growth factor receptor signaling pathway	-3.16742	-0.320532	18053,24064,24066,26427,30878,70300	Ngfr,Spry2,Spry4,Creb3l1,Apln,Fuz	6/20
14_Summary	GO Biological Processes	GO:1903052	positive regulation of proteolysis involved in protein catabolic process	-3.09957	-0.269078	12759,14629,19165,19229,19358,21804,56468,68545,72293,76375,77125,78943,106042,193670,213539,216157,217410,12905,13636,13638,14082,18053,50768,51800,57913,58801,64058,70300,76524,79201,80708,107771,208117	Clu,Gclc,Psen2,Ptk2b,Rad23a,Tgfb1i1,Socs5,Ecscr,Nkd2,Det1,Il33,Ern1,Prickle1,Rnf185,Bag2,Tmem259,Trib2,Cradd,Efna1,Efna3,Fadd,Ngfr,Dlc1,Bok,Pidd1,Pmaip1,Perp,Fuz,Cln6,Tnfrsf23,Pacsin3,Bmyc,Aph1b	33/-
14_Member	GO Biological Processes	GO:1903052	positive regulation of proteolysis involved in protein catabolic process	-3.09957	-0.269078	12759,14629,19165,19229,19358,21804,56468,68545,72293,76375,77125,78943,106042,193670,213539,216157,217410	Clu,Gclc,Psen2,Ptk2b,Rad23a,Tgfb1i1,Socs5,Ecscr,Nkd2,Det1,Il33,Ern1,Prickle1,Rnf185,Bag2,Tmem259,Trib2	17/125
14_Member	GO Biological Processes	GO:1901800	positive regulation of proteasomal protein catabolic process	-2.97975	-0.23322	12759,14629,19165,19358,56468,68545,72293,76375,77125,78943,106042,193670,213539,216157,217410	Clu,Gclc,Psen2,Rad23a,Socs5,Ecscr,Nkd2,Det1,Il33,Ern1,Prickle1,Rnf185,Bag2,Tmem259,Trib2	15/106
14_Member	GO Biological Processes	GO:0045862	positive regulation of proteolysis	-2.29641	0	12759,12905,13636,13638,14082,14629,18053,19165,19229,19358,21804,50768,51800,56468,57913,58801,64058,68545,70300,72293,76375,76524,77125,78943,79201,80708,106042,107771,193670,208117,213539,216157,217410	Clu,Cradd,Efna1,Efna3,Fadd,Gclc,Ngfr,Psen2,Ptk2b,Rad23a,Tgfb1i1,Dlc1,Bok,Socs5,Pidd1,Pmaip1,Perp,Ecscr,Fuz,Nkd2,Det1,Cln6,Il33,Ern1,Tnfrsf23,Pacsin3,Prickle1,Bmyc,Rnf185,Aph1b,Bag2,Tmem259,Trib2	33/358
15_Summary	GO Biological Processes	GO:0061517	macrophage proliferation	-2.96813	-0.23322	12759,12977,76527,77125,14082,26564	Clu,Csf1,Il34,Il33,Fadd,Ror2	6/-
15_Member	GO Biological Processes	GO:0061517	macrophage proliferation	-2.96813	-0.23322	12759,12977,76527,77125	Clu,Csf1,Il34,Il33	4/9
15_Member	GO Biological Processes	GO:0061518	microglial cell proliferation	-2.96813	-0.23322	12759,12977,76527,77125	Clu,Csf1,Il34,Il33	4/9
15_Member	GO Biological Processes	GO:0120040	regulation of macrophage proliferation	-2.25671	0	12977,76527,77125	Csf1,Il34,Il33	3/7
15_Member	GO Biological Processes	GO:0045651	positive regulation of macrophage differentiation	-2.05351	0	12977,14082,26564,76527	Csf1,Fadd,Ror2,Il34	4/15
16_Summary	GO Biological Processes	GO:0097190	apoptotic signaling pathway	-2.87923	-0.213052	11749,12323,12424,12759,12905,13198,13836,14082,15248,16173,16324,17346,17762,18604,19165,19223,19367,20661,20869,22038,22590,51800,55948,56772,57913,58801,64058,66839,73181,77125,78688,78943,79201,242705	Anxa6,Camk2b,Cck,Clu,Cradd,Ddit3,Epha2,Fadd,Hic1,Il18,Inhbb,Mknk1,Mapt,Pdk2,Psen2,Ptgis,Rad9a,Sort1,Stk11,Plscr1,Xpa,Bok,Sfn,Mllt11,Pidd1,Pmaip1,Perp,Dele1,Nfatc4,Il33,Nol3,Ern1,Tnfrsf23,E2f2	34/-
16_Member	GO Biological Processes	GO:0097190	apoptotic signaling pathway	-2.87923	-0.213052	11749,12323,12424,12759,12905,13198,13836,14082,15248,16173,16324,17346,17762,18604,19165,19223,19367,20661,20869,22038,22590,51800,55948,56772,57913,58801,64058,66839,73181,77125,78688,78943,79201,242705	Anxa6,Camk2b,Cck,Clu,Cradd,Ddit3,Epha2,Fadd,Hic1,Il18,Inhbb,Mknk1,Mapt,Pdk2,Psen2,Ptgis,Rad9a,Sort1,Stk11,Plscr1,Xpa,Bok,Sfn,Mllt11,Pidd1,Pmaip1,Perp,Dele1,Nfatc4,Il33,Nol3,Ern1,Tnfrsf23,E2f2	34/342
17_Summary	GO Biological Processes	GO:1901136	carbohydrate derivative catabolic process	-2.87906	-0.213052	11666,12499,12505,13807,13808,15586,16548,17939,22228,27419,50760,50773,50917,52120,66848,68837,75686,103149,109901,213484,225913,228859,230815,233040,12496,17969,76025,78373,26565,192654,100503915,100504285,13107,13347,13850,14085,17161,68134,68195,71711,74729,75901,77305,78428,208194,235674,269823,378430,100037283,13116	Abcd1,Entpd5,Cd44,Eno2,Eno3,Hyal1,Khk,Naga,Ucp2,Naglu,Fbxo17,Nt5c,Galns,Hgsnat,Fuca2,Foxk2,Nudt16,Upb1,Cela1,Nudt18,Tkfc,Fitm2,Man1c1,Fbxo27,Entpd2,Ncf1,Cant1,Nudt17,Pla2g10,Pla2g15,Smpd5,Abhd12b,Cyp2f2,Dffa,Ephx2,Fah,Maoa,Upf3b,Rnaset2b,Mus81,Setmar,Dcp1a,Wdr82,Pym1,Exog,Acaa1b,Pon3,Nanos2,Rnaset2a,Cyp46a1	50/-
17_Member	GO Biological Processes	GO:1901136	carbohydrate derivative catabolic process	-2.87906	-0.213052	11666,12499,12505,13807,13808,15586,16548,17939,22228,27419,50760,50773,50917,52120,66848,68837,75686,103149,109901,213484,225913,228859,230815,233040	Abcd1,Entpd5,Cd44,Eno2,Eno3,Hyal1,Khk,Naga,Ucp2,Naglu,Fbxo17,Nt5c,Galns,Hgsnat,Fuca2,Foxk2,Nudt16,Upb1,Cela1,Nudt18,Tkfc,Fitm2,Man1c1,Fbxo27	24/214
17_Member	GO Biological Processes	GO:1901292	nucleoside phosphate catabolic process	-2.86966	-0.213052	11666,12496,12499,13807,13808,16548,17969,22228,50773,68837,75686,76025,78373,103149,213484,225913,228859	Abcd1,Entpd2,Entpd5,Eno2,Eno3,Khk,Ncf1,Ucp2,Nt5c,Foxk2,Nudt16,Cant1,Nudt17,Upb1,Nudt18,Tkfc,Fitm2	17/131
17_Member	GO Biological Processes	GO:0046434	organophosphate catabolic process	-2.59851	-0.0805678	11666,12496,12499,13807,13808,16548,17969,22228,26565,50773,68837,75686,76025,78373,103149,192654,213484,225913,228859,100503915,100504285	Abcd1,Entpd2,Entpd5,Eno2,Eno3,Khk,Ncf1,Ucp2,Pla2g10,Nt5c,Foxk2,Nudt16,Cant1,Nudt17,Upb1,Pla2g15,Nudt18,Tkfc,Fitm2,Smpd5,Abhd12b	21/187
17_Member	GO Biological Processes	GO:0009191	ribonucleoside diphosphate catabolic process	-2.47777	-0.0386289	12496,12499,13807,13808,16548,22228,68837,76025,213484,225913	Entpd2,Entpd5,Eno2,Eno3,Khk,Ucp2,Foxk2,Cant1,Nudt18,Tkfc	10/64
17_Member	GO Biological Processes	GO:0009166	nucleotide catabolic process	-2.33829	0	11666,12499,13807,13808,16548,17969,22228,50773,68837,75686,78373,103149,213484,225913,228859	Abcd1,Entpd5,Eno2,Eno3,Khk,Ncf1,Ucp2,Nt5c,Foxk2,Nudt16,Nudt17,Upb1,Nudt18,Tkfc,Fitm2	15/123
17_Member	GO Biological Processes	GO:0009134	nucleoside diphosphate catabolic process	-2.33085	0	12496,12499,13807,13808,16548,22228,68837,76025,213484,225913	Entpd2,Entpd5,Eno2,Eno3,Khk,Ucp2,Foxk2,Cant1,Nudt18,Tkfc	10/67
17_Member	GO Biological Processes	GO:0019439	aromatic compound catabolic process	-2.2396	0	11666,12496,12499,13107,13347,13807,13808,13850,14085,16548,17161,17969,22228,50773,68134,68195,68837,71711,74729,75686,75901,76025,77305,78373,78428,103149,208194,213484,225913,228859,235674,269823,378430,100037283	Abcd1,Entpd2,Entpd5,Cyp2f2,Dffa,Eno2,Eno3,Ephx2,Fah,Khk,Maoa,Ncf1,Ucp2,Nt5c,Upf3b,Rnaset2b,Foxk2,Mus81,Setmar,Nudt16,Dcp1a,Cant1,Wdr82,Nudt17,Pym1,Upb1,Exog,Nudt18,Tkfc,Fitm2,Acaa1b,Pon3,Nanos2,Rnaset2a	34/375
17_Member	GO Biological Processes	GO:0006195	purine nucleotide catabolic process	-2.15158	0	11666,13807,13808,16548,17969,22228,50773,68837,75686,78373,213484,225913,228859	Abcd1,Eno2,Eno3,Khk,Ncf1,Ucp2,Nt5c,Foxk2,Nudt16,Nudt17,Nudt18,Tkfc,Fitm2	13/105
17_Member	GO Biological Processes	GO:1901361	organic cyclic compound catabolic process	-2.07237	0	11666,12496,12499,13107,13116,13347,13807,13808,13850,14085,16548,17161,17969,22228,50773,68134,68195,68837,71711,74729,75686,75901,76025,77305,78373,78428,103149,208194,213484,225913,228859,235674,269823,378430,100037283	Abcd1,Entpd2,Entpd5,Cyp2f2,Cyp46a1,Dffa,Eno2,Eno3,Ephx2,Fah,Khk,Maoa,Ncf1,Ucp2,Nt5c,Upf3b,Rnaset2b,Foxk2,Mus81,Setmar,Nudt16,Dcp1a,Cant1,Wdr82,Nudt17,Pym1,Upb1,Exog,Nudt18,Tkfc,Fitm2,Acaa1b,Pon3,Nanos2,Rnaset2a	35/399
18_Summary	GO Biological Processes	GO:0042997	negative regulation of Golgi to plasma membrane protein transport	-2.76296	-0.144553	12988,106522,226791	Csk,Pkdcc,Lyplal1	3/-
18_Member	GO Biological Processes	GO:0042997	negative regulation of Golgi to plasma membrane protein transport	-2.76296	-0.144553	12988,106522,226791	Csk,Pkdcc,Lyplal1	3/5
19_Summary	GO Biological Processes	GO:0032640	tumor necrosis factor production	-2.71932	-0.131796	13345,17874,19165,26362,67457,67836,73181,13610,14766,16173,16391,16768,18019,18104,20850,21939,27060,54123,68137,77125,108723,224109	Twist2,Myd88,Psen2,Axl,Frmd8,Wdr83,Nfatc4,S1pr3,Adgrg1,Il18,Irf9,Lag3,Nfatc2,Nqo1,Stat5a,Cd40,Tcirg1,Irf7,Kdelr1,Il33,Card11,Nrros	22/-
19_Member	GO Biological Processes	GO:0032640	tumor necrosis factor production	-2.71932	-0.131796	13345,17874,19165,26362,67457,67836,73181	Twist2,Myd88,Psen2,Axl,Frmd8,Wdr83,Nfatc4	7/32
19_Member	GO Biological Processes	GO:0071706	tumor necrosis factor superfamily cytokine production	-2.71932	-0.131796	13345,17874,19165,26362,67457,67836,73181	Twist2,Myd88,Psen2,Axl,Frmd8,Wdr83,Nfatc4	7/32
19_Member	GO Biological Processes	GO:0001816	cytokine production	-2.25292	0	13345,13610,14766,16173,16391,16768,17874,18019,18104,19165,20850,21939,26362,27060,54123,67457,67836,68137,73181,77125,108723,224109	Twist2,S1pr3,Adgrg1,Il18,Irf9,Lag3,Myd88,Nfatc2,Nqo1,Psen2,Stat5a,Cd40,Axl,Tcirg1,Irf7,Frmd8,Wdr83,Kdelr1,Nfatc4,Il33,Card11,Nrros	22/213
20_Summary	GO Biological Processes	GO:0051900	regulation of mitochondrial depolarization	-2.71241	-0.131796	11666,12424,14629,18053,51800,56772	Abcd1,Cck,Gclc,Ngfr,Bok,Mllt11	6/-
20_Member	GO Biological Processes	GO:0051900	regulation of mitochondrial depolarization	-2.71241	-0.131796	11666,12424,14629,18053,51800,56772	Abcd1,Cck,Gclc,Ngfr,Bok,Mllt11	6/24

## Sheet: Upregulated
GroupID	Category	Term	Description	LogP	Log(q-value)	Genes	Symbols	InTerm_InList
1_Summary	Reactome Gene Sets	R-MMU-8953854	Metabolism of RNA	-22.4173	-18.1554	11834,13204,13211,13682,17420,17749,17975,18458,18949,20924,21681,22380,22608,24010,24128,51810,53621,54364,54451,56070,56194,56200,56215,56258,57316,66249,66354,66441,66483,66801,66877,66899,67010,67039,67089,67418,67684,67958,67973,68533,68705,68816,68988,69207,69639,69823,71978,72047,72935,73902,74326,75273,75416,75705,75956,78294,78893,83486,98053,98985,100608,103573,108014,108989,116940,2128…	Aqr,Dhx15,Dhx9,Eif4a2,Mnat1,Polr2k,Ncl,Pabpc1,Pnn,Supt5,Alyref,Wbp4,Ybx1,Ik,Xrn2,Hnrnpu,Cnot4,Rpp30,Cpsf3,Tcerg1,Prpf40a,Ddx21,Acin1,Hnrnph2,C1d,Pno1,Snw1,Magohb,Rpl36al,Prkrip1,Crnkl1,Fip1l1,Rbm7,Rbm25,Psmc6,Ppil4,Luc7l3,U2surp,Mphosph10,Mphosph6,Gtf2f2,Ppil1,Prpf31,Srsf11,Exosc8,Fyttd1,Ppp2r2a,Ddx42,Ddx41,Psmb11,Hnrnpr,Pelp1,Nop14,Eif4b,Srrm2,Rps27a,Cnot10,Rbm5,Gtf2f1,Clp1,Noc4l,Xpo1,Srsf9,Tpr,…	127/-
1_Member	Reactome Gene Sets	R-MMU-8953854	Metabolism of RNA	-22.4173	-18.1554	11834,13204,13211,13682,17420,17749,17975,18458,18949,20924,21681,22380,22608,24010,24128,51810,53621,54364,54451,56070,56194,56200,56215,56258,57316,66249,66354,66441,66483,66801,66877,66899,67010,67039,67089,67418,67684,67958,67973,68533,68705,68816,68988,69207,69639,69823,71978,72047,72935,73902,74326,75273,75416,75705,75956,78294,78893,83486,98053,98985,100608,103573,108014,108989,116940,2128…	Aqr,Dhx15,Dhx9,Eif4a2,Mnat1,Polr2k,Ncl,Pabpc1,Pnn,Supt5,Alyref,Wbp4,Ybx1,Ik,Xrn2,Hnrnpu,Cnot4,Rpp30,Cpsf3,Tcerg1,Prpf40a,Ddx21,Acin1,Hnrnph2,C1d,Pno1,Snw1,Magohb,Rpl36al,Prkrip1,Crnkl1,Fip1l1,Rbm7,Rbm25,Psmc6,Ppil4,Luc7l3,U2surp,Mphosph10,Mphosph6,Gtf2f2,Ppil1,Prpf31,Srsf11,Exosc8,Fyttd1,Ppp2r2a,Ddx42,Ddx41,Psmb11,Hnrnpr,Pelp1,Nop14,Eif4b,Srrm2,Rps27a,Cnot10,Rbm5,Gtf2f1,Clp1,Noc4l,Xpo1,Srsf9,Tpr,…	78/586
1_Member	GO Biological Processes	GO:0008380	RNA splicing	-16.9659	-13.1406	11834,13204,13211,14300,18458,18949,19654,20817,21681,22380,22608,24010,27981,28036,51810,53610,56070,56194,56215,66354,66441,66801,66877,66921,66935,67039,67106,67302,67684,68816,68988,69269,71514,72193,72935,73473,75956,76936,81898,83486,98985,101739,108014,117198,212880,214572,218543,225160,230753,230908,231386,233908,237859	Aqr,Dhx15,Dhx9,Frg1,Pabpc1,Pnn,Rbm6,Srpk2,Alyref,Wbp4,Ybx1,Ik,Rsrp1,Larp7,Hnrnpu,Nono,Tcerg1,Prpf40a,Acin1,Snw1,Magohb,Prkrip1,Crnkl1,Prpf38b,Cir1,Rbm25,Zbtb8os,Zc3h13,Luc7l3,Ppil1,Prpf31,Scnm1,Sfpq,Scaf11,Ddx41,Iws1,Srrm2,Hnrnpm,Sf3b1,Rbm5,Clp1,Psip1,Srsf9,Ivns1abp,Ddx46,Prmt7,Srek1,Thoc1,Thrap3,Tardbp,Ythdc1,Fus,Nsrp1	53/365
1_Member	Reactome Gene Sets	R-MMU-72163	mRNA Splicing - Major Pathway	-16.9253	-13.1406	11834,13204,13211,17749,18949,21681,22380,22608,24010,51810,56070,56194,56215,56258,66354,66441,66801,66877,67010,67039,67418,67684,67958,68705,68816,68988,69207,72047,72935,74326,75956,83486,98053,108014,212880,228005,233908,237859	Aqr,Dhx15,Dhx9,Polr2k,Pnn,Alyref,Wbp4,Ybx1,Ik,Hnrnpu,Tcerg1,Prpf40a,Acin1,Hnrnph2,Snw1,Magohb,Prkrip1,Crnkl1,Rbm7,Rbm25,Ppil4,Luc7l3,U2surp,Gtf2f2,Ppil1,Prpf31,Srsf11,Ddx42,Ddx41,Hnrnpr,Srrm2,Rbm5,Gtf2f1,Srsf9,Ddx46,Ppig,Fus,Nsrp1	38/191
1_Member	Reactome Gene Sets	R-MMU-72172	mRNA Splicing	-16.4498	-12.887	11834,13204,13211,17749,18949,21681,22380,22608,24010,51810,56070,56194,56215,56258,66354,66441,66801,66877,67010,67039,67418,67684,67958,68705,68816,68988,69207,72047,72935,74326,75956,83486,98053,108014,212880,228005,233908,237859	Aqr,Dhx15,Dhx9,Polr2k,Pnn,Alyref,Wbp4,Ybx1,Ik,Hnrnpu,Tcerg1,Prpf40a,Acin1,Hnrnph2,Snw1,Magohb,Prkrip1,Crnkl1,Rbm7,Rbm25,Ppil4,Luc7l3,U2surp,Gtf2f2,Ppil1,Prpf31,Srsf11,Ddx42,Ddx41,Hnrnpr,Srrm2,Rbm5,Gtf2f1,Srsf9,Ddx46,Ppig,Fus,Nsrp1	38/197
1_Member	Reactome Gene Sets	R-MMU-72203	Processing of Capped Intron-Containing Pre-mRNA	-16.3706	-12.8869	11834,13204,13211,17749,18949,21681,22380,22608,24010,51810,54451,56070,56194,56215,56258,66354,66441,66801,66877,66899,67010,67039,67418,67684,67958,68705,68816,68988,69207,69823,72047,72935,74326,75956,83486,98053,98985,108014,108989,212880,225160,228005,233908,237859	Aqr,Dhx15,Dhx9,Polr2k,Pnn,Alyref,Wbp4,Ybx1,Ik,Hnrnpu,Cpsf3,Tcerg1,Prpf40a,Acin1,Hnrnph2,Snw1,Magohb,Prkrip1,Crnkl1,Fip1l1,Rbm7,Rbm25,Ppil4,Luc7l3,U2surp,Gtf2f2,Ppil1,Prpf31,Srsf11,Fyttd1,Ddx42,Ddx41,Hnrnpr,Srrm2,Rbm5,Gtf2f1,Clp1,Srsf9,Tpr,Ddx46,Thoc1,Ppig,Fus,Nsrp1	44/265
1_Member	WikiPathways	WP310	mRNA processing	-15.236	-11.8193	13204,13205,13206,13211,13682,13690,14359,17184,17975,18458,19654,20747,20817,20823,20853,20924,21357,21681,22380,22608,24061,24067,24128,51810,53610,53621,54451,56194,56200,56215,56258,58203,66660,67010,67039,67418,67949,67958,69207,69639,71514,72567,72935,74326,76572,76936,81898,83486,98985,108014,215615,218543,229663,230908,233908,243272,353258	Dhx15,Ddx3x,Ddx4,Dhx9,Eif4a2,Eif4g2,Fxr1,Matr3,Ncl,Pabpc1,Rbm6,Spop,Srpk2,Ssb,Stau1,Supt5,Tarbp2,Alyref,Wbp4,Ybx1,Smc1a,Srp54a,Xrn2,Hnrnpu,Nono,Cnot4,Cpsf3,Prpf40a,Ddx21,Acin1,Hnrnph2,Zbp1,Sltm,Rbm7,Rbm25,Ppil4,Nifk,U2surp,Srsf11,Exosc8,Sfpq,Bclaf1,Ddx41,Hnrnpr,Rbmxl2,Hnrnpm,Sf3b1,Rbm5,Clp1,Srsf9,Rnpep,Srek1,Csde1,Tardbp,Fus,Sbno1,Ltv1	57/455
1_Member	GO Biological Processes	GO:0006397	mRNA processing	-14.7212	-11.4136	11834,13204,13211,14300,18458,18949,19647,19654,20218,20817,21681,22380,22608,24010,24128,27981,28036,51810,53610,54451,56070,56194,56215,66354,66441,66801,66877,66899,66921,66935,67039,67148,67302,67684,68816,68988,69269,71514,72193,72935,73473,75956,76936,81898,83486,98985,101739,108014,212880,214572,218543,225160,230753,230908,231386,237859	Aqr,Dhx15,Dhx9,Frg1,Pabpc1,Pnn,Rbbp6,Rbm6,Khdrbs1,Srpk2,Alyref,Wbp4,Ybx1,Ik,Xrn2,Rsrp1,Larp7,Hnrnpu,Nono,Cpsf3,Tcerg1,Prpf40a,Acin1,Snw1,Magohb,Prkrip1,Crnkl1,Fip1l1,Prpf38b,Cir1,Rbm25,Ramac,Zc3h13,Luc7l3,Ppil1,Prpf31,Scnm1,Sfpq,Scaf11,Ddx41,Iws1,Srrm2,Hnrnpm,Sf3b1,Rbm5,Clp1,Psip1,Srsf9,Ddx46,Prmt7,Srek1,Thoc1,Thrap3,Tardbp,Ythdc1,Nsrp1	56/453
1_Member	GO Biological Processes	GO:0016071	mRNA metabolic process	-14.6314	-11.3695	11834,13204,13211,14300,18458,18949,19647,19654,20218,20817,20823,20848,21681,22380,22608,24010,24127,24128,27981,28036,51810,53610,54451,56070,56194,56215,66354,66441,66801,66877,66899,66921,66935,67039,67148,67302,67684,68816,68988,69269,69639,71514,72193,72935,73473,75956,76936,78893,81898,83486,98985,101739,108014,212880,214572,218543,225160,225363,229663,230594,230753,230908,231386,232791,23…	Aqr,Dhx15,Dhx9,Frg1,Pabpc1,Pnn,Rbbp6,Rbm6,Khdrbs1,Srpk2,Ssb,Stat3,Alyref,Wbp4,Ybx1,Ik,Xrn1,Xrn2,Rsrp1,Larp7,Hnrnpu,Nono,Cpsf3,Tcerg1,Prpf40a,Acin1,Snw1,Magohb,Prkrip1,Crnkl1,Fip1l1,Prpf38b,Cir1,Rbm25,Ramac,Zc3h13,Luc7l3,Ppil1,Prpf31,Scnm1,Exosc8,Sfpq,Scaf11,Ddx41,Iws1,Srrm2,Hnrnpm,Cnot10,Sf3b1,Rbm5,Clp1,Psip1,Srsf9,Ddx46,Prmt7,Srek1,Thoc1,Etf1,Csde1,Tut4,Thrap3,Tardbp,Ythdc1,Cnot3,Nsrp1,Dkc1,Upf2	67/618
1_Member	GO Biological Processes	GO:0000375	RNA splicing, via transesterification reactions	-7.30427	-4.40414	11834,13211,19654,20817,22380,24010,27981,51810,56194,66354,66441,66877,67684,68816,68988,69269,71514,72193,72935,75956,76936,81898,83486,101739,108014,212880,214572,231386	Aqr,Dhx9,Rbm6,Srpk2,Wbp4,Ik,Rsrp1,Hnrnpu,Prpf40a,Snw1,Magohb,Crnkl1,Luc7l3,Ppil1,Prpf31,Scnm1,Sfpq,Scaf11,Ddx41,Srrm2,Hnrnpm,Sf3b1,Rbm5,Psip1,Srsf9,Ddx46,Prmt7,Ythdc1	28/235
1_Member	GO Biological Processes	GO:0000377	RNA splicing, via transesterification reactions with bulged adenosine as nucleophile	-7.30427	-4.40414	11834,13211,19654,20817,22380,24010,27981,51810,56194,66354,66441,66877,67684,68816,68988,69269,71514,72193,72935,75956,76936,81898,83486,101739,108014,212880,214572,231386	Aqr,Dhx9,Rbm6,Srpk2,Wbp4,Ik,Rsrp1,Hnrnpu,Prpf40a,Snw1,Magohb,Crnkl1,Luc7l3,Ppil1,Prpf31,Scnm1,Sfpq,Scaf11,Ddx41,Srrm2,Hnrnpm,Sf3b1,Rbm5,Psip1,Srsf9,Ddx46,Prmt7,Ythdc1	28/235
1_Member	GO Biological Processes	GO:0000398	mRNA splicing, via spliceosome	-7.30427	-4.40414	11834,13211,19654,20817,22380,24010,27981,51810,56194,66354,66441,66877,67684,68816,68988,69269,71514,72193,72935,75956,76936,81898,83486,101739,108014,212880,214572,231386	Aqr,Dhx9,Rbm6,Srpk2,Wbp4,Ik,Rsrp1,Hnrnpu,Prpf40a,Snw1,Magohb,Crnkl1,Luc7l3,Ppil1,Prpf31,Scnm1,Sfpq,Scaf11,Ddx41,Srrm2,Hnrnpm,Sf3b1,Rbm5,Psip1,Srsf9,Ddx46,Prmt7,Ythdc1	28/235
1_Member	KEGG Pathway	mmu03040	Spliceosome - Mus musculus (house mouse)	-6.06453	-3.34674	11834,13204,21681,51810,56070,56194,56215,66354,66441,66877,66921,67039,67958,68816,68988,72047,76936,81898,108014,212880,225160,233908	Aqr,Dhx15,Alyref,Hnrnpu,Tcerg1,Prpf40a,Acin1,Snw1,Magohb,Crnkl1,Prpf38b,Rbm25,U2surp,Ppil1,Prpf31,Ddx42,Hnrnpm,Sf3b1,Srsf9,Ddx46,Thoc1,Fus	22/180
2_Summary	GO Biological Processes	GO:0071824	protein-DNA complex organization	-16.5087	-12.887	13194,13206,13433,13435,13436,13626,14897,15193,15270,17765,19712,20587,20588,20817,20833,20924,20957,21420,21969,22083,22378,22385,22589,22658,22791,23808,50887,51810,53893,56200,57261,57376,57746,66233,66311,66471,67382,67628,67955,68705,69726,69792,70238,71389,71514,72672,73473,73708,74355,75339,75560,75605,76073,78656,81898,93762,94246,94352,101739,104271,106143,110749,114741,116848,140858,20…	Ddb1,Ddx4,Dnmt1,Dnmt3a,Dnmt3b,Eed,Trip12,Hdgfl2,H2ax,Mtf2,Rest,Smarcb1,Smarcc1,Srpk2,Ssrp1,Supt5,Sycp1,Tfap2c,Top1,Ctr9,Wbp2,Baz1b,Atrx,Pcgf2,Dnajc2,Ash2l,Hmgn5,Hnrnpu,Nudt5,Ddx21,Brd4,Smarce1,Piwil2,Dmap1,Cenpw,Anp32e,Brd3,Anp32b,Sugt1,Gtf2f2,Smyd3,Med6,Rnf168,Chd6,Sfpq,Zfp518a,Iws1,Dppa3,Smchd1,Mphosph8,Ep400,Kdm5b,Pcgf5,Brd8,Sf3b1,Smarca5,Arid4b,Loxl2,Psip1,Tex15,Cggbp1,Chaf1b,Supt16,Baz2a,Wdr…	93/-
2_Member	GO Biological Processes	GO:0071824	protein-DNA complex organization	-16.5087	-12.887	13194,13206,13433,13435,13436,13626,14897,15193,15270,17765,19712,20587,20588,20817,20833,20924,20957,21420,21969,22083,22378,22385,22589,22658,22791,23808,50887,51810,53893,56200,57261,57376,57746,66233,66311,66471,67382,67628,67955,68705,69726,69792,70238,71389,71514,72672,73473,73708,74355,75339,75560,75605,76073,78656,81898,93762,94246,94352,101739,104271,106143,110749,114741,116848,140858,20…	Ddb1,Ddx4,Dnmt1,Dnmt3a,Dnmt3b,Eed,Trip12,Hdgfl2,H2ax,Mtf2,Rest,Smarcb1,Smarcc1,Srpk2,Ssrp1,Supt5,Sycp1,Tfap2c,Top1,Ctr9,Wbp2,Baz1b,Atrx,Pcgf2,Dnajc2,Ash2l,Hmgn5,Hnrnpu,Nudt5,Ddx21,Brd4,Smarce1,Piwil2,Dmap1,Cenpw,Anp32e,Brd3,Anp32b,Sugt1,Gtf2f2,Smyd3,Med6,Rnf168,Chd6,Sfpq,Zfp518a,Iws1,Dppa3,Smchd1,Mphosph8,Ep400,Kdm5b,Pcgf5,Brd8,Sf3b1,Smarca5,Arid4b,Loxl2,Psip1,Tex15,Cggbp1,Chaf1b,Supt16,Baz2a,Wdr…	81/781
2_Member	GO Biological Processes	GO:0006338	chromatin remodeling	-15.1435	-11.7847	13194,13206,13433,13435,13436,13626,14897,15193,15270,17765,19712,20587,20588,20817,20833,20924,21420,21969,22083,22378,22385,22589,22658,23808,51810,53893,56200,57261,57376,57746,66233,67382,67628,69726,70238,71389,71514,73473,73708,74355,75339,75605,76073,81898,93762,94246,94352,101739,104271,106143,110749,114741,116848,140858,207165,208146,214572,218850,225876,231386,235441,330409	Ddb1,Ddx4,Dnmt1,Dnmt3a,Dnmt3b,Eed,Trip12,Hdgfl2,H2ax,Mtf2,Rest,Smarcb1,Smarcc1,Srpk2,Ssrp1,Supt5,Tfap2c,Top1,Ctr9,Wbp2,Baz1b,Atrx,Pcgf2,Ash2l,Hnrnpu,Nudt5,Ddx21,Brd4,Smarce1,Piwil2,Dmap1,Brd3,Anp32b,Smyd3,Rnf168,Chd6,Sfpq,Iws1,Dppa3,Smchd1,Mphosph8,Kdm5b,Pcgf5,Sf3b1,Smarca5,Arid4b,Loxl2,Psip1,Tex15,Cggbp1,Chaf1b,Supt16,Baz2a,Wdr5,Bptf,Yeats2,Prmt7,Tasor,Kdm2a,Ythdc1,Usp3,Cecr2	62/529
2_Member	GO Biological Processes	GO:0006325	chromatin organization	-13.9974	-10.8147	13194,13206,13433,13435,13436,13626,14897,15193,15270,17765,19712,20587,20588,20817,20833,20924,20957,21420,21969,22083,22378,22385,22589,22658,22791,23808,50887,51810,53893,56200,57261,57376,57746,66233,66471,67382,67628,69726,70238,71389,71514,72672,73473,73708,74355,75339,75560,75605,76073,78656,81898,93762,94246,94352,101739,104271,106143,110749,114741,116848,140858,207165,208146,214572,21885…	Ddb1,Ddx4,Dnmt1,Dnmt3a,Dnmt3b,Eed,Trip12,Hdgfl2,H2ax,Mtf2,Rest,Smarcb1,Smarcc1,Srpk2,Ssrp1,Supt5,Sycp1,Tfap2c,Top1,Ctr9,Wbp2,Baz1b,Atrx,Pcgf2,Dnajc2,Ash2l,Hmgn5,Hnrnpu,Nudt5,Ddx21,Brd4,Smarce1,Piwil2,Dmap1,Anp32e,Brd3,Anp32b,Smyd3,Rnf168,Chd6,Sfpq,Zfp518a,Iws1,Dppa3,Smchd1,Mphosph8,Ep400,Kdm5b,Pcgf5,Brd8,Sf3b1,Smarca5,Arid4b,Loxl2,Psip1,Tex15,Cggbp1,Chaf1b,Supt16,Baz2a,Wdr5,Bptf,Yeats2,Prmt7,Taso…	71/700
2_Member	GO Biological Processes	GO:0040029	epigenetic regulation of gene expression	-8.52184	-5.49044	13194,13206,13433,13435,13436,13626,14897,17765,21420,22083,22589,51810,57746,70238,73708,74355,75339,76073,93762,94246,104271,106143,116848,214572,218850,231386	Ddb1,Ddx4,Dnmt1,Dnmt3a,Dnmt3b,Eed,Trip12,Mtf2,Tfap2c,Ctr9,Atrx,Hnrnpu,Piwil2,Rnf168,Dppa3,Smchd1,Mphosph8,Pcgf5,Smarca5,Arid4b,Tex15,Cggbp1,Baz2a,Prmt7,Tasor,Ythdc1	26/181
2_Member	GO Biological Processes	GO:0045814	negative regulation of gene expression, epigenetic	-6.46718	-3.68245	13206,13433,13435,13436,13626,14897,21420,22083,22589,51810,57746,74355,75339,76073,93762,104271,116848,218850,231386	Ddx4,Dnmt1,Dnmt3a,Dnmt3b,Eed,Trip12,Tfap2c,Ctr9,Atrx,Hnrnpu,Piwil2,Smchd1,Mphosph8,Pcgf5,Smarca5,Tex15,Baz2a,Tasor,Ythdc1	19/131
2_Member	GO Biological Processes	GO:0031507	heterochromatin formation	-6.08088	-3.3505	13206,13433,13435,13436,13626,14897,22589,51810,57746,74355,76073,93762,104271,116848,231386	Ddx4,Dnmt1,Dnmt3a,Dnmt3b,Eed,Trip12,Atrx,Hnrnpu,Piwil2,Smchd1,Pcgf5,Smarca5,Tex15,Baz2a,Ythdc1	15/89
2_Member	WikiPathways	WP1763	Mechanisms associated with pluripotency	-4.92021	-2.40654	11545,12914,13194,13211,13433,13435,13436,13626,16412,17765,17975,18712,19712,19878,20393,20588,20833,20848,21420,22083,22286,22589,51810,59016,75560,93762,102060	Parp1,Crebbp,Ddb1,Dhx9,Dnmt1,Dnmt3a,Dnmt3b,Eed,Itgb1,Mtf2,Ncl,Pim1,Rest,Rock2,Sgk1,Smarcc1,Ssrp1,Stat3,Tfap2c,Ctr9,Utf1,Atrx,Hnrnpu,Thap11,Ep400,Smarca5,Gadd45gip1	27/292
2_Member	GO Biological Processes	GO:0070828	heterochromatin organization	-4.87403	-2.38303	13206,13433,13435,13436,13626,14897,15270,22589,51810,57746,74355,76073,93762,94352,104271,116848,231386	Ddx4,Dnmt1,Dnmt3a,Dnmt3b,Eed,Trip12,H2ax,Atrx,Hnrnpu,Piwil2,Smchd1,Pcgf5,Smarca5,Loxl2,Tex15,Baz2a,Ythdc1	17/138
3_Summary	GO Biological Processes	GO:0022613	ribonucleoprotein complex biogenesis	-14.5881	-11.3676	13205,13211,13669,14300,20817,21357,24015,27981,28109,54364,56200,56321,57316,57815,66249,66409,66580,66877,67148,67684,67949,67973,68533,68988,69237,69639,69713,70078,72193,75273,75416,75786,77591,81898,83486,97112,98985,99480,100019,100608,101739,103136,103573,213895,214572,225215,226982,228889,229937,231386,231452,245474,268449,353258,13206,14911,20823,21969,22321,24127,28036,57746,66590,67010…	Ddx3x,Dhx9,Eif3a,Frg1,Srpk2,Tarbp2,Abce1,Rsrp1,Nopchap1,Rpp30,Ddx21,Aatf,C1d,Afg2a,Pno1,Rsl1d1,Esf1,Crnkl1,Ramac,Luc7l3,Nifk,Mphosph10,Mphosph6,Prpf31,Gtpbp4,Exosc8,Pin4,Nol7,Scaf11,Pelp1,Nop14,Ckap5,Ddx10,Sf3b1,Rbm5,Nmd3,Clp1,Dnttip2,Mdn1,Noc4l,Psip1,Pwp1,Xpo1,Bms1,Prmt7,Rsl24d1,Eif5b,Ddx27,Znhit6,Ythdc1,Sdad1,Dkc1,Rpl23a,Ltv1,Ddx4,Thumpd3,Ssb,Top1,Vars1,Xrn1,Larp7,Piwil2,Farsa,Rbm7,Zbtb8os,Nars…	80/-
3_Member	GO Biological Processes	GO:0022613	ribonucleoprotein complex biogenesis	-14.5881	-11.3676	13205,13211,13669,14300,20817,21357,24015,27981,28109,54364,56200,56321,57316,57815,66249,66409,66580,66877,67148,67684,67949,67973,68533,68988,69237,69639,69713,70078,72193,75273,75416,75786,77591,81898,83486,97112,98985,99480,100019,100608,101739,103136,103573,213895,214572,225215,226982,228889,229937,231386,231452,245474,268449,353258	Ddx3x,Dhx9,Eif3a,Frg1,Srpk2,Tarbp2,Abce1,Rsrp1,Nopchap1,Rpp30,Ddx21,Aatf,C1d,Afg2a,Pno1,Rsl1d1,Esf1,Crnkl1,Ramac,Luc7l3,Nifk,Mphosph10,Mphosph6,Prpf31,Gtpbp4,Exosc8,Pin4,Nol7,Scaf11,Pelp1,Nop14,Ckap5,Ddx10,Sf3b1,Rbm5,Nmd3,Clp1,Dnttip2,Mdn1,Noc4l,Psip1,Pwp1,Xpo1,Bms1,Prmt7,Rsl24d1,Eif5b,Ddx27,Znhit6,Ythdc1,Sdad1,Dkc1,Rpl23a,Ltv1	54/428
3_Member	GO Biological Processes	GO:0042254	ribosome biogenesis	-8.86589	-5.80815	13205,14300,24015,54364,56200,56321,57316,57815,66249,66409,66580,67949,67973,68533,69237,69639,69713,70078,75273,75416,77591,97112,99480,100019,100608,103136,103573,213895,225215,226982,228889,229937,231452,245474,268449,353258	Ddx3x,Frg1,Abce1,Rpp30,Ddx21,Aatf,C1d,Afg2a,Pno1,Rsl1d1,Esf1,Nifk,Mphosph10,Mphosph6,Gtpbp4,Exosc8,Pin4,Nol7,Pelp1,Nop14,Ddx10,Nmd3,Dnttip2,Mdn1,Noc4l,Pwp1,Xpo1,Bms1,Rsl24d1,Eif5b,Ddx27,Znhit6,Sdad1,Dkc1,Rpl23a,Ltv1	36/311
3_Member	GO Biological Processes	GO:0034660	ncRNA metabolic process	-7.1884	-4.32448	13205,13206,14300,14911,20823,21357,21969,22321,24127,28036,54364,56200,57316,57746,66409,66580,66590,67010,67106,67949,67973,68533,69237,69639,69713,70223,70769,72341,72634,75273,75416,75627,77591,83456,98985,103136,104458,107508,213895,214575,226414,228889,229937,230594,245474	Ddx3x,Ddx4,Frg1,Thumpd3,Ssb,Tarbp2,Top1,Vars1,Xrn1,Larp7,Rpp30,Ddx21,C1d,Piwil2,Rsl1d1,Esf1,Farsa,Rbm7,Zbtb8os,Nifk,Mphosph10,Mphosph6,Gtpbp4,Exosc8,Pin4,Nars1,Nolc1,Elp6,Tdrkh,Pelp1,Nop14,Snapc1,Ddx10,Mov10l1,Clp1,Pwp1,Rars1,Eprs1,Bms1,Tdrd5,Dars1,Ddx27,Znhit6,Tut4,Dkc1	45/510
3_Member	GO Biological Processes	GO:0034470	ncRNA processing	-5.41475	-2.78636	13205,13206,14300,14911,20823,21357,28036,54364,56200,57316,57746,66409,66580,67106,67949,67973,68533,69237,69639,69713,72341,72634,75273,75416,77591,83456,98985,103136,213895,214575,228889,229937,230594,245474	Ddx3x,Ddx4,Frg1,Thumpd3,Ssb,Tarbp2,Larp7,Rpp30,Ddx21,C1d,Piwil2,Rsl1d1,Esf1,Zbtb8os,Nifk,Mphosph10,Mphosph6,Gtpbp4,Exosc8,Pin4,Elp6,Tdrkh,Pelp1,Nop14,Ddx10,Mov10l1,Clp1,Pwp1,Bms1,Tdrd5,Ddx27,Znhit6,Tut4,Dkc1	34/392
3_Member	GO Biological Processes	GO:0006364	rRNA processing	-4.03544	-1.78218	14300,54364,56200,57316,66409,66580,67949,67973,68533,69237,69639,69713,75273,75416,77591,103136,213895,228889,229937,245474	Frg1,Rpp30,Ddx21,C1d,Rsl1d1,Esf1,Nifk,Mphosph10,Mphosph6,Gtpbp4,Exosc8,Pin4,Pelp1,Nop14,Ddx10,Pwp1,Bms1,Ddx27,Znhit6,Dkc1	20/208
3_Member	GO Biological Processes	GO:0016072	rRNA metabolic process	-4.01446	-1.76544	14300,21969,24127,54364,56200,57316,66409,66580,67949,67973,68533,69237,69639,69713,75273,75416,77591,103136,213895,228889,229937,245474	Frg1,Top1,Xrn1,Rpp30,Ddx21,C1d,Rsl1d1,Esf1,Nifk,Mphosph10,Mphosph6,Gtpbp4,Exosc8,Pin4,Pelp1,Nop14,Ddx10,Pwp1,Bms1,Ddx27,Znhit6,Dkc1	22/242
3_Member	Reactome Gene Sets	R-MMU-6791226	Major pathway of rRNA processing in the nucleolus and cytosol	-3.60187	-1.47954	17975,24128,54364,56200,57316,66249,66483,67973,68533,69639,75273,75416,100608,213895,268449,269536,353258	Ncl,Xrn2,Rpp30,Ddx21,C1d,Pno1,Rpl36al,Mphosph10,Mphosph6,Exosc8,Pelp1,Nop14,Noc4l,Bms1,Rpl23a,Tex10,Ltv1	17/174
3_Member	Reactome Gene Sets	R-MMU-72312	rRNA processing	-3.60187	-1.47954	17975,24128,54364,56200,57316,66249,66483,67973,68533,69639,75273,75416,100608,213895,268449,269536,353258	Ncl,Xrn2,Rpp30,Ddx21,C1d,Pno1,Rpl36al,Mphosph10,Mphosph6,Exosc8,Pelp1,Nop14,Noc4l,Bms1,Rpl23a,Tex10,Ltv1	17/174
3_Member	Reactome Gene Sets	R-MMU-8868773	rRNA processing in the nucleus and cytosol	-3.60187	-1.47954	17975,24128,54364,56200,57316,66249,66483,67973,68533,69639,75273,75416,100608,213895,268449,269536,353258	Ncl,Xrn2,Rpp30,Ddx21,C1d,Pno1,Rpl36al,Mphosph10,Mphosph6,Exosc8,Pelp1,Nop14,Noc4l,Bms1,Rpl23a,Tex10,Ltv1	17/174
4_Summary	GO Biological Processes	GO:0006259	DNA metabolic process	-9.7813	-6.63338	11545,12190,13006,13194,13433,13435,13436,14375,14897,15193,15270,16948,17420,17685,18970,19356,19360,19647,19687,20833,20957,21681,21969,21973,22589,22791,24061,24127,24128,26370,53610,56196,56515,57321,59026,66233,67153,67513,67967,69747,70238,70620,71514,74355,75459,75560,75801,93762,94246,104271,108655,108686,110749,114741,116848,225160,225876,228880,232210,235441,245474,338371,622480,17999,2…	Parp1,Brca2,Smc3,Ddb1,Dnmt1,Dnmt3a,Dnmt3b,Xrcc6,Trip12,Hdgfl2,H2ax,Lox,Mnat1,Msh2,Polb,Rad17,Rad50,Rbbp6,Rfc1,Ssrp1,Sycp1,Alyref,Top1,Top2a,Atrx,Dnajc2,Smc1a,Xrn1,Xrn2,Cetn2,Nono,Tdp2,Rnf138,Terf2ip,Huwe1,Dmap1,Rnaseh2b,Faap20,Pold3,Zswim7,Rnf168,Ube2v2,Sfpq,Smchd1,Syce3,Ep400,4930447C04Rik,Smarca5,Arid4b,Tex15,Foxp1,Ccdc88a,Chaf1b,Supt16,Baz2a,Thoc1,Kdm2a,Zmynd8,Hmces,Usp3,Dkc1,Endov,Spocd1,Nedd…	79/-
4_Member	GO Biological Processes	GO:0006259	DNA metabolic process	-9.7813	-6.63338	11545,12190,13006,13194,13433,13435,13436,14375,14897,15193,15270,16948,17420,17685,18970,19356,19360,19647,19687,20833,20957,21681,21969,21973,22589,22791,24061,24127,24128,26370,53610,56196,56515,57321,59026,66233,67153,67513,67967,69747,70238,70620,71514,74355,75459,75560,75801,93762,94246,104271,108655,108686,110749,114741,116848,225160,225876,228880,232210,235441,245474,338371,622480	Parp1,Brca2,Smc3,Ddb1,Dnmt1,Dnmt3a,Dnmt3b,Xrcc6,Trip12,Hdgfl2,H2ax,Lox,Mnat1,Msh2,Polb,Rad17,Rad50,Rbbp6,Rfc1,Ssrp1,Sycp1,Alyref,Top1,Top2a,Atrx,Dnajc2,Smc1a,Xrn1,Xrn2,Cetn2,Nono,Tdp2,Rnf138,Terf2ip,Huwe1,Dmap1,Rnaseh2b,Faap20,Pold3,Zswim7,Rnf168,Ube2v2,Sfpq,Smchd1,Syce3,Ep400,4930447C04Rik,Smarca5,Arid4b,Tex15,Foxp1,Ccdc88a,Chaf1b,Supt16,Baz2a,Thoc1,Kdm2a,Zmynd8,Hmces,Usp3,Dkc1,Endov,Spocd1	63/717
4_Member	GO Biological Processes	GO:0006974	DNA damage response	-9.01684	-5.93107	11545,12190,13006,13194,14375,14897,15193,15270,17420,17685,17999,18970,19356,19360,19647,19687,20393,20833,20957,21973,22385,22589,23808,23955,24061,24128,26370,53610,56196,56458,56515,57261,59026,66233,66354,66824,67153,67513,67967,69747,70238,70620,71375,71514,72567,72899,74355,74747,75560,75801,93762,104271,106821,108655,110749,114741,225876,228880,232210,234664,235441,329679,338371	Parp1,Brca2,Smc3,Ddb1,Xrcc6,Trip12,Hdgfl2,H2ax,Mnat1,Msh2,Nedd4,Polb,Rad17,Rad50,Rbbp6,Rfc1,Sgk1,Ssrp1,Sycp1,Top2a,Baz1b,Atrx,Ash2l,Nek4,Smc1a,Xrn2,Cetn2,Nono,Tdp2,Foxo1,Rnf138,Brd4,Huwe1,Dmap1,Snw1,Pycard,Rnaseh2b,Faap20,Pold3,Zswim7,Rnf168,Ube2v2,Foxn3,Sfpq,Bclaf1,Macrod2,Smchd1,Ddit4,Ep400,4930447C04Rik,Smarca5,Tex15,Oard1,Foxp1,Chaf1b,Supt16,Kdm2a,Zmynd8,Hmces,Nae1,Usp3,Fnip2,Endov	63/749
4_Member	GO Biological Processes	GO:0006281	DNA repair	-7.46819	-4.48508	11545,12190,13006,13194,14375,14897,15193,15270,17420,17685,18970,19356,19360,19687,20833,20957,22589,24061,24128,26370,53610,56196,56515,59026,66233,67153,67513,67967,69747,70238,70620,71514,74355,75560,75801,93762,104271,110749,114741,225876,228880,232210,235441,338371	Parp1,Brca2,Smc3,Ddb1,Xrcc6,Trip12,Hdgfl2,H2ax,Mnat1,Msh2,Polb,Rad17,Rad50,Rfc1,Ssrp1,Sycp1,Atrx,Smc1a,Xrn2,Cetn2,Nono,Tdp2,Rnf138,Huwe1,Dmap1,Rnaseh2b,Faap20,Pold3,Zswim7,Rnf168,Ube2v2,Sfpq,Smchd1,Ep400,4930447C04Rik,Smarca5,Tex15,Chaf1b,Supt16,Kdm2a,Zmynd8,Hmces,Usp3,Endov	44/482
4_Member	GO Biological Processes	GO:0006302	double-strand break repair	-3.26358	-1.24369	11545,12190,14375,15270,17685,18970,19360,56196,56515,69747,70238,70620,71514,74355,75801,225876,228880,232210	Parp1,Brca2,Xrcc6,H2ax,Msh2,Polb,Rad50,Tdp2,Rnf138,Zswim7,Rnf168,Ube2v2,Sfpq,Smchd1,4930447C04Rik,Kdm2a,Zmynd8,Hmces	18/203
4_Member	GO Biological Processes	GO:0006310	DNA recombination	-2.84025	-0.977091	12190,14375,15193,15270,17685,18970,19360,20957,21973,24128,53610,56515,69747,70238,71514,75459,75801,108655,228880	Brca2,Xrcc6,Hdgfl2,H2ax,Msh2,Polb,Rad50,Sycp1,Top2a,Xrn2,Nono,Rnf138,Zswim7,Rnf168,Sfpq,Syce3,4930447C04Rik,Foxp1,Zmynd8	19/239
5_Summary	GO Biological Processes	GO:1903311	regulation of mRNA metabolic process	-9.01994	-5.93107	13211,14359,17975,18458,19712,19878,20218,20817,22608,28036,51810,53872,56215,66354,66660,66899,67010,67039,69639,73473,74326,76572,83486,108014,213988,224903,229663,230594,230753,230908,231386,232791,233833,233908,237859,244551,245474,13690,15944,19025,20848,20924,26926,52187,56458,60599,66129,66824,67885,69150,74747,235439,319236,320204,320528,329015	Dhx9,Fxr1,Ncl,Pabpc1,Rest,Rock2,Khdrbs1,Srpk2,Ybx1,Larp7,Hnrnpu,Caprin1,Acin1,Snw1,Sltm,Fip1l1,Rbm7,Rbm25,Exosc8,Iws1,Hnrnpr,Rbmxl2,Rbm5,Srsf9,Tnrc6b,Safb,Csde1,Tut4,Thrap3,Tardbp,Ythdc1,Cnot3,Tnrc6a,Fus,Nsrp1,Nanos3,Dkc1,Eif4g2,Irgm1,Ctsa,Stat3,Supt5,Aifm1,Rragd,Foxo1,Trp53inp1,Prxl2c,Pycard,Mtln,Snx4,Ddit4,Herc1,Trim12c,Etfbkmt,Vps13c,Atg2a	56/-
5_Member	GO Biological Processes	GO:1903311	regulation of mRNA metabolic process	-9.01994	-5.93107	13211,14359,17975,18458,19712,19878,20218,20817,22608,28036,51810,53872,56215,66354,66660,66899,67010,67039,69639,73473,74326,76572,83486,108014,213988,224903,229663,230594,230753,230908,231386,232791,233833,233908,237859,244551	Dhx9,Fxr1,Ncl,Pabpc1,Rest,Rock2,Khdrbs1,Srpk2,Ybx1,Larp7,Hnrnpu,Caprin1,Acin1,Snw1,Sltm,Fip1l1,Rbm7,Rbm25,Exosc8,Iws1,Hnrnpr,Rbmxl2,Rbm5,Srsf9,Tnrc6b,Safb,Csde1,Tut4,Thrap3,Tardbp,Ythdc1,Cnot3,Tnrc6a,Fus,Nsrp1,Nanos3	36/307
5_Member	GO Biological Processes	GO:0061013	regulation of mRNA catabolic process	-3.72685	-1.5549	13211,14359,18458,19878,22608,51810,53872,69639,74326,213988,229663,230594,230753,230908,232791,233833,233908,244551	Dhx9,Fxr1,Pabpc1,Rock2,Ybx1,Hnrnpu,Caprin1,Exosc8,Hnrnpr,Tnrc6b,Csde1,Tut4,Thrap3,Tardbp,Cnot3,Tnrc6a,Fus,Nanos3	18/186
5_Member	GO Biological Processes	GO:1903313	positive regulation of mRNA metabolic process	-3.61147	-1.47954	14359,17975,18458,19878,66354,69639,74326,76572,213988,230594,230753,230908,232791,233833,244551	Fxr1,Ncl,Pabpc1,Rock2,Snw1,Exosc8,Hnrnpr,Rbmxl2,Tnrc6b,Tut4,Thrap3,Tardbp,Cnot3,Tnrc6a,Nanos3	15/142
5_Member	GO Biological Processes	GO:0043487	regulation of RNA stability	-3.48516	-1.39434	13211,14359,18458,19878,22608,51810,69639,74326,213988,229663,230594,230753,230908,232791,233908,244551,245474	Dhx9,Fxr1,Pabpc1,Rock2,Ybx1,Hnrnpu,Exosc8,Hnrnpr,Tnrc6b,Csde1,Tut4,Thrap3,Tardbp,Cnot3,Fus,Nanos3,Dkc1	17/178
5_Member	GO Biological Processes	GO:0043488	regulation of mRNA stability	-3.47747	-1.3917	13211,14359,18458,19878,22608,51810,69639,74326,213988,229663,230594,230753,230908,232791,233908,244551	Dhx9,Fxr1,Pabpc1,Rock2,Ybx1,Hnrnpu,Exosc8,Hnrnpr,Tnrc6b,Csde1,Tut4,Thrap3,Tardbp,Cnot3,Fus,Nanos3	16/162
5_Member	GO Biological Processes	GO:0061014	positive regulation of mRNA catabolic process	-3.12924	-1.14343	14359,18458,19878,69639,74326,213988,230594,230908,232791,233833,244551	Fxr1,Pabpc1,Rock2,Exosc8,Hnrnpr,Tnrc6b,Tut4,Tardbp,Cnot3,Tnrc6a,Nanos3	11/95
5_Member	GO Biological Processes	GO:0031329	regulation of cellular catabolic process	-2.55425	-0.78094	13211,13690,14359,15944,18458,19025,19878,20848,20924,22608,26926,51810,52187,53872,56458,60599,66129,66824,67885,69150,69639,74326,74747,213988,229663,230594,230753,230908,232791,233833,233908,235439,244551,245474,319236,320204,320528,329015	Dhx9,Eif4g2,Fxr1,Irgm1,Pabpc1,Ctsa,Rock2,Stat3,Supt5,Ybx1,Aifm1,Hnrnpu,Rragd,Caprin1,Foxo1,Trp53inp1,Prxl2c,Pycard,Mtln,Snx4,Exosc8,Hnrnpr,Ddit4,Tnrc6b,Csde1,Tut4,Thrap3,Tardbp,Cnot3,Tnrc6a,Fus,Herc1,Nanos3,Dkc1,Trim12c,Etfbkmt,Vps13c,Atg2a	38/640
6_Summary	GO Biological Processes	GO:0051301	cell division	-7.57119	-4.5646	12428,12488,12626,13006,13190,17758,19046,19878,20742,20877,20957,21969,21973,22680,23922,23955,24061,26370,51810,54141,56044,56150,56321,56350,58220,66311,66713,68999,69957,70385,72415,73708,75459,75786,78798,108912,108989,219072,229841,230936,235072,235320,240121,240641,268451,320558,12190,16412,17420,17685,19356,19360,24010,67628,67857,71375,83563,234664,108000	Ccna2,Cd2ap,Cetn3,Smc3,Dct,Map4,Ppp1cb,Rock2,Sptbn1,Aurkb,Sycp1,Top1,Top2a,Zfp207,Jtb,Nek4,Smc1a,Cetn2,Hnrnpu,Spag5,Rala,Mad2l1,Aatf,Arl3,Pard6b,Cenpw,Actr2,Anapc10,Cdc16,Spdl1,Sgo1,Dppa3,Syce3,Ckap5,Eml4,Cdca2,Tpr,Haus4,Cenpe,Phf13,Septin7,Zbtb16,Fsd1,Kif20b,Rab11fip4,Sycp2,Brca2,Itgb1,Mnat1,Msh2,Rad17,Rad50,Ik,Anp32b,Ppp6c,Foxn3,Usp26,Nae1,Cenpf	59/-
6_Member	GO Biological Processes	GO:0051301	cell division	-7.57119	-4.5646	12428,12488,12626,13006,13190,17758,19046,19878,20742,20877,20957,21969,21973,22680,23922,23955,24061,26370,51810,54141,56044,56150,56321,56350,58220,66311,66713,68999,69957,70385,72415,73708,75459,75786,78798,108912,108989,219072,229841,230936,235072,235320,240121,240641,268451,320558	Ccna2,Cd2ap,Cetn3,Smc3,Dct,Map4,Ppp1cb,Rock2,Sptbn1,Aurkb,Sycp1,Top1,Top2a,Zfp207,Jtb,Nek4,Smc1a,Cetn2,Hnrnpu,Spag5,Rala,Mad2l1,Aatf,Arl3,Pard6b,Cenpw,Actr2,Anapc10,Cdc16,Spdl1,Sgo1,Dppa3,Syce3,Ckap5,Eml4,Cdca2,Tpr,Haus4,Cenpe,Phf13,Septin7,Zbtb16,Fsd1,Kif20b,Rab11fip4,Sycp2	46/512
6_Member	GO Biological Processes	GO:1903047	mitotic cell cycle process	-2.55738	-0.782664	12190,12428,13006,16412,17420,17685,17758,19356,19360,19878,20742,20877,22680,23922,24010,24061,54141,56150,56350,67628,67857,70385,71375,75786,78798,83563,108989,229841,230936,234664,235072	Brca2,Ccna2,Smc3,Itgb1,Mnat1,Msh2,Map4,Rad17,Rad50,Rock2,Sptbn1,Aurkb,Zfp207,Jtb,Ik,Smc1a,Spag5,Mad2l1,Arl3,Anp32b,Ppp6c,Spdl1,Foxn3,Ckap5,Eml4,Usp26,Tpr,Cenpe,Phf13,Nae1,Septin7	31/492
6_Member	GO Biological Processes	GO:0000278	mitotic cell cycle	-2.54166	-0.775342	12190,12428,13006,16412,17420,17685,17758,19356,19360,19878,20742,20877,22680,23922,23955,24010,24061,54141,56150,56350,66311,67628,67857,70385,71375,75786,78798,83563,108000,108989,229841,230936,234664,235072	Brca2,Ccna2,Smc3,Itgb1,Mnat1,Msh2,Map4,Rad17,Rad50,Rock2,Sptbn1,Aurkb,Zfp207,Jtb,Nek4,Ik,Smc1a,Spag5,Mad2l1,Arl3,Cenpw,Anp32b,Ppp6c,Spdl1,Foxn3,Ckap5,Eml4,Usp26,Cenpf,Tpr,Cenpe,Phf13,Nae1,Septin7	34/556
7_Summary	GO Biological Processes	GO:0051321	meiotic cell cycle	-7.33524	-4.40414	12190,12745,13006,13194,13206,15270,17427,19360,20957,21973,22445,22446,22589,24061,24127,27084,50796,57746,66713,67010,72415,72634,74068,75459,75801,83456,104271,140557,229841,320558,574437,574438,623131,627081,11545,13211,14375,17685,20588,20877,21969,22680,54141,56150,56215,57321,66311,67955,70385,71514,74355,78798,229906,230936,245474,13205,57261,108000,108912,219072	Brca2,Clgn,Smc3,Ddb1,Ddx4,H2ax,Mns1,Rad50,Sycp1,Top2a,Xlr3a,Xlr3c,Atrx,Smc1a,Xrn1,Xlr5c,Dmrt1,Piwil2,Actr2,Rbm7,Sgo1,Tdrkh,Asz1,Syce3,4930447C04Rik,Mov10l1,Tex15,Smc1b,Cenpe,Sycp2,Xlr3b,Xlr5a,Prr19,Xlr5b,Parp1,Dhx9,Xrcc6,Msh2,Smarcc1,Aurkb,Top1,Zfp207,Spag5,Mad2l1,Acin1,Terf2ip,Cenpw,Sugt1,Spdl1,Sfpq,Smchd1,Eml4,Gtf2b,Phf13,Dkc1,Ddx3x,Brd4,Cenpf,Cdca2,Haus4	60/-
7_Member	GO Biological Processes	GO:0051321	meiotic cell cycle	-7.33524	-4.40414	12190,12745,13006,13194,13206,15270,17427,19360,20957,21973,22445,22446,22589,24061,24127,27084,50796,57746,66713,67010,72415,72634,74068,75459,75801,83456,104271,140557,229841,320558,574437,574438,623131,627081	Brca2,Clgn,Smc3,Ddb1,Ddx4,H2ax,Mns1,Rad50,Sycp1,Top2a,Xlr3a,Xlr3c,Atrx,Smc1a,Xrn1,Xlr5c,Dmrt1,Piwil2,Actr2,Rbm7,Sgo1,Tdrkh,Asz1,Syce3,4930447C04Rik,Mov10l1,Tex15,Smc1b,Cenpe,Sycp2,Xlr3b,Xlr5a,Prr19,Xlr5b	34/324
7_Member	GO Biological Processes	GO:0051276	chromosome organization	-4.8428	-2.37333	11545,12190,13006,13211,14375,17685,19360,20588,20877,20957,21969,21973,22589,22680,24061,24127,54141,56150,56215,57321,66311,67955,70385,71514,72415,74355,75459,75801,78798,104271,140557,229841,229906,230936,245474	Parp1,Brca2,Smc3,Dhx9,Xrcc6,Msh2,Rad50,Smarcc1,Aurkb,Sycp1,Top1,Top2a,Atrx,Zfp207,Smc1a,Xrn1,Spag5,Mad2l1,Acin1,Terf2ip,Cenpw,Sugt1,Spdl1,Sfpq,Sgo1,Smchd1,Syce3,4930447C04Rik,Eml4,Tex15,Smc1b,Cenpe,Gtf2b,Phf13,Dkc1	35/435
7_Member	GO Biological Processes	GO:0007059	chromosome segregation	-4.03923	-1.78218	12190,13006,13194,13205,20877,20957,21969,21973,22680,24061,54141,56150,57261,66311,66713,70385,72415,75459,75801,78798,104271,108000,108912,219072,229841,229906,230936	Brca2,Smc3,Ddb1,Ddx3x,Aurkb,Sycp1,Top1,Top2a,Zfp207,Smc1a,Spag5,Mad2l1,Brd4,Cenpw,Actr2,Spdl1,Sgo1,Syce3,4930447C04Rik,Eml4,Tex15,Cenpf,Cdca2,Haus4,Cenpe,Gtf2b,Phf13	27/328
7_Member	GO Biological Processes	GO:0098813	nuclear chromosome segregation	-3.42555	-1.35682	12190,13006,13194,20877,20957,21973,22680,24061,54141,56150,66713,70385,72415,75459,75801,78798,104271,108000,229841,230936	Brca2,Smc3,Ddb1,Aurkb,Sycp1,Top2a,Zfp207,Smc1a,Spag5,Mad2l1,Actr2,Spdl1,Sgo1,Syce3,4930447C04Rik,Eml4,Tex15,Cenpf,Cenpe,Phf13	20/231
7_Member	GO Biological Processes	GO:0000280	nuclear division	-3.39871	-1.33825	12190,13006,13194,13206,20877,20957,21973,22680,24061,50796,54141,56150,66713,70385,72415,72634,74068,75459,75801,78798,83456,104271,229841,230936,320558	Brca2,Smc3,Ddb1,Ddx4,Aurkb,Sycp1,Top2a,Zfp207,Smc1a,Dmrt1,Spag5,Mad2l1,Actr2,Spdl1,Sgo1,Tdrkh,Asz1,Syce3,4930447C04Rik,Eml4,Mov10l1,Tex15,Cenpe,Phf13,Sycp2	25/322
7_Member	GO Biological Processes	GO:1903046	meiotic cell cycle process	-2.99611	-1.06186	12190,13194,13206,19360,20957,21973,22589,50796,66713,72415,72634,74068,75459,75801,83456,104271,229841,320558	Brca2,Ddb1,Ddx4,Rad50,Sycp1,Top2a,Atrx,Dmrt1,Actr2,Sgo1,Tdrkh,Asz1,Syce3,4930447C04Rik,Mov10l1,Tex15,Cenpe,Sycp2	18/214
7_Member	GO Biological Processes	GO:0048285	organelle fission	-2.8962	-1.00779	12190,13006,13194,13206,20877,20957,21973,22680,24061,50796,54141,56150,66713,70385,72415,72634,74068,75459,75801,78798,83456,104271,229841,230936,320558	Brca2,Smc3,Ddb1,Ddx4,Aurkb,Sycp1,Top2a,Zfp207,Smc1a,Dmrt1,Spag5,Mad2l1,Actr2,Spdl1,Sgo1,Tdrkh,Asz1,Syce3,4930447C04Rik,Eml4,Mov10l1,Tex15,Cenpe,Phf13,Sycp2	25/349
7_Member	GO Biological Processes	GO:0140013	meiotic nuclear division	-2.82681	-0.96807	12190,13194,13206,20957,21973,50796,66713,72415,72634,74068,75459,75801,83456,104271,229841,320558	Brca2,Ddb1,Ddx4,Sycp1,Top2a,Dmrt1,Actr2,Sgo1,Tdrkh,Asz1,Syce3,4930447C04Rik,Mov10l1,Tex15,Cenpe,Sycp2	16/186
7_Member	GO Biological Processes	GO:0045132	meiotic chromosome segregation	-2.48206	-0.726705	12190,13194,20957,21973,66713,72415,75459,75801,104271,229841	Brca2,Ddb1,Sycp1,Top2a,Actr2,Sgo1,Syce3,4930447C04Rik,Tex15,Cenpe	10/98
8_Summary	GO Biological Processes	GO:0050684	regulation of mRNA processing	-7.22974	-4.3481	13211,17975,19712,20218,20817,28036,51810,56215,66354,66660,66899,67010,67039,73473,76572,83486,108014,224903,230753,231386,237859,56258,66395,67760,233908	Dhx9,Ncl,Rest,Khdrbs1,Srpk2,Larp7,Hnrnpu,Acin1,Snw1,Sltm,Fip1l1,Rbm7,Rbm25,Iws1,Rbmxl2,Rbm5,Srsf9,Safb,Thrap3,Ythdc1,Nsrp1,Hnrnph2,Ahnak,Slc38a2,Fus	25/-
8_Member	GO Biological Processes	GO:0050684	regulation of mRNA processing	-7.22974	-4.3481	13211,17975,19712,20218,20817,28036,51810,56215,66354,66660,66899,67010,67039,73473,76572,83486,108014,224903,230753,231386,237859	Dhx9,Ncl,Rest,Khdrbs1,Srpk2,Larp7,Hnrnpu,Acin1,Snw1,Sltm,Fip1l1,Rbm7,Rbm25,Iws1,Rbmxl2,Rbm5,Srsf9,Safb,Thrap3,Ythdc1,Nsrp1	21/142
8_Member	GO Biological Processes	GO:0048024	regulation of mRNA splicing, via spliceosome	-4.57828	-2.16768	17975,19712,20218,28036,51810,56215,66354,67010,67039,76572,83486,108014,230753,231386,237859	Ncl,Rest,Khdrbs1,Larp7,Hnrnpu,Acin1,Snw1,Rbm7,Rbm25,Rbmxl2,Rbm5,Srsf9,Thrap3,Ythdc1,Nsrp1	15/117
8_Member	GO Biological Processes	GO:0043484	regulation of RNA splicing	-4.09026	-1.81517	17975,19712,20218,28036,51810,56215,56258,66354,66395,67010,67039,67760,76572,83486,108014,230753,231386,233908,237859	Ncl,Rest,Khdrbs1,Larp7,Hnrnpu,Acin1,Hnrnph2,Snw1,Ahnak,Rbm7,Rbm25,Slc38a2,Rbmxl2,Rbm5,Srsf9,Thrap3,Ythdc1,Fus,Nsrp1	19/190
8_Member	GO Biological Processes	GO:0000381	regulation of alternative mRNA splicing, via spliceosome	-3.77822	-1.60272	19712,20218,51810,67010,67039,83486,230753,231386,237859	Rest,Khdrbs1,Hnrnpu,Rbm7,Rbm25,Rbm5,Thrap3,Ythdc1,Nsrp1	9/55
9_Summary	GO Biological Processes	GO:0006351	DNA-templated transcription	-6.94364	-4.09676	12428,13211,13433,16362,16476,17420,17749,20587,20848,20924,21399,21420,21969,22083,22378,22589,23808,24128,28015,56070,56200,56282,67486,68550,68705,69792,73473,75627,93762,94246,98053,108655,114741,140858,216154,225876,229906,230753,231507,237336,270627,381379,407786,544971,622480,20833,66311,67628,67955,69726,110749,229841	Ccna2,Dhx9,Dnmt1,Irf1,Jun,Mnat1,Polr2k,Smarcb1,Stat3,Supt5,Tcea1,Tfap2c,Top1,Ctr9,Wbp2,Atrx,Ash2l,Xrn2,Polr2m,Tcerg1,Ddx21,Mrpl12,Polr3g,Tefm,Gtf2f2,Med6,Iws1,Snapc1,Smarca5,Arid4b,Gtf2f1,Foxp1,Supt16,Wdr5,Med16,Kdm2a,Gtf2b,Thrap3,Plac8,Tbpl1,Taf1,Med19,Taf9b,Bdp1,Spocd1,Ssrp1,Cenpw,Anp32b,Sugt1,Smyd3,Chaf1b,Cenpe	52/-
9_Member	GO Biological Processes	GO:0006351	DNA-templated transcription	-6.94364	-4.09676	12428,13211,13433,16362,16476,17420,17749,20587,20848,20924,21399,21420,21969,22083,22378,22589,23808,24128,28015,56070,56200,56282,67486,68550,68705,69792,73473,75627,93762,94246,98053,108655,114741,140858,216154,225876,229906,230753,231507,237336,270627,381379,407786,544971,622480	Ccna2,Dhx9,Dnmt1,Irf1,Jun,Mnat1,Polr2k,Smarcb1,Stat3,Supt5,Tcea1,Tfap2c,Top1,Ctr9,Wbp2,Atrx,Ash2l,Xrn2,Polr2m,Tcerg1,Ddx21,Mrpl12,Polr3g,Tefm,Gtf2f2,Med6,Iws1,Snapc1,Smarca5,Arid4b,Gtf2f1,Foxp1,Supt16,Wdr5,Med16,Kdm2a,Gtf2b,Thrap3,Plac8,Tbpl1,Taf1,Med19,Taf9b,Bdp1,Spocd1	45/520
9_Member	GO Biological Processes	GO:0032774	RNA biosynthetic process	-6.66034	-3.84564	12428,13211,13433,16362,16476,17420,17749,20587,20848,20924,21399,21420,21969,22083,22378,22589,23808,24128,28015,56070,56200,56282,67486,68550,68705,69792,73473,75627,93762,94246,98053,108655,114741,140858,216154,225876,229906,230753,231507,237336,270627,381379,407786,544971,622480	Ccna2,Dhx9,Dnmt1,Irf1,Jun,Mnat1,Polr2k,Smarcb1,Stat3,Supt5,Tcea1,Tfap2c,Top1,Ctr9,Wbp2,Atrx,Ash2l,Xrn2,Polr2m,Tcerg1,Ddx21,Mrpl12,Polr3g,Tefm,Gtf2f2,Med6,Iws1,Snapc1,Smarca5,Arid4b,Gtf2f1,Foxp1,Supt16,Wdr5,Med16,Kdm2a,Gtf2b,Thrap3,Plac8,Tbpl1,Taf1,Med19,Taf9b,Bdp1,Spocd1	45/532
9_Member	GO Biological Processes	GO:0006366	transcription by RNA polymerase II	-5.05894	-2.50736	16362,16476,17420,17749,20587,20848,20924,21399,21420,22083,22378,22589,23808,24128,28015,56200,68705,69792,73473,75627,94246,98053,108655,114741,140858,216154,225876,229906,230753,231507,270627,381379	Irf1,Jun,Mnat1,Polr2k,Smarcb1,Stat3,Supt5,Tcea1,Tfap2c,Ctr9,Wbp2,Atrx,Ash2l,Xrn2,Polr2m,Ddx21,Gtf2f2,Med6,Iws1,Snapc1,Arid4b,Gtf2f1,Foxp1,Supt16,Wdr5,Med16,Kdm2a,Gtf2b,Thrap3,Plac8,Taf1,Med19	32/372
9_Member	GO Biological Processes	GO:0006352	DNA-templated transcription initiation	-4.25852	-1.93473	20587,22378,23808,68705,69792,93762,98053,140858,216154,225876,229906,237336,270627,381379,407786,544971	Smarcb1,Wbp2,Ash2l,Gtf2f2,Med6,Smarca5,Gtf2f1,Wdr5,Med16,Kdm2a,Gtf2b,Tbpl1,Taf1,Med19,Taf9b,Bdp1	16/139
9_Member	GO Biological Processes	GO:0065004	protein-DNA complex assembly	-4.04539	-1.78218	20833,22589,66311,67628,67955,68705,69726,69792,93762,110749,114741,216154,229841,229906,270627,381379,544971	Ssrp1,Atrx,Cenpw,Anp32b,Sugt1,Gtf2f2,Smyd3,Med6,Smarca5,Chaf1b,Supt16,Med16,Cenpe,Gtf2b,Taf1,Med19,Bdp1	17/160
9_Member	GO Biological Processes	GO:0006367	transcription initiation at RNA polymerase II promoter	-3.16322	-1.16618	20587,22378,23808,68705,69792,98053,140858,216154,225876,229906,270627,381379	Smarcb1,Wbp2,Ash2l,Gtf2f2,Med6,Gtf2f1,Wdr5,Med16,Kdm2a,Gtf2b,Taf1,Med19	12/109
9_Member	GO Biological Processes	GO:0070897	transcription preinitiation complex assembly	-2.40673	-0.681434	68705,69792,216154,229906,270627,381379,544971	Gtf2f2,Med6,Med16,Gtf2b,Taf1,Med19,Bdp1	7/55
9_Member	GO Biological Processes	GO:0051123	RNA polymerase II preinitiation complex assembly	-2.04921	-0.453872	68705,69792,216154,229906,270627,381379	Gtf2f2,Med6,Med16,Gtf2b,Taf1,Med19	6/49
10_Summary	GO Biological Processes	GO:0022412	cellular process involved in reproduction in multicellular organism	-6.87122	-4.04072	12190,13194,13206,13435,13436,13626,14359,16412,16590,17427,17685,19242,20675,20744,20853,20957,21357,21973,22445,22446,26910,27084,27356,28036,50796,57746,72634,74068,74355,74360,75801,83456,94246,104271,214572,214575,227631,229841,230594,231386,235320,237336,244551,320558,329954,574437,574438,627081,12745,15270,22589,24128,26370,54725,57815,66756,67027,75459,83563,217039,229227,235072,622480,11…	Brca2,Ddb1,Ddx4,Dnmt3a,Dnmt3b,Eed,Fxr1,Itgb1,Kit,Mns1,Msh2,Ptn,Sox3,Strbp,Stau1,Sycp1,Tarbp2,Top2a,Xlr3a,Xlr3c,Figla,Xlr5c,Insl6,Larp7,Dmrt1,Piwil2,Tdrkh,Asz1,Smchd1,Cep57,4930447C04Rik,Mov10l1,Arid4b,Tex15,Prmt7,Tdrd5,Sohlh1,Cenpe,Tut4,Ythdc1,Zbtb16,Tbpl1,Nanos3,Sycp2,Catsper4,Xlr3b,Xlr5a,Xlr5b,Clgn,H2ax,Atrx,Xrn2,Cetn2,Cadm1,Afg2a,Cfap97,Mkrn2,Syce3,Usp26,Ggnbp2,Bltp1,Septin7,Spocd1,Adamts1	64/-
10_Member	GO Biological Processes	GO:0022412	cellular process involved in reproduction in multicellular organism	-6.87122	-4.04072	12190,13194,13206,13435,13436,13626,14359,16412,16590,17427,17685,19242,20675,20744,20853,20957,21357,21973,22445,22446,26910,27084,27356,28036,50796,57746,72634,74068,74355,74360,75801,83456,94246,104271,214572,214575,227631,229841,230594,231386,235320,237336,244551,320558,329954,574437,574438,627081	Brca2,Ddb1,Ddx4,Dnmt3a,Dnmt3b,Eed,Fxr1,Itgb1,Kit,Mns1,Msh2,Ptn,Sox3,Strbp,Stau1,Sycp1,Tarbp2,Top2a,Xlr3a,Xlr3c,Figla,Xlr5c,Insl6,Larp7,Dmrt1,Piwil2,Tdrkh,Asz1,Smchd1,Cep57,4930447C04Rik,Mov10l1,Arid4b,Tex15,Prmt7,Tdrd5,Sohlh1,Cenpe,Tut4,Ythdc1,Zbtb16,Tbpl1,Nanos3,Sycp2,Catsper4,Xlr3b,Xlr5a,Xlr5b	48/576
10_Member	GO Biological Processes	GO:0007281	germ cell development	-5.96967	-3.26411	12190,13206,13435,13436,13626,14359,16590,17427,17685,19242,20744,20853,20957,21357,22445,22446,26910,27084,27356,50796,57746,72634,74068,74355,74360,75801,94246,214572,214575,227631,230594,231386,235320,237336,244551,329954,574437,574438,627081	Brca2,Ddx4,Dnmt3a,Dnmt3b,Eed,Fxr1,Kit,Mns1,Msh2,Ptn,Strbp,Stau1,Sycp1,Tarbp2,Xlr3a,Xlr3c,Figla,Xlr5c,Insl6,Dmrt1,Piwil2,Tdrkh,Asz1,Smchd1,Cep57,4930447C04Rik,Arid4b,Prmt7,Tdrd5,Sohlh1,Tut4,Ythdc1,Zbtb16,Tbpl1,Nanos3,Catsper4,Xlr3b,Xlr5a,Xlr5b	39/456
10_Member	GO Biological Processes	GO:0007283	spermatogenesis	-5.2703	-2.68054	12190,12745,13206,13435,14359,15270,16590,17427,20675,20744,20957,21357,22445,22446,22589,24128,26370,27084,27356,28036,50796,54725,57746,57815,66756,67027,72634,74068,74360,75459,75801,83456,83563,94246,104271,214575,217039,227631,229227,231386,235072,235320,237336,244551,329954,574437,574438,622480,627081	Brca2,Clgn,Ddx4,Dnmt3a,Fxr1,H2ax,Kit,Mns1,Sox3,Strbp,Sycp1,Tarbp2,Xlr3a,Xlr3c,Atrx,Xrn2,Cetn2,Xlr5c,Insl6,Larp7,Dmrt1,Cadm1,Piwil2,Afg2a,Cfap97,Mkrn2,Tdrkh,Asz1,Cep57,Syce3,4930447C04Rik,Mov10l1,Usp26,Arid4b,Tex15,Tdrd5,Ggnbp2,Sohlh1,Bltp1,Ythdc1,Septin7,Zbtb16,Tbpl1,Nanos3,Catsper4,Xlr3b,Xlr5a,Spocd1,Xlr5b	49/675
10_Member	GO Biological Processes	GO:0048232	male gamete generation	-5.24116	-2.66055	12190,12745,13206,13435,14359,15270,16590,17427,20675,20744,20957,21357,22445,22446,22589,24128,26370,27084,27356,28036,50796,54725,57746,57815,66756,67027,72634,74068,74360,75459,75801,83456,83563,94246,104271,214575,217039,227631,229227,231386,235072,235320,237336,244551,320558,329954,574437,574438,622480,627081	Brca2,Clgn,Ddx4,Dnmt3a,Fxr1,H2ax,Kit,Mns1,Sox3,Strbp,Sycp1,Tarbp2,Xlr3a,Xlr3c,Atrx,Xrn2,Cetn2,Xlr5c,Insl6,Larp7,Dmrt1,Cadm1,Piwil2,Afg2a,Cfap97,Mkrn2,Tdrkh,Asz1,Cep57,Syce3,4930447C04Rik,Mov10l1,Usp26,Arid4b,Tex15,Tdrd5,Ggnbp2,Sohlh1,Bltp1,Ythdc1,Septin7,Zbtb16,Tbpl1,Nanos3,Sycp2,Catsper4,Xlr3b,Xlr5a,Spocd1,Xlr5b	50/696
10_Member	GO Biological Processes	GO:0007292	female gamete generation	-3.63171	-1.48379	11504,12190,13194,19242,21973,26910,50796,57746,72634,75801,214575,227631,229841,230594,231386,244551,320558	Adamts1,Brca2,Ddb1,Ptn,Top2a,Figla,Dmrt1,Piwil2,Tdrkh,4930447C04Rik,Tdrd5,Sohlh1,Cenpe,Tut4,Ythdc1,Nanos3,Sycp2	17/173
10_Member	GO Biological Processes	GO:0048477	oogenesis	-2.92316	-1.02303	12190,19242,26910,50796,57746,72634,75801,214575,227631,230594,231386,244551	Brca2,Ptn,Figla,Dmrt1,Piwil2,Tdrkh,4930447C04Rik,Tdrd5,Sohlh1,Tut4,Ythdc1,Nanos3	12/116
11_Summary	GO Biological Processes	GO:2001251	negative regulation of chromosome organization	-6.4882	-3.68874	11545,17420,19360,21973,22385,22589,22680,24010,51810,56150,57321,70385,93762,108989,229841,20587,20588,20877,21454,30949,57376,67246,69957,71514,75339,218850,245474,12537,17295,18023,50796,108912,12190,57261,67153,225160,57746,12343,16456,17758,19684,20393,20742,59026,78478,78798,211673	Parp1,Mnat1,Rad50,Top2a,Baz1b,Atrx,Zfp207,Ik,Hnrnpu,Mad2l1,Terf2ip,Spdl1,Smarca5,Tpr,Cenpe,Smarcb1,Smarcc1,Aurkb,Tcp1,Lcmt1,Smarce1,Resf1,Cdc16,Sfpq,Mphosph8,Tasor,Dkc1,Cdk11b,Met,Nfe2l1,Dmrt1,Cdca2,Brca2,Brd4,Rnaseh2b,Thoc1,Piwil2,Capza2,F11r,Map4,Rdx,Sgk1,Sptbn1,Huwe1,Tmsb15a,Eml4,Arfgef1	47/-
11_Member	GO Biological Processes	GO:2001251	negative regulation of chromosome organization	-6.4882	-3.68874	11545,17420,19360,21973,22385,22589,22680,24010,51810,56150,57321,70385,93762,108989,229841	Parp1,Mnat1,Rad50,Top2a,Baz1b,Atrx,Zfp207,Ik,Hnrnpu,Mad2l1,Terf2ip,Spdl1,Smarca5,Tpr,Cenpe	15/83
11_Member	GO Biological Processes	GO:0033044	regulation of chromosome organization	-6.33955	-3.58284	11545,17420,19360,20587,20588,20877,21454,21973,22385,22589,22680,24010,30949,51810,56150,57321,57376,67246,69957,70385,71514,75339,93762,108989,218850,229841,245474	Parp1,Mnat1,Rad50,Smarcb1,Smarcc1,Aurkb,Tcp1,Top2a,Baz1b,Atrx,Zfp207,Ik,Lcmt1,Hnrnpu,Mad2l1,Terf2ip,Smarce1,Resf1,Cdc16,Spdl1,Sfpq,Mphosph8,Smarca5,Tpr,Tasor,Cenpe,Dkc1	27/246
11_Member	GO Biological Processes	GO:0030071	regulation of mitotic metaphase/anaphase transition	-3.94554	-1.71502	20587,20588,20877,22680,24010,30949,56150,57376,69957,70385,108989,229841	Smarcb1,Smarcc1,Aurkb,Zfp207,Ik,Lcmt1,Mad2l1,Smarce1,Cdc16,Spdl1,Tpr,Cenpe	12/90
11_Member	GO Biological Processes	GO:0007088	regulation of mitotic nuclear division	-3.90222	-1.67779	12537,17295,18023,20877,22680,24010,30949,50796,56150,69957,70385,108912,108989,229841	Cdk11b,Met,Nfe2l1,Aurkb,Zfp207,Ik,Lcmt1,Dmrt1,Mad2l1,Cdc16,Spdl1,Cdca2,Tpr,Cenpe	14/119
11_Member	GO Biological Processes	GO:0033045	regulation of sister chromatid segregation	-3.84808	-1.63544	20587,20588,20877,22680,24010,30949,51810,56150,57376,69957,70385,108989,229841	Smarcb1,Smarcc1,Aurkb,Zfp207,Ik,Lcmt1,Hnrnpu,Mad2l1,Smarce1,Cdc16,Spdl1,Tpr,Cenpe	13/106
11_Member	GO Biological Processes	GO:1902099	regulation of metaphase/anaphase transition of cell cycle	-3.80712	-1.60972	20587,20588,20877,22680,24010,30949,56150,57376,69957,70385,108989,229841	Smarcb1,Smarcc1,Aurkb,Zfp207,Ik,Lcmt1,Mad2l1,Smarce1,Cdc16,Spdl1,Tpr,Cenpe	12/93
11_Member	GO Biological Processes	GO:0033047	regulation of mitotic sister chromatid segregation	-3.59701	-1.47816	20877,22680,24010,30949,51810,56150,70385,108989,229841	Aurkb,Zfp207,Ik,Lcmt1,Hnrnpu,Mad2l1,Spdl1,Tpr,Cenpe	9/58
11_Member	GO Biological Processes	GO:0051983	regulation of chromosome segregation	-3.49584	-1.39535	20587,20588,20877,22680,24010,30949,51810,56150,57376,69957,70385,108912,108989,229841	Smarcb1,Smarcc1,Aurkb,Zfp207,Ik,Lcmt1,Hnrnpu,Mad2l1,Smarce1,Cdc16,Spdl1,Cdca2,Tpr,Cenpe	14/130
11_Member	GO Biological Processes	GO:0010965	regulation of mitotic sister chromatid separation	-3.48301	-1.39434	20877,22680,24010,30949,56150,69957,70385,108989,229841	Aurkb,Zfp207,Ik,Lcmt1,Mad2l1,Cdc16,Spdl1,Tpr,Cenpe	9/60
11_Member	GO Biological Processes	GO:1901976	regulation of cell cycle checkpoint	-3.28896	-1.2601	12190,20877,30949,56150,57261,67153,108989,225160	Brca2,Aurkb,Lcmt1,Mad2l1,Brd4,Rnaseh2b,Tpr,Thoc1	8/51
11_Member	GO Biological Processes	GO:0051783	regulation of nuclear division	-3.26251	-1.24369	12537,17295,18023,20877,22680,24010,30949,50796,56150,57746,69957,70385,108912,108989,229841	Cdk11b,Met,Nfe2l1,Aurkb,Zfp207,Ik,Lcmt1,Dmrt1,Mad2l1,Piwil2,Cdc16,Spdl1,Cdca2,Tpr,Cenpe	15/153
11_Member	GO Biological Processes	GO:0010639	negative regulation of organelle organization	-3.22069	-1.21168	11545,12343,16456,17295,17420,17758,19360,19684,20393,20742,21973,22385,22589,22680,24010,50796,51810,56150,57321,59026,70385,78478,78798,93762,108989,211673,229841	Parp1,Capza2,F11r,Met,Mnat1,Map4,Rad50,Rdx,Sgk1,Sptbn1,Top2a,Baz1b,Atrx,Zfp207,Ik,Dmrt1,Hnrnpu,Mad2l1,Terf2ip,Huwe1,Spdl1,Tmsb15a,Eml4,Smarca5,Tpr,Arfgef1,Cenpe	27/369
11_Member	GO Biological Processes	GO:0007094	mitotic spindle assembly checkpoint signaling	-2.93455	-1.03063	22680,24010,56150,70385,108989,229841	Zfp207,Ik,Mad2l1,Spdl1,Tpr,Cenpe	6/33
11_Member	GO Biological Processes	GO:0071173	spindle assembly checkpoint signaling	-2.93455	-1.03063	22680,24010,56150,70385,108989,229841	Zfp207,Ik,Mad2l1,Spdl1,Tpr,Cenpe	6/33
11_Member	GO Biological Processes	GO:1905818	regulation of chromosome separation	-2.85008	-0.982673	20877,22680,24010,30949,56150,69957,70385,108989,229841	Aurkb,Zfp207,Ik,Lcmt1,Mad2l1,Cdc16,Spdl1,Tpr,Cenpe	9/73
11_Member	GO Biological Processes	GO:0071174	mitotic spindle checkpoint signaling	-2.79571	-0.94874	22680,24010,56150,70385,108989,229841	Zfp207,Ik,Mad2l1,Spdl1,Tpr,Cenpe	6/35
11_Member	GO Biological Processes	GO:0033046	negative regulation of sister chromatid segregation	-2.73008	-0.91321	22680,24010,56150,70385,108989,229841	Zfp207,Ik,Mad2l1,Spdl1,Tpr,Cenpe	6/36
11_Member	GO Biological Processes	GO:0033048	negative regulation of mitotic sister chromatid segregation	-2.73008	-0.91321	22680,24010,56150,70385,108989,229841	Zfp207,Ik,Mad2l1,Spdl1,Tpr,Cenpe	6/36
11_Member	GO Biological Processes	GO:0045841	negative regulation of mitotic metaphase/anaphase transition	-2.73008	-0.91321	22680,24010,56150,70385,108989,229841	Zfp207,Ik,Mad2l1,Spdl1,Tpr,Cenpe	6/36
11_Member	GO Biological Processes	GO:2000816	negative regulation of mitotic sister chromatid separation	-2.73008	-0.91321	22680,24010,56150,70385,108989,229841	Zfp207,Ik,Mad2l1,Spdl1,Tpr,Cenpe	6/36
11_Member	GO Biological Processes	GO:0031577	spindle checkpoint signaling	-2.66678	-0.865825	22680,24010,56150,70385,108989,229841	Zfp207,Ik,Mad2l1,Spdl1,Tpr,Cenpe	6/37
11_Member	GO Biological Processes	GO:1902100	negative regulation of metaphase/anaphase transition of cell cycle	-2.60568	-0.823834	22680,24010,56150,70385,108989,229841	Zfp207,Ik,Mad2l1,Spdl1,Tpr,Cenpe	6/38
11_Member	GO Biological Processes	GO:1905819	negative regulation of chromosome separation	-2.60568	-0.823834	22680,24010,56150,70385,108989,229841	Zfp207,Ik,Mad2l1,Spdl1,Tpr,Cenpe	6/38
11_Member	GO Biological Processes	GO:0051985	negative regulation of chromosome segregation	-2.48959	-0.730157	22680,24010,56150,70385,108989,229841	Zfp207,Ik,Mad2l1,Spdl1,Tpr,Cenpe	6/40
11_Member	GO Biological Processes	GO:0051784	negative regulation of nuclear division	-2.36247	-0.650839	22680,24010,50796,56150,70385,108989,229841	Zfp207,Ik,Dmrt1,Mad2l1,Spdl1,Tpr,Cenpe	7/56
11_Member	GO Biological Processes	GO:0045839	negative regulation of mitotic nuclear division	-2.18298	-0.543209	22680,24010,56150,70385,108989,229841	Zfp207,Ik,Mad2l1,Spdl1,Tpr,Cenpe	6/46
11_Member	GO Biological Processes	GO:0090266	regulation of mitotic cell cycle spindle assembly checkpoint	-2.10297	-0.489477	20877,30949,56150,108989	Aurkb,Lcmt1,Mad2l1,Tpr	4/22
11_Member	GO Biological Processes	GO:1903504	regulation of mitotic spindle checkpoint	-2.10297	-0.489477	20877,30949,56150,108989	Aurkb,Lcmt1,Mad2l1,Tpr	4/22
11_Member	GO Biological Processes	GO:0090267	positive regulation of mitotic cell cycle spindle assembly checkpoint	-2.06779	-0.466798	20877,56150,108989	Aurkb,Mad2l1,Tpr	3/12
12_Summary	GO Biological Processes	GO:0043414	macromolecule methylation	-6.40225	-3.63175	13433,13435,13436,13626,14911,19346,23808,28036,30949,67148,67302,68073,69726,74355,94246,104271,116848,116940,140858,214572,225363,320204,622480,238505	Dnmt1,Dnmt3a,Dnmt3b,Eed,Thumpd3,Rab6a,Ash2l,Larp7,Lcmt1,Ramac,Zc3h13,Atpsckmt,Smyd3,Smchd1,Arid4b,Tex15,Baz2a,Tgs1,Wdr5,Prmt7,Etf1,Etfbkmt,Spocd1,Mtr	24/-
12_Member	GO Biological Processes	GO:0043414	macromolecule methylation	-6.40225	-3.63175	13433,13435,13436,13626,14911,19346,23808,28036,30949,67148,67302,68073,69726,74355,94246,104271,116848,116940,140858,214572,225363,320204,622480	Dnmt1,Dnmt3a,Dnmt3b,Eed,Thumpd3,Rab6a,Ash2l,Larp7,Lcmt1,Ramac,Zc3h13,Atpsckmt,Smyd3,Smchd1,Arid4b,Tex15,Baz2a,Tgs1,Wdr5,Prmt7,Etf1,Etfbkmt,Spocd1	23/186
12_Member	GO Biological Processes	GO:0032259	methylation	-4.85405	-2.37752	13433,13435,13436,13626,14911,19346,23808,28036,30949,67148,67302,68073,69726,74355,94246,104271,116848,116940,140858,214572,225363,238505,320204,622480	Dnmt1,Dnmt3a,Dnmt3b,Eed,Thumpd3,Rab6a,Ash2l,Larp7,Lcmt1,Ramac,Zc3h13,Atpsckmt,Smyd3,Smchd1,Arid4b,Tex15,Baz2a,Tgs1,Wdr5,Prmt7,Etf1,Mtr,Etfbkmt,Spocd1	24/245
12_Member	GO Biological Processes	GO:0006479	protein methylation	-3.02856	-1.07846	13626,19346,23808,30949,68073,69726,140858,214572,225363,320204	Eed,Rab6a,Ash2l,Lcmt1,Atpsckmt,Smyd3,Wdr5,Prmt7,Etf1,Etfbkmt	10/83
12_Member	GO Biological Processes	GO:0008213	protein alkylation	-3.02856	-1.07846	13626,19346,23808,30949,68073,69726,140858,214572,225363,320204	Eed,Rab6a,Ash2l,Lcmt1,Atpsckmt,Smyd3,Wdr5,Prmt7,Etf1,Etfbkmt	10/83
13_Summary	GO Biological Processes	GO:0006403	RNA localization	-6.19694	-3.45359	12626,13211,14359,20823,20853,21454,21681,22608,26370,51810,66441,69823,73473,75786,103573,108989,225160,229937,231386,245474,279706,24015,97112,100019,231452,353258,114304,381417,16646,19330,20848,56338	Cetn3,Dhx9,Fxr1,Ssb,Stau1,Tcp1,Alyref,Ybx1,Cetn2,Hnrnpu,Magohb,Fyttd1,Iws1,Ckap5,Xpo1,Tpr,Thoc1,Znhit6,Ythdc1,Dkc1,Nup62cl,Abce1,Nmd3,Mdn1,Sdad1,Ltv1,Slc28a3,Slc28a2b,Kpna1,Rab18,Stat3,Txnip	32/-
13_Member	GO Biological Processes	GO:0006403	RNA localization	-6.19694	-3.45359	12626,13211,14359,20823,20853,21454,21681,22608,26370,51810,66441,69823,73473,75786,103573,108989,225160,229937,231386,245474,279706	Cetn3,Dhx9,Fxr1,Ssb,Stau1,Tcp1,Alyref,Ybx1,Cetn2,Hnrnpu,Magohb,Fyttd1,Iws1,Ckap5,Xpo1,Tpr,Thoc1,Znhit6,Ythdc1,Dkc1,Nup62cl	21/163
13_Member	GO Biological Processes	GO:0051168	nuclear export	-3.78392	-1.60272	20823,21681,24015,66441,69823,73473,97112,100019,103573,108989,225160,231386,231452,279706,353258	Ssb,Alyref,Abce1,Magohb,Fyttd1,Iws1,Nmd3,Mdn1,Xpo1,Tpr,Thoc1,Ythdc1,Sdad1,Nup62cl,Ltv1	15/137
13_Member	GO Biological Processes	GO:0050657	nucleic acid transport	-3.61147	-1.47954	12626,13211,14359,20823,21681,22608,26370,66441,69823,73473,103573,108989,225160,231386,279706	Cetn3,Dhx9,Fxr1,Ssb,Alyref,Ybx1,Cetn2,Magohb,Fyttd1,Iws1,Xpo1,Tpr,Thoc1,Ythdc1,Nup62cl	15/142
13_Member	GO Biological Processes	GO:0050658	RNA transport	-3.61147	-1.47954	12626,13211,14359,20823,21681,22608,26370,66441,69823,73473,103573,108989,225160,231386,279706	Cetn3,Dhx9,Fxr1,Ssb,Alyref,Ybx1,Cetn2,Magohb,Fyttd1,Iws1,Xpo1,Tpr,Thoc1,Ythdc1,Nup62cl	15/142
13_Member	GO Biological Processes	GO:0051236	establishment of RNA localization	-3.54502	-1.43519	12626,13211,14359,20823,21681,22608,26370,66441,69823,73473,103573,108989,225160,231386,279706	Cetn3,Dhx9,Fxr1,Ssb,Alyref,Ybx1,Cetn2,Magohb,Fyttd1,Iws1,Xpo1,Tpr,Thoc1,Ythdc1,Nup62cl	15/144
13_Member	GO Biological Processes	GO:0006405	RNA export from nucleus	-3.07002	-1.09597	20823,21681,66441,69823,73473,103573,108989,225160,231386,279706	Ssb,Alyref,Magohb,Fyttd1,Iws1,Xpo1,Tpr,Thoc1,Ythdc1,Nup62cl	10/82
13_Member	GO Biological Processes	GO:0051028	mRNA transport	-2.95612	-1.04257	12626,13211,14359,21681,26370,66441,69823,73473,103573,108989,225160,231386	Cetn3,Dhx9,Fxr1,Alyref,Cetn2,Magohb,Fyttd1,Iws1,Xpo1,Tpr,Thoc1,Ythdc1	12/115
13_Member	GO Biological Processes	GO:0015931	nucleobase-containing compound transport	-2.91106	-1.01469	12626,13211,14359,20823,21681,22608,26370,66441,69823,73473,103573,108989,114304,225160,231386,279706,381417	Cetn3,Dhx9,Fxr1,Ssb,Alyref,Ybx1,Cetn2,Magohb,Fyttd1,Iws1,Xpo1,Tpr,Slc28a3,Thoc1,Ythdc1,Nup62cl,Slc28a2b	17/200
13_Member	GO Biological Processes	GO:0006406	mRNA export from nucleus	-2.58596	-0.808368	21681,66441,69823,73473,103573,108989,225160,231386	Alyref,Magohb,Fyttd1,Iws1,Xpo1,Tpr,Thoc1,Ythdc1	8/65
13_Member	GO Biological Processes	GO:0006913	nucleocytoplasmic transport	-2.46595	-0.711945	16646,19330,20823,20848,21681,24015,56338,66441,69823,73473,97112,100019,103573,108989,225160,231386,231452,279706,353258	Kpna1,Rab18,Ssb,Stat3,Alyref,Abce1,Txnip,Magohb,Fyttd1,Iws1,Nmd3,Mdn1,Xpo1,Tpr,Thoc1,Ythdc1,Sdad1,Nup62cl,Ltv1	19/258
13_Member	GO Biological Processes	GO:0051169	nuclear transport	-2.44762	-0.704279	16646,19330,20823,20848,21681,24015,56338,66441,69823,73473,97112,100019,103573,108989,225160,231386,231452,279706,353258	Kpna1,Rab18,Ssb,Stat3,Alyref,Abce1,Txnip,Magohb,Fyttd1,Iws1,Nmd3,Mdn1,Xpo1,Tpr,Thoc1,Ythdc1,Sdad1,Nup62cl,Ltv1	19/259
14_Summary	GO Biological Processes	GO:0071826	protein-RNA complex organization	-5.94184	-3.24818	13211,13669,20817,21357,27981,28109,66877,67148,67684,68988,72193,75786,76577,81898,83486,98985,100019,101739,214572,229937,231386,268449	Dhx9,Eif3a,Srpk2,Tarbp2,Rsrp1,Nopchap1,Crnkl1,Ramac,Luc7l3,Prpf31,Scaf11,Ckap5,Faf2,Sf3b1,Rbm5,Clp1,Mdn1,Psip1,Prmt7,Znhit6,Ythdc1,Rpl23a	22/-
14_Member	GO Biological Processes	GO:0071826	protein-RNA complex organization	-5.94184	-3.24818	13211,13669,20817,21357,27981,28109,66877,67148,67684,68988,72193,75786,76577,81898,83486,98985,100019,101739,214572,229937,231386,268449	Dhx9,Eif3a,Srpk2,Tarbp2,Rsrp1,Nopchap1,Crnkl1,Ramac,Luc7l3,Prpf31,Scaf11,Ckap5,Faf2,Sf3b1,Rbm5,Clp1,Mdn1,Psip1,Prmt7,Znhit6,Ythdc1,Rpl23a	22/183
14_Member	GO Biological Processes	GO:0022618	protein-RNA complex assembly	-5.76903	-3.09824	13211,13669,20817,21357,27981,28109,66877,67148,67684,68988,72193,75786,81898,83486,98985,100019,101739,214572,229937,231386,268449	Dhx9,Eif3a,Srpk2,Tarbp2,Rsrp1,Nopchap1,Crnkl1,Ramac,Luc7l3,Prpf31,Scaf11,Ckap5,Sf3b1,Rbm5,Clp1,Mdn1,Psip1,Prmt7,Znhit6,Ythdc1,Rpl23a	21/173
14_Member	GO Biological Processes	GO:0000245	spliceosomal complex assembly	-4.41095	-2.04699	20817,27981,66877,67684,72193,81898,83486,101739,231386	Srpk2,Rsrp1,Crnkl1,Luc7l3,Scaf11,Sf3b1,Rbm5,Psip1,Ythdc1	9/46
15_Summary	GO Biological Processes	GO:0007346	regulation of mitotic cell cycle	-5.84134	-3.15926	11504,12190,12228,12537,12914,13194,13205,17295,17420,17685,18023,19141,19206,19356,19360,19684,20587,20588,20877,22680,24010,28036,30949,50796,51810,53376,54451,56150,56321,57261,57376,67153,67628,69957,70385,71375,81702,108000,108912,108989,229841,234664,19878,22385,22589,26370,54141,56194,57746,71514,93762,103573,211660,225160,240121,240641,268451,18712,20817	Adamts1,Brca2,Btg3,Cdk11b,Crebbp,Ddb1,Ddx3x,Met,Mnat1,Msh2,Nfe2l1,Lgmn,Ptch1,Rad17,Rad50,Rdx,Smarcb1,Smarcc1,Aurkb,Zfp207,Ik,Larp7,Lcmt1,Dmrt1,Hnrnpu,Usp2,Cpsf3,Mad2l1,Aatf,Brd4,Smarce1,Rnaseh2b,Anp32b,Cdc16,Spdl1,Foxn3,Ankrd17,Cenpf,Cdca2,Tpr,Cenpe,Nae1,Rock2,Baz1b,Atrx,Cetn2,Spag5,Prpf40a,Piwil2,Sfpq,Smarca5,Xpo1,Cspp1,Thoc1,Fsd1,Kif20b,Rab11fip4,Pim1,Srpk2	59/-
15_Member	GO Biological Processes	GO:0007346	regulation of mitotic cell cycle	-5.84134	-3.15926	11504,12190,12228,12537,12914,13194,13205,17295,17420,17685,18023,19141,19206,19356,19360,19684,20587,20588,20877,22680,24010,28036,30949,50796,51810,53376,54451,56150,56321,57261,57376,67153,67628,69957,70385,71375,81702,108000,108912,108989,229841,234664	Adamts1,Brca2,Btg3,Cdk11b,Crebbp,Ddb1,Ddx3x,Met,Mnat1,Msh2,Nfe2l1,Lgmn,Ptch1,Rad17,Rad50,Rdx,Smarcb1,Smarcc1,Aurkb,Zfp207,Ik,Larp7,Lcmt1,Dmrt1,Hnrnpu,Usp2,Cpsf3,Mad2l1,Aatf,Brd4,Smarce1,Rnaseh2b,Anp32b,Cdc16,Spdl1,Foxn3,Ankrd17,Cenpf,Cdca2,Tpr,Cenpe,Nae1	42/515
15_Member	GO Biological Processes	GO:0010564	regulation of cell cycle process	-4.88441	-2.38303	11504,12190,12537,12914,13194,13205,17295,17420,17685,18023,19356,19360,19684,19878,20587,20588,20877,22385,22589,22680,24010,26370,28036,30949,50796,51810,54141,54451,56150,56194,57261,57376,57746,67153,67628,69957,70385,71375,71514,81702,93762,103573,108000,108912,108989,211660,225160,229841,234664,240121,240641,268451	Adamts1,Brca2,Cdk11b,Crebbp,Ddb1,Ddx3x,Met,Mnat1,Msh2,Nfe2l1,Rad17,Rad50,Rdx,Rock2,Smarcb1,Smarcc1,Aurkb,Baz1b,Atrx,Zfp207,Ik,Cetn2,Larp7,Lcmt1,Dmrt1,Hnrnpu,Spag5,Cpsf3,Mad2l1,Prpf40a,Brd4,Smarce1,Piwil2,Rnaseh2b,Anp32b,Cdc16,Spdl1,Foxn3,Sfpq,Ankrd17,Smarca5,Xpo1,Cenpf,Cdca2,Tpr,Cspp1,Thoc1,Cenpe,Nae1,Fsd1,Kif20b,Rab11fip4	52/757
15_Member	GO Biological Processes	GO:0045787	positive regulation of cell cycle	-4.88145	-2.38303	11504,12190,12914,13205,17295,17420,18712,19141,19684,19878,20817,20877,22589,28036,50796,51810,53376,54141,54451,56150,57261,57746,67628,69957,71514,81702,108989,211660,225160,229841,240641	Adamts1,Brca2,Crebbp,Ddx3x,Met,Mnat1,Pim1,Lgmn,Rdx,Rock2,Srpk2,Aurkb,Atrx,Larp7,Dmrt1,Hnrnpu,Usp2,Spag5,Cpsf3,Mad2l1,Brd4,Piwil2,Anp32b,Cdc16,Sfpq,Ankrd17,Tpr,Cspp1,Thoc1,Cenpe,Kif20b	31/362
15_Member	GO Biological Processes	GO:1901990	regulation of mitotic cell cycle phase transition	-4.45792	-2.0653	11504,12914,13194,13205,17420,19356,19360,19684,20587,20588,20877,22680,24010,28036,30949,54451,56150,57261,57376,67153,67628,69957,70385,71375,81702,108000,108989,229841,234664	Adamts1,Crebbp,Ddb1,Ddx3x,Mnat1,Rad17,Rad50,Rdx,Smarcb1,Smarcc1,Aurkb,Zfp207,Ik,Larp7,Lcmt1,Cpsf3,Mad2l1,Brd4,Smarce1,Rnaseh2b,Anp32b,Cdc16,Spdl1,Foxn3,Ankrd17,Cenpf,Tpr,Cenpe,Nae1	29/345
15_Member	GO Biological Processes	GO:0090068	positive regulation of cell cycle process	-4.40036	-2.04699	11504,12914,13205,17295,19684,19878,20877,22589,28036,50796,51810,54141,54451,56150,57261,57746,67628,69957,71514,81702,108989,211660,225160,229841,240641	Adamts1,Crebbp,Ddx3x,Met,Rdx,Rock2,Aurkb,Atrx,Larp7,Dmrt1,Hnrnpu,Spag5,Cpsf3,Mad2l1,Brd4,Piwil2,Anp32b,Cdc16,Sfpq,Ankrd17,Tpr,Cspp1,Thoc1,Cenpe,Kif20b	25/278
15_Member	GO Biological Processes	GO:1901987	regulation of cell cycle phase transition	-3.43723	-1.36289	11504,12190,12914,13194,13205,17420,17685,19356,19360,19684,20587,20588,20877,22680,24010,28036,30949,54451,56150,57261,57376,67153,67628,69957,70385,71375,81702,108000,108989,225160,229841,234664	Adamts1,Brca2,Crebbp,Ddb1,Ddx3x,Mnat1,Msh2,Rad17,Rad50,Rdx,Smarcb1,Smarcc1,Aurkb,Zfp207,Ik,Larp7,Lcmt1,Cpsf3,Mad2l1,Brd4,Smarce1,Rnaseh2b,Anp32b,Cdc16,Spdl1,Foxn3,Ankrd17,Cenpf,Tpr,Thoc1,Cenpe,Nae1	32/453
15_Member	GO Biological Processes	GO:1900087	positive regulation of G1/S transition of mitotic cell cycle	-3.41065	-1.34745	11504,12914,13205,19684,28036,54451,67628,81702	Adamts1,Crebbp,Ddx3x,Rdx,Larp7,Cpsf3,Anp32b,Ankrd17	8/49
15_Member	GO Biological Processes	GO:0045931	positive regulation of mitotic cell cycle	-3.36046	-1.30543	11504,12190,12914,13205,19141,19684,28036,53376,54451,57261,67628,69957,81702,229841	Adamts1,Brca2,Crebbp,Ddx3x,Lgmn,Rdx,Larp7,Usp2,Cpsf3,Brd4,Anp32b,Cdc16,Ankrd17,Cenpe	14/134
15_Member	GO Biological Processes	GO:1901992	positive regulation of mitotic cell cycle phase transition	-2.97884	-1.06186	11504,12914,13205,19684,28036,54451,57261,67628,69957,81702,229841	Adamts1,Crebbp,Ddx3x,Rdx,Larp7,Cpsf3,Brd4,Anp32b,Cdc16,Ankrd17,Cenpe	11/99
15_Member	GO Biological Processes	GO:1901989	positive regulation of cell cycle phase transition	-2.73406	-0.91321	11504,12914,13205,19684,28036,54451,57261,67628,69957,81702,225160,229841	Adamts1,Crebbp,Ddx3x,Rdx,Larp7,Cpsf3,Brd4,Anp32b,Cdc16,Ankrd17,Thoc1,Cenpe	12/122
15_Member	GO Biological Processes	GO:1902808	positive regulation of cell cycle G1/S phase transition	-2.67307	-0.870604	11504,12914,13205,19684,28036,54451,67628,81702	Adamts1,Crebbp,Ddx3x,Rdx,Larp7,Cpsf3,Anp32b,Ankrd17	8/63
16_Summary	GO Biological Processes	GO:0034248	regulation of amide metabolic process	-5.61524	-2.95544	11307,13205,13211,13626,13690,14359,15979,16007,16667,17973,17975,19878,20168,20218,20823,21357,21825,22608,24015,24127,51810,53872,57746,70769,78893,107508,108037,108989,213988,225363,226982,228026,229663,232791,233833,244551,100568459,17184,18458,69639,74326,75786,83456,98985,230594,230753,230908,231386,233908,245474	Abcg1,Ddx3x,Dhx9,Eed,Eif4g2,Fxr1,Ifngr1,Ccn1,Krt17,Nck1,Ncl,Rock2,Rtn3,Khdrbs1,Ssb,Tarbp2,Thbs1,Ybx1,Abce1,Xrn1,Hnrnpu,Caprin1,Piwil2,Nolc1,Cnot10,Eprs1,Shmt2,Tpr,Tnrc6b,Etf1,Eif5b,Pdk1,Csde1,Cnot3,Tnrc6a,Nanos3,Bc1,Matr3,Pabpc1,Exosc8,Hnrnpr,Ckap5,Mov10l1,Clp1,Tut4,Thrap3,Tardbp,Ythdc1,Fus,Dkc1	50/-
16_Member	GO Biological Processes	GO:0034248	regulation of amide metabolic process	-5.61524	-2.95544	11307,13205,13211,13626,13690,14359,15979,16007,16667,17973,17975,19878,20168,20218,20823,21357,21825,22608,24015,24127,51810,53872,57746,70769,78893,107508,108037,108989,213988,225363,226982,228026,229663,232791,233833,244551,100568459	Abcg1,Ddx3x,Dhx9,Eed,Eif4g2,Fxr1,Ifngr1,Ccn1,Krt17,Nck1,Ncl,Rock2,Rtn3,Khdrbs1,Ssb,Tarbp2,Thbs1,Ybx1,Abce1,Xrn1,Hnrnpu,Caprin1,Piwil2,Nolc1,Cnot10,Eprs1,Shmt2,Tpr,Tnrc6b,Etf1,Eif5b,Pdk1,Csde1,Cnot3,Tnrc6a,Nanos3,Bc1	37/436
16_Member	GO Biological Processes	GO:0010608	post-transcriptional regulation of gene expression	-5.40293	-2.78452	13205,13211,13690,14359,16667,17184,17973,17975,18458,19878,20218,20823,21357,21825,22608,24015,24127,51810,53872,57746,69639,70769,74326,75786,78893,83456,98985,107508,108037,108989,213988,225363,226982,229663,230594,230753,230908,231386,232791,233833,233908,244551,245474,100568459	Ddx3x,Dhx9,Eif4g2,Fxr1,Krt17,Matr3,Nck1,Ncl,Pabpc1,Rock2,Khdrbs1,Ssb,Tarbp2,Thbs1,Ybx1,Abce1,Xrn1,Hnrnpu,Caprin1,Piwil2,Exosc8,Nolc1,Hnrnpr,Ckap5,Cnot10,Mov10l1,Clp1,Eprs1,Shmt2,Tpr,Tnrc6b,Etf1,Eif5b,Csde1,Tut4,Thrap3,Tardbp,Ythdc1,Cnot3,Tnrc6a,Fus,Nanos3,Dkc1,Bc1	44/573
16_Member	GO Biological Processes	GO:0034250	positive regulation of amide metabolic process	-4.65117	-2.20886	11307,13205,13211,13626,13690,14359,15979,16007,16667,17973,19878,20218,20823,21357,21825,22608,51810,57746,229663	Abcg1,Ddx3x,Dhx9,Eed,Eif4g2,Fxr1,Ifngr1,Ccn1,Krt17,Nck1,Rock2,Khdrbs1,Ssb,Tarbp2,Thbs1,Ybx1,Hnrnpu,Piwil2,Csde1	19/173
16_Member	GO Biological Processes	GO:0006417	regulation of translation	-4.38606	-2.03801	13205,13211,13690,14359,16667,17973,17975,20218,20823,21357,21825,22608,24015,24127,51810,53872,57746,70769,78893,107508,108037,108989,213988,225363,226982,229663,232791,233833,244551,100568459	Ddx3x,Dhx9,Eif4g2,Fxr1,Krt17,Nck1,Ncl,Khdrbs1,Ssb,Tarbp2,Thbs1,Ybx1,Abce1,Xrn1,Hnrnpu,Caprin1,Piwil2,Nolc1,Cnot10,Eprs1,Shmt2,Tpr,Tnrc6b,Etf1,Eif5b,Csde1,Cnot3,Tnrc6a,Nanos3,Bc1	30/366
16_Member	GO Biological Processes	GO:0045727	positive regulation of translation	-3.23103	-1.21959	13205,13211,13690,14359,16667,17973,20218,20823,21357,21825,22608,51810,57746,229663	Ddx3x,Dhx9,Eif4g2,Fxr1,Krt17,Nck1,Khdrbs1,Ssb,Tarbp2,Thbs1,Ybx1,Hnrnpu,Piwil2,Csde1	14/138
16_Member	GO Biological Processes	GO:0017148	negative regulation of translation	-2.19559	-0.548633	13205,14359,17975,24127,53872,78893,107508,108989,213988,233833,244551,100568459	Ddx3x,Fxr1,Ncl,Xrn1,Caprin1,Cnot10,Eprs1,Tpr,Tnrc6b,Tnrc6a,Nanos3,Bc1	12/142
16_Member	GO Biological Processes	GO:0034249	negative regulation of amide metabolic process	-2.06325	-0.463202	13205,14359,17975,20168,24127,53872,78893,107508,108989,213988,233833,244551,100568459	Ddx3x,Fxr1,Ncl,Rtn3,Xrn1,Caprin1,Cnot10,Eprs1,Tpr,Tnrc6b,Tnrc6a,Nanos3,Bc1	13/166
17_Summary	GO Biological Processes	GO:0051052	regulation of DNA metabolic process	-5.56526	-2.91619	11545,12428,13006,13211,15193,16476,17295,17685,19356,19360,19647,20587,20588,20877,21454,21681,22589,22791,26926,51810,57321,57376,66233,66713,69237,70238,70620,73708,74355,75339,75560,78656,81702,93762,102871,104271,116848,225160,230936,232210,233908,245474,12190,13435,16149,17973,18023,19242,19878,20747,20848,28240,52033,56426,56458,57261,59025,66824,67153,67760,69219,231070,320528	Parp1,Ccna2,Smc3,Dhx9,Hdgfl2,Jun,Met,Msh2,Rad17,Rad50,Rbbp6,Smarcb1,Smarcc1,Aurkb,Tcp1,Alyref,Atrx,Dnajc2,Aifm1,Hnrnpu,Terf2ip,Smarce1,Dmap1,Actr2,Gtpbp4,Rnf168,Ube2v2,Dppa3,Smchd1,Mphosph8,Ep400,Brd8,Ankrd17,Smarca5,Radx,Tex15,Baz2a,Thoc1,Phf13,Hmces,Fus,Dkc1,Brca2,Dnmt3a,Cd74,Nck1,Nfe2l1,Ptn,Rock2,Spop,Stat3,Trpm2,Pbk,Pdcd10,Foxo1,Brd4,Usp14,Pycard,Rnaseh2b,Slc38a2,Ddah1,Insig1,Vps13c	63/-
17_Member	GO Biological Processes	GO:0051052	regulation of DNA metabolic process	-5.56526	-2.91619	11545,12428,13006,13211,15193,16476,17295,17685,19356,19360,19647,20587,20588,20877,21454,21681,22589,22791,26926,51810,57321,57376,66233,66713,69237,70238,70620,73708,74355,75339,75560,78656,81702,93762,102871,104271,116848,225160,230936,232210,233908,245474	Parp1,Ccna2,Smc3,Dhx9,Hdgfl2,Jun,Met,Msh2,Rad17,Rad50,Rbbp6,Smarcb1,Smarcc1,Aurkb,Tcp1,Alyref,Atrx,Dnajc2,Aifm1,Hnrnpu,Terf2ip,Smarce1,Dmap1,Actr2,Gtpbp4,Rnf168,Ube2v2,Dppa3,Smchd1,Mphosph8,Ep400,Brd8,Ankrd17,Smarca5,Radx,Tex15,Baz2a,Thoc1,Phf13,Hmces,Fus,Dkc1	42/528
17_Member	GO Biological Processes	GO:0000018	regulation of DNA recombination	-4.37462	-2.03704	11545,15193,17685,19360,21681,57321,66233,66713,74355,75560,78656,102871,104271,225160,232210,233908	Parp1,Hdgfl2,Msh2,Rad50,Alyref,Terf2ip,Dmap1,Actr2,Smchd1,Ep400,Brd8,Radx,Tex15,Thoc1,Hmces,Fus	16/136
17_Member	GO Biological Processes	GO:0010569	regulation of double-strand break repair via homologous recombination	-4.20891	-1.89644	11545,15193,57321,66233,66713,74355,75560,78656,102871,104271,233908	Parp1,Hdgfl2,Terf2ip,Dmap1,Actr2,Smchd1,Ep400,Brd8,Radx,Tex15,Fus	11/72
17_Member	GO Biological Processes	GO:2000781	positive regulation of double-strand break repair	-4.19108	-1.88346	11545,15193,20587,20588,57376,66233,66713,70620,74355,75560,78656,233908	Parp1,Hdgfl2,Smarcb1,Smarcc1,Smarce1,Dmap1,Actr2,Ube2v2,Smchd1,Ep400,Brd8,Fus	12/85
17_Member	GO Biological Processes	GO:2000779	regulation of double-strand break repair	-4.04167	-1.78218	11545,15193,20587,20588,57321,57376,66233,66713,70620,74355,75560,78656,102871,104271,233908	Parp1,Hdgfl2,Smarcb1,Smarcc1,Terf2ip,Smarce1,Dmap1,Actr2,Ube2v2,Smchd1,Ep400,Brd8,Radx,Tex15,Fus	15/130
17_Member	GO Biological Processes	GO:0051054	positive regulation of DNA metabolic process	-3.7994	-1.60573	11545,12428,13211,15193,16476,17295,17685,19360,20587,20588,20877,21454,22589,57321,57376,66233,66713,70238,70620,74355,75560,78656,93762,232210,233908,245474	Parp1,Ccna2,Dhx9,Hdgfl2,Jun,Met,Msh2,Rad50,Smarcb1,Smarcc1,Aurkb,Tcp1,Atrx,Terf2ip,Smarce1,Dmap1,Actr2,Rnf168,Ube2v2,Smchd1,Ep400,Brd8,Smarca5,Hmces,Fus,Dkc1	26/321
17_Member	GO Biological Processes	GO:0045739	positive regulation of DNA repair	-3.46141	-1.3814	11545,13211,15193,20587,20588,57376,66233,66713,70238,70620,74355,75560,78656,233908	Parp1,Dhx9,Hdgfl2,Smarcb1,Smarcc1,Smarce1,Dmap1,Actr2,Rnf168,Ube2v2,Smchd1,Ep400,Brd8,Fus	14/131
17_Member	GO Biological Processes	GO:1905168	positive regulation of double-strand break repair via homologous recombination	-3.45281	-1.37564	11545,15193,66233,66713,75560,78656,233908	Parp1,Hdgfl2,Dmap1,Actr2,Ep400,Brd8,Fus	7/37
17_Member	GO Biological Processes	GO:0006282	regulation of DNA repair	-3.04302	-1.08066	11545,13211,15193,20587,20588,57321,57376,66233,66713,70238,70620,74355,75560,78656,102871,104271,230936,233908	Parp1,Dhx9,Hdgfl2,Smarcb1,Smarcc1,Terf2ip,Smarce1,Dmap1,Actr2,Rnf168,Ube2v2,Smchd1,Ep400,Brd8,Radx,Tex15,Phf13,Fus	18/212
17_Member	GO Biological Processes	GO:0045911	positive regulation of DNA recombination	-2.89307	-1.00779	11545,15193,17685,66233,66713,75560,78656,232210,233908	Parp1,Hdgfl2,Msh2,Dmap1,Actr2,Ep400,Brd8,Hmces,Fus	9/72
17_Member	GO Biological Processes	GO:0080135	regulation of cellular response to stress	-2.72946	-0.91321	11545,12190,13211,13435,15193,16149,17295,17973,18023,19242,19878,20587,20588,20747,20848,28240,52033,56426,56458,57261,57321,57376,59025,66233,66713,66824,67153,67760,69219,70238,70620,74355,75560,78656,102871,104271,225160,230936,231070,233908,320528	Parp1,Brca2,Dhx9,Dnmt3a,Hdgfl2,Cd74,Met,Nck1,Nfe2l1,Ptn,Rock2,Smarcb1,Smarcc1,Spop,Stat3,Trpm2,Pbk,Pdcd10,Foxo1,Brd4,Terf2ip,Smarce1,Usp14,Dmap1,Actr2,Pycard,Rnaseh2b,Slc38a2,Ddah1,Rnf168,Ube2v2,Smchd1,Ep400,Brd8,Radx,Tex15,Thoc1,Phf13,Insig1,Fus,Vps13c	41/689
18_Summary	Reactome Gene Sets	R-MMU-674695	RNA Polymerase II Pre-transcription Events	-5.49225	-2.85365	17420,17749,20833,20924,21399,22083,68705,73473,98053,114741,229906,270627,407786,28015,68550,237336,12914,14688,16476,102216272	Mnat1,Polr2k,Ssrp1,Supt5,Tcea1,Ctr9,Gtf2f2,Iws1,Gtf2f1,Supt16,Gtf2b,Taf1,Taf9b,Polr2m,Tefm,Tbpl1,Crebbp,Gnb1,Jun,Ak6	20/-
18_Member	Reactome Gene Sets	R-MMU-674695	RNA Polymerase II Pre-transcription Events	-5.49225	-2.85365	17420,17749,20833,20924,21399,22083,68705,73473,98053,114741,229906,270627,407786	Mnat1,Polr2k,Ssrp1,Supt5,Tcea1,Ctr9,Gtf2f2,Iws1,Gtf2f1,Supt16,Gtf2b,Taf1,Taf9b	13/75
18_Member	Reactome Gene Sets	R-MMU-112382	Formation of RNA Pol II elongation complex	-4.61894	-2.19593	17420,17749,20833,20924,21399,22083,68705,73473,98053,114741	Mnat1,Polr2k,Ssrp1,Supt5,Tcea1,Ctr9,Gtf2f2,Iws1,Gtf2f1,Supt16	10/54
18_Member	Reactome Gene Sets	R-MMU-75955	RNA Polymerase II Transcription Elongation	-4.61894	-2.19593	17420,17749,20833,20924,21399,22083,68705,73473,98053,114741	Mnat1,Polr2k,Ssrp1,Supt5,Tcea1,Ctr9,Gtf2f2,Iws1,Gtf2f1,Supt16	10/54
18_Member	GO Biological Processes	GO:0006354	DNA-templated transcription elongation	-4.18322	-1.88041	20924,21399,22083,28015,68550,68705,73473,98053,114741	Supt5,Tcea1,Ctr9,Polr2m,Tefm,Gtf2f2,Iws1,Gtf2f1,Supt16	9/49
18_Member	GO Biological Processes	GO:0006368	transcription elongation by RNA polymerase II	-4.1347	-1.84597	20924,21399,22083,28015,68705,73473,98053,114741	Supt5,Tcea1,Ctr9,Polr2m,Gtf2f2,Iws1,Gtf2f1,Supt16	8/39
18_Member	Reactome Gene Sets	R-MMU-6796648	TP53 Regulates Transcription of DNA Repair Genes	-3.89414	-1.67761	17420,17749,20833,20924,21399,68705,98053,114741	Mnat1,Polr2k,Ssrp1,Supt5,Tcea1,Gtf2f2,Gtf2f1,Supt16	8/42
18_Member	Reactome Gene Sets	R-MMU-73776	RNA Polymerase II Promoter Escape	-2.97904	-1.06186	17420,17749,68705,98053,229906,270627,407786	Mnat1,Polr2k,Gtf2f2,Gtf2f1,Gtf2b,Taf1,Taf9b	7/44
18_Member	Reactome Gene Sets	R-MMU-73779	RNA Polymerase II Transcription Pre-Initiation And Promoter Opening	-2.97904	-1.06186	17420,17749,68705,98053,229906,270627,407786	Mnat1,Polr2k,Gtf2f2,Gtf2f1,Gtf2b,Taf1,Taf9b	7/44
18_Member	Reactome Gene Sets	R-MMU-75953	RNA Polymerase II Transcription Initiation	-2.97904	-1.06186	17420,17749,68705,98053,229906,270627,407786	Mnat1,Polr2k,Gtf2f2,Gtf2f1,Gtf2b,Taf1,Taf9b	7/44
18_Member	Reactome Gene Sets	R-MMU-76042	RNA Polymerase II Transcription Initiation And Promoter Clearance	-2.97904	-1.06186	17420,17749,68705,98053,229906,270627,407786	Mnat1,Polr2k,Gtf2f2,Gtf2f1,Gtf2b,Taf1,Taf9b	7/44
18_Member	KEGG Pathway	mmu03022	Basal transcription factors - Mus musculus (house mouse)	-2.97904	-1.06186	17420,68705,98053,229906,237336,270627,407786	Mnat1,Gtf2f2,Gtf2f1,Gtf2b,Tbpl1,Taf1,Taf9b	7/44
18_Member	Reactome Gene Sets	R-MMU-77075	RNA Pol II CTD phosphorylation and interaction with CE	-2.63457	-0.841064	17420,17749,20924,68705,98053	Mnat1,Polr2k,Supt5,Gtf2f2,Gtf2f1	5/26
18_Member	Reactome Gene Sets	R-MMU-72086	mRNA Capping	-2.48659	-0.729884	17420,17749,20924,68705,98053	Mnat1,Polr2k,Supt5,Gtf2f2,Gtf2f1	5/28
18_Member	Reactome Gene Sets	R-MMU-113418	Formation of the Early Elongation Complex	-2.22766	-0.570031	17420,17749,20924,68705,98053	Mnat1,Polr2k,Supt5,Gtf2f2,Gtf2f1	5/32
18_Member	WikiPathways	WP1244	Estrogen signaling	-2.20103	-0.549838	12914,14688,16476,17420,17749,68705,229906,102216272	Crebbp,Gnb1,Jun,Mnat1,Polr2k,Gtf2f2,Gtf2b,Ak6	8/75
19_Summary	Reactome Gene Sets	R-MMU-2022090	Assembly of collagen fibrils and other multimeric structures	-5.36394	-2.7553	12814,12816,12825,12826,12832,12837,12842,12843,16948,94352,14268,16412,215449,16456,17022,21923,26432,20848,78294,13653,16476,18712,18762,56458,12835,15366,15530,21825,11504,11804,15227,16007,50706,54156,64075,70575,17295,18569,19046,19206,19684,19878,22419,75705,67760	Col11a1,Col12a1,Col3a1,Col4a1,Col5a2,Col8a1,Col1a1,Col1a2,Lox,Loxl2,Fn1,Itgb1,Rap1b,F11r,Lum,Tnc,Plod2,Stat3,Rps27a,Egr1,Jun,Pim1,Prkcz,Foxo1,Col6a3,Hmmr,Hspg2,Thbs1,Adamts1,Aplp2,Foxf1,Ccn1,Postn,Egfl6,Smoc1,Gfod2,Met,Pdcd4,Ppp1cb,Ptch1,Rdx,Rock2,Wnt5b,Eif4b,Slc38a2	45/-
19_Member	Reactome Gene Sets	R-MMU-2022090	Assembly of collagen fibrils and other multimeric structures	-5.36394	-2.7553	12814,12816,12825,12826,12832,12837,12842,12843,16948,94352	Col11a1,Col12a1,Col3a1,Col4a1,Col5a2,Col8a1,Col1a1,Col1a2,Lox,Loxl2	10/45
19_Member	Reactome Gene Sets	R-MMU-8874081	MET activates PTK2 signaling	-5.33875	-2.73965	12814,12825,12832,12842,12843,14268,16412	Col11a1,Col3a1,Col5a2,Col1a1,Col1a2,Fn1,Itgb1	7/20
19_Member	Reactome Gene Sets	R-MMU-8875878	MET promotes cell motility	-5.02885	-2.50736	12814,12825,12832,12842,12843,14268,16412,215449	Col11a1,Col3a1,Col5a2,Col1a1,Col1a2,Fn1,Itgb1,Rap1b	8/30
19_Member	Reactome Gene Sets	R-MMU-3000171	Non-integrin membrane-ECM interactions	-4.80266	-2.34014	12814,12825,12826,12832,12842,12843,14268,16412	Col11a1,Col3a1,Col4a1,Col5a2,Col1a1,Col1a2,Fn1,Itgb1	8/32
19_Member	Reactome Gene Sets	R-MMU-216083	Integrin cell surface interactions	-4.57107	-2.16655	12825,12826,12832,12837,12842,12843,14268,16412,16456,17022,21923	Col3a1,Col4a1,Col5a2,Col8a1,Col1a1,Col1a2,Fn1,Itgb1,F11r,Lum,Tnc	11/66
19_Member	Reactome Gene Sets	R-MMU-1474290	Collagen formation	-4.15248	-1.85441	12814,12816,12825,12826,12832,12837,12842,12843,16948,26432,94352	Col11a1,Col12a1,Col3a1,Col4a1,Col5a2,Col8a1,Col1a1,Col1a2,Lox,Plod2,Loxl2	11/73
19_Member	Reactome Gene Sets	R-MMU-2243919	Crosslinking of collagen fibrils	-3.82903	-1.62788	12826,12842,12843,16948,94352	Col4a1,Col1a1,Col1a2,Lox,Loxl2	5/15
19_Member	Reactome Gene Sets	R-MMU-6806834	Signaling by MET	-3.79077	-1.60272	12814,12825,12832,12842,12843,14268,16412,20848,78294,215449	Col11a1,Col3a1,Col5a2,Col1a1,Col1a2,Fn1,Itgb1,Stat3,Rps27a,Rap1b	10/67
19_Member	Reactome Gene Sets	R-MMU-8948216	Collagen chain trimerization	-3.61	-1.47954	12814,12816,12825,12832,12837,12842,12843	Col11a1,Col12a1,Col3a1,Col5a2,Col8a1,Col1a1,Col1a2	7/35
19_Member	Reactome Gene Sets	R-MMU-1650814	Collagen biosynthesis and modifying enzymes	-3.48301	-1.39434	12814,12816,12825,12826,12832,12837,12842,12843,26432	Col11a1,Col12a1,Col3a1,Col4a1,Col5a2,Col8a1,Col1a1,Col1a2,Plod2	9/60
19_Member	Reactome Gene Sets	R-MMU-3000178	ECM proteoglycans	-3.10378	-1.12068	12825,12832,12842,12843,14268,16412,21923	Col3a1,Col5a2,Col1a1,Col1a2,Fn1,Itgb1,Tnc	7/42
19_Member	Reactome Gene Sets	R-MMU-1442490	Collagen degradation	-3.06362	-1.09179	12814,12816,12825,12826,12832,12837,12842,12843	Col11a1,Col12a1,Col3a1,Col4a1,Col5a2,Col8a1,Col1a1,Col1a2	8/55
19_Member	KEGG Pathway	mmu04933	AGE-RAGE signaling pathway in diabetic complications - Mus musculus (house mouse)	-2.90692	-1.01242	12825,12826,12842,12843,13653,14268,16476,18712,18762,20848,56458	Col3a1,Col4a1,Col1a1,Col1a2,Egr1,Fn1,Jun,Pim1,Prkcz,Stat3,Foxo1	11/101
19_Member	KEGG Pathway	mmu04512	ECM-receptor interaction - Mus musculus (house mouse)	-2.79396	-0.94874	12826,12835,12842,12843,14268,15366,15530,16412,21825,21923	Col4a1,Col6a3,Col1a1,Col1a2,Fn1,Hmmr,Hspg2,Itgb1,Thbs1,Tnc	10/89
19_Member	GO Biological Processes	GO:0030198	extracellular matrix organization	-2.45109	-0.705369	11504,11804,12814,12825,12826,12832,12837,12842,12843,14268,15227,15530,16007,16412,16948,50706,54156,64075,70575,94352	Adamts1,Aplp2,Col11a1,Col3a1,Col4a1,Col5a2,Col8a1,Col1a1,Col1a2,Fn1,Foxf1,Hspg2,Ccn1,Itgb1,Lox,Postn,Egfl6,Smoc1,Gfod2,Loxl2	20/278
19_Member	GO Biological Processes	GO:0045229	external encapsulating structure organization	-2.43358	-0.698064	11504,11804,12814,12825,12826,12832,12837,12842,12843,14268,15227,15530,16007,16412,16948,50706,54156,64075,70575,94352	Adamts1,Aplp2,Col11a1,Col3a1,Col4a1,Col5a2,Col8a1,Col1a1,Col1a2,Fn1,Foxf1,Hspg2,Ccn1,Itgb1,Lox,Postn,Egfl6,Smoc1,Gfod2,Loxl2	20/279
19_Member	GO Biological Processes	GO:0043062	extracellular structure organization	-2.41619	-0.689628	11504,11804,12814,12825,12826,12832,12837,12842,12843,14268,15227,15530,16007,16412,16948,50706,54156,64075,70575,94352	Adamts1,Aplp2,Col11a1,Col3a1,Col4a1,Col5a2,Col8a1,Col1a1,Col1a2,Fn1,Foxf1,Hspg2,Ccn1,Itgb1,Lox,Postn,Egfl6,Smoc1,Gfod2,Loxl2	20/280
19_Member	KEGG Pathway	mmu05205	Proteoglycans in cancer - Mus musculus (house mouse)	-2.40214	-0.678101	12842,12843,14268,15530,16412,17022,17295,18569,19046,19206,19684,19878,20848,21825,22419,75705	Col1a1,Col1a2,Fn1,Hspg2,Itgb1,Lum,Met,Pdcd4,Ppp1cb,Ptch1,Rdx,Rock2,Stat3,Thbs1,Wnt5b,Eif4b	16/205
19_Member	WikiPathways	WP458	Inflammatory response pathway	-2.35156	-0.642368	12825,12842,12843,14268,21825	Col3a1,Col1a1,Col1a2,Fn1,Thbs1	5/30
19_Member	GO Biological Processes	GO:0030199	collagen fibril organization	-2.31928	-0.626797	12814,12825,12832,12842,12843,16948,94352	Col11a1,Col3a1,Col5a2,Col1a1,Col1a2,Lox,Loxl2	7/57
19_Member	KEGG Pathway	mmu04974	Protein digestion and absorption - Mus musculus (house mouse)	-2.18217	-0.543209	12814,12816,12825,12826,12832,12835,12837,12842,12843,67760	Col11a1,Col12a1,Col3a1,Col4a1,Col5a2,Col6a3,Col8a1,Col1a1,Col1a2,Slc38a2	10/108
19_Member	WikiPathways	WP85	Focal adhesion	-2.05565	-0.459375	12814,12825,12826,12832,12842,12843,14268,16412,16476,17295,19878,21825,21923,215449	Col11a1,Col3a1,Col4a1,Col5a2,Col1a1,Col1a2,Fn1,Itgb1,Jun,Met,Rock2,Thbs1,Tnc,Rap1b	14/185
20_Summary	GO Biological Processes	GO:0031056	regulation of histone modification	-5.12617	-2.55451	13626,18045,22385,56200,81898,93762,116848,140858,228829,12914,17975,20587,103136,13205,17749,75316,11545,75339,13653,59026,66412,67819,70620	Eed,Nfyb,Baz1b,Ddx21,Sf3b1,Smarca5,Baz2a,Wdr5,Phf20,Crebbp,Ncl,Smarcb1,Pwp1,Ddx3x,Polr2k,Taf1d,Parp1,Mphosph8,Egr1,Huwe1,Arrdc4,Derl1,Ube2v2	23/-
20_Member	GO Biological Processes	GO:0031056	regulation of histone modification	-5.12617	-2.55451	13626,18045,22385,56200,81898,93762,116848,140858,228829	Eed,Nfyb,Baz1b,Ddx21,Sf3b1,Smarca5,Baz2a,Wdr5,Phf20	9/38
20_Member	GO Biological Processes	GO:0006356	regulation of transcription by RNA polymerase I	-4.41095	-2.04699	12914,17975,20587,22385,56200,81898,93762,103136,116848	Crebbp,Ncl,Smarcb1,Baz1b,Ddx21,Sf3b1,Smarca5,Pwp1,Baz2a	9/46
20_Member	GO Biological Processes	GO:0045943	positive regulation of transcription by RNA polymerase I	-3.69299	-1.53494	17975,20587,22385,56200,81898,93762,103136	Ncl,Smarcb1,Baz1b,Ddx21,Sf3b1,Smarca5,Pwp1	7/34
20_Member	GO Biological Processes	GO:0031062	positive regulation of histone methylation	-3.67965	-1.52838	13626,93762,116848,140858,228829	Eed,Smarca5,Baz2a,Wdr5,Phf20	5/16
20_Member	GO Biological Processes	GO:0035065	regulation of histone acetylation	-3.54172	-1.43519	18045,22385,56200,81898,93762	Nfyb,Baz1b,Ddx21,Sf3b1,Smarca5	5/17
20_Member	GO Biological Processes	GO:0031060	regulation of histone methylation	-3.4137	-1.34775	13626,93762,116848,140858,228829	Eed,Smarca5,Baz2a,Wdr5,Phf20	5/18
20_Member	GO Biological Processes	GO:0035066	positive regulation of histone acetylation	-3.30859	-1.27205	22385,56200,81898,93762	Baz1b,Ddx21,Sf3b1,Smarca5	4/11
20_Member	GO Biological Processes	GO:1901985	positive regulation of protein acetylation	-2.48659	-0.729884	13205,22385,56200,81898,93762	Ddx3x,Baz1b,Ddx21,Sf3b1,Smarca5	5/28
20_Member	GO Biological Processes	GO:1901983	regulation of protein acetylation	-2.43437	-0.698064	13205,18045,22385,56200,81898,93762	Ddx3x,Nfyb,Baz1b,Ddx21,Sf3b1,Smarca5	6/41
20_Member	GO Biological Processes	GO:0045945	positive regulation of transcription by RNA polymerase III	-2.43077	-0.697831	22385,56200,81898,93762	Baz1b,Ddx21,Sf3b1,Smarca5	4/18
20_Member	GO Biological Processes	GO:2000758	positive regulation of peptidyl-lysine acetylation	-2.43077	-0.697831	22385,56200,81898,93762	Baz1b,Ddx21,Sf3b1,Smarca5	4/18
20_Member	GO Biological Processes	GO:2000756	regulation of peptidyl-lysine acetylation	-2.41758	-0.689747	18045,22385,56200,81898,93762	Nfyb,Baz1b,Ddx21,Sf3b1,Smarca5	5/29
20_Member	Reactome Gene Sets	R-MMU-5250913	Positive epigenetic regulation of rRNA expression	-2.41758	-0.689747	17749,22385,56200,75316,93762	Polr2k,Baz1b,Ddx21,Taf1d,Smarca5	5/29
20_Member	Reactome Gene Sets	R-MMU-5250924	B-WICH complex positively regulates rRNA expression	-2.41758	-0.689747	17749,22385,56200,75316,93762	Polr2k,Baz1b,Ddx21,Taf1d,Smarca5	5/29
20_Member	GO Biological Processes	GO:0044030	regulation of DNA methylation	-2.34081	-0.640054	11545,75339,93762,116848	Parp1,Mphosph8,Smarca5,Baz2a	4/19
20_Member	GO Biological Processes	GO:1901875	positive regulation of post-translational protein modification	-2.32736	-0.630166	13205,13626,13653,22385,56200,59026,66412,67819,70620,81898,93762,116848,140858,228829	Ddx3x,Eed,Egr1,Baz1b,Ddx21,Huwe1,Arrdc4,Derl1,Ube2v2,Sf3b1,Smarca5,Baz2a,Wdr5,Phf20	14/172
20_Member	GO Biological Processes	GO:0016479	negative regulation of transcription by RNA polymerase I	-2.30712	-0.626187	12914,93762,116848	Crebbp,Smarca5,Baz2a	3/10
