# Supplementary material for: Dynamic transcriptomic and regulatory networks underpinning the transition from fetal primordial germ cells to spermatogonia in mice
Source: Cell Prolif. 2024 Sep 27;58(2):e13755. doi: 10.1111/cpr.13755 (PMC11839193; doi:10.1111/cpr.13755)
Supplement: Supplementary file 10 — Data S8. Predicted TAGLN2 regulon. [file CPR-58-e13755-s002.xlsx]

## Sheet: Tagln2 regulon
	target	importance
Tagln2	Sft2d1	86.34032643991273
Tagln2	Phgdh	66.1196828551962
Tagln2	1500009L16Rik	63.60766089587463
Tagln2	Limd2	57.33410930362856
Tagln2	Capg	52.86949157416928
Tagln2	Reep5	49.38172677717757
Tagln2	Selenok	49.04506997596467
Tagln2	Ap1s1	45.13886170827893
Tagln2	Coro1a	43.74339220699826
Tagln2	Jak1	43.44113066888535
Tagln2	Zfp467	42.77692386929797
Tagln2	Lmna	42.473862041892296
Tagln2	Afp	40.65071875980734
Tagln2	Fbxo9	39.68247717286908
Tagln2	Ccdc136	39.58447012981596
Tagln2	Gm12166	38.57067278437028
Tagln2	Gmpr	38.40985686398345
Tagln2	Gstt2	38.339721350132116
Tagln2	Mapk10	38.32584018052362
Tagln2	Lonp2	36.943912769863736
Tagln2	Bhlhe41	36.79187921032917
Tagln2	Usp3	36.08372603719311
Tagln2	Gpsm3	35.81723995142403
Tagln2	Acy3	35.772469847132456
Tagln2	Casc4	35.71250592037946
Tagln2	Tsc22d4	35.67402409730368
Tagln2	Pycard	35.61162058223924
Tagln2	Tubb6	35.43201567092246
Tagln2	Map1lc3a	35.17854676398533
Tagln2	Fetub	34.77061596469414
Tagln2	Il1r2	34.5942490015569
Tagln2	Tm4sf5	34.49549104340659
Tagln2	Rasgrp2	34.43779538000487
Tagln2	Cdc42ep3	33.5619330222464
Tagln2	Hes1	33.42798574930559
Tagln2	Lrriq4	33.367715940046516
Tagln2	1700097N02Rik	32.81962345909795
Tagln2	Sult5a1	32.63406191744924
Tagln2	Syce3	32.60536182555628
Tagln2	Pcp4l1	32.36837305766251
Tagln2	Rab4a	31.96856106643889
Tagln2	Ampd2	31.758272273621532
Tagln2	B2m	31.752858638846515
Tagln2	Ldha	31.585320354861356
Tagln2	Lypla2	31.213655700283162
Tagln2	Ywhaz	31.207594416103444
Tagln2	Gm2694	31.007429046440063
Tagln2	Ocln	30.845836766801877
Tagln2	Gstp1	30.343145640090835
Tagln2	Pqlc1	30.168660106990558
Tagln2	Bnip2	30.03545310247551
Tagln2	Med13l	30.023521380762926
Tagln2	Aplp2	29.988742607822918
Tagln2	Usp2	29.824665690980282
Tagln2	Myl7	29.816533884693875
Tagln2	Fcer1g	29.477993440315412
Tagln2	Pdlim7	29.316876568835077
Tagln2	Klk8	29.236021463368317
Tagln2	Rfx8	29.216670966095652
Tagln2	Bin1	28.951908056722825
Tagln2	Frmd6	28.5902686215157
Tagln2	Phldb1	28.55609771624382
Tagln2	Serp2	28.55045445595186
Tagln2	Sdcbp2	28.465436255009248
Tagln2	Zfp600	28.002612878681383
Tagln2	Ppp1r18	27.96751022145332
Tagln2	Cox8c	27.61435565773311
Tagln2	Gstp2	27.476864578787303
Tagln2	Sh2d3c	27.28632793207151
Tagln2	Nell2	27.111505919615436
Tagln2	4933431M02Rik	26.864274475709873
Tagln2	Rftn1	26.449147155186843
Tagln2	Defb29	26.35142935963103
Tagln2	C1qtnf4	26.16652956559497
Tagln2	Ap1m2	25.950922283120573
Tagln2	Tmco1	25.91498876848893
Tagln2	Grb7	25.633859113686373
Tagln2	Pacsin1	25.486703458627517
Tagln2	Plxdc2	25.465301512419366
Tagln2	Pla2g7	25.371403030165588
Tagln2	Kank4os	25.33754045993148
Tagln2	Sipa1	25.32568156560324
Tagln2	Dnah8	24.890090579114162
Tagln2	Lrp10	24.83729163022679
Tagln2	Thnsl2	24.78639521229416
Tagln2	B230217C12Rik	24.543590497029463
Tagln2	Susd4	24.334148813613382
Tagln2	Cela2a	24.320539414446998
Tagln2	Cmtm8	24.203730741945176
Tagln2	Asap1	24.008259325577214
Tagln2	Gpx3	23.98697856934118
Tagln2	Arhgap33	23.53183183140921
Tagln2	Crygs	23.499592570426163
Tagln2	Fxyd5	23.433135056262188
Tagln2	Afap1l1	23.335287832797622
Tagln2	Fth1	23.287013120182806
Tagln2	Capsl	23.2811337935012
Tagln2	Nefm	23.28030412454383
Tagln2	Tada3	23.193007498626987
Tagln2	Ptpn13	23.185365013379702
Tagln2	Tslrn1	22.874206601087423
Tagln2	Id4	22.87372747307629
Tagln2	Zfp948	22.845541394328844
Tagln2	Rsph3a	22.782363611587396
Tagln2	Runx1	22.71570717548235
Tagln2	Fbxo6	22.686629331396045
Tagln2	Lat	22.597009336882387
Tagln2	Atn1	22.578057985617047
Tagln2	Atox1	22.51467814934828
Tagln2	S100a6	22.3463966970659
Tagln2	Gngt2	22.208872322959454
Tagln2	Amz2	22.017443949144983
Tagln2	Abracl	21.997015110779156
Tagln2	Prr5	21.94543093746435
Tagln2	Mtus1	21.872119165694144
Tagln2	Zrsr1	21.823546825026714
Tagln2	Rab11a	21.761288416794965
Tagln2	Marc2	21.579511923076957
Tagln2	Ncf2	21.508564086286196
Tagln2	Krt18	21.506801334723114
Tagln2	Stat3	21.48405524062497
Tagln2	Pla2g2c	21.483813553503893
Tagln2	Vti1b	21.468564257750106
Tagln2	Ing1	21.42893651001266
Tagln2	H2-D1	21.362610626608287
Tagln2	Nmb	21.357167825318765
Tagln2	Ak9	21.286410877538128
Tagln2	Fam81a	21.210157071805636
Tagln2	Dgkz	21.169235819617608
Tagln2	Eno3	20.987638970497077
Tagln2	Gm48228	20.970756697405527
Tagln2	Slain1	20.864068938120514
Tagln2	Krt10	20.779858750861916
Tagln2	Smim22	20.69618562176994
Tagln2	Tubg2	20.676086601164254
Tagln2	1700020N01Rik	20.51410196811734
Tagln2	Clic1	20.444969784018344
Tagln2	Aldoc	20.41275482955583
Tagln2	Sh3glb1	20.26098006318255
Tagln2	Acd	20.238258810026576
Tagln2	Chn2	20.224700685529193
Tagln2	Meiob	20.209200184445148
Tagln2	Rapsn	20.13899869539111
Tagln2	Plekha4	20.093795464131205
Tagln2	Ovol2	19.9342412751171
Tagln2	1700015G11Rik	19.5249636598182
Tagln2	Tpst2	19.52224751073011
Tagln2	Car6	19.51051769190264
Tagln2	Ndufaf2	19.497393186798092
Tagln2	Arhgap9	19.311251924882622
Tagln2	Ppp3ca	19.235638778801974
Tagln2	Aes	19.168248107801386
Tagln2	H2afy2	19.16287169452365
Tagln2	Ppp1r15a	19.15616886001338
Tagln2	Mt1	19.07303791672355
Tagln2	Plcg2	18.99043412005975
Tagln2	Cpn1	18.94695384527619
Tagln2	Msx2	18.881176237983453
Tagln2	Fbxo3	18.75248974829218
Tagln2	Fgd6	18.72485327696828
Tagln2	Ppic	18.65991140482182
Tagln2	Nlrp4f	18.642218216329592
Tagln2	Cfap52	18.6339442804708
Tagln2	Tax1bp3	18.582626505091806
Tagln2	Gm595	18.501720813268385
Tagln2	Fuca1	18.485184575311894
Tagln2	Arhgap31	18.468303845383815
Tagln2	Prdx5	18.294633152379646
Tagln2	Gm26641	18.263610566483067
Tagln2	Klk13	18.258202009307904
Tagln2	Abr	18.254086019841804
Tagln2	Samd10	18.23709441034274
Tagln2	Gml	18.199556597194842
Tagln2	Parp8	18.197299153619685
Tagln2	Plac8	18.13473942224216
Tagln2	Pcyox1l	18.08985899459306
Tagln2	Inpp5f	18.06089480180595
Tagln2	Dstn	17.78554894031341
Tagln2	Rsph3b	17.75972851325363
Tagln2	Ppp2r2c	17.734325125025745
Tagln2	Cib2	17.672282072419947
Tagln2	Pla2g6	17.58107466042118
Tagln2	Rex2	17.479621188058644
Tagln2	Vgll4	17.44262420144874
Tagln2	Zmynd15	17.169959118565544
Tagln2	Atp6v1d	17.081852156497764
Tagln2	1700019C18Rik	17.06037622659537
Tagln2	Tmc6	17.034531424544113
Tagln2	Nos1	16.812950203777945
Tagln2	Aig1	16.74713026622776
Tagln2	Sv2c	16.708389916481625
Tagln2	Usp44	16.63822046818091
Tagln2	Ctnnbip1	16.544195301975066
Tagln2	AI413582	16.49181622327777
Tagln2	Lgals2	16.475537787422972
Tagln2	Lrrc20	16.413260218008457
Tagln2	Arntl	16.307741059631525
Tagln2	Lgals7	16.22176700771865
Tagln2	Col13a1	16.166357390293353
Tagln2	Sdcbp	16.15240198632739
Tagln2	Kdm2a	16.117297414646767
Tagln2	Pea15a	15.984803430212645
Tagln2	Irf2bpl	15.97569625657169
Tagln2	Wdfy3	15.936190581139824
Tagln2	Zyx	15.89471367262335
Tagln2	Pygl	15.76609158639926
Tagln2	Cda	15.746131677441142
Tagln2	Ppp1cb	15.690118545270366
Tagln2	Cd9	15.681494630865895
Tagln2	Myo18a	15.679517579774762
Tagln2	Plb1	15.649260879381936
Tagln2	Git2	15.631890432868623
Tagln2	Cep19	15.628458278494396
Tagln2	Hap1	15.549164705846678
Tagln2	Rasgrf1	15.540670906384182
Tagln2	1810063I02Rik	15.531447123424467
Tagln2	Gm10487	15.463920759006754
Tagln2	Pcbd2	15.456252575458025
Tagln2	B4galt2	15.424236198771265
Tagln2	Dgkg	15.409263534077054
Tagln2	Gm9844	15.39012875325667
Tagln2	Nphp3	15.284249634413557
Tagln2	1700011M02Rik	15.276256406651083
Tagln2	Lhx2	15.268971173793991
Tagln2	Slc38a4	15.249769293522123
Tagln2	Tm2d2	15.247123456044761
Tagln2	Mbd5	15.214441224373573
Tagln2	Stat5a	15.1664242010698
Tagln2	Jsrp1	15.166403059041976
Tagln2	Adh6b	15.155499305019067
Tagln2	Cdkl2	15.133323896293904
Tagln2	Def6	15.103370180668893
Tagln2	Ptgr1	15.08482545217965
Tagln2	Inafm2	15.069738579444707
Tagln2	St14	15.039926708250459
Tagln2	Ccnd3	15.01958159541071
Tagln2	Hexim2	14.975041703459848
Tagln2	Prkcz	14.927923123261767
Tagln2	Gsta4	14.900122180330117
Tagln2	Slc38a1	14.89833554933387
Tagln2	Fyn	14.866100961885081
Tagln2	Gm38979	14.857808476829652
Tagln2	Nagk	14.810472861997136
Tagln2	Ifngr1	14.789359698172788
Tagln2	Akr1b8	14.76498969091533
Tagln2	Myl4	14.740316212461803
Tagln2	Nek6	14.686098973462094
Tagln2	Sat1	14.67197759919876
Tagln2	Rsu1	14.671049533802215
Tagln2	Cracr2b	14.668321481719317
Tagln2	Spx	14.654638721471127
Tagln2	Gml2	14.64820469739074
Tagln2	Enox1	14.638898414648605
Tagln2	Gm47708	14.627662888647254
Tagln2	Ctsl	14.620695180021187
Tagln2	Arhgap26	14.561273071659855
Tagln2	Pus7l	14.446117016168868
Tagln2	Mapre3	14.345405768609393
Tagln2	1110008P14Rik	14.29579140967741
Tagln2	Wwtr1	14.289774185112552
Tagln2	Tunar	14.288231085160128
Tagln2	Stox1	14.267354127102104
Tagln2	Csrp1	14.184553386248668
Tagln2	Arhgef15	14.130980418202464
Tagln2	Svs5	14.107588709394967
Tagln2	Cdkl3	14.103263757028875
Tagln2	Tmod3	14.100090879844176
Tagln2	Ift43	14.08940622246177
Tagln2	Cdyl2	14.045620774865464
Tagln2	Elmo3	14.027221974410793
Tagln2	Ubxn10	13.95671374019976
Tagln2	3830403N18Rik	13.931761276597895
Tagln2	Grcc10	13.885318878655141
Tagln2	Scmh1	13.77789722083077
Tagln2	Sesn1	13.707909131951386
Tagln2	Npepl1	13.682556916361765
Tagln2	Rhov	13.67675906267437
Tagln2	Mpc2	13.661918707064935
Tagln2	Ptbp3	13.569988940332172
Tagln2	Rora	13.567333182005283
Tagln2	Fbxo7	13.56625343918355
Tagln2	Dmrtc2	13.490585347198467
Tagln2	Zc3hav1l	13.487682834399129
Tagln2	Angptl4	13.402802706919182
Tagln2	Wipf1	13.388626132057444
Tagln2	Timm8a2	13.365755514850173
Tagln2	Zmat4	13.351027381599318
Tagln2	Psph	13.334828197590847
Tagln2	Ivns1abp	13.325961907285842
Tagln2	Nefl	13.291784159188637
Tagln2	Nab2	13.236201750068028
Tagln2	Cyb561	13.234847737440376
Tagln2	Gfpt2	13.196724478362665
Tagln2	Akr1a1	13.192618499078721
Tagln2	4930470P17Rik	13.177743016377153
Tagln2	Map3k6	13.135710892073956
Tagln2	Gxylt2	13.08327933805794
Tagln2	Nptx2	13.082355361529707
Tagln2	S100a16	13.076777713204637
Tagln2	Mapk12	13.04879276190027
Tagln2	Acrbp	13.024209683975982
Tagln2	Sort1	13.021614321888176
Tagln2	Ank	13.016227344531497
Tagln2	Trappc6a	13.010656536425326
Tagln2	Coq10b	12.988611931675935
Tagln2	Magea5	12.910367245732724
Tagln2	Grrp1	12.847438054423238
Tagln2	Gm364	12.799552493604892
Tagln2	Zfp534	12.796567199895453
Tagln2	Ubash3b	12.794019062899073
Tagln2	Fbxo32	12.78806201998488
Tagln2	Gprc5c	12.782549428465003
Tagln2	Npw	12.757499061833219
Tagln2	AC155712.1	12.746330563456985
Tagln2	Adam15	12.716613741750162
Tagln2	Dnajc3	12.697469511883941
Tagln2	Ccnd2	12.683040747944196
Tagln2	Igsf9	12.6827854162892
Tagln2	Tex19.2	12.678274891282951
Tagln2	Hbegf	12.604662053258899
Tagln2	Tiparp	12.549756266661944
Tagln2	Mapk11	12.538225834984141
Tagln2	Krt28	12.459043123368865
Tagln2	Mtmr6	12.44548730067662
Tagln2	1810044D09Rik	12.441483555184561
Tagln2	Ptp4a3	12.366822757410826
Tagln2	Rab25	12.332379062915894
Tagln2	Pcx	12.305098194060449
Tagln2	Ube2j1	12.30492758796093
Tagln2	Ramp2	12.291216266637509
Tagln2	Vwa5b2	12.280408427217463
Tagln2	Leprotl1	12.244534759248923
Tagln2	Plekhb2	12.242886886759734
Tagln2	Gpr161	12.187750676829218
Tagln2	Mb21d1	12.146351433376118
Tagln2	Sar1b	12.138559896856046
Tagln2	Irf6	12.136979390190447
Tagln2	Pard6a	12.116752857281545
Tagln2	Tpm1	12.088363918978503
Tagln2	Cyba	12.058591356641722
Tagln2	Fahd1	12.048487653786456
Tagln2	Lipo3	12.045721604932368
Tagln2	Midn	12.026537879688068
Tagln2	Gtsf1	12.018411763037156
Tagln2	Fam217b	11.997893384514743
Tagln2	Smpd2	11.988096744931074
Tagln2	Ttn	11.984771195141395
Tagln2	Gm37696	11.961430085976337
Tagln2	Wwc1	11.904165753608213
Tagln2	Tstd1	11.845341235644426
Tagln2	Ptpn14	11.836687584030258
Tagln2	Got1l1	11.824511803015934
Tagln2	Cep57l1	11.802736720958178
Tagln2	Gm35986	11.785021988641988
Tagln2	Rnf24	11.753719528247842
Tagln2	Ctxn1	11.748645721260045
Tagln2	Nbn	11.700076973130418
Tagln2	Ldlrad4	11.687670607635074
Tagln2	Cbln2	11.672434971690386
Tagln2	Unc93b1	11.657061848346705
Tagln2	Mxra7	11.654346554574113
Tagln2	Abhd5	11.64857795761183
Tagln2	Hmgcs1	11.64729807699387
Tagln2	Abcc3	11.62954973253755
Tagln2	Bud31	11.54515738071972
Tagln2	Fam72a	11.541122654602487
Tagln2	Proser2	11.510831988562462
Tagln2	Ccdc40	11.506348076661746
Tagln2	Pmel	11.423710003498503
Tagln2	Ogfr	11.420470522390355
Tagln2	Nr3c1	11.41433260766742
Tagln2	Gnat2	11.407249367325043
Tagln2	Cdk2	11.406819638669035
Tagln2	Rdm1	11.38741150666448
Tagln2	Eif1b	11.384917869446372
Tagln2	Tns2	11.37714398392794
Tagln2	Fbxo2	11.375976248106491
Tagln2	Gm15564	11.368717682130493
Tagln2	Zfp335os	11.367261932650688
Tagln2	Ltb	11.34957162683538
Tagln2	Saraf	11.347766253593598
Tagln2	Spint1	11.337862623503895
Tagln2	Exd1	11.304860583656772
Tagln2	Gusb	11.294658460774412
Tagln2	Pramef8	11.286297323173521
Tagln2	Ccdc63	11.282442765735615
Tagln2	Nfatc2	11.280086829494435
Tagln2	Tmc8	11.27211138435491
Tagln2	Eomes	11.253861664775105
Tagln2	Gm29243	11.20346100451059
Tagln2	Itga3	11.19792662987188
Tagln2	Wfdc15a	11.139341567141804
Tagln2	Kdelr3	11.125958185755488
Tagln2	Blvra	11.064332047320821
Tagln2	Irf5	11.061464841451349
Tagln2	Ern1	11.02172556345393
Tagln2	3830417A13Rik	11.000245320053684
Tagln2	Pcbp3	10.890915615023975
Tagln2	Fam234b	10.878681832144425
Tagln2	Ets2	10.878117532779996
Tagln2	Tex101	10.853003847013316
Tagln2	Ptprm	10.829966433086433
Tagln2	Gpa33	10.812233467628825
Tagln2	Gm44196	10.809567606517964
Tagln2	Pabpc1l	10.80483598525755
Tagln2	Tmsb10	10.789641750829647
Tagln2	Spryd7	10.778551845835045
Tagln2	Rab20	10.774650268572659
Tagln2	Gm36028	10.735002024819867
Tagln2	Gm48684	10.719680923436613
Tagln2	Malt1	10.717306002183946
Tagln2	Aox4	10.698756254968533
Tagln2	Vash2	10.683486592209098
Tagln2	Smim24	10.679624945591648
Tagln2	Ggt7	10.676353578744992
Tagln2	Cyp4f16	10.674779431290213
Tagln2	Aff1	10.672899843930962
Tagln2	H2-DMa	10.661827256515865
Tagln2	Gm15706	10.648130315791665
Tagln2	Tbc1d4	10.608331929805267
Tagln2	Arhgap29	10.604888172396077
Tagln2	Smim27	10.604313356205955
Tagln2	Scamp5	10.600817685772496
Tagln2	Fev	10.589200272167734
Tagln2	Mpc1	10.585631653021933
Tagln2	Dscc1	10.581739195289156
Tagln2	Trim69	10.579265020250137
Tagln2	Gm4836	10.576743468502595
Tagln2	Krt24	10.576569214677667
Tagln2	Ecm1	10.572991351817311
Tagln2	H2-Q7	10.546319030326508
Tagln2	Tusc3	10.53733123789709
Tagln2	Prkx	10.502660353360021
Tagln2	Nup62cl	10.501181427362805
Tagln2	Gm26703	10.4800863774952
Tagln2	Rprml	10.477765237887763
Tagln2	Tmem87a	10.47001804987029
Tagln2	Jakmip1	10.469654243240665
Tagln2	Dcbld1	10.429172973629184
Tagln2	Lpin1	10.404773250773086
Tagln2	Fam50b	10.369620225874527
Tagln2	Akip1	10.358826867176116
Tagln2	Flnc	10.354457409764192
Tagln2	Nsmf	10.341832344446894
Tagln2	Mypn	10.318475029316325
Tagln2	Slc25a20	10.279135225350702
Tagln2	Card19	10.269111521565684
Tagln2	Slc43a3	10.247681852798591
Tagln2	Atp1b1	10.246274276766966
Tagln2	Nkd1	10.23326433616944
Tagln2	Bmi1	10.21323124316537
Tagln2	Trmt10a	10.213141483293493
Tagln2	Tagln3	10.197547359663846
Tagln2	Zfp980	10.188460194231991
Tagln2	Clcf1	10.173079298216418
Tagln2	Flt1	10.162469735635298
Tagln2	Rhox13	10.153874058786426
Tagln2	Tram2	10.151949178773403
Tagln2	Rbp7	10.147763053047607
Tagln2	Gm5169	10.143470137633543
Tagln2	Vamp3	10.139058210393493
Tagln2	Gm10857	10.119595645855137
Tagln2	Lad1	10.097327799941556
Tagln2	Uso1	10.088664431688633
Tagln2	Ndrg1	10.079666331504711
Tagln2	Nf1	10.057607855339652
Tagln2	Polg2	10.05016732071035
Tagln2	Tmc2	10.044616078274016
Tagln2	Cryl1	10.017627726366062
Tagln2	Lama3	10.006991450770975
Tagln2	Ints13	9.996068191680509
Tagln2	Cyth4	9.988151999787457
Tagln2	Ano10	9.95633025038922
Tagln2	Prkch	9.918922848223083
Tagln2	Gbp3	9.89174978773908
Tagln2	Prkca	9.866776436996302
Tagln2	Pik3r1	9.820107118219463
Tagln2	Prkab1	9.816508679850534
Tagln2	Tmem108	9.811668258139383
Tagln2	Patl2	9.779067597096368
Tagln2	Arih2	9.776612966333655
Tagln2	Vopp1	9.775445435137872
Tagln2	Arhgef1	9.768584513923598
Tagln2	Bcas1	9.765409237195373
Tagln2	Rsph14	9.755197364468835
Tagln2	Zfp979	9.755010270966467
Tagln2	Kdf1	9.751871561443965
Tagln2	AC126936.1	9.726149147234151
Tagln2	Srgap2	9.71940218835585
Tagln2	Dennd2d	9.680500846640223
Tagln2	Cyp39a1	9.62955174741158
Tagln2	Capzb	9.593848284700002
Tagln2	Gm36899	9.575976638330632
Tagln2	Fst	9.528088947336139
Tagln2	Sept6	9.51588767861468
Tagln2	Neb	9.502321913052729
Tagln2	Rps6ka4	9.485978343742278
Tagln2	Tbx3	9.47620720440347
Tagln2	Gm10714	9.364685481716373
Tagln2	Lrp1	9.362431216835587
Tagln2	Dhx58	9.35672761093602
Tagln2	Tmem237	9.331489132184046
Tagln2	Chst12	9.325428045397436
Tagln2	Cox7b2	9.319760029274688
Tagln2	Gm10244	9.196906981810821
Tagln2	Zap70	9.183197342229857
Tagln2	Spaca1	9.175737748556179
Tagln2	Gsc	9.174880557061032
Tagln2	Atp11b	9.15779248697264
Tagln2	Fer1l6	9.139298639377936
Tagln2	Fxyd2	9.120503594329998
Tagln2	Atp2b1	9.080825805958385
Tagln2	Was	9.079627191523631
Tagln2	Ropn1l	9.070934307091001
Tagln2	S100z	9.054013416694811
Tagln2	Ripk3	9.047500176292369
Tagln2	Stxbp3	9.0459077525382
Tagln2	Plekhh3	9.04228518074543
Tagln2	Kcnc2	9.033965718109974
Tagln2	Ppm1j	9.032696991599797
Tagln2	4930477N07Rik	9.02841926584271
Tagln2	Mbnl2	9.007405162933855
Tagln2	Crybb3	8.998725203038108
Tagln2	Mvb12b	8.953146133200828
Tagln2	Smad6	8.948774028475244
Tagln2	Slc25a24	8.933005041419534
Tagln2	Lrrc49	8.924555016479543
Tagln2	Mpzl2	8.921891002706309
Tagln2	Ly6h	8.919458327778337
Tagln2	Arpc3	8.912849199768639
Tagln2	Mylk3	8.907527183885296
Tagln2	Thy1	8.892675806222853
Tagln2	Anxa7	8.874336672720705
Tagln2	Abca7	8.855157027515292
Tagln2	Pde9a	8.831324829672944
Tagln2	Syt12	8.823971848749373
Tagln2	Ehbp1l1	8.794827358384554
Tagln2	Asb1	8.78468287708482
Tagln2	Map3k20	8.774839349339656
Tagln2	Tmem159	8.767673481518482
Tagln2	Fastkd1	8.764352285796177
Tagln2	Mapk8ip3	8.757153183379724
Tagln2	Marveld2	8.752898872081182
Tagln2	Cyb5a	8.751813314782503
Tagln2	Enkd1	8.747687907838076
Tagln2	Ap3b1	8.74704311081958
Tagln2	Sfmbt2	8.739011430608988
Tagln2	Stat6	8.7374483176533
Tagln2	Ncmap	8.732641852797224
Tagln2	Klhdc2	8.72475045199475
Tagln2	Bag3	8.694467850735311
Tagln2	Cpa2	8.68921716843464
Tagln2	Pnpla1	8.682775762271113
Tagln2	4930517L18Rik	8.674066326769639
Tagln2	Kcnab2	8.672626041988682
Tagln2	AL590144.2	8.669791693292227
Tagln2	Sh3d19	8.652543109928889
Tagln2	Sox4	8.620605235114256
Tagln2	Magea8	8.597547923900414
Tagln2	Tnp1	8.574968138383618
Tagln2	Tmem109	8.573468856962618
Tagln2	Irs2	8.564336174094132
Tagln2	Notch1	8.561815104406017
Tagln2	Ccdc162	8.546311588495186
Tagln2	Fam131a	8.534286196073753
Tagln2	Cdk18	8.5340597659671
Tagln2	Rnft1	8.527611749864692
Tagln2	9930012K11Rik	8.522849361049044
Tagln2	Pcsk1n	8.511764578214933
Tagln2	B230311B06Rik	8.505994939870561
Tagln2	4933435F18Rik	8.480403433549332
Tagln2	Gimap9	8.475554424384704
Tagln2	Cdc25b	8.465091050848724
Tagln2	Gm32857	8.446761218414954
Tagln2	Mageb2	8.431806279252083
Tagln2	Slit3	8.426346548363043
Tagln2	Tmem184c	8.423892100943863
Tagln2	Mesp2	8.409359790042696
Tagln2	Crispld2	8.405827139031423
Tagln2	Tuba1a	8.404040579485923
Tagln2	Cacnb4	8.389408751642954
Tagln2	Gm26683	8.361064036865875
Tagln2	Mn1	8.327063207135419
Tagln2	Gm45716	8.316079026878095
Tagln2	Ccdc172	8.300872172365647
Tagln2	Crygn	8.299341652542738
Tagln2	Slc26a10	8.286996838749143
Tagln2	Pemt	8.260235052688376
Tagln2	Mis18a	8.254094206560929
Tagln2	Upb1	8.249942878010131
Tagln2	2010015M23Rik	8.24278055250552
Tagln2	Arl8a	8.242535660103371
Tagln2	Ankrd37	8.240145253722837
Tagln2	Garnl3	8.23339750216877
Tagln2	Lrfn4	8.229224255343375
Tagln2	Spi1	8.227907457355512
Tagln2	Capza2	8.210086571777552
Tagln2	Gramd1a	8.20621531339947
Tagln2	Zdhhc9	8.20413786796041
Tagln2	Hoxb13	8.198908057506102
Tagln2	Gm14167	8.198776062498279
Tagln2	Mcts1	8.198599019684716
Tagln2	Trpv4	8.191130247003404
Tagln2	Zfhx3	8.175365902174034
Tagln2	Tbc1d10c	8.156269855032889
Tagln2	Pold4	8.149724189720665
Tagln2	Fmnl3	8.130156495292393
Tagln2	Pkd2l1	8.12447286623873
Tagln2	Trap1a	8.104713489346333
Tagln2	Aoc2	8.077792828166427
Tagln2	Zfp787	8.057435960072144
Tagln2	Oasl1	8.056543629175788
Tagln2	Gm5798	8.026710679166351
Tagln2	Ankrd35	8.020872139627006
Tagln2	Vezt	7.935293521512482
Tagln2	Rapgef3	7.93470052028255
Tagln2	Flywch2	7.933382068389089
Tagln2	Tacc1	7.926100129591229
Tagln2	Gskip	7.916139544281277
Tagln2	Pofut2	7.910553624284749
Tagln2	Pianp	7.901793213761362
Tagln2	Megf11	7.899717555660665
Tagln2	Gucd1	7.8905414200301465
Tagln2	Shisa5	7.881015217543126
Tagln2	Itpripl1	7.870541082950002
Tagln2	Gm47510	7.866160037016092
Tagln2	Cotl1	7.856079316328848
Tagln2	Gm5930	7.854723510582121
Tagln2	Ctsz	7.849721555171902
Tagln2	Gm5914	7.830021084775276
Tagln2	Gltp	7.815795478252313
Tagln2	Egr4	7.806116028666673
Tagln2	Pclaf	7.790639142920293
Tagln2	Rab8b	7.785678270476051
Tagln2	Stx2	7.78452577105745
Tagln2	Gm1673	7.781670164914896
Tagln2	Sgpp2	7.757529361791428
Tagln2	Gm773	7.7492213550835665
Tagln2	Vsig10	7.734102248018244
Tagln2	Gfra1	7.726266024312938
Tagln2	Slc4a5	7.711423108782058
Tagln2	Fam13c	7.708953972597379
Tagln2	Plekho2	7.70356924421953
Tagln2	Hmgn3	7.6961013253569295
Tagln2	Klf10	7.691610002086751
Tagln2	Hagh	7.69056404794773
Tagln2	BC107364	7.679928368441452
Tagln2	Krt7	7.675947453611864
Tagln2	Tmem120a	7.666139149184085
Tagln2	Dtna	7.663732704192169
Tagln2	Twist1	7.636932616944366
Tagln2	Plk2	7.633918787059626
Tagln2	Epg5	7.627467817140345
Tagln2	Map4k1	7.615630574140947
Tagln2	Selenom	7.586196538433713
Tagln2	Osbpl6	7.580912053536044
Tagln2	Gm2762	7.569854718186898
Tagln2	Rbfa	7.557302653607679
Tagln2	1190002N15Rik	7.539074345377985
Tagln2	Bend6	7.523649675447929
Tagln2	Pnoc	7.517247604087734
Tagln2	AC127341.3	7.517209419373368
Tagln2	4930524J08Rik	7.501562494746711
Tagln2	Prrx2	7.497010965195178
Tagln2	Slc7a14	7.488145484288951
Tagln2	Cers4	7.482677397287359
Tagln2	D830039M14Rik	7.466610124723896
Tagln2	Efcab2	7.463291022746357
Tagln2	Cpt1a	7.4599258928924765
Tagln2	Dlx4	7.4517887840961325
Tagln2	Ptprs	7.448808493576083
Tagln2	Foxc2	7.442517171168712
Tagln2	Stac2	7.439793331372828
Tagln2	Camta2	7.430333077289623
Tagln2	Nav2	7.41040581933207
Tagln2	Lypd6	7.404456562325011
Tagln2	Polb	7.400703669577149
Tagln2	Nim1k	7.380479944845439
Tagln2	Pbx4	7.377107186708183
Tagln2	Dhrs7b	7.373630512832111
Tagln2	Gm26654	7.372847188781778
Tagln2	Ndrg2	7.35638693508271
Tagln2	1700012B07Rik	7.330648367239973
Tagln2	Ifitm1	7.327421217715737
Tagln2	Ccdc102a	7.322435163716026
Tagln2	Gpd2	7.31710802811346
Tagln2	Meaf6	7.309565346208031
Tagln2	Ets1	7.300114883084713
Tagln2	Gm30108	7.291398327837004
Tagln2	Asgr2	7.286198924619278
Tagln2	Amz1	7.280667819761009
Tagln2	Zfp978	7.25427943715167
Tagln2	Vsx1	7.245336850965759
Tagln2	Trpc7	7.231331684857973
Tagln2	Krt19	7.203523756046872
Tagln2	Gm47078	7.202457588385028
Tagln2	Extl2	7.188293027558014
Tagln2	Tkt	7.18622544516969
Tagln2	Tnfsf12	7.1715585015724965
Tagln2	Nudt18	7.169809820217879
Tagln2	3222401L13Rik	7.166378993504979
Tagln2	Faah	7.156693677064832
Tagln2	Mcam	7.142544432985678
Tagln2	Cpne7	7.139194642923933
Tagln2	Sptbn1	7.133601195082761
Tagln2	Twf2	7.120483035845414
Tagln2	Rasl11a	7.114264924893815
Tagln2	Matk	7.113018797346052
Tagln2	S100a13	7.1107506139754175
Tagln2	Igtp	7.103749534712131
Tagln2	Jade2	7.076608809642206
Tagln2	Dctn6	7.063204413821235
Tagln2	Rgs19	7.036431761990036
Tagln2	Rhog	7.02442398973109
Tagln2	Trf	7.018227541412537
Tagln2	Gm13470	7.017306258707077
Tagln2	Pxn	6.998242947627488
Tagln2	Myoz1	6.992201568565598
Tagln2	Ick	6.989754950076735
Tagln2	Dennd4a	6.980597578987875
Tagln2	Gng2	6.979458387339897
Tagln2	Csk	6.97533784664395
Tagln2	Cetn4	6.973917047853483
Tagln2	Phlda1	6.963627691725452
Tagln2	Gm36367	6.950274356768765
Tagln2	Rhoh	6.938239064954525
Tagln2	Nos3	6.915380897568731
Tagln2	Hps4	6.901465548548727
Tagln2	Pcbd1	6.894998128856837
Tagln2	Rtn1	6.890500520892551
Tagln2	Gas2l3	6.884486699265894
Tagln2	Gm10378	6.884400171078958
Tagln2	Pfkp	6.883848327808202
Tagln2	Slc35f3	6.876279515404336
Tagln2	Aplp1	6.871421288436988
Tagln2	Anxa2	6.864807199716683
Tagln2	Ica1	6.86178542876688
Tagln2	Fam107b	6.857045361132263
Tagln2	Procr	6.8121099164357375
Tagln2	Cystm1	6.812022244604057
Tagln2	Serf1	6.807487539243738
Tagln2	Pdp1	6.806809547681549
Tagln2	Flii	6.799295397242563
Tagln2	Dusp5	6.790400308590122
Tagln2	Creb3l1	6.786918415124313
Tagln2	Spire2	6.78653061376838
Tagln2	Acpp	6.757405852521873
Tagln2	Efhc1	6.73853215419721
Tagln2	Egr2	6.705710086234727
Tagln2	Ypel3	6.701043604922939
Tagln2	Cramp1l	6.689639510840846
Tagln2	Dlg4	6.661707253149867
Tagln2	Snf8	6.660366923162775
Tagln2	Pbx3	6.65996343848522
Tagln2	Wfikkn2	6.644052326987134
Tagln2	Gm11032	6.639764178448193
Tagln2	Dgkh	6.621311338334999
Tagln2	Prrg2	6.615530162923098
Tagln2	Pfn4	6.588156582936659
Tagln2	Mir142hg	6.563139297746506
Tagln2	Etfdh	6.55903929935284
Tagln2	Smkr-ps	6.5431697431463265
Tagln2	Arhgef25	6.539014357962042
Tagln2	Gpr19	6.516470618888512
Tagln2	Smim3	6.513594417860398
Tagln2	Klhdc8b	6.512320194256332
Tagln2	5031415H12Rik	6.505559592580394
Tagln2	Tmem229b	6.503804348664735
Tagln2	Abca8a	6.494540743594107
Tagln2	Aaed1	6.4909628861873125
Tagln2	Clstn1	6.487560909901303
Tagln2	Cish	6.484396728880517
Tagln2	Emilin2	6.479911470077434
Tagln2	Apol7d	6.4656747041238525
Tagln2	1700001C19Rik	6.463450173855206
Tagln2	Hmox1	6.425119557301901
Tagln2	Gm8011	6.423438805557368
Tagln2	Oacyl	6.413978255847736
Tagln2	Etv4	6.401048157365847
Tagln2	Frmd5	6.383879454498429
Tagln2	Gramd3	6.383594684169315
Tagln2	AC123870.1	6.378626429321172
Tagln2	Fgf12	6.359498709337651
Tagln2	Plekhd1	6.357406102468352
Tagln2	Rhbdf1	6.327797192653596
Tagln2	Gm47061	6.324026471256053
Tagln2	Gm5941	6.307693490180999
Tagln2	Mapt	6.299077730764907
Tagln2	Rasl10a	6.29332823245975
Tagln2	Pitx2	6.26233481354142
Tagln2	Myo1e	6.261381786882953
Tagln2	Ephb1	6.255827051693623
Tagln2	Adam33	6.248091393190309
Tagln2	Tec	6.246853765498267
Tagln2	Stx7	6.24660996982978
Tagln2	Crtap	6.246192330913759
Tagln2	Podxl2	6.243319603804532
Tagln2	Pantr1	6.242906849114752
Tagln2	Gm12320	6.236603641040131
Tagln2	Ctdnep1	6.219006585563603
Tagln2	Plaur	6.2181617318251625
Tagln2	Tmem130	6.214596344305614
Tagln2	Fitm1	6.212299009065817
Tagln2	Dlx3	6.1983618307682935
Tagln2	Bicc1	6.196934276934128
Tagln2	Park2	6.172020561057025
Tagln2	Itm2b	6.162781481948581
Tagln2	Ube2a	6.155151412533379
Tagln2	Car4	6.148272886363087
Tagln2	Zfp985	6.1173694666426
Tagln2	Chd3os	6.110873515961121
Tagln2	Il3ra	6.098625535243567
Tagln2	Ankrd66	6.096944006738515
Tagln2	Rusc1	6.090558130131841
Tagln2	Rhoa	6.08786552551484
Tagln2	Nrd1	6.070035139673034
Tagln2	Pomc	6.068381217369127
Tagln2	Trim9	6.064516553868662
Tagln2	Nfkbil1	6.048211480222649
Tagln2	P2rx4	6.046597422810954
Tagln2	Sypl	6.0459815565657316
Tagln2	Elk3	6.045976517555157
Tagln2	Stau2	6.044064173522873
Tagln2	Vps45	6.02533464325082
Tagln2	Igf1r	6.0223744223881
Tagln2	Ssmem1	6.017154724236144
Tagln2	Gm11033	6.0079962088521075
Tagln2	F2rl1	6.007803049662885
Tagln2	Gm43568	5.98392406640074
Tagln2	Syne2	5.981608692048011
Tagln2	Hsdl2	5.975855713397787
Tagln2	Aipl1	5.9592529931504945
Tagln2	Gm11884	5.958298507990487
Tagln2	Lbhd2	5.946719870101076
Tagln2	Map3k11	5.943000747068335
Tagln2	Cdc42se1	5.940362248058073
Tagln2	Frem2	5.936951514426014
Tagln2	Rragd	5.924083539352583
Tagln2	Cdh15	5.916090854733196
Tagln2	Dzip1	5.904174263047375
Tagln2	Chad	5.9013127339339215
Tagln2	Mdga2	5.900606728996973
Tagln2	Tcf7l2	5.892732408440378
Tagln2	Ccdc125	5.884183366973618
Tagln2	Vill	5.882411739065505
Tagln2	Cxcl14	5.858307205829824
Tagln2	Fam105a	5.855380611483676
Tagln2	Mprip	5.852812910093329
Tagln2	Cetn1	5.852587161461368
Tagln2	2610020C07Rik	5.8501586482698436
Tagln2	Fhl3	5.848306592579982
Tagln2	Arl6ip5	5.846977234592537
Tagln2	Hist1h2an	5.834171491324728
Tagln2	Adamts10	5.8305028153550325
Tagln2	Taf11	5.813697063797036
Tagln2	Arpc4	5.8102534899485505
Tagln2	St6galnac3	5.805128248789732
Tagln2	Pbk	5.791198011663795
Tagln2	Tusc2	5.787950811807126
Tagln2	Gstt3	5.784495565431045
Tagln2	Hs3st1	5.77362991261565
Tagln2	Uvrag	5.771516353978661
Tagln2	Ggta1	5.769605748485888
Tagln2	Cnot6l	5.763896266170764
Tagln2	Sept4	5.755683958265258
Tagln2	1600010M07Rik	5.744659357827317
Tagln2	Zcchc6	5.729150575534079
Tagln2	Gm13375	5.727280370351883
Tagln2	Gm32255	5.7233390584808115
Tagln2	Ttc39c	5.723158023094071
Tagln2	Terb2	5.718908585589344
Tagln2	Rhof	5.710708717186084
Tagln2	Mageb3	5.701049952336667
Tagln2	Arfgef1	5.699379506606165
Tagln2	Rhobtb1	5.693229379176872
Tagln2	Mmp9	5.690381254633071
Tagln2	Nudt8.1	5.689922278328541
Tagln2	Lix1l	5.686547981044103
Tagln2	Dclk3	5.679750428629728
Tagln2	Exoc3l4	5.669790377252116
Tagln2	Rhoc	5.669181391465913
Tagln2	Spry1	5.663647086472963
Tagln2	AU040320	5.654573771784823
Tagln2	Tlr3	5.643038795238853
Tagln2	Epb41l3	5.628467233298276
Tagln2	Defb36	5.619342396991567
Tagln2	Caly	5.615690317851176
Tagln2	Tmem156	5.612245925564901
Tagln2	Gm10138	5.595348529455271
Tagln2	Gm26579	5.582874817317821
Tagln2	Lasp1	5.5690427793030075
Tagln2	Snap25	5.568300542979684
Tagln2	Cbx8	5.563865592333153
Tagln2	Mcu	5.563648013444146
Tagln2	Insig1	5.562159772462793
Tagln2	Plekhm2	5.546473997019043
Tagln2	Dusp18	5.545201133049029
Tagln2	Metrnl	5.544238785992563
Tagln2	Rab3d	5.54130600107642
Tagln2	Tspan5	5.536495824792868
Tagln2	Ifitm10	5.52192500266262
Tagln2	Gm7995	5.519721139885223
Tagln2	Rasgrp3	5.509834911165626
Tagln2	Ssbp3	5.50452451825044
Tagln2	Mboat1	5.504130235168693
Tagln2	Lppos	5.503242762998791
Tagln2	Fam3b	5.5023983443038045
Tagln2	Gripap1	5.489658300363262
Tagln2	Atp9a	5.48772133638876
Tagln2	Gm47545	5.479074907627304
Tagln2	Cd7	5.474051955840296
Tagln2	Six2	5.467334577401083
Tagln2	Sp140	5.4659519207898475
Tagln2	Card6	5.459905336271509
Tagln2	Vamp8	5.453604956422294
Tagln2	Csnk2b	5.444511399200237
Tagln2	Acp5	5.430375635055613
Tagln2	P2rx5	5.429125257748203
Tagln2	Zfp423	5.4204279522577705
Tagln2	Mageb1	5.404612613134901
Tagln2	Mchr1	5.394841174224515
Tagln2	Kctd1	5.392489713469327
Tagln2	Tiam1	5.386129800796374
Tagln2	Cryba4	5.3844802388805775
Tagln2	Fabp5	5.381051848604916
Tagln2	Acoxl	5.373098382476479
Tagln2	4930558C23Rik	5.369437276980844
Tagln2	Zmat1	5.367109773915086
Tagln2	Tead4	5.363856106717095
Tagln2	2610016A17Rik	5.344940343268303
Tagln2	Zfp987	5.338911654949099
Tagln2	Arap3	5.336806147319483
Tagln2	Tmem52	5.334186154778709
Tagln2	Gm26706	5.331220108655086
Tagln2	Gm30551	5.329844947235335
Tagln2	Wdr27	5.32012565335567
Tagln2	Slc16a6	5.317978694348433
Tagln2	Mei1	5.294500585600757
Tagln2	Actr10	5.293305923287571
Tagln2	Bcl6b	5.290473373377738
Tagln2	Map7d3	5.289741033918146
Tagln2	Entpd3	5.288506415853821
Tagln2	Stx5a	5.283149824503034
Tagln2	Ccdc84	5.274042325248269
Tagln2	U2af1	5.269893151428034
Tagln2	Vat1	5.259254122475394
Tagln2	Pim1	5.2488119180179975
Tagln2	Mpdu1	5.246935837689345
Tagln2	5031425E22Rik	5.238612251050117
Tagln2	Slc4a1ap	5.238300930519079
Tagln2	1700006J14Rik	5.235762547014903
Tagln2	Baiap2l1	5.233649024333751
Tagln2	Tspan9	5.224145994907213
Tagln2	E130218I03Rik	5.223776144062269
Tagln2	Pnpla2	5.2121433541268685
Tagln2	Ret	5.201936488924448
Tagln2	Rilp	5.196251802532552
Tagln2	Zcrb1	5.1920126212723705
Tagln2	Sirt7	5.191826301125502
Tagln2	Rasal3	5.184944735638198
Tagln2	2510046G10Rik	5.1763103482418495
Tagln2	Fam57a	5.173256611898509
Tagln2	Teddm1b	5.168347114930852
Tagln2	1700023F06Rik	5.161228529008226
Tagln2	Cisd3	5.157835495972828
Tagln2	Gm34006	5.157329730741157
Tagln2	Egfl7	5.144754230906557
Tagln2	Palm3	5.139874972493699
Tagln2	Nrn1l	5.138947727439152
Tagln2	Ext1	5.115359411885479
Tagln2	Dlk2	5.096493716675673
Tagln2	2410004P03Rik	5.0916527637798525
Tagln2	Npr1	5.083832134342246
Tagln2	Rhox4e	5.079707455919163
Tagln2	Trim8	5.078830291564888
Tagln2	Cggbp1	5.067049180176354
Tagln2	Gm40685	5.059803813861442
Tagln2	Gdi2	5.052014837847715
Tagln2	Abtb2	5.05109473106859
Tagln2	Ccdc69	5.041757012783229
Tagln2	Taf1b	5.040077184299971
Tagln2	Bnip1	5.030925728967701
Tagln2	4833412C05Rik	5.025537606678275
Tagln2	Smpdl3a	5.023547250683618
Tagln2	Ppp3r2	5.019202695128147
Tagln2	Slc9a3r1	5.01416916185277
Tagln2	Pex11b	5.013839038604558
Tagln2	Maml3	4.9912795721370955
Tagln2	Stpg1	4.981762322993234
Tagln2	Cnn2	4.976342290477424
Tagln2	Ldb3	4.970909046564776
Tagln2	Fnbp1l	4.970636317943285
Tagln2	Klf7	4.968453226676536
Tagln2	Fstl4	4.934496914668764
Tagln2	Olfr1330	4.932059826018915
Tagln2	Tmem43	4.928660512513344
Tagln2	Krt222	4.926556700066517
Tagln2	Cpm	4.920839735243266
Tagln2	Rer1	4.918990885300242
Tagln2	Ppp1r27	4.915822759290019
Tagln2	Gm14525	4.903961366275535
Tagln2	Defb28	4.898732500443842
Tagln2	Fblim1	4.88890195109406
Tagln2	Spata17	4.886007549204726
Tagln2	Casq1	4.879037518896407
Tagln2	Fam174b	4.85978454484612
Tagln2	BC049762	4.854040689704093
Tagln2	Tcirg1	4.851960109891788
Tagln2	Kcnab3	4.8510425063827824
Tagln2	Megf9	4.850100541737168
Tagln2	Arhgap8	4.848367555777721
Tagln2	Gm39459	4.844259085293484
Tagln2	Rpl3l	4.841733146025924
Tagln2	Hyal2	4.832556214413591
Tagln2	Raver2	4.799471508795199
Tagln2	Arhgap27	4.78700927385808
Tagln2	Gale	4.78556087705381
Tagln2	Tom1l1	4.775892803096053
Tagln2	Acaa2	4.772563502654198
Tagln2	Ramp1	4.769754070628859
Tagln2	Dhx32	4.767228907836867
Tagln2	Sgk3	4.761791121001554
Tagln2	Gm37027	4.730879095090041
Tagln2	Acad9	4.729571652532327
Tagln2	Usp9y	4.7162025605324445
Tagln2	Rwdd3	4.711036448322698
Tagln2	Arl4d	4.70802884097294
Tagln2	Lmf2	4.702063839985134
Tagln2	Adrb1	4.69971289384853
Tagln2	Stap2	4.685449728574028
Tagln2	Zswim7	4.677798464610803
Tagln2	Qpct	4.677200572253098
Tagln2	Dtnbp1	4.6769273627919885
Tagln2	Cenpj	4.676537430847471
Tagln2	Nsdhl	4.671840742891349
Tagln2	Gm47051	4.671758455040286
Tagln2	Fam177a	4.661993047931767
Tagln2	Sertad1	4.656511025546808
Tagln2	Selp	4.647818865427169
Tagln2	Csmd2	4.646227756318231
Tagln2	Asphd1	4.626998555852689
Tagln2	1700065D16Rik	4.625543820033799
Tagln2	Ric8b	4.623913674357946
Tagln2	Zfp984	4.6180134628208735
Tagln2	Gramd1c	4.616691211614844
Tagln2	Nmnat2	4.6140674026744914
Tagln2	Ypel5	4.590783294707038
Tagln2	Tmem158	4.576713440891636
Tagln2	Gm29595	4.572013087078885
Tagln2	Dnajc5g	4.569624709956942
Tagln2	Mpp3	4.569155745844452
Tagln2	2900009J06Rik	4.567909766185833
Tagln2	Spata31d1a	4.5504127991261445
Tagln2	Irak4	4.545897632688287
Tagln2	Gtf2ird2	4.5370591896706545
Tagln2	Rad9b	4.533414535241571
Tagln2	Fmn2	4.524261668803287
Tagln2	Angel2	4.522628814932338
Tagln2	Tbc1d8	4.518511189938098
Tagln2	Ldhb	4.512363502947682
Tagln2	Dnajc25	4.5120481296371135
Tagln2	Samd14	4.510552228083989
Tagln2	Gm10287	4.490476368806354
Tagln2	Supt4a	4.482846629028471
Tagln2	5033406O09Rik	4.474837849090605
Tagln2	2610028E06Rik	4.467640927070585
Tagln2	Fgd2	4.465337046625451
Tagln2	Arhgef9	4.461772105671531
Tagln2	Itm2c	4.4591751641835975
Tagln2	Vamp4	4.458711546473786
Tagln2	Dnmt3a	4.457692653701545
Tagln2	1700124L16Rik	4.457430653094549
Tagln2	Opn4	4.453051295085588
Tagln2	Slc1a5	4.447741120515372
Tagln2	Sdr42e1	4.44653745546665
Tagln2	Cth	4.4462138487619285
Tagln2	Arhgef33	4.44569255054797
Tagln2	Gm11712	4.445609090775454
Tagln2	Gm43672	4.443886709731591
Tagln2	Gm9866	4.424489051210589
Tagln2	Tjp2	4.42442367205689
Tagln2	Gm15262	4.41994727024443
Tagln2	Spink2	4.414937360321898
Tagln2	Nrg1	4.410062768240673
Tagln2	Herc6	4.409957865228499
Tagln2	1700024B05Rik	4.40155295135062
Tagln2	Gm6121	4.400843101395129
Tagln2	4930471E19Rik	4.40047833217984
Tagln2	Tmem19	4.394597741725278
Tagln2	0610040B10Rik	4.394153427883698
Tagln2	1700021L23Rik	4.392108637978986
Tagln2	Gm49107	4.390897258548395
Tagln2	Zfp119b	4.383048048990829
Tagln2	Adrb3	4.38226284359735
Tagln2	Chd3	4.380427687128913
Tagln2	Nxnl2	4.378640742469362
Tagln2	Rhox4a2	4.3761193859769625
Tagln2	Gm35248	4.371507992762548
Tagln2	Map10	4.368266841555057
Tagln2	Fstl1	4.366986858685803
Tagln2	Lrp11	4.365796618165127
Tagln2	Cnn3	4.360437177151015
Tagln2	Mthfd1l	4.356592824357103
Tagln2	Map3k12	4.350480702956348
Tagln2	1700066B19Rik	4.345687560341821
Tagln2	Sh3yl1	4.343372392924386
Tagln2	Pde6a	4.342841984422944
Tagln2	Frrs1l	4.32959405199313
Tagln2	Gm11131	4.319308644666233
Tagln2	Kdm2b	4.3094963619047775
Tagln2	Dync1i2	4.303781046595113
Tagln2	Cib3	4.297876970739605
Tagln2	Sema3f	4.291341442558988
Tagln2	Cul9	4.283285336420242
Tagln2	Serping1	4.279761142438692
Tagln2	Slc35g2	4.273799784861898
Tagln2	Slc7a4	4.271648617164255
Tagln2	Bank1	4.270950956049032
Tagln2	Ifnar2	4.266987182128654
Tagln2	Cutc	4.26496122461673
Tagln2	Inafm1	4.260153535216446
Tagln2	Tcp11x2	4.250476350936455
Tagln2	Gm19583	4.24875729040774
Tagln2	Mest	4.241347659766461
Tagln2	Nacad	4.240260706721455
Tagln2	Dok5	4.234175790504412
Tagln2	Ephx4	4.231727209643082
Tagln2	Cgrrf1	4.230133296263691
Tagln2	Isca1	4.228295713464463
Tagln2	Ttc29	4.2277168667698
Tagln2	Gm47882	4.219785989223248
Tagln2	Clk3	4.207218809961937
Tagln2	Gm15234	4.207078817025068
Tagln2	Ccdc141	4.199784763237885
Tagln2	Gm48933	4.196666241630237
Tagln2	Rhox4a	4.179336362680829
Tagln2	Eci2	4.177427100526539
Tagln2	Msn	4.176403106629111
Tagln2	Vwa2	4.168718874231022
Tagln2	Cxcl16	4.1685347976908345
Tagln2	Ptpn18	4.163544980760817
Tagln2	Pnpla1os	4.162903011883845
Tagln2	9330136K24Rik	4.16195580003472
Tagln2	Flot2	4.160936636765982
Tagln2	Rab29	4.160319724385507
Tagln2	Rchy1	4.156271387229238
Tagln2	Dnmbp	4.152559089251997
Tagln2	Ppm1m	4.152089452262623
Tagln2	Serinc2	4.133862779676646
Tagln2	Myh3	4.1327303150837364
Tagln2	1700029J07Rik	4.131045125088511
Tagln2	BC061195	4.1272634113872035
Tagln2	Slc16a11	4.126343205065811
Tagln2	Elk4	4.123993492161032
Tagln2	Nrbf2	4.113600716308762
Tagln2	Gabrb3	4.080043120062834
Tagln2	Aspscr1	4.0783711441926735
Tagln2	Fam110a	4.075449589140528
Tagln2	Bcorl1	4.07456856578215
Tagln2	Fkbp1a	4.0736120676538645
Tagln2	Uaca	4.069604563032224
Tagln2	Gm26513	4.0689021408177
Tagln2	Rnf130	4.054357270239313
Tagln2	Manba	4.053457069598496
Tagln2	Slc9b1	4.050585479869395
Tagln2	Grap2	4.047821418190938
Tagln2	Oaz2	4.046225600749933
Tagln2	Rcan2	4.03999281141343
Tagln2	Plcb4	4.038663818205159
Tagln2	Arhgap45	4.0336854896380805
Tagln2	C78283	4.031732658542567
Tagln2	Elovl6	4.022243234801534
Tagln2	Gm7292	4.0222314669958354
Tagln2	Cobll1	4.0190051720355875
Tagln2	Mia3	4.007062970430884
Tagln2	Cdc14b	3.993165199437002
Tagln2	Tmem9b	3.9911133464040445
Tagln2	Rusc2	3.9892115712788
Tagln2	Lmbr1l	3.9889519036326626
Tagln2	Gm33104	3.9789648529715853
Tagln2	Gm3234	3.9787592510302496
Tagln2	Apba1	3.9750174188138003
Tagln2	Bdp1	3.9713583114978945
Tagln2	Parva	3.965390038642294
Tagln2	Atp2b4	3.9505515951913814
Tagln2	BC051077	3.944846153958658
Tagln2	Ndufs8	3.94438298543197
Tagln2	2310039L15Rik	3.9354954423881723
Tagln2	Slc12a5	3.9338240073377495
Tagln2	Pstpip1	3.933081577544915
Tagln2	Zfp365	3.926483122498868
Tagln2	Sphk1	3.926116642516255
Tagln2	L3hypdh	3.924336356360275
Tagln2	Pdlim1	3.893348769399794
Tagln2	Lmo4	3.8920265924526563
Tagln2	Tmem55a	3.8886423342008323
Tagln2	Dpf1	3.8835030497314214
Tagln2	Dqx1	3.880280621660356
Tagln2	Rab36	3.865733311590864
Tagln2	Rom1	3.8643387785766965
Tagln2	Dppa3	3.8640745020245784
Tagln2	Apmap	3.8616091163269104
Tagln2	Atxn10	3.8596602684331107
Tagln2	AC133498.1	3.8559591427829405
Tagln2	Rabgap1l	3.8382272966948334
Tagln2	B3gnt2	3.8316170993856864
Tagln2	AC079680.1	3.8226481822724967
Tagln2	AK157302	3.820952837755004
Tagln2	Fxyd3	3.818298687065154
Tagln2	Cubn	3.816981040810774
Tagln2	Ppp1ca	3.816730124053853
Tagln2	1700018B08Rik	3.8147213301874654
Tagln2	Ten1	3.813445751101382
Tagln2	Adam9	3.813440063375124
Tagln2	Cntrl	3.8133674788459175
Tagln2	Npdc1	3.8035472150752248
Tagln2	Pkn3	3.797141106344194
Tagln2	Gm10406	3.788282132493552
Tagln2	A2ml1	3.7825956037784114
Tagln2	Mapk6	3.7790157467647147
Tagln2	Gm16405	3.7783581064013605
Tagln2	Gm20897	3.7774495968768242
Tagln2	Tceal7	3.776124780186507
Tagln2	Wdr1	3.77018424457095
Tagln2	Magea2	3.7663655884745006
Tagln2	Htr5b	3.7650943432005337
Tagln2	Slc39a13	3.764698064388757
Tagln2	Cpeb3	3.760876287108466
Tagln2	Arhgap24	3.7565482580288267
Tagln2	Kif1b	3.7529722607103784
Tagln2	Eml3	3.750530111056074
Tagln2	Gm5239	3.746936493397248
Tagln2	Dmrt3	3.745750092303464
Tagln2	Clasrp	3.7387826923329093
Tagln2	Mtf1	3.735688657589564
Tagln2	Plpp2	3.734502221556267
Tagln2	Prkcq	3.7325963019084485
Tagln2	Mllt11	3.729197087785776
Tagln2	Pde8a	3.7286834092861176
Tagln2	Cd79a	3.7267318928891022
Tagln2	Gm16430	3.725115749445809
Tagln2	Vasp	3.71537891222528
Tagln2	Reep4	3.7147286705282387
Tagln2	Arid3c	3.7145928979080893
Tagln2	Stmn3	3.6947568269259228
Tagln2	Lingo1	3.6849167215455227
Tagln2	AB124611	3.6814381841772406
Tagln2	Gpr155	3.6801905691588934
Tagln2	Med14	3.6769038498530406
Tagln2	Lxn	3.671427206499285
Tagln2	Sdr39u1	3.663196726914369
Tagln2	Rbm48	3.659913275186393
Tagln2	Grifin	3.6569185443532253
Tagln2	Gpr107	3.6527527152899357
Tagln2	B3galnt1	3.652419324097033
Tagln2	Lcp1	3.6518134662523623
Tagln2	Psca	3.644725685378533
Tagln2	Gm5622	3.6416511896924693
Tagln2	Pxylp1	3.6335054157791773
Tagln2	Gpr157	3.6281646848571123
Tagln2	Zbtb24	3.625452827726268
Tagln2	Gm5	3.6242791890498474
Tagln2	Mum1	3.6048600874583085
Tagln2	Hlx	3.604661945335434
Tagln2	Dact1	3.5985025300686555
Tagln2	Lgmn	3.597293130412437
Tagln2	Prb1	3.597145064516084
Tagln2	Pou2f3	3.5945090890600304
Tagln2	Cnih2	3.5930462946862134
Tagln2	Pygb	3.5878259395064696
Tagln2	Kcne1	3.583184424911627
Tagln2	Gm36229	3.5780924460081915
Tagln2	Jpt1	3.576069969593941
Tagln2	Kalrn	3.568359568559997
Tagln2	Runx2	3.5674426292017154
Tagln2	Arrb1	3.5634098721780187
Tagln2	Wfdc12	3.5631564136852925
Tagln2	Rapgefl1	3.5628637608534546
Tagln2	Cyp4f37	3.560967734456059
Tagln2	Comp	3.559931794294902
Tagln2	Klhdc1	3.54533550153251
Tagln2	Gm46323	3.5453266154198455
Tagln2	Gabarapl2	3.5442432712173773
Tagln2	G2e3	3.53942596828452
Tagln2	Ssbp2	3.5369447025298295
Tagln2	Susd1	3.5334275194782263
Tagln2	6430573P05Rik	3.530980124623977
Tagln2	Qprt	3.525335309157213
Tagln2	Ppfibp1	3.5219749392324236
Tagln2	Timp1	3.521129814888394
Tagln2	Smim10l2a	3.517394259151469
Tagln2	Svip	3.512945230112987
Tagln2	Vav3	3.512514044581799
Tagln2	1700047I17Rik2	3.5077119448553447
Tagln2	Cux1	3.5073563292342453
Tagln2	Adcy7	3.507225137172793
Tagln2	Ppp1r11	3.5017171295658462
Tagln2	Parp16	3.48823563051049
Tagln2	Rhox7b	3.486256286913548
Tagln2	Kit	3.482721669069774
Tagln2	Ptger4	3.481431278626979
Tagln2	S100a1	3.4773490819099386
Tagln2	Fam83d	3.4753683448998514
Tagln2	Ehd4	3.4682164733104908
Tagln2	Gm35439	3.462388583869922
Tagln2	Gm44210	3.4585432462720362
Tagln2	Ptprk	3.4583359161253475
Tagln2	Cenpe	3.4580445542669622
Tagln2	Usp34	3.4571508651552305
Tagln2	Hdgfl3	3.456129825461654
Tagln2	Gm28727	3.449630609780329
Tagln2	Tmem106c	3.4455241365991096
Tagln2	Prr5l	3.444880879110531
Tagln2	Oat	3.4445193757836887
Tagln2	Ogt	3.4365329690431627
Tagln2	Capn2	3.436311765745224
Tagln2	Cox6a2	3.433350786089064
Tagln2	4930550C14Rik	3.4271058718499274
Tagln2	Rab33b	3.4261031598750855
Tagln2	Rmnd5b	3.4197673139917515
Tagln2	Ezh2	3.418396254641529
Tagln2	Lst1	3.418195468649732
Tagln2	Ube2ql1	3.4152480791636277
Tagln2	AI481877	3.411234404336558
Tagln2	Ypel4	3.406558293236565
Tagln2	Tfip11	3.3973910074772817
Tagln2	Snx4	3.397358429768083
Tagln2	Akt2	3.39474749721722
Tagln2	Fbln7	3.394530892133047
Tagln2	Elfn1	3.394339170018022
Tagln2	Heg1	3.391951185842384
Tagln2	Gbf1	3.391220391186232
Tagln2	Arhgef12	3.3895718496644105
Tagln2	Ccdc152	3.386755433803467
Tagln2	Btbd16	3.385579903979292
Tagln2	Tmem179	3.3844240901078324
Tagln2	Katnal1	3.380775899735058
Tagln2	Alkal2	3.3782316796259386
Tagln2	Cep76	3.3696661356135627
Tagln2	Krt12	3.3670447084051105
Tagln2	Rhox4d	3.366931704694815
Tagln2	Snhg11	3.3664653878004493
Tagln2	Tmem59l	3.360717914775828
Tagln2	5830454E08Rik	3.3589955606670703
Tagln2	Gm48277	3.355722584900543
Tagln2	Gm4316	3.35461377512163
Tagln2	Carf	3.34354499942184
Tagln2	Gm26910	3.3409113182311265
Tagln2	Vps37c	3.327705352209551
Tagln2	Supt3	3.3269221605096875
Tagln2	Zfp512	3.3256772695113277
Tagln2	Crybb1	3.309377299100351
Tagln2	Il18	3.3068676953846636
Tagln2	Sertad2	3.3066454672762275
Tagln2	Chrna1	3.3052843864980077
Tagln2	Ypel2	3.3034423120447753
Tagln2	Apobec3	3.3014434733971014
Tagln2	Gsdmd	3.2977048514065435
Tagln2	2810001G20Rik	3.295179530913989
Tagln2	Gm5799	3.289404022456505
Tagln2	Rab2a	3.286652775499287
Tagln2	Prnp	3.2789481210654525
Tagln2	Wipi1	3.2785794035971287
Tagln2	Smim1	3.264808748451577
Tagln2	Elmod3	3.263978756603781
Tagln2	Osbpl3	3.2628437817007727
Tagln2	Eea1	3.2604243880928987
Tagln2	Prkar2a	3.25504693682823
Tagln2	D730045B01Rik	3.2523964116901785
Tagln2	Memo1	3.251164139631776
Tagln2	Ak4	3.249743056043847
Tagln2	Nub1	3.248099665974291
Tagln2	Dnd1	3.2384176585990287
Tagln2	Panx1	3.2347943333245888
Tagln2	Gm2012	3.2338564026358183
Tagln2	Zkscan6	3.2291392945897983
Tagln2	Idh1	3.2275813943922635
Tagln2	Naprt	3.225762859014299
Tagln2	Clip4	3.2191934023809203
Tagln2	Gm20005	3.2182209675627047
Tagln2	Ckm	3.217363900844709
Tagln2	Mt3	3.20628571360669
Tagln2	Kcnj15	3.205499761289631
Tagln2	B3galt1	3.2046353061881963
Tagln2	Hnrnpf	3.1999881357090234
Tagln2	Timm8b	3.191540907048832
Tagln2	1700003E24Rik	3.1912668423961947
Tagln2	Alkbh2	3.180780420925454
Tagln2	Stim1	3.178356436683501
Tagln2	Arf2	3.177974897728667
Tagln2	Aldh18a1	3.176578135645214
Tagln2	Ppm1n	3.1646044067790324
Tagln2	Ano4	3.164459827504986
Tagln2	Slc18a3	3.156102645940815
Tagln2	Sox5	3.1502079524901023
Tagln2	Fbxo41	3.1498645544196084
Tagln2	Cstb	3.1493686502591944
Tagln2	Pitpnm1	3.144594535978976
Tagln2	Gm12976	3.144564889209011
Tagln2	Igsf5	3.1439975392404134
Tagln2	Cyp2u1	3.1407913572742547
Tagln2	Slamf8	3.1404233426207977
Tagln2	Arhgef2	3.1377697492437733
Tagln2	Barx1	3.1338123061087493
Tagln2	Zfp248	3.13318690810301
Tagln2	Rmdn2	3.1331666815262995
Tagln2	Ppp2r3c	3.132107268803694
Tagln2	Gm39460	3.1297538300733114
Tagln2	Serpina11	3.127613211030086
Tagln2	Nid1	3.126655288177726
Tagln2	Gm12319	3.1219066611835986
Tagln2	Romo1	3.1177563096004723
Tagln2	Necab2	3.114583657583755
Tagln2	Mpg	3.1140069707377163
Tagln2	Gm17399	3.110966286966275
Tagln2	Gm10648	3.1098580726455305
Tagln2	Wfdc2	3.105488377425836
Tagln2	Acp6	3.099880819884943
Tagln2	2610037D02Rik	3.099616944789217
Tagln2	Ptk7	3.099201511842499
Tagln2	Glipr2	3.0990789327705994
Tagln2	1600014C23Rik	3.0948727578647737
Tagln2	Kbtbd4	3.093051047302875
Tagln2	Tubb2a	3.0923708128178222
Tagln2	Sp6	3.0825588683023453
Tagln2	Tktl1	3.0818789563246938
Tagln2	C8b	3.071928012217232
Tagln2	Nipbl	3.0670833172287053
Tagln2	Cbr3	3.0664282710428505
Tagln2	Fkbp10	3.0649673415376233
Tagln2	Slc25a4	3.0525519164031896
Tagln2	Ankrd44	3.0525373547347128
Tagln2	Ace	3.0523460104683102
Tagln2	Sccpdh	3.0511235356440003
Tagln2	Galnt3	3.0487810196662863
Tagln2	Agbl2	3.044462379111505
Tagln2	Ctnna2	3.043979194109587
Tagln2	Tcp11l2	3.0432056804632106
Tagln2	Meox1	3.041972741523784
Tagln2	Ssh2	3.037911807060499
Tagln2	Sept7	3.034704046009415
Tagln2	Tfr2	3.0282013804290147
Tagln2	C230014O12Rik	3.0237589813263552
Tagln2	1700047M11Rik	3.0221107353577032
Tagln2	Majin	3.01918275154121
Tagln2	Elovl1	3.0190126545016853
Tagln2	Fbn2	3.0179191769710623
Tagln2	Slc25a17	3.011641191509104
Tagln2	B3gnt5	3.0082936384879266
Tagln2	Nqo1	3.0067018206595315
Tagln2	Zfp52	3.006367590738385
Tagln2	Prkd2	3.005306998758217
Tagln2	Cd160	3.0019000284035284
Tagln2	Osbpl7	3.001366304492813
Tagln2	Gm32950	2.9995264375229693
Tagln2	Ncaph	2.99420907379433
Tagln2	Rap1gap2	2.994125247129815
Tagln2	Map4k3	2.9909064722921714
Tagln2	Rhox4b	2.9863602621293075
Tagln2	Gata2	2.9844386139150916
Tagln2	Wee2	2.978408982849116
Tagln2	Ifi27l2a	2.9778627761056673
Tagln2	Fam220a	2.9736684953739814
Tagln2	Apoa2	2.9713987516707543
Tagln2	Fam111a	2.9693299580976587
Tagln2	Slxl1	2.9688540658746
Tagln2	Anxa3	2.9631622627844645
Tagln2	Ppp1r1a	2.9617781574760627
Tagln2	Txnip	2.9616578682418337
Tagln2	Ppp1r32	2.960069975586061
Tagln2	Mapre1	2.958400439580289
Tagln2	Atrip	2.958110139947706
Tagln2	Svop	2.956625882291517
Tagln2	Ywhab	2.9551861986317816
Tagln2	Rnf212	2.9454960329889857
Tagln2	Lag3	2.9434736954695637
Tagln2	Nr1d1	2.9402445876993584
Tagln2	Arpc1b	2.9390147394105703
Tagln2	2310022B05Rik	2.934103957700927
Tagln2	Kctd13	2.9229933850753227
Tagln2	Rcsd1	2.9188815064898237
Tagln2	Zfp330	2.908240107338884
Tagln2	P3h3	2.900824301061019
Tagln2	Igf2bp1	2.899956234841847
Tagln2	Iqsec3	2.8994497457183783
Tagln2	Dysf	2.8981660863460457
Tagln2	Tmem5	2.897308335585449
Tagln2	Zfp131	2.8957738456633786
Tagln2	Kcnb1	2.895169798183342
Tagln2	Actb	2.892875879717182
Tagln2	Ppef2	2.8855784572542698
Tagln2	Hdac9	2.884060774709141
Tagln2	Ccdc113	2.881914989113571
Tagln2	Zfp36	2.8788879822667113
Tagln2	1700011C11Rik	2.8750992168523
Tagln2	Rab1a	2.8724140243770973
Tagln2	Cln6	2.8721803273504762
Tagln2	Src	2.8617050660792054
Tagln2	Arhgap33os	2.8566693900992055
Tagln2	Riiad1	2.855576181022486
Tagln2	Sec11c	2.8485344886760964
Tagln2	Gfi1b	2.8440705852514467
Tagln2	Lta	2.8435334829350585
Tagln2	Pex11a	2.83904529410253
Tagln2	Paics	2.8357065900105574
Tagln2	C3	2.8336881445051025
Tagln2	Rab39	2.830432222079224
Tagln2	1700010D01Rik	2.8147564045098985
Tagln2	D130017N08Rik	2.814240772814599
Tagln2	Akap13	2.8039855837841454
Tagln2	Gm31816	2.7965704559168216
Tagln2	Twist2	2.7916657212710363
Tagln2	Gm5122	2.79057619869699
Tagln2	Nsun4	2.789724812527207
Tagln2	4930477E14Rik	2.7889452337680827
Tagln2	2900026A02Rik	2.785260877267483
Tagln2	Lmntd1	2.785242331579394
Tagln2	Fgf9	2.7841794661144337
Tagln2	Gba2	2.783703061769875
Tagln2	Arhgef17	2.7818658885366006
Tagln2	Cldn34b1	2.7792175081793675
Tagln2	Inpp1	2.7755391041315964
Tagln2	Peak1	2.7737194096088285
Tagln2	Phf1	2.7729536307104037
Tagln2	Map3k8	2.7703371315112064
Tagln2	1700080O16Rik	2.7703035340089235
Tagln2	Tmem169	2.764708836720258
Tagln2	Hnf1aos1	2.762280451222266
Tagln2	Spint5	2.7596295369378008
Tagln2	Lpp	2.759463731425327
Tagln2	Efr3b	2.755053354715253
Tagln2	Adamtsl4	2.7533493423779167
Tagln2	Des	2.748817244757868
Tagln2	Rrm2b	2.743654837845026
Tagln2	Gm15389	2.740438257931573
Tagln2	Icosl	2.7399731892320323
Tagln2	Stra8	2.738098372708938
Tagln2	Platr1	2.7356421100486026
Tagln2	Calm3	2.73403477388698
Tagln2	Tmco3	2.728432924758054
Tagln2	Dusp22	2.726797728071526
Tagln2	Bcl7a	2.7259216489585922
Tagln2	Tacc2	2.721589212178404
Tagln2	Fosl2	2.714406775111977
Tagln2	Srp54c	2.713936610589327
Tagln2	1700010I14Rik	2.7097777223308595
Tagln2	Kif21b	2.709250234408556
Tagln2	Cyp1a2	2.7044341972316093
Tagln2	Dmrtc1c1	2.6992099192455803
Tagln2	1700025G04Rik	2.69449263185342
Tagln2	Dkkl1	2.694025242446219
Tagln2	Abcd2	2.6915199034548167
Tagln2	Gm29202	2.6875442743408726
Tagln2	Jakmip2	2.6874904951155645
Tagln2	Prss48	2.6872175479774443
Tagln2	Nod1	2.686558613886747
Tagln2	Mapk8ip1	2.685537025699668
Tagln2	H13	2.6845956209585604
Tagln2	Prim2	2.6839055323392516
Tagln2	AC160562.1	2.6789485659054835
Tagln2	Syne1	2.6782373890771707
Tagln2	Fgf18	2.6721912116431077
Tagln2	Esx1	2.6682266679543414
Tagln2	Rabep1	2.6675626383160833
Tagln2	1700021F07Rik	2.6643521496008926
Tagln2	Aldh1a2	2.664320198969964
Tagln2	Dctn4	2.662303783987516
Tagln2	Prr15	2.659196544341567
Tagln2	Nat14	2.658896353013221
Tagln2	Ndufb11	2.658129364983416
Tagln2	Garem2	2.657097244675906
Tagln2	Lrig3	2.6570073527781366
Tagln2	Syn3	2.653209740990678
Tagln2	Ablim1	2.650572111239263
Tagln2	Pkp3	2.6502454836749285
Tagln2	Syt17	2.6477060204740686
Tagln2	Mgarp	2.6476552348515696
Tagln2	Spata3	2.642407086991737
Tagln2	Col5a3	2.637515136548306
Tagln2	Cwf19l1	2.6355838889966887
Tagln2	Cartpt	2.63084004300849
Tagln2	Ddah1	2.62648842321749
Tagln2	Grip1os3	2.6262162881848865
Tagln2	Adam11	2.6175532059836284
Tagln2	D930032P07Rik	2.6171470769078766
Tagln2	Psmb8	2.6130669741371957
Tagln2	Lysmd4	2.610223356039894
Tagln2	Tnni1	2.6073596396851477
Tagln2	Hs3st3a1	2.6058449785402047
Tagln2	Rap1a	2.604523864357289
Tagln2	Klhl36	2.603401885360767
Tagln2	Mks1	2.6024938271488596
Tagln2	Syt9	2.589199570676377
Tagln2	Casp6	2.5889378770528197
Tagln2	Tubg1	2.588350023884169
Tagln2	Eef2kmt	2.58553661562357
Tagln2	Gm15283	2.5847599739571496
Tagln2	Nt5c	2.5838942751561995
Tagln2	Tnks1bp1	2.583732941366163
Tagln2	Glrb	2.579374819536799
Tagln2	Acads	2.577084313775013
Tagln2	Edem1	2.5767582693804165
Tagln2	Hspa8	2.5764860113620487
Tagln2	Sulf1	2.570647305864921
Tagln2	Vim	2.569108475846324
Tagln2	Ryr1	2.5676944586306263
Tagln2	Trib1	2.5676488389478247
Tagln2	Pcdhgc5	2.566040779940013
Tagln2	Kcnh2	2.5655421906646225
Tagln2	Gm48242	2.563370652905922
Tagln2	Card10	2.5610015356588183
Tagln2	Rexo5	2.556512814068171
Tagln2	Snx31	2.5531126572796032
Tagln2	Ryr3	2.5520259272291934
Tagln2	Gm11551	2.5496712515287325
Tagln2	Gnas	2.5426191229217427
Tagln2	Cab39	2.5414571187637582
Tagln2	Sh3d21	2.540131756036946
Tagln2	Spesp1	2.5367769098929593
Tagln2	Entpd7	2.536596423489268
Tagln2	Slc48a1	2.5305674048660634
Tagln2	6330403K07Rik	2.525940534323297
Tagln2	4930402F11Rik	2.5164335810023157
Tagln2	Sema4a	2.511281117811132
Tagln2	Rhox3a2	2.509269379308483
Tagln2	Cat	2.5083244081632543
Tagln2	Furin	2.504352941119753
Tagln2	Epn2	2.502115323495231
Tagln2	Grhl3	2.4996060416430352
Tagln2	Myo1c	2.4992180171614247
Tagln2	E130102H24Rik	2.4942330767627254
Tagln2	Ank3	2.4935006665776447
Tagln2	Gnb4	2.4917917499949285
Tagln2	Nt5c3b	2.491123578789966
Tagln2	Igfbp4	2.488167025116657
Tagln2	Tcta	2.485142921628413
Tagln2	Rhebl1	2.485076313118616
Tagln2	Rbms2	2.4831612305099595
Tagln2	Apbb2	2.4753800083627473
Tagln2	Ubn1	2.475344677423163
Tagln2	Gm47948	2.474338361092003
Tagln2	Echdc3	2.473738386128209
Tagln2	D5Ertd605e	2.472723106036354
Tagln2	4921509C19Rik	2.4701447384671873
Tagln2	Gm26804	2.4696861347581405
Tagln2	Nlrx1	2.469594288637441
Tagln2	Cript	2.468280263942109
Tagln2	2210406O10Rik	2.4679606290105656
Tagln2	Itga1	2.467467071950695
Tagln2	Dnah1	2.467332677814894
Tagln2	Phc2	2.466824735760921
Tagln2	Olfr1369-ps1	2.464892046881676
Tagln2	Gm21083	2.4634052228538383
Tagln2	Phax	2.462273055913977
Tagln2	Pcsk2os1	2.4615333550022904
Tagln2	Dusp6	2.459543701469056
Tagln2	E430024P14Rik	2.459093957439177
Tagln2	Lcmt1	2.4567012519575844
Tagln2	Frs3	2.45669608022274
Tagln2	Gm48903	2.455919694415569
Tagln2	Wnk4	2.452070503107148
Tagln2	4930502E18Rik	2.450284591757209
Tagln2	Ttc9	2.449147669272154
Tagln2	Map4k2	2.447294722966766
Tagln2	Nqo2	2.443461006249695
Tagln2	Shtn1	2.439262955932438
Tagln2	Gm49291	2.438509658119344
Tagln2	Akr1c12	2.4348071400500735
Tagln2	Mien1	2.4287884575390577
Tagln2	Gm29776	2.42461775384246
Tagln2	Zfp711	2.424010043572415
Tagln2	Sgms2	2.4236744869807034
Tagln2	Frg2f1	2.4232431336107387
Tagln2	Rnf212b	2.4227553122475207
Tagln2	Myh10	2.421937144014574
Tagln2	Dubr	2.4201163677005946
Tagln2	Elovl7	2.418950686630923
Tagln2	Tmem252	2.417766199701133
Tagln2	Myh6	2.4151253980227394
Tagln2	Gm26885	2.4129475440721397
Tagln2	Pcgf3	2.4104876817433354
Tagln2	Tma7	2.409436163282348
Tagln2	Tom1	2.4053962961697515
Tagln2	Sorl1	2.4042304549424407
Tagln2	Klk10	2.4012396197971158
Tagln2	Fcgrt	2.4007383700838125
Tagln2	Neurl1a	2.40015819942105
Tagln2	Elmo1	2.4001387788879804
Tagln2	Tmem181a	2.3950763708480722
Tagln2	Ppp1r14d	2.394374660083812
Tagln2	Araf	2.3936404578061805
Tagln2	Elf4	2.3928681062636503
Tagln2	Gm16287	2.3878500225944834
Tagln2	Sssca1	2.3864229645470374
Tagln2	Dnajb14	2.3858513101756116
Tagln2	Zbtb38	2.3756727455823325
Tagln2	2010005H15Rik	2.3731532896560465
Tagln2	1700049E22Rik	2.370341228013305
Tagln2	Akr1b10	2.3658518701127025
Tagln2	Pgam2	2.3648873583766803
Tagln2	Slc26a6	2.36364787641351
Tagln2	Myt1l	2.3626289033583214
Tagln2	Dcaf12	2.360006413677665
Tagln2	Adgre5	2.3585092748249505
Tagln2	Ubtd1	2.3563791342135523
Tagln2	Nradd	2.355187289356441
Tagln2	Gm8882	2.353013120737016
Tagln2	Mllt3	2.3524460427996123
Tagln2	Senp7	2.350316105016211
Tagln2	Rwdd4a	2.3497556662468546
Tagln2	Gpd1l	2.3493193970861914
Tagln2	Neil2	2.348118730736012
Tagln2	Naa35	2.3330525149176333
Tagln2	Prkcd	2.3259292204804787
Tagln2	Rnf122	2.3252018923251287
Tagln2	Eng	2.32408404919765
Tagln2	Carns1	2.321958870807708
Tagln2	Cdkn1c	2.3185981808666374
Tagln2	Crabp1	2.316647456213653
Tagln2	9230117E06Rik	2.3164808101829486
Tagln2	Hsf3	2.3124990474290814
Tagln2	Helz	2.310792642268937
Tagln2	Rnf121	2.3099777538526007
Tagln2	Brd2	2.3098357394893507
Tagln2	Fam136a	2.306997249599838
Tagln2	Btbd9	2.3048437823284256
Tagln2	Ighm	2.3034472480985757
Tagln2	Ssu2	2.3021294445648706
Tagln2	Synpo2	2.2989234757172348
Tagln2	Nucb2	2.2963028462384574
Tagln2	Camk4	2.295758075106001
Tagln2	Zc3h10	2.2938954554419753
Tagln2	Tenm3	2.2898388184248577
Tagln2	Tcerg1l	2.284869341384034
Tagln2	2010300C02Rik	2.2840732652907434
Tagln2	Irx3	2.2812383312838826
Tagln2	Appl2	2.2806716439896495
Tagln2	Dnm2	2.2730248304693594
Tagln2	Pou2f2	2.271059751120814
Tagln2	Gas8	2.269172773848408
Tagln2	Olfr1121	2.2675475720113516
Tagln2	AC152827.1	2.265181202520401
Tagln2	Spcs1	2.260212677945031
Tagln2	Rad21	2.2580760444683357
Tagln2	Enpp3	2.256517723652069
Tagln2	Tsc22d3	2.254592662016079
Tagln2	Zfp821	2.2543488457868577
Tagln2	Mospd3	2.251719814183216
Tagln2	Rab6a	2.2506820123954174
Tagln2	Nav1	2.2475564901277765
Tagln2	Cst3	2.2457054802803245
Tagln2	Fam90a1b	2.2426475688438052
Tagln2	1700126G02Rik	2.240443821286478
Tagln2	Pitpnc1	2.2394278764920306
Tagln2	Nudt17	2.236199416103368
Tagln2	Zfp637	2.2345364255631686
Tagln2	AC034116.3	2.2316168498961666
Tagln2	Myd88	2.2295752565582383
Tagln2	Spin2g	2.2292937292632855
Tagln2	Atp4a	2.2260826231391153
Tagln2	Acap2	2.2259995556103727
Tagln2	Rhox4f	2.221741942156596
Tagln2	Gm9008	2.217756950959668
Tagln2	Slc2a8	2.2151185287917787
Tagln2	AC136372.1	2.210770493368086
Tagln2	Stx1a	2.2083042638831416
Tagln2	F630040K05Rik	2.2065531343913536
Tagln2	Bnip3	2.2059651883491807
Tagln2	Sgk1	2.2054936240908596
Tagln2	Lrrc8e	2.2027112683557912
Tagln2	Fancl	2.2019365981655725
Tagln2	Magea1	2.2014099506612688
Tagln2	Lgi1	2.193780507069993
Tagln2	Rassf3	2.192960747067334
Tagln2	Specc1	2.190461386405508
Tagln2	Cdca4	2.188535563204324
Tagln2	Grk3	2.18631975209092
Tagln2	Prdm16	2.186238657610193
Tagln2	Cbx5	2.1853015647370384
Tagln2	Gm28268	2.1835215928809295
Tagln2	Gm11479	2.1766754052347372
Tagln2	Glipr1l1	2.176639600883119
Tagln2	Gm6526	2.1759902858280564
Tagln2	Pax9	2.1752008373709915
Tagln2	Fyttd1	2.1743856920817657
Tagln2	Gm21518	2.171517985174138
Tagln2	Sgip1	2.1689403557077624
Tagln2	Fam104a	2.168113417598348
Tagln2	2410004B18Rik	2.164926310893292
Tagln2	Gm16143	2.1643573071987503
Tagln2	Tdh	2.162976361978791
Tagln2	Slc41a2	2.1625980495474777
Tagln2	1700096K18Rik	2.1622335017100447
Tagln2	Ndufv1	2.16128018967318
Tagln2	Map2k3	2.1605145379554562
Tagln2	Efcab10	2.1559560444843515
Tagln2	Proscos	2.154278587913779
Tagln2	Cd24a	2.152223067713732
Tagln2	Mocos	2.1508572217459765
Tagln2	Speer4e	2.1487099611182514
Tagln2	Hspb3	2.1485214500016356
Tagln2	1810058I24Rik	2.1445699481385545
Tagln2	Mast1	2.144470778380616
Tagln2	4932416K20Rik	2.1409224034300376
Tagln2	Golga7b	2.140466385663172
Tagln2	4933432K03Rik	2.1404507293541744
Tagln2	Wif1	2.1393148023845727
Tagln2	Rab31	2.1377299577482556
Tagln2	Gm9045	2.131834442195817
Tagln2	Ttll8	2.1290004158102405
Tagln2	Snap47	2.1230383101581403
Tagln2	Tubgcp2	2.1213745302337776
Tagln2	Rwdd2a	2.1211637889744517
Tagln2	Tbc1d16	2.120185326817279
Tagln2	Washc3	2.1195710914063977
Tagln2	Creb5	2.119285423496541
Tagln2	Ift52	2.1180581907117113
Tagln2	Hspa13	2.1169891816987407
Tagln2	Scg5	2.11176319718066
Tagln2	Farp1	2.1106100406193153
Tagln2	Tsnaxip1	2.1105323136700123
Tagln2	Cpne5	2.107567613850755
Tagln2	Mfsd10	2.1072325376767806
Tagln2	Rcc2	2.1058071716583924
Tagln2	Raet1d	2.1053791620839584
Tagln2	Kat6a	2.105148408241438
Tagln2	Skap2	2.1036913201816567
Tagln2	Cpa1	2.098482246156122
Tagln2	Zfp991	2.0977103095845306
Tagln2	Thoc7	2.096503192207032
Tagln2	Chd4	2.096106110088597
Tagln2	AB041806	2.089925420254948
Tagln2	Iqub	2.0875056490571176
Tagln2	Gtf2h4	2.086815159919714
Tagln2	Jph4	2.0861940562136168
Tagln2	Cpne2	2.0846786222212854
Tagln2	Cd82	2.0834527405692396
Tagln2	2810459M11Rik	2.0809819588188954
Tagln2	Pax8	2.0799222493283787
Tagln2	Cttnbp2nl	2.0759949228512125
Tagln2	Ermp1	2.0756359263991406
Tagln2	Grik4	2.0740758394428265
Tagln2	Gm2990	2.073519563613564
Tagln2	Kcnk3	2.0668276747042547
Tagln2	Dnah5	2.06534356854174
Tagln2	Hhex	2.064790986831914
Tagln2	Emx2	2.0633998735057224
Tagln2	Fyb2	2.0627238634225127
Tagln2	Gpr45	2.0625096754137755
Tagln2	Lancl2	2.059811445576156
Tagln2	Gm9917	2.0580065065269353
Tagln2	Col2a1	2.053836109160718
Tagln2	Odf1	2.0529657092259552
Tagln2	Ppm1h	2.052717506538013
Tagln2	Kcp	2.0526736749621914
Tagln2	Pik3ip1	2.0522126938457053
Tagln2	Gpat2	2.051290431537097
Tagln2	Gm39302	2.0509789600255153
Tagln2	Pdzk1ip1	2.0505992906019066
Tagln2	Arhgap18	2.0483774696523174
Tagln2	1700084M14Rik	2.0479866387264845
Tagln2	Bckdk	2.0426640655859503
Tagln2	Gm13212	2.0380759707794605
Tagln2	Slc25a12	2.0377583011340956
Tagln2	DXBay18	2.037293495717903
Tagln2	Dll4	2.0367319957615684
Tagln2	Ak8	2.035973259011534
Tagln2	Celf3	2.0358871051237246
Tagln2	Hps1	2.0353341123747954
Tagln2	Ror2	2.0320789009386124
Tagln2	Plekhg6	2.031980652985593
Tagln2	Lhfp	2.031650085026444
Tagln2	Rnf6	2.03053598747388
Tagln2	Pigx	2.028555983480088
Tagln2	Cstf3	2.0237215767092596
Tagln2	Gm14685	2.0235995738371417
Tagln2	Tfap2a	2.02327329941836
Tagln2	Arhgdib	2.0213566774750764
Tagln2	Ogfod3	2.0164968277016615
Tagln2	Gpr137b	2.0144151392686434
Tagln2	Rbm3	2.0136752508757514
Tagln2	Efcab8	2.007891512849186
Tagln2	Tpmt	2.007840053005973
Tagln2	Cort	2.0077125504373963
Tagln2	Cdk14	2.0042225859199014
Tagln2	Zbtb2	2.003664960784674
Tagln2	Gm26685	2.002549918601941
Tagln2	Tcp11	1.9995089505552082
Tagln2	Mmp2	1.9952980202791046
Tagln2	Slc25a45	1.9950494471297968
Tagln2	Gm26534	1.9946959852729655
Tagln2	Cmpk1	1.993198538395896
Tagln2	Fkbp14	1.9890020294138213
Tagln2	Fam174a	1.9884646382952944
Tagln2	Srp54a	1.9867979976106058
Tagln2	Fam222b	1.9809387795902782
Tagln2	Glipr1l3	1.9804613298260922
Tagln2	Tmsb4x	1.9798155731864555
Tagln2	Trafd1	1.9791854611682367
Tagln2	Nrxn1	1.9775988230033117
Tagln2	Dnajc5	1.9746865574718928
Tagln2	Entpd6	1.9693761010786561
Tagln2	Ccdc166	1.9671538942635403
Tagln2	Mapk7	1.9662501687654117
Tagln2	Ccdc114	1.9658916245791411
Tagln2	Stk40	1.9655864735774522
Tagln2	Cdkn3	1.9639966354545826
Tagln2	Npc1l1	1.9610210695636203
Tagln2	Nabp2	1.9608984900478412
Tagln2	Sez6	1.9585381953387904
Tagln2	Pld4	1.951659998122359
Tagln2	Srp54b	1.950907574605629
Tagln2	Myzap	1.9438353462743247
Tagln2	Adora2b	1.9433557882413417
Tagln2	Parp9	1.9431709812945752
Tagln2	Tmem232	1.9399749017288073
Tagln2	Sbsn	1.939234455683377
Tagln2	Etaa1os	1.93857327145221
Tagln2	Atp6v1a	1.938509245710806
Tagln2	Scg3	1.9382007803922716
Tagln2	Srd5a1	1.9360385898111638
Tagln2	Fam131b	1.9336123502983553
Tagln2	Spata6	1.9293149424464604
Tagln2	Polr3gl	1.9267658089371744
Tagln2	Crip3	1.9254944503231988
Tagln2	Fkbp7	1.9252603688708214
Tagln2	Luzp1	1.9235438467273023
Tagln2	Cd37	1.910334593895809
Tagln2	Prdx6	1.9094223991559556
Tagln2	E2f7	1.9087870752771467
Tagln2	A030001D20Rik	1.9044950918765746
Tagln2	Pld2	1.904243505276581
Tagln2	Top1mt	1.9037553173229693
Tagln2	Fam219a	1.903181147878479
Tagln2	Nol3	1.9019195385244851
Tagln2	Optn	1.8938683416230888
Tagln2	Phtf1	1.8932305826442926
Tagln2	Chic2	1.8928699515952747
Tagln2	Mroh1	1.8909761438094002
Tagln2	Cd93	1.8894742197501
Tagln2	Saxo2	1.8857260225725794
Tagln2	Ccl25	1.885021261932871
Tagln2	Scfd2	1.8811216693638173
Tagln2	Rhox7a	1.8737326232438811
Tagln2	Eif2ak1	1.873342876611912
Tagln2	Carmil1	1.8685733436788918
Tagln2	Lepr	1.8670765187279097
Tagln2	Gde1	1.8665466318023642
Tagln2	Lipa	1.8663964387400136
Tagln2	S100a3	1.8645016000921302
Tagln2	Rerg	1.8598713259365713
Tagln2	Clip1	1.8588019218518315
Tagln2	Cage1	1.8580356181940119
Tagln2	Hoxb4	1.8577896487458716
Tagln2	Dram1	1.8562203175052934
Tagln2	Tle2	1.853608037102784
Tagln2	Cend1	1.8530890510546814
Tagln2	Fig4	1.8527905476218578
Tagln2	Actn2	1.8517633467854924
Tagln2	Eapp	1.850733318810135
Tagln2	H2-T22	1.8498039840754206
Tagln2	Myo1a	1.8471660213700596
Tagln2	Lpin3	1.8455757708664606
Tagln2	Neu1	1.8448782984635856
Tagln2	Iffo2	1.8435332004509606
Tagln2	Rhot2	1.836980155244269
Tagln2	Mpzl1	1.8354963216210096
Tagln2	Chmp2b	1.8346375755905284
Tagln2	Ap4s1	1.834524616722196
Tagln2	Slc45a3	1.83346644315357
Tagln2	Fkbp11	1.8333602376713616
Tagln2	Jup	1.824751322719422
Tagln2	Olfr889	1.8222429426346929
Tagln2	Gan	1.8221378646174688
Tagln2	Ccdc93	1.8213793168401236
Tagln2	5430427N15Rik	1.8170738936687119
Tagln2	Clta	1.8169967620875342
Tagln2	Cyp2c55	1.813930113043844
Tagln2	Chst15	1.8138778446172334
Tagln2	Prok2	1.8112407528001702
Tagln2	Kcnq2	1.8106257391232632
Tagln2	Zfp949	1.8073239064196027
Tagln2	Cdh13	1.8064586941442076
Tagln2	Dusp28	1.8057622405795228
Tagln2	Optc	1.8049448669037333
Tagln2	Gm12589	1.804607420194326
Tagln2	Gm11496	1.8039471577747161
Tagln2	Plxnd1	1.8008828130562238
Tagln2	Gdpd1	1.799922758845415
Tagln2	Gm36208	1.798109690553148
Tagln2	Enkur	1.7958970022579706
Tagln2	Pax5	1.7949078397723066
Tagln2	Cped1	1.7934307382990722
Tagln2	Bcl7b	1.7927498548893142
Tagln2	Trappc3	1.7925577502836056
Tagln2	Tet1	1.7905178538114883
Tagln2	Pbxip1	1.7897569192597729
Tagln2	Stard6	1.789712629524745
Tagln2	Zfp607a	1.7875783456897218
[truncated: 971 more rows]
