# Supplementary material for: Dynamic transcriptomic and regulatory networks underpinning the transition from fetal primordial germ cells to spermatogonia in mice
Source: Cell Prolif. 2024 Sep 27;58(2):e13755. doi: 10.1111/cpr.13755 (PMC11839193; doi:10.1111/cpr.13755)
Supplement: Supplementary file 11 — Data S9. Materials and oligonucleotides used. [file CPR-58-e13755-s001.xlsx]

## Sheet: Critical Commercial Reagents
Critical Commercial Reagents
DMEM - Dulbecco’s Modified Eagle Medium	ThermoFisher	Cat # 12800-058
Opti-MEM® Reduced Serum Medium	Thermo Fisher	Cat # 31985070
FBS - Fetal Bovine Serum	VISTECH	Cat # SE200-ES
BSA - Bovine Serum Albumin	Sigma	Cat # A9731
TRYPLE EXPRESS	ThermoFisher	Cat # 12604021
TRYPSIN 0.25% EDTA 500ML	ThermoFisher	Cat # 25200072
Hoechst 33432	ThermoFisher	Cat # H3570
TRIzol Reagent	Invitrogen	Cat # 15596026
4% paraformaldehyde, PFA	Beyotime	Cat # P0099-500ml
Triton X-100	BBI life science	Cat # 9002-93-1
Tween-20	Macklin, China	Cat # T818927-500ml
RIPA buffer (high)	Solarbio, China	Cat # R0010
StemPro-34	Life Technologies	Cat #10639011
LIF	Merck millipore	Cat #ESG1107
Recombinant Human FGF	R&D System	Cat #233-FB-001MG/CF
Recombinant Mouse EGF	R&D System	Cat # 2028-EG-200
Recombinant Rat GDNF Protein	R&D System	Cat # 512-GF-050
SCF	R&D System	Cat # 455-MC-010
Complete Protease Inhibitor Cocktail	Roche	Cat # 4693116001
Progesterone	Sigma	Cat # 57-83-0
2×RealStar Green Fast Mixture	GenStar	Cat # A301-10
Super ECL Detection Reagent ECL	YEASON	Cat # 36208ES60
Lipofectamine® LTX & PLUS™ Reagent	Invitrogen	Cat # 15338-100

## Sheet: Cell Lines
Cell Lines
mSSC lines	This paper	N/A

## Sheet: Bacterial and Virus Strains
Bacterial and Virus Strains
E.Coli DH5α	Kangti Life Technology Co., Ltd.	Cat# KTSM101L
pLKO.1 - TRC cloning vector	David Root lab	Cat# 10878
pSpCas9 (BB)-2A-GFP (PX458)	Feng Zhang lab	Cat# 48138

## Sheet: Oligonucleotides (qPCR)
Oligonucleotides for q-PCR
Gapdh q-PCR F	AGGTCGGTGTGAACGGATTTG
Gapdh q-PCR R	TGTAGACCATGTAGTTGAGGTCA
Tagln2 q-PCR F	CCTGGCCGTGAGAACTTCC
Tagln2 q-PCR R	GTCCGTGGTGTTAATGCCATAG

## Sheet: Oligonucleotides (Knockdown)
Oligonucleotides for Knockdown
shRNA-Tagln2-1 targeting sequences:	CCCTCCATGAATGGTTAATAT
shRNA-Tagln2-2 targeting sequences:	GAACGTGATTGGGTTGCAGAT
shRNA-Non-targeting sequences:	CCTAAGGTTAAGTCGCCCTCG
